# Supplementary material for: Epigenetic priming of immune/inflammatory pathways activation and abnormal activity of cell cycle pathway in a perinatal model of white matter injury
Source: Cell Death Dis. 2022 Dec 13;13(12):1038. doi: 10.1038/s41419-022-05483-4 (PMC9748018; doi:10.1038/s41419-022-05483-4)
Supplement: Supplementary file 2 — Table S1 [file 41419_2022_5483_MOESM2_ESM.xlsx]

## Sheet: Feuil1
Cluster1				Cluster2				Cluster3				Cluster4
id	RefseqID	without duplicate		id	RefseqID	without duplicate		id	RefseqID	without duplicate		id	RefseqID	without duplicate
A_30_P01023428		NM_001025384		LOC633965	XM_917305	XM_917305		Cyp27a1	NM_024264	NM_024264		Gm11627	NR_040286	NR_040286
M97158		NM_013653		Tex15	NM_031374	NM_031374		Zbtb7b	NM_009565	NM_009565		A_30_P01022294		NM_001174107
DXBay18	NM_001025384	NM_016977		Hhipl1	NM_001044380	NM_001044380		Plekhf1	NM_024413	NM_024413		A_30_P01030144		NM_148937
Ccl5	NM_013653	NM_206816		A_30_P01023068		NM_198414		Expi	NM_007969	NM_007969		Map3k9	NM_001174107	NM_016974
Mc4r	NM_016977	NM_001005858		LOC100044910		XR_105401		Gm9895	XR_106016	XR_106016		A_30_P01028740		NM_010382
A_30_P01026488		NM_010370		A_30_P01027769		XM_973599		Trf	NM_133977	NM_133977		Gm10050		NM_008781
A_30_P01022547		NM_001204252		A_30_P01028729		NM_026670		Trf	NM_133977	NM_019406		Plcd4	NM_148937	NM_009700
A_55_P2058988		NM_021443		Paqr9	NM_198414	NM_001002927		A_30_P01020610		NM_031161		A_30_P01022308		NM_008288
6330512M04Rik		NM_183199		A_30_P01030082		XM_976858		A_30_P01025376		NM_145509		Plcd4	NM_148937	NM_001012305
Olfr128	NM_206816	NM_021394		ENSMUST00000105315	XR_105401	NM_001039231		Fnbp1	NM_019406	NM_001163721		A_30_P01024603		NM_001168660
I830012O16Rik	NM_001005858	NM_009780		Rarres1	XM_973599	XM_001476479		Cck	NM_031161	NM_144794		Dbp	NM_016974	NM_173786
H2-M2		NM_008368		Zmym1	NM_026670	NM_001099331		5430435G22Rik	NM_145509	NM_172451		Kcnd1		NM_010451
AU017498		NM_011737		ENSMUST00000030185		NM_207667		A_30_P01032425		NM_145148		B930025P03Rik		NM_018760
A_55_P1962688		NM_001135115		ENSMUST00000049946		NM_010827		1190007F08Rik	NM_001163721	NM_015759		9530046B11Rik		NM_001143686
Gzma	NM_010370	NM_029509		Penk	NM_001002927	NR_040390		Tmem63a	NM_144794	NM_008579		H2-Eb1	NM_010382	XM_003086687
Clec10a	NM_001204252	NM_145153		Gm5577	XM_976858	NM_016956		Galnt6	NM_172451	NM_028275		A_30_P01029758		NM_001164286
Ccl8	NM_021443	NM_010724		C230055K05Rik	NM_001039231	NM_027406		Frmd4b	NM_145148	NM_145594		ENSMUST00000098634		NM_020278
Usp44	NM_183199	NM_001146275		3110043A19Rik	XM_001476479	NM_026261		Fgd3	NM_015759	NM_009058		H2-Bl		XM_001472286
Zbp1	NM_021394	NM_025806		A_30_P01026285		NM_007560		Meig1	NM_008579	NM_001161767		Pax3	NM_008781	NM_013694
A_30_P01029780		NM_008331		A_30_P01019713		NM_177773		1700112E06Rik	NM_028275	NM_144899		Aqp4	NM_009700	XM_003084590
C4b	NM_009780	NM_013585		R3hdml	NM_001099331	NM_001113406		Meig1	NM_008579	NM_018763		Hsd11b1	NM_008288	NM_010097
LOC100045268		NM_001033207		Cdk5rap2		NM_009170		Fgl1	NM_145594	NM_011594		Slc39a12	NM_001012305	NM_001170858
Il2rb	NM_008368	NM_013819		Fgf14	NM_207667	NM_009640		Ralgds	NM_009058	NM_177993		Apol9b	NM_001168660	NM_153107
Ysk4	NM_011737	NM_008998		Msc	NM_010827	NM_001006680		Galnt6	NM_001161767	NM_001024928		Vmn2r-ps125		NM_145953
Gm12250	NM_001135115	XM_001480797		A_30_P01032726		NM_016789		A_30_P01024198		NM_147109		Apol9a	NM_173786	NM_009887
Gbp8	NM_029509	NM_011994		A730090N16Rik	NR_040390	NM_013600		Adamtsl4	NM_144899	NM_001081167		A_30_P01030411		NM_009246
A_30_P01031783		NM_001025208		A_30_P01029131		NM_007863		Chst2	NM_018763	NM_177347		A_55_P2102182		NM_181323
A_30_P01031674		NM_010386		Robo1		NM_001004142		A_30_P01025430		NM_010638		A_30_P01028142		NM_015736
Oas1f	NM_145153	NM_001011859		A_30_P01025484		NM_008077		Timp2	NM_011594	NM_007621		Hoxa2	NM_010451	NM_009623
Psmb8	NM_010724	NM_147037		A_30_P01018096		XM_884324		A_30_P01017570		NM_001206849		A_30_P01020780		NM_008651
A_30_P01027543		XR_105190		Hbb-b2	NM_016956	NM_028046		Hbp1	NM_177993	NM_013807		Slc4a4	NM_018760	NM_011510
Iigp1	NM_001146275	NM_009735		A_30_P01029948		NM_053110		Zfp667	NM_001024928	NM_009303		Slc4a4	NM_018760	NM_010275
Plbd1	NM_025806	NM_001081281		A_30_P01025481		NM_133241		Olfr577	NM_147109	NM_011463		Apol11b	NM_001143686	NM_011887
Ifit1	NM_008331	NM_030889		A_30_P01023713		NM_001162965		A_30_P01026000		NM_008548		Aqp4	NM_009700	NM_025633
Psmb9	NM_013585	NM_001042605		Aldh1l1	NM_027406	NM_198247		B3gnt6	NM_001081167	NR_015560		Gm7385	XM_003086687	NM_007963
A_30_P01022336		NM_001199967		9.13002E+15		NM_030711		Ifna13	NM_177347	NM_134133		Gm5415	NM_001164286	NM_018795
Nlrc5	NM_001033207	XM_003085179		A_30_P01022030		NM_025771		A_30_P01027185		NM_001145879		A_30_P01030721		NM_021283
H2-M3	NM_013819	XM_003086057		A_30_P01026903		NM_020008		Klf9	NM_010638	NM_013610		A_30_P01032669		NM_177271
A_30_P01024554		NM_020583		Gm9934		NM_172295		Cbr2	NM_007621	NM_021304		ENSMUST00000116231		NM_177039
A_30_P01020209		NM_207648		Ubl4b	NM_026261	NM_016687		A_30_P01029126		XM_001475753		Lgi1	NM_020278	NM_146916
Rab17	NM_008998	NM_023124		A_30_P01027053		NM_001128093		2700090O03Rik	NM_001206849	NM_013885		4930485B16Rik		NM_025809
4921508M14Rik	XM_001480797	NM_010380		A_30_P01017764		NM_021384		Plk3	NM_013807	NM_008110		A_30_P01027873		NM_025532
Abcd2	NM_011994	NM_009204		A_30_P01022539		NM_001081220		Syngr1	NM_009303	NM_172446		A_30_P01030265		NM_153127
LOC547349	NM_001025208	NR_004446		A_30_P01025645		NM_010518		Spink4	NM_011463	NR_028429		A_30_P01025402		NM_133659
A_30_P01028825		NM_183193		A_30_P01018564		NM_009601		Chst2	NM_018763	NM_001242360		LOC100044451	XM_001472286	NM_027717
Ysk4	NM_011737	NM_010393		Bmpr1b	NM_007560	NM_133871		Man1a	NM_008548	NM_029693		Tnp2	NM_013694	NM_028901
H2-DMa	NM_010386	NM_033616		AK044029		NM_010399		A_30_P01032455		NM_001099631		ENSMUST00000094945	XM_003084590	NM_026136
A_30_P01023759		NM_010392		4933408B17Rik	NM_177773	NM_009252		A_30_P01026643		NM_001039647		Sparcl1	NM_010097	NM_010612
Olfr965	NM_001011859	NM_010394		A_30_P01025598		NM_010395		2610028E06Rik	NR_015560	NM_144926		A_30_P01021212		NM_172553
Olfr1413	NM_147037	NM_001001892		ENSMUST00000105696		NM_021487		A_30_P01018060		NM_027025		D430004P15Rik		NM_018827
A_30_P01023069		NM_010391		Krtap11-1	NM_001113406	NM_016854		2010002N04Rik	NM_134133	NM_175512		BC068281	NM_001170858	NM_153805
A_30_P01023338		NM_010398		Shh	NM_009170	NM_172710		A_30_P01027346		NM_028710		A_30_P01018605		NM_145596
Gm5606	XR_105190	NM_007560		A_30_P01029368		NM_001081078		Atp6ap1l	NM_001145879	NM_001033302		Cpz	NM_153107	NM_008011
B2m	NM_009735	NM_001081032		ENSMUST00000099683		NM_030174		A_30_P01027522		NM_144905		A_30_P01026982		NM_001109973
Trim55	NM_001081281	NM_007846		Tanc1		NM_011448		Ninj1	NM_013610	NM_028638		A_30_P01019181		NM_023612
Sorcs2	NM_030889	NM_013737		A_30_P01031178		NM_010180		Abhd1	NM_021304	NM_013783		A_30_P01023975		NM_011587
A_30_P01020303		NM_022325		Angpt1	NM_009640	NM_021382		ENSMUST00000023246	XM_001475753	NM_138313		Cth	NM_145953	NM_001159593
Cd74	NM_001042605	NM_011693		Kcnq2	NM_001006680	NM_028977		Gm6277		XR_106616		Cer1	NM_009887	NM_011076
A_30_P01019184		NM_023635		A_30_P01026074		NM_009022		Clic4	NM_013885	NM_001136055		Serpina1d	NM_009246	NM_172731
EG547347	NM_001199967	NM_009983		9430031J16Rik		NM_146208		A_55_P1970324		XM_003084626		Cwh43	NM_181323	NM_010225
LOC68395	XM_003085179	NM_207231		Nptx2	NM_016789	NM_016925		A_30_P01024186		NM_008868		A_30_P01026037		NM_011925
LOC100044874	XM_003086057	NM_207680		Msh5	NM_013600	NM_025415		Gdf9	NM_008110	NM_011060		A_30_P01028571		NM_001013379
Isg20	NM_020583	NM_008102		Mpp3	NM_007863	NM_001039556		A_30_P01031155		NM_178796		Galnt3	NM_015736	NM_030697
H2-Q6	NM_207648	NM_001164051		ENSMUST00000097340		NM_010441		Skor1	NM_172446	NM_174990		Adcy8	NM_009623	NM_008986
H2-Q8	NM_023124	NM_021451		A_30_P01019082		XM_003085441		Thap6	NR_028429	NM_019453		A_30_P01025183		NM_027102
H2-D1	NM_010380	NM_001081330		Nlrp1a	NM_001004142	NR_001592		ENSMUST00000113247	NM_001242360	NM_010266		Mybl1	NM_008651	NM_008278
Slc2a4	NM_009204	NM_026268		Gad1	NM_008077	XM_003084771		ENSMUST00000087782		NM_001077364		A_30_P01032554		NM_029286
Gm7035	NR_004446	NM_001163539		A_30_P01032976		NM_025495		ND1		NM_172785		Abcc8	NM_011510	NM_010168
AI790276		NM_001025597		Gm13770	XM_884324	NM_007904		1700123K08Rik	NM_029693	XM_003084606		ENSMUST00000064509		NM_001159571
Isg20	NM_020583	NM_019549		A_30_P01026352		NM_146235		Sh2d5	NM_001099631	NM_009293		Gdnf	NM_010275	NM_172491
Foxi2	NM_183193	NM_010871		1600014K23Rik	NM_028046	NM_011497		Gbp11	NM_001039647	NM_027808		Scn11a	NM_011887	NM_001081243
H2-Q5	NM_010393	NM_001164075		Gpnmb	NM_053110	NR_024720		Gm3392		NM_183187		Metapl1	NM_025633	NM_175228
Csprs	NM_033616	NM_011355		Mlc1	NM_133241	NM_019499		Sez6l2	NM_144926	NM_001033171		Mecom	NM_007963	NM_010495
NP883496		NM_028071		Sgsm1	NM_001162965	NM_173762		Adora3	NM_027025	NM_013891		Abcc6	NM_018795	NM_170588
A_55_P2108483		NM_177081		Nptx2	NM_016789	NM_009015		Dhrs9	NM_175512	NM_001033135		Il4	NM_021283	NM_145536
H2-Q2	NM_010392	NM_009898		Sertad4	NM_198247	NM_024184		Arsg	NM_028710	NM_009743		Samd5	NM_177271	NM_197999
H2-Q2	NM_010392	NM_008361		D230034L24Rik		NM_007634		Gm129	NM_001033302	NM_013602		A530016L24Rik	NM_177039	NM_022020
LOC100047388		NM_010512		A_30_P01032644		NM_028222		6330416G13Rik	NM_144905	NM_025459		Olfr1346	NM_146916	NM_008433
Gm7035	NR_004446	NM_177611		Erap1	NM_030711	NM_013538		Gadl1	NM_028638	NM_008484		Clec14a	NM_025809	NM_010107
LOC100047388		NM_001139516		Cntnap2	NM_025771	NM_026507		ENSMUST00000117435		NM_178388		A_30_P01025069		NM_181418
H2-Q7	NM_010394	NM_175449		A_30_P01025619		NM_023396		Mmel1	NM_013783	NM_146037		Prl2b1	NM_025532	NM_021609
A_55_P2102181		NM_008798		4930413F20Rik		NM_027182		AK133228		NM_001013832		ENSMUST00000009689		NM_028460
H2-K1	NM_001001892	NM_007423		AK029312		NM_009772		Bmf	NM_138313	NM_026405		2810032G03Rik		NM_023059
H2-Q10	NM_010391	NM_020258		2410137F16Rik		NM_001199556		St6galnac1	XR_106616	NM_009615		Mmrn2	NM_153127	XR_105257
H2-T23	NM_010398	NM_080444		Clec7a	NM_020008	NM_009689		Cd82	NM_001136055	NM_016780		A530016L24Rik	NM_177039	NM_173744
LOC676689		NM_008528		6430597G12Rik		NM_011395		ENSMUST00000100641	XM_003084626	NM_145158		Spata1		NM_008728
H2-K1	NM_001001892	NM_001033419		BC037703	NM_172295	NM_027290		A_30_P01031797		NM_011026		Erg	NM_133659	XR_106152
Bmpr1b	NM_007560	NM_033079		Sfrp4	NM_016687	NM_009516		A_30_P01020050		NM_013487		A230038B01Rik		NM_011532
Gm8909	NM_001081032	NM_010877		Siah3	NM_001128093	NM_010721		Pla2g2c	NM_008868	NM_153800		Dydc2	NM_027717	NM_008756
A_30_P01027749		NM_013652		Rsad2	NM_021384	NM_175235		Padi3	NM_011060	NM_024469		Myo18b	NM_028901	NM_175668
Defa-rs12	NM_007846	NM_170758		Gpr179	NM_001081220	XM_003085237		A530064D06Rik	NM_178796	NM_010766		Erg	NM_133659	NM_008056
Pla2g7	NM_013737	NM_015764		A_30_P01025828		NM_001004025		A_30_P01029107		NM_007385		4930449I24Rik	NM_026136	NM_001168693
Ctsz	NM_022325	NM_021274		4933435E02Rik		NM_018733		Gimap4	NM_174990	NM_009690		Kdr	NM_010612	NM_001002268
A_30_P01020903		NM_023132		Igfbp5	NM_010518	XM_003085224		LOC100045319		NM_010651		Alx1	NM_172553	NM_001001803
Vcam1	NM_011693	NM_010090		Chrnb1	NM_009601	NM_021301		Mefv	NM_019453	NM_013529		A_30_P01018715		NM_001029985
Rab27a	NM_023635	NM_010444		A_30_P01017981		NM_198654		A_30_P01024883		NM_009892		Crlf1	NM_018827	NM_001033266
A_30_P01019837		NM_177755		A_30_P01022746		NM_011369		Ybx1		NM_026428		A_30_P01029938		NM_023814
Ctsd	NM_009983	NM_009397		A_30_P01021580		NM_009234		Gda	NM_010266	NM_001038700		Pkn3	NM_153805	NM_031194
Arl5c	NM_207231	NM_008036		Ifi44	NM_133871	NM_021790		Tsc22d3	NM_001077364	NM_010657		Gatad2a	NM_145596	NM_178692
Bcl2l11	NM_207680	NM_008176		A_30_P01023218		NM_153589		6330416G13Rik	NM_144905	NM_011618		Ccdc48		NM_177448
Gch1	NM_008102	NM_173396		Ptpn5		NM_001081117		Zc3h12d	NM_172785	NM_017373		Fgfr4	NM_008011	NR_030733
Pik3cd	NM_001164051	NM_011173		H2-T9	NM_010399	NM_011012		A_30_P01023894		NM_175245		A_30_P01022553		NM_001033464
Pmaip1	NM_021451	NM_172142		Serpina3n	NM_009252	NM_001081099		C030017K20Rik	XM_003084606	NM_019689		Mdfi	NM_001109973	NM_178444
Dnahc2	NM_001081330	NM_011337		A_30_P01033626		NM_010353		Sts	NM_009293	NM_011503		Tspan18		NM_133229
A_30_P01026045		NM_008390		H2-T10	NM_010395	NM_024474		Alpk1	NM_027808	NM_001110130		Esm1	NM_023612	NM_134072
Dusp6	NM_026268	NM_013654		ENSMUST00000099050		NM_023805		Fam107a	NM_183187	NM_008401		Tie1	NM_011587	NM_010590
5430427O19Rik	NM_001163539	NM_013482		A_30_P01033017		NM_008446		A_30_P01017749		NM_007873		A_30_P01028111		NM_013805
Ikzf1	NM_001025597	NM_026864		Kcne1l	NM_021487	NM_145946		A_30_P01027056		NM_022018		Myo18b	NM_028901	NM_021442
Plek	NM_019549	NM_020596		Ppp1r3c	NM_016854	NM_001012273		Klrg2	NM_001033171	NM_023409		Slc20a1	NM_001159593	NM_017405
Naip6	NM_010871	NM_023320		ENSMUST00000099050		NM_033320		LOC433064		NM_007493		Abcb1a	NM_011076	NM_008127
A_30_P01027883		NM_009856		Sel1l3	NM_172710	NM_010151		Mmel1	NM_013783	NM_010751		Fgd5	NM_172731	NM_001159697
Tgif1	NM_001164075	NM_007498		A_30_P01026684		NM_007564		Spdef	NM_013891	NM_025451		A_30_P01020104		NM_133674
A_30_P01026746		NM_007913		Dclk1		NM_008509		Rnf149	NM_001033135	NM_017465		Foxf2	NM_010225	NM_001001183
A_30_P01027809		NM_001102405		A_30_P01030609		NM_012012		Bcl2l1	NM_009743	NM_001242372		A_30_P01025230		NM_145963
LOC100039291		NM_009140		A_30_P01032069		NM_026410		ENSMUST00000111953		NR_028425		A_30_P01027337		NM_008592
A_30_P01030856		NM_030612		Lct	NM_001081078	NM_001163359		ENSMUST00000118206		NM_026182		Cd97	NM_011925	NM_001113379
Sfpi1	NM_011355	NM_133836		A_30_P01028855		NM_011234		A_30_P01020677		NM_029536		D10627	NM_001013379	NM_009309
ENSMUST00000107563		NM_010907		ENSMUST00000049988		NM_026282		Mt1	NM_013602	NM_025374		Kank3	NM_030697	NM_010228
Cotl1	NM_028071	NM_011756		ENSMUST00000099046		NM_025995		A_30_P01027385		NR_030674		Ptrf	NM_008986	NM_011535
Ptpn7	NM_177081	NM_001033245		ENSMUST00000099037		NM_029977		Fam134b	NM_025459	NM_199307		A_30_P01020742		NM_001033208
Coro1a	NM_009898	XR_108174		ENSMUST00000099683		NM_016692		ENSMUST00000106148		NM_001038655		Crlf1	NM_018827	NM_198019
Il1b	NM_008361	NM_008655		Mctp1	NM_030174	NM_008921		A_30_P01018542		NM_027823		ENSMUST00000088629		NM_175313
Igf1	NM_010512	NM_011610		ENSMUST00000099035		NM_013846		Lamb3	NM_008484	NM_001100416		ENSMUST00000110075		NR_003638
A_30_P01021843		NM_001045514		A_30_P01023866		NM_009255		Tmem202	NM_178388	NM_027551		Esam	NM_027102	NM_001081027
A_30_P01020364		NM_031254		A_30_P01026087		NM_008252		Kcnk13	NM_146037	NM_001033249		Hpgd	NM_008278	NM_008256
Psd4	NM_177611	NM_028807		A_30_P01027036		NM_021886		Gpr31c	NM_001013832	NM_001205339		Ccdc30	NM_029286	NM_011567
A_30_P01031715		XR_105931		ENSMUST00000105096		NM_027954		Gm4485		XR_105456		F2	NM_010168	NM_007934
Rbl1	NM_001139516	NM_152801		Angptl1		NM_016681		Rab32	NM_026405	NM_177572		A_30_P01030348		NM_010588
Fam26f	NM_175449	NM_009619		A_30_P01029731		NM_011623		Adam17	NM_009615	NM_011176		A730069N07Rik		NM_053246
Pdcd1	NM_008798	NM_001220498		A_30_P01018944		NM_201364		Itgb3	NM_016780	NM_027280		Hpgd	NM_008278	NM_178688
Usp35		NM_007746		Sox9	NM_011448	NM_001042421		Emilin2	NM_145158	NM_001172068		Ephb4	NM_001159571	NM_009863
Afp	NM_007423	NM_198301		Fbln1	NM_010180	NM_021272		P2rx4	NM_011026	NM_008300		D130040H23Rik	NM_172491	NM_010074
Slc37a2	NM_020258	NM_015743		Tacr3	NM_021382	NM_178186		A_30_P01022465		NM_175366		Filip1	NM_001081243	NM_145601
Asb10	NM_080444	NM_031168		Lrrc17	NM_028977	NM_007733		Cd3d	NM_013487	NM_010706		4930578C19Rik	NM_175228	NM_013519
BC035044		NM_028773		Aldh1a2	NM_009022	NM_133709		A_30_P01025917		NM_001127191		A_30_P01018220		NM_001163810
Blnk	NM_008528	NM_010400		Neil3	NM_146208	NM_019697		Arhgap22	NM_153800	NM_007554		A_30_P01025722		NM_145603
Ceacam16	NM_001033419	NM_001037724		Fanca	NM_016925	NM_009013		4933421E11Rik		NM_001163540		Id1	NM_010495	NM_025833
D6Mm5e	NM_033079	NM_172161		A_30_P01020075		NM_010025		Bhlhe41	NM_024469	NM_172581		A_30_P01031450		NM_008962
Ncf2	NM_010877	NM_026418		Cks2	NM_025415	NM_001164081		A_30_P01023276		NM_023055		Cpne1	NM_170588	NM_130448
Ccl4	NM_013652	NM_009855		Rad54b	NM_001039556	NM_146248		Marco	NM_010766	NM_008426		A_30_P01022661		NM_008901
Cd300a	NM_170758	NM_025994		A_30_P01028827		NM_029116		Apoc4	NM_007385	NM_153421		BC020535	NM_145536	NM_009378
Greb1	NM_015764	NM_008479		Hmga2	NM_010441	NM_008566		Cd5l	NM_009690	NM_177545		A_30_P01023102		XR_035730
Cxcl10	NM_021274	NM_001039394		D130050E23Rik	XM_003085441	NM_183089		Klra9	NM_010651	NM_026422		A_30_P01020069		NM_020486
Renbp	NM_023132	NM_007574		A_30_P01026972		NM_001079876		Gfpt2	NM_013529	NM_201529		2210023G05Rik	NM_197999	NM_029983
Gm14599		NM_001077705		H19	NR_001592	NM_001137547		Chi3l3	NM_009892	NM_145611		A_30_P01021165		NM_009390
Dusp2	NM_010090	NM_153119		Gm10664	XM_003084771	NM_010942		A_30_P01030466		NM_139300		Rbp7	NM_022020	NM_198012
Nr4a1	NM_010444	NM_001033548		A_30_P01025068		NM_021509		ENSMUST00000099629		NM_001085508		Kcnn4	NM_008433	NM_011415
Klhl38	NM_177755	NM_199029		A_30_P01021588		NM_144879		Dcxr	NM_026428	XR_104982		A_30_P01032623		NM_029981
Tnfaip3	NM_009397	NM_007408		Cenpp	NM_025495	NM_013643		Gm2447		NM_145402		Efna1	NM_010107	NM_053248
Fosb	NM_008036	NM_007651		Ednrb	NM_007904	NM_029766		Fnbp1	NM_001038700	NM_010919		Abcc6	NM_018795	XR_108249
Cxcl1	NM_008176	NM_018750		Ercc6l	NM_146235	NM_009367		LOC100048867		NM_022025		Ccdc30	NM_029286	NM_033314
A_30_P01023740		NM_138630		Aurka	NM_011497	XR_105802		A_30_P01017880		XM_003084673		Ushbp1	NM_181418	NM_017378
Tgif2	NM_173396	NM_011103		2700099C18Rik	NR_024720	NM_133256		Hivep3	NM_010657	NM_001001447		Ccbp2	NM_021609	NM_183180
Pros1	NM_011173	NM_153795		Mad2l1	NM_019499	NM_001013362		LOC100037413		NM_001081120		A_30_P01026318		NM_001024720
Nfkbid	NM_172142	NM_010580		Cenpe	NM_173762	NM_008815		Tnnt1	NM_011618	NM_183163		Pear1	NM_028460	NM_009868
Ccl3	NM_011337	NM_009284		Rad54l	NM_009015	NM_172737		LOC100047896		NM_010474		Sigirr	NM_023059	NM_011446
Rab17	NM_008998	NM_001164598		A_30_P01019123		NM_176954		A_30_P01030148		XR_106472		4930429F24Rik	XR_105257	XR_105578
Irf1	NM_008390	NM_011815		Asf1b	NM_024184	NM_001009947		Nfil3	NM_017373	NM_024257		2610019F03Rik	NM_173744	NM_032398
Ccl7	NM_013654	NM_009593		Ccnf	NM_007634	NM_001033484		Mzt1	NM_175245	XM_001473764		A_30_P01031080		NM_175686
Btk	NM_013482	NM_173442		Cdkn3	NM_028222	NM_011264		ENSMUST00000097339		NM_001164663		Npr3	NM_008728	NM_009183
Rasl11a	NM_026864	NM_173370		A_30_P01032993		NM_199024		Arid3b	NM_019689	NR_015610		BC020535	NM_145536	NM_013870
A_55_P2033665		NM_007806		Cdca3	NM_013538	NM_178673		Stxbp2	NM_011503	NM_177304		A_30_P01025051		NM_024194
A_30_P01021644		NM_009499		ENSMUST00000091745		NM_027455		LOC629952		NM_001167913		XM_001476722	XR_106152	NM_020510
Egr4	NM_020596	NM_009779		Zwilch	NM_026507	NM_011837		Ppih	NM_001110130	NM_207666		Tbx1	NM_011532	NM_001167578
Plekho1	NM_023320	NM_009777		Rprm	NM_023396	NM_033037		Itgam	NM_008401	NM_011986		Ocln	NM_008756	NM_133237
Cd83	NM_009856	NM_011580		Trip13	NM_027182	NM_145134		Doc2b	NM_007873	NM_009382		Gpr4	NM_175668	NM_009575
Atf3	NM_007498	NM_009883		Bub1	NM_009772	NM_028392		Gm7122		NM_029985		Fzd6	NM_008056	NM_009331
Egr1	NM_007913	NM_178440		AW551984	NM_001199556	NM_001142746		Adam17	NM_009615	NM_027857		Endou	NM_001168693	NM_019444
Acp5	NM_001102405	NM_001077698		Gm3705		NM_009214		Fam129a	NM_022018	NM_029770		Gpr126	NM_001002268	NM_011859
A_30_P01022276		NM_016896		Birc5	NM_009689	NM_177372		Npc2	NM_023409	NM_144531		Spink7	NM_001001803	NM_019671
Cxcl2	NM_009140	NM_009982		Slc22a3	NM_011395	NM_172434		2410003L11Rik		NM_172520		Kcp	NM_001029985	NM_008626
Nfkbiz	NM_030612	NM_133859		Mcm10	NM_027290	NM_001122733		Gm7987		NM_001097979		Gm525	NM_001033266	NM_054044
Il15ra	NM_133836	NM_001029842		Wee1	NM_009516	NM_174988		Asgr2	NM_007493	NM_001044719		Tbx18	NM_023814	NM_010231
Nfkbia	NM_010907	NM_011656		Lmnb1	NM_010721	NM_182809		A_30_P01028181		NM_025822		Slc22a8	NM_031194	NM_033042
Acp5	NM_001102405	NM_009008		Celf6	NM_175235	NM_178656		Mxd1	NM_010751	NM_027444		C130074G19Rik	NM_178692	NM_011784
Zfp36	NM_011756	NM_134250		ENSMUST00000106328		NM_001167983		Bcl2l1	NM_009743	NM_001177392		Mogat2	NM_177448	NM_007412
Hk3	NM_001033245	NM_012057		ENSMUST00000026083	XM_003085237	NM_177794		Camk2n1	NM_025451	NM_029809		1700086L19Rik	NR_030733	NM_001011536
A_30_P01018285		NM_022321		Ppp3r2	NM_001004025	NM_019942		Sult2b1	NM_017465	NM_021332		TC1672055		NM_015809
0610042G04Rik	XR_108174	NM_023044		Scn1a	NM_018733	NM_001205343		ENSMUST00000108587		NM_001163610		Efcab4b	NM_001033464	NM_008480
Gadd45b	NM_008655	NM_145857		ENSMUST00000096572	XM_003085224	NM_028096		Gon4l	NM_001242372	NM_001039889		Kank3	NM_030697	NM_008321
Renbp	NM_023132	NM_173870		Slc15a2	NM_021301	NM_001039347		LOC100303645	NR_028425	NM_053273		Egfl7	NM_178444	XM_284198
Tnfrsf1b	NM_011610	NM_145987		Hmga2	NM_010441	NM_011799		Mtfr1	NM_026182	NM_153396		Ripply3	NM_133229	NM_028790
Akna	NM_001045514	NM_028732		Nsl1	NM_198654	NM_009104		A_30_P01025647		NM_054088		Akr1c14	NM_134072	NM_013696
Trem2	NM_031254	NM_001111316		Shcbp1	NM_011369	NM_153508		A_30_P01026921		NM_175093		ENSMUST00000110052		NM_007513
1200009I06Rik	NM_028807	NM_007572		Sox11	NM_009234	NM_172637		Gpr165	NM_029536	NM_001029936		Jub	NM_010590	NM_008091
Gm2629	XR_105931	NM_001039554		Cenpk	NM_021790	NM_009144		A_30_P01023808		NM_030241		Cldn5	NM_013805	NM_024223
A_30_P01019072		XM_003085389		Ano2	NM_153589	NM_144818		Gm13403		NM_001167768		Mecom	NM_021442	NM_053169
Arhgef6	NM_152801	NM_013562		Mki67	NM_001081117	NM_013917		Mtfr1	NM_026182	NM_024446		Lsr	NM_017405	NR_033506
Adam3	NM_009619	NM_011804		Oprl1	NM_011012	NM_029835		Glo1	NM_025374	NM_018761		2610019F03Rik	NM_173744	NM_001109991
6330412A17Rik		NM_030249		2610002D18Rik	NM_001081099	NM_008342		Gm4532	NR_030674	NM_007444		C130074G19Rik	NM_178692	NM_001081567
Gm16430	NM_001220498	NM_021476		Gsg2	NM_010353	NM_172910		Ece1	NM_199307	NM_010570		Gjb4	NM_008127	NM_001080926
Map3k8	NM_007746	NM_021455		1110006E14Rik		NM_020034		A_30_P01025205		NM_009926		Ephb4	NM_001159571	XR_105223
Bin2		NM_001190830		Emid2	NM_024474	NM_001081425		A_30_P01025915		NM_001159662		A_30_P01017707		NM_001004155
Fam105a	NM_198301	NM_146115		ENSMUST00000111103		NM_183287		Gng7	NM_001038655	NM_139152		Ccdc48	NM_001159697	NM_178732
A_30_P01018576		NM_001111058		Slc38a3	NM_023805	NM_001077499		Arhgap42	NM_027823	NM_010332		A_30_P01031614		NM_145700
Nr4a3	NM_015743	NM_001081128		Cenpk	NM_021790	XR_105483		ENSMUST00000108983	NM_001100416	NM_001129787		Arhgef5	NM_133674	XM_001471750
Il6	NM_031168	NM_010566		Kif4	NM_008446	NM_023670		Klhl30	NM_027551	NM_181399		Tmem204	NM_001001183	NM_011812
A_30_P01029060		NM_001037859		Fanci	NM_145946	NM_008590		ENSMUST00000110075		NM_028943		Kcnj14	NM_145963	NM_008120
Birc3		NM_028247		Birc5	NM_001012273	NM_133931		Dixdc1		NM_009314		Foxc1	NM_008592	NM_183312
Sash3	NM_028773	NM_147220		Glce	NM_033320	NM_020581		Zfp583	NM_001033249	NM_175188		Lrrc32	NM_001113379	NM_001009547
H60a	NM_010400	NM_007645		Nr2f1	NM_010151	NM_001159583		A_30_P01024052		NM_172868		A_30_P01029345		NM_008713
Adcy7	NM_001037724	NM_011604		Zfp36l1	NM_007564	NM_172728		A_30_P01028115		NM_178621		T	NM_009309	NM_009738
Irak2	NM_172161	NM_016794		Lpl	NM_008509	NM_001081348		Psat1	NM_001205339	NM_133167		Clec14a	NM_025809	NM_009236
Rgs10	NM_026418	NM_008969		Exo1	NM_012012	NM_010143		XM_001477814		NM_001165999		Flt1	NM_010228	NM_011125
A_30_P01022510		NM_008349		Cdca5	NM_026410	NM_183391		Gm4419	XR_105456	NM_001102615		Tbx3	NM_011535	NM_011441
Cd80	NM_009855	NM_027840		Fignl1	NM_001163359	NM_033608		Rimkla	NM_177572	NM_178879		A_30_P01025315		NM_181420
Efhd2	NM_025994	NM_053088		Rad51	NM_011234	NM_010587		St14	NM_011176	NM_012026		Gcom1	NM_001033208	NM_001034031
Lag3	NM_008479	NM_009099		Spc24	NM_026282	NM_172561		Nkd1	NM_027280	NM_011500		Mllt3		NM_009506
Rab43	NM_001039394	NM_026185		A_30_P01017632		NM_009829		Senp8	NM_001172068	NM_010115		A_30_P01019347		NM_007903
C1qc	NM_007574	NM_019662		Fbxo5	NM_025995	NM_011551		Hspa4	NM_008300	NM_178638		Cep78	NM_198019	NM_008542
Ptpn6	NM_001077705	NM_001029841		A_30_P01026091		NM_177818		Mex3b	NM_175366	NR_027875		Gm9312		NM_011638
Plekho2	NM_153119	NM_001160018		Polq	NM_029977	NM_025866		Lgals4	NM_010706	NM_028751		Cmtm2a		NM_029658
6030429G01Rik	NM_001033548	NM_178911		Incenp	NM_016692	NM_177767		A_30_P01026658		NM_011366		A_30_P01024529		NM_016851
Zfp395	NM_199029	NM_007706		Prim1	NM_008921	NM_016908		Snx16	NM_001127191	NM_029631		A_30_P01021518		NM_007409
Plin2	NM_007408	NM_028064		Ror2	NM_013846	NM_026640		A_30_P01029660		NM_025781		A130022J15Rik	NM_175313	NM_021524
Cd53	NM_007651	NM_145836		A_30_P01028489		NM_009387		Lgals4	NM_010706	NM_178061		A_30_P01029702		NM_080435
4933432I03Rik		NM_007569		Serpine2	NM_009255	NM_175164		Bmp4	NM_007554	NM_178055		1700008P20Rik	NR_003638	XM_993154
Rassf5	NM_018750	NM_010188		Hmgb2	NM_008252	NM_009867		Plec	NM_001163540	NM_177390		Kcnt2	NM_001081027	NM_011708
Arhgap4	NM_138630	NM_025972		Cenph	NM_021886	NM_009185		A_30_P01022455		NM_008795		ENSMUST00000098053		NM_176962
Prkcd	NM_011103	NM_013749		Syce2	NM_027954	NR_038059		Fam161b	NM_172581	NM_001163577		Hmgcs2	NM_008256	NM_026793
Galntl2		NM_001111022		ENSMUST00000114798		NM_001112697		LOC100038760		NM_019392		Tead4	NM_011567	NM_199150
A_30_P01017626		NM_001195025		Chek2	NM_016681	NM_026014		Slc9a3r2	NM_023055	NM_001005608		Enpep	NM_007934	NM_172872
Fermt3	NM_153795	NM_012032		Fignl1	NM_001163359	NM_146260		A_30_P01023532		NM_013641		Jag2	NM_010588	NM_007925
Itgb5	NM_010580	NM_010559		A_30_P01026611		NM_010242		Kcnj3	NM_008426	NM_138684		Dok4	NM_053246	NM_029723
Stat6	NM_009284	NM_053252		Top2a	NM_011623	NM_001001806		Nkd1	NM_027280	NM_181585		Ablim1	NM_178688	NM_172530
Irf2bp2	NM_001164598	NM_025890		BC055324	NM_201364	NM_001177850		Slc9a3r2	NM_023055	NM_008935		A_30_P01026593		NM_010929
Ctsd	NM_009983	NM_033374		Kntc1	NM_001042421	NM_177410		A_30_P01031113		NM_021294		Cdc7	NM_009863	NM_019454
LOC637082		NM_001102414		Fabp7	NM_021272	NM_027014		Phc3	NM_153421	NM_145219		Dpp4	NM_010074	NM_020265
Fyb	NM_011815	NM_001014390		Hist1h2ag	NM_178186	NM_010516		Vangl1	NM_177545	NM_008634		Hmgcs2	NM_008256	NM_029771
Abcg1	NM_009593	NM_172572		Col19a1	NM_007733	NM_001163776		Mrrf	NM_026422	NM_029432		4930443O20Rik		NM_001166250
NAP112421-1		NM_178593		Chrdl2	NM_133709	NM_134131		Lmo7	NM_201529	NM_134095		BC016201	NM_145601	NM_001177887
Gcnt1	NM_173442	NM_010442		Kcnd2	NM_019697	NM_178280		Kank2	NM_145611	NM_008635		Foxc2	NM_013519	NM_019576
Cds1	NM_173370	NM_178907		Rad51ap1	NM_009013	NM_011459		Mylk	NM_139300	NM_029537		1700008P20Rik	NM_001163810	NM_009416
Cyba	NM_007806	NM_009371		Dcx	NM_010025	NM_194345		ENSMUST00000114403		NM_011797		Ces2	NM_145603	NM_145532
Vasp	NM_009499	NM_021507		Timeless	NM_001164081	NM_028968		A_30_P01020868		XR_105635		Baiap2l1	NM_025833	NM_198171
C3ar1	NM_009779	NM_026301		Cchcr1	NM_146248	NM_139227		Tmem8b	NM_001085508	NM_020259		Ptgdr	NM_008962	NM_031186
C1qb	NM_009777	NM_008689		A_30_P01025936		NM_009846		Gm13861	XR_104982	NM_001001885		A_30_P01027960		NM_175641
Thbs1	NM_011580	NM_008879		Gm16505		NR_036451		Tmem51	NM_145402	NR_015539		Pcdh18	NM_130448	NM_013690
Cebpb	NM_009883	XM_139463		Kbtbd11	NM_029116	NM_001177720		Nkx2-2	NM_010919	NM_021467		Pou3f4	NM_008901	NM_007855
Myo1g	NM_178440	NM_010511		Mcm5	NM_008566	NM_028083		ENSMUST00000068674		NM_029001		A_30_P01019991		NM_001177886
Fmnl1	NM_001077698	NM_011577		Dscc1	NM_183089	NM_010118		Slc5a7	NM_022025	NM_175279		Thbd	NM_009378	NM_013723
Map3k14	NM_016896	NM_172133		Gas2l3	NM_001079876	NM_022989		4732471J01Rik	XM_003084673	NM_080450		6030426L16Rik	XR_035730	NM_053085
Ctsc	NM_009982	NM_153551		Usp51	NM_001137547	NM_010164		Zscan22	NM_001001447	NM_010954		Bcam	NM_020486	NM_010258
Olfml3	NM_133859	NM_008625		Nsg1	NM_010942	NM_027930		Vwf		NM_172729		A_30_P01022176		NM_001080780
Slc16a6	NM_001029842	NM_145827		Moxd1	NM_021509	NM_011889		Fam89a	NM_001081120	NM_011153		Sla2	NM_029983	NM_001030293
Tuft1	NM_011656	NM_022305		Vash2	NM_144879	NM_178886		Fam89a	NM_001081120	NM_207018		Tll1	NM_009390	NM_030021
Rac2	NM_009008	NM_207653		A_30_P01019010		NM_007937		Rhbdl2	NM_183163	NM_177604		Trim68	NM_198012	NR_030683
Havcr2	NM_134250	NM_021472		Ptpn5	NM_013643	NM_011612		Hs3st1	NM_010474	NM_010903		Snai2	NM_011415	NM_028306
AI447881		NM_011691		Dtl	NM_029766	NM_001081656		2810011L19Rik	XR_106472	NM_011359		Adamtsl2	NM_029981	NM_009509
Irf5	NM_012057	NM_001005508		Tgfb2	NM_009367	NM_013483		Hdhd3	NM_024257	NM_026797		A_30_P01019563		NM_009243
A_30_P01027810		NM_028728		E330011O21Rik	XR_105802	NM_001199113		A_30_P01022135		NM_028841		Slc5a5	NM_053248	NM_009502
Parvg	NM_022321	NM_010637		Gsx2	NM_133256	NM_007639		A_30_P01018540		NM_011143		ENSMUST00000109944		NM_011481
Slc15a3	NM_023044	NM_001142701		A_30_P01031282		NM_175539		A830005F24Rik	XM_001473764	NM_001039365		ENSMUST00000072014	XR_108249	NR_029464
Nod2	NM_145857	NM_009631		Cbx6-Nptxr	NM_001013362	NM_029499		A_30_P01018855		NM_008614		A_30_P01024247		NM_019805
Mgat4a	NM_173870	NM_011932		Etv4	NM_008815	NM_001040691		9830001H06Rik	NM_001164663	NM_175452		A_30_P01030781		NM_030208
Tmem82	NM_145987	NM_019388		Shisa7	NM_172737	NM_018822		9530059O14Rik	NR_015610	NM_145978		Slco2a1	NM_033314	XM_001474287
4632428N05Rik	NM_028732	NM_010194		Celf5	NM_176954	NM_199467		Fam57a		NM_013832		A_30_P01029521		NM_008216
Ptprc	NM_001111316	XM_001476227		G630022F23Rik		NM_175397		Enpp6	NM_177304	NM_025989		Pcdh12	NM_017378	NM_016982
C1qa	NM_007572	NM_011206		Dock11	NM_001009947	NM_053149		Enpp6	NM_177304	NM_029972		AU015584		NM_027299
Angptl7	NM_001039554	NM_053214		Gm6403		NM_001126047		Smok2b	NM_001167913	NM_172524		Tspan18	NM_183180	NM_023504
A_30_P01028440		NM_001081291		Iqgap3	NM_001033484	NM_138680		Dlk2	NM_207666	NM_145586		Hmcn1	NM_001024720	NR_015591
ENSMUST00000068342	XM_003085389	NM_027510		Rev3l	NM_011264	NM_001162956		Ncdn	NM_011986	NM_021483		Cdh5	NM_009868	NM_028060
Ifrd1	NM_013562	NM_144923		Nol4	NM_199024	NM_011192		Thy1	NM_009382	NM_019517		Sox7	NM_011446	NM_177074
Creg1	NM_011804	NM_013642		Usp51	NM_001137547	NM_013693		Lrrc42	NM_029985	NM_008701		5330416C01Rik	XR_105578	NM_023217
A_30_P01028728		NM_010130		LOC100045418		NM_145453		Kcnj3	NM_008426	NM_010134		Plvap	NM_032398	NM_026209
Cttnbp2nl	NM_030249	NM_025760		Fstl5	NM_178673	NM_001024602		A_30_P01029505		NM_025626		Gpr4	NM_175668	NM_001033374
Cysltr1	NM_021476	NM_145133		Qpct	NM_027455	NM_025753		Acy3	NM_027857	NM_194268		Prrx1	NM_175686	NM_001025379
Mlxipl	NM_021455	NM_001039385		Dock11	NM_001009947	NM_027470		Unc5b	NM_029770	NM_172383		St8sia4	NM_009183	NM_001167777
Fyb	NM_011815	NM_133211		A_30_P01028590		NM_011254		9030409G11Rik	NM_144531	NM_026481		LOC100048667		NM_145495
Jak3	NM_001190830	NM_010368		Ly6h	NM_011837	NM_028813		LOC100045515		NM_007802		Smtn	NM_013870	XR_104847
Cyba	NM_007806	NM_178785		Cdo1	NM_033037	NM_029568		Arhgef19	NM_172520	NM_001099321		A_30_P01025825		NM_001012477
A830007P12Rik	NM_146115	NM_016807		LOC552873		NM_008882		Gm13646	NM_001097979	NM_031252		A_30_P01032193		NM_001081963
A_30_P01033039		NM_173006		A_30_P01020639		NM_018861		A_30_P01029627		NM_001081137		Lrrc40	NM_024194	NM_172618
Cd33	NM_001111058	NM_013454		Spsb4	NM_145134	NM_177566		D17Wsu92e	NM_001044719	NM_010338		Fzd2	NM_020510	NM_133191
Mtr	NM_001081128	NM_022331		Ppp2r2b	NM_028392	NM_145508		A_30_P01018600		NM_019500		A_30_P01027743		NM_010473
Inpp5d	NM_010566	NM_008511		Pcdh15	NM_001142746	NM_175307		Rsrc1	NM_025822	NM_028829		Gm9880	NM_001167578	NM_181529
Csf1r	NM_001037859	NM_010493		Sms	NM_009214	NM_001034874		A_30_P01022735		NM_001040130		Apcdd1	NM_133237	NM_019631
Slc16a10	NM_028247	NM_009448		Dna2	NM_177372	NM_001159577		A_30_P01024606		NM_008301		A_30_P01027661		NM_009675
Abca9	NM_147220	NM_153789		Celf3	NM_172434	NM_001025192		A_30_P01030035		XR_106368		Zic3	NM_009575	NM_001017985
Cd37	NM_007645	NM_016972		Kit	NM_001122733	NM_054073		A_30_P01022489		NM_133942		A130022J15Rik	NM_175313	NM_001164581
A_30_P01019146		NM_001104946		Usp24		NM_153420		Bbx	NM_027444	NM_178202		Tcf7	NM_009331	NM_001079869
Tlr6	NM_011604	NM_008535		A_30_P01026687		NM_178183		Gm13547	NM_001177392	NM_053271		Ramp2	NM_019444	NM_207683
Vamp8	NM_016794	NM_009621		Cdh22	NM_174988	NM_008567		2310014L17Rik	NM_029809	NM_009964		Osr1	NM_011859	NM_009759
Ncf2		NM_026473		Ntrk3	NM_182809	NM_001163766		Glp1r	NM_021332	NM_054045		Fam115a		NM_130859
4632428N05Rik	NM_028732	NM_008452		Pirt	NM_178656	NM_011132		Nhsl2	NM_001163610	NM_175556		Net1	NM_019671	NM_008121
Ptgs1	NM_008969	NM_028749		Sipa1l1	NM_001167983	NM_008741		Nhsl2	NM_001163610	NM_028384		Mrc2	NM_008626	NM_007607
Il10rb	NM_008349	NM_019455		Tmem26	NM_177794	NM_153803		NAP059518-1		NM_146120		Gpr124	NM_054044	NM_009325
Snx20	NM_027840	NM_023380		ENSMUST00000115135		NM_010931		ENSMUST00000026672		NM_010603		Fmo1	NM_010231	NM_080795
Ifitm5	NM_053088	NM_011521		LOC100044228		NM_145462		A_30_P01022745		NM_010024		Tnfrsf25	NM_033042	NM_030687
Trim30	NM_009099	NM_146011		2006-09-01	NM_019942	NM_008652		Smok3b	NM_001039889	NM_177769		Aplnr	NM_011784	NM_029928
Abhd15	NM_026185	NM_013692		Papln	NM_001205343	NM_001166662		A_30_P01018887		NR_028300		Gpr182	NM_007412	NM_138741
Rrad	NM_019662	NM_009987		2010300C02Rik	NM_028096	NM_001114385		Ttyh2	NM_053273	NM_001163192		Tcf7	NM_009331	NM_013904
Prkcd	NM_011103	NM_001037727		LOC100048058		NM_007697		Dlk2	NM_207666	NM_080854		Olfr566	NM_001011536	NM_194464
Sla	NM_001029841	NM_010499		Kcnd3	NM_001039347	NM_080640		A_30_P01023521		NM_009641		A_30_P01025361		NM_028034
Tor1aip1	NM_001160018	NM_172938		Cdc6	NM_011799	NM_008381		A_30_P01022232		NM_001040087		Krtap5-4	NM_015809	NM_153079
Pld4	NM_178911	NM_133662		Rrm2	NM_009104	NM_013524		Mical3	NM_153396	NM_001177696		ENSMUST00000098351		NM_198248
Socs2	NM_007706	NM_010283		Clstn3	NM_153508	NM_001081169		Pnpla3	NM_054088	NM_025846		Lama1	NM_008480	NR_027801
Slc39a4	NM_028064	NM_001033344		A_30_P01032775		NM_001007578		A_30_P01032656		NM_145927		A_30_P01031087		NM_022428
6430527G18Rik	NM_145836	NM_008654		Hectd2	NM_172637	NM_011356		A_30_P01025342		NM_023113		Id3	NM_008321	XM_003084604
Btg1	NM_007569	NM_011333		A_30_P01028549		NM_013631		A_30_P01021098		NM_023422		Mmrn1	XM_284198	NM_010703
Fcgr3	NM_010188	NM_008663		Sfrp2	NM_009144	NM_021334		Trib3	NM_175093	NM_173767		Acot12	NM_028790	NM_176931
Naaa	NM_025972	NM_009405		Ncaph	NM_144818	NM_001081557		Cytsb	NM_001029936	NM_177461		Trhr	NM_013696	NM_144955
Tnfrsf12a	NM_013749	NM_030239		Papln	NM_001205343	NM_001166206		Setd8	NM_030241	NM_172971		Slc7a1	NM_007513	NM_019701
Runx1	NM_001111022	NM_183161		Pttg1	NM_013917	NM_023209		1110057K04Rik	NM_001167768	NM_028518		Gata3	NM_008091	NM_026968
Nuak2	NM_001195025	NM_033444		5730590G19Rik	NM_029835	NM_207655		A830052D11Rik		NM_023061		Crip2	NM_024223	NM_153068
Serinc3	NM_012032	NM_021297		A_30_P01030698		NM_008161		A_30_P01030774		NM_028708		A_30_P01025502		XR_104890
Il6ra	NM_010559	NM_008840		Igfbp2	NM_008342	NM_008729		Nudt7	NM_024446	NM_153288		Trim16	NM_053169	NM_010346
Ehbp1l1	NM_053252	NM_016846		Dlgap2	NM_172910	NM_023794		Ctnnal1	NM_018761	NM_008812		Gm3893	NR_033506	XR_105712
2410004A20Rik	NM_025890	NM_001013779		A_30_P01026217		NM_080437		Amd2	NM_007444	NM_001025613		Tspan18	NM_183180	NM_029529
Dock2	NM_033374	NM_205823		Hist1h1b	NM_020034	NM_001081333		Irs1	NM_010570	NM_172989		A_30_P01033172		NM_027616
Slc2a9	NM_001102414	NM_177055		Rbm24	NM_001081425	NM_001081085		Col11a2	NM_009926	NM_019722		Col18a1	NM_001109991	NM_019438
Dyrk2	NM_001014390	NM_007669		2610318N02Rik	NM_183287	NM_008130		A_30_P01025883		NM_019821		Mapk10	NM_001081567	NM_026496
Rhbdf2	NM_172572	NM_009097		Gm2212		NM_011990		A_30_P01028815		NM_199157		Lrp8	NM_001080926	NM_026725
Rcsd1	NM_178593	NM_013863		Scn8a	NM_001077499	NM_181680		Ppp1r16b	NM_001159662	NM_009027		ENSMUST00000098653	XR_105223	NM_025601
Hmox1	NM_010442	NM_153404		E030019B13Rik	XR_105483	NM_021323		A_30_P01022053		NM_170599		9930012K11Rik	NM_001004155	NM_177092
Hmox1	NM_010442	NM_146069		Igf2bp3	NM_023670	NM_028481		A_30_P01021703		XM_620310		Gm4008		NM_008715
Mapkapk3	NM_178907	NM_027206		Mest	NM_008590	NM_010636		Asb18	NM_139152	NM_026912		Zfp324	NM_178732	NM_019578
Tgfbr2	NM_009371	NM_001146022		Pot1a	NM_133931	NM_001033330		Ednra	NM_010332	NM_027594		Ptprb		NM_183025
Sqrdl	NM_021507	NM_001163616		Angptl4	NM_020581	NM_018797		Igsf9b	NM_001129787	NM_029095		ENSMUST00000088858		NM_026860
Rnf125	NM_026301	NM_001110508		2310028H24Rik	NM_001159583	NM_011058		A_30_P01023877		NM_021534		ENSMUST00000068394		NM_147093
Csf1r	NM_001037859	NM_013753		Creb5	NM_172728	NM_008067		Lmo7	NM_201529	NM_146198		A_30_P01028066		NR_033554
Nfkb1	NM_008689	NM_173402		Dennd4a		NM_023597		Usp6nl	NM_181399	NR_033532		Ccrl1	NM_145700	NM_023395
Lcp1	NM_008879	NM_028195		Hecw1	NM_001081348	NM_001081277		6330522J23Rik		NM_019675		ENSMUST00000137613	XM_001471750	NM_152922
A_30_P01026296		NM_009399		Ephb3	NM_010143	NM_198632		Sgms2	NM_028943	NM_027866		Fbln5	NM_011812	NM_001163337
A_30_P01017482		NM_144904		ENSMUST00000097953		NM_009167		Tacr2	NM_009314	NM_007981		A_30_P01022341		NM_130866
Apol8	XM_139463	NM_027950		Tnfsf18	NM_183391	NM_053115		March1	NM_175188	NM_008770		A_30_P01020111		NM_001081327
Map3k14	NM_016896	NM_178706		Igsf9	NM_033608	NM_153553		ENSMUST00000059018		NM_181073		Gja4	NM_008120	NM_001081106
A_30_P01027478		NM_001162476		A_30_P01022803		NM_008086		Palm2	NM_172868	NM_134148		Arhgef15		NM_001242372
A_30_P01026730		NM_001033380		Itsn1	NM_010587	NM_001039655		Phyhipl	NM_178621	NM_011348		Synm	NM_183312	NM_011724
Ifngr1	NM_010511	NM_019417		Spag7	NM_172561	NM_172987		9430041J12Rik		NM_010255		Adam26b	NM_001009547	NR_028359
Tgfb1	NM_011577	NM_001025607		Ccnd2	NM_009829	NM_001198914		Parvb	NM_133167	NM_023580		Nos3	NM_008713	NM_027172
Socs2	NM_007706	NM_144538		Ubtf	NM_011551	NM_013533		A_30_P01031015		NM_007757		Bche	NM_009738	NM_025876
Adap2	NM_172133	NM_001109759		Gm6748		NM_144817		A_30_P01033360		NM_153520		Sox18	NM_009236	NM_001166645
Dennd1c	NM_153551	NM_177337		Skint7	NM_177818	NM_007631		Lingo2	NM_001165999	NM_027533		AI596198		NM_009245
Mrc1	NM_008625	NM_133919		ENSMUST00000105034		NM_175493		4921529L05Rik		NM_177261		Pltp	NM_011125	NM_178908
Nlrp3	NM_145827	NM_009853		A_30_P01030085		NM_008609		Kif6		NM_175443		Sox17	NM_011441	NM_033541
B4galt1	NM_022305	NM_199252		Gm2091		NM_007726		Kif19a	NM_001102615	NM_182839		Fn3krp	NM_181420	NM_054071
Lcp2		NM_010686		LOC100041579		NM_152803		B3gnt9-ps	NM_178879	NM_133364		Il17re	NM_001034031	NM_172392
C030046G05		NM_001136476		Cdca7	NM_025866	NM_170779		A_30_P01023649		NM_010814		A_30_P01017795		NM_001171512
Cflar	NM_207653	NM_011057		Ogfod1	NM_177767	NM_175506		A_30_P01017966		NM_053190		Vegfc	NM_009506	NM_029562
Slc8a1		NM_015749		Syt5	NM_016908	NM_008184		Rgnef	NM_012026	NM_013803		Gm2045		XM_003085544
Rnase4	NM_021472	NM_181542		Fam111a	NM_026640	NM_001012322		A_30_P01022868		NM_001005341		Edn3	NM_007903	NM_021717
A_55_P2023384		NM_010589		Tk1	NM_009387	NM_173777		Strn	NM_011500	NM_177678		A_30_P01022901		NM_153802
Vav1	NM_011691	NM_008771		Arhgap26	NM_175164	NM_183225		A_30_P01018575		NM_183248		Smad6	NM_008542	NM_022378
Arhgap30	NM_001005508	NM_029600		A_30_P01025572		NM_025992		ENSMUST00000106642		NM_013731		Tfrc	NM_011638	NM_009247
Nfam1	NM_028728	NM_009888		Cdh4	NM_009867	NM_001204233		7530428D23Rik		NM_001242937		Sema3g		NR_015505
Arhgap4	NM_138630	NM_145375		Stil	NM_009185	NM_001109914		Egfbp2	NM_010115	NM_010176		Fam101b	NM_029658	NM_001014761
Klf4	NM_010637	NM_001025575		1700110I01Rik	NR_038059	NM_175314		A_30_P01033185		NM_175140		Irf6	NM_016851	NM_001024624
Hmha1	NM_001142701	NM_011405		Chrm1	NM_001112697	NM_011627		A_55_P2112552		NM_178633		Adh1	NM_007409	NM_177595
Adora3	NM_009631	NM_011518		Cdt1	NM_026014	NM_025912		A_30_P01019266		NM_001008231		Nampt	NM_021524	NM_173417
Dapp1	NM_011932	NM_008339		A_30_P01018791		NM_016919		Tmem108	NM_178638	NM_001025286		A_30_P01017490
Cd86	NM_019388	NM_126166		Tmie	NM_146260	NM_133255		A_30_P01027959		NM_011129		Adcy4	NM_080435
Fes	NM_010194	NM_172397		Fut4	NM_010242	NM_001160112		9030411M13Rik		NM_001033394		Fam101b	NM_029658
Stat6	NM_009284	NM_177322		Zfp36l2	NM_001001806	NM_144797		Rgnef	NM_012026	NM_001043335		BC020535	NM_145536
A_30_P01029610		NM_028808		Asph	NM_001177850	NM_008563		1810058I24Rik	NR_027875	NM_026731		Tfrc	NM_011638
A530023O14Rik	XM_001476227	NM_026162		Bcl2	NM_177410	NM_001037917		Palm2	NM_172868	NM_175484		Ppp1r3e	XM_993154
Ptpn18	NM_011206	NM_008320		Gins1	NM_027014	NM_028775		A_30_P01031360		NM_028938		Vwf	NM_011708
Myo1f	NM_053214	NM_011809		Cyr61	NM_010516	NM_001034894		Tjap1	NM_028751	NM_022422		6330416L07Rik	NM_176962
Ccdc88b	NM_001081291	NM_009848		Tmprss3	NM_001163776	NM_001013783		Sorbs3	NM_011366	NM_008449		Myct1	NM_026793
3830403N18Rik	NM_027510	NM_011303		AK152967		NM_011246		Abhd14b	NM_029631	NM_198967		BC049730	NM_199150
Blvrb	NM_144923	NM_133198		Tnfaip8	NM_134131	NM_011945		A_30_P01028874		NM_008905		Kank4	NM_172872
Dusp1	NM_013642	NM_009061		Sall3	NM_178280	NM_080726		A_30_P01024108		NM_001114663		A_30_P01033440
Emr1	NM_010130	NM_175369		Serpinb8	NM_011459	NM_008332		Tmem170	NM_025781	NM_001101503		Eln	NM_007925
Ptplad2	NM_025760	NM_010234		Fam160b2	NM_194345	NM_198095		Mobkl2b	NM_178061	NM_010019		A_30_P01026527
Tifa	NM_145133	NM_201641		Ifitm7	NM_028968	NM_175398		Dnajb2	NM_178055	NM_008456		XM_001475321
Vgf	NM_001039385	NM_020272		Atxn7	NM_139227	XM_003085666		Myo1d	NM_177390	XR_107956		A_30_P01024273
Tlr7	NM_133211	NM_010500		Cd24a	NM_009846	NM_026931		Cdk18	NM_008795	NM_009521		A_30_P01025504
Gusb	NM_010368	NM_010755		Gm10405		NM_001195726		Prom1	NM_001163577	NM_145562		Fbln5	NM_011812
Rasal3	NM_178785	NM_178893		Gm4814	NR_036451	NM_139001		Tyro3	NM_019392	NM_027943		A_30_P01026874
Sdcbp	NM_016807	NM_028608		Madd	NM_001177720	NM_011546		Itgb4	NM_001005608	NM_178111		Dapl1	NM_029723
Pon3	NM_173006	NM_001122895		A_30_P01019330		NM_001004468		Ptger1	NM_013641	NM_027570		She	NM_172530
Abca1	NM_013454	NM_021606		Chaf1b	NM_028083	NM_138744		Glud2		NM_009801		Notch4	NM_010929
Gm12551		NM_010422		Egr2	NM_010118	NM_148938		Wfdc12	NM_138684	NM_001083810		Myct1	NM_026793
Vav1	NM_011691	NM_011454		Arl6ip6	NM_022989	NM_019423		Pik3r3	NM_181585	NM_013750		Dll4	NM_019454
Csf1r	NM_001037859	NM_030720		Eya1	NM_010164	NM_001039155		Prom1	NM_008935	NM_028875		Dkk2	NM_020265
Herpud1	NM_022331	NM_153505		Fam54a	NM_027930	NM_007799		A_30_P01020475		NM_053155		Ushbp1	NM_181418
Cd80	NM_009855	NM_007548		Gm4516		NR_036590		Dbil5	NM_021294	NM_001162901		Gper	NM_029771
Lrmp	NM_008511	NM_009164		2003-09-01	NM_011889	XM_001477422		A_30_P01021290		NM_177102		Tfrc	NM_011638
Icam1	NM_010493	NM_177715		Ldlrad3	NM_178886	NM_177233		Lgi3	NM_145219	NM_001123367		Mgll	NM_001166250
Tuba1c		NM_008357		Epha5	NM_007937	NM_010195		A_30_P01024166		NM_001038612		Igsf5	NM_001177887
Tuba1c	NM_009448	NM_008348		Tnfrsf9	NM_011612	XR_105275		Parvb	NM_133167	NR_033241		Thsd1	NM_019576
Mylip	NM_153789	NM_001177775		Neurl1B	NM_001081656	NM_017462		A_30_P01031735		NM_001101483		Def8
Slc7a8	NM_016972	NM_007486		Btn1a1	NM_013483	NM_177597		Mtap1b	NM_008634	NM_172406		LOC100048617
A_30_P01026168		NM_007570		LOC100048624		NM_027426		4930402H24Rik	NM_029432	NM_133955		Nos3	NM_008713
Gm2012	NM_001104946	NR_033625		Slc29a1	NM_001199113	XR_105954		Pppde2	NM_134095	NM_026346		Tpm2	NM_009416
Lyl1	NM_008535	NM_146173		Cd1d1	NM_007639	NM_139134		Gm9933		NM_178407		A_30_P01026089
Adamts1	NM_009621	NM_177699		Dcaf12l2	NM_175539	NM_016770		A230009B12Rik		NM_033478		Mall	NM_145532
Tubb6	NM_026473	NM_008416		Trim25		NM_009877		Mtap7	NM_008635	NM_153196		ENSMUST00000110529
A_30_P01024094		NM_011905		Chaf1b	NM_028083	NM_008083		Tmem98	NM_029537	NM_178194		BC015286	NM_198171
LOC100048875		NM_007547		Gm626		NM_134041		Car14	NM_011797	NM_008427		Sox17	NM_011441
Klf2	NM_008452	NM_008668		Ms4a4c	NM_029499	NM_001177855		4930452G13Rik	XR_105635	NM_028156		Ndst3	NM_031186
Npl	NM_028749	NM_183390		Ung	NM_001040691	NM_001166273		Hhip	NM_020259	NM_145523		Ltbp4	NM_175641
Hpgds	NM_019455	NM_010551		Gm2795		NM_177346		Tmem151a	NM_001001885	NM_027399		Gm3502
Samsn1	NM_023380	NM_010215		Sgsh	NM_018822	XM_003085019		9630013A20Rik	NR_015539	NM_175470		A_30_P01024694
A_30_P01020853		NM_017480		F730047E07Rik	NM_199467	XM_001479188		Tnni1	NM_021467	XR_106209		Ltbp4	NM_175641
Sdc4	NM_011521	NM_011725		Sp110	NM_175397	NM_008178		Gm16401		NM_145450		Ablim1	NM_178688
Arhgap9	NM_146011	NM_175316		Hemgn	NM_053149	NM_199065		Elovl7	NM_029001	NM_009444		A_30_P01032068
Klf10	NM_013692	NM_008653		ENSMUST00000089252		NM_008070		Rassf10	NM_175279	NM_007416		Tek	NM_013690
Cx3cr1	NM_009987	NM_008397		Sema4c	NM_001126047	NM_011769		Gjc3	NM_080450	NM_001162934		Lef1
Arhgap25	NM_001037727	NM_194344		Luc7l2	NM_138680	NM_197959		Ncam2	NM_010954	NM_013691		Ocln	NM_008756
Ikzf1	NM_001025597	NM_172647		Gm3255		NM_017394		Nod1	NM_172729	NM_145712		Twist2	NM_007855
Ier2	NM_010499	NM_139197		Ccdc138	NM_001162956	NM_028994		Gsbs	NM_011153	NM_009542		Igsf5	NM_001177886
Scml4	NM_172938	NM_013591		Gm10586		NM_001080963		A_30_P01022720		XR_035472		A_30_P01032178
Ier3	NM_133662	NM_010129		Psme3	NM_011192	NM_183177		Tas2r113	NM_207018	NM_146694		Podxl	NM_013723
Ggta1	NM_010283	NM_018773		A_30_P01028861		NM_001111331		AA986860	NM_177604	NM_020559		Tcf23	NM_053085
Dusp27	NM_001033344	NM_080708		Tnf	NM_013693	NM_001163215		Nfe2l3	NM_010903	XR_107121		Gata6	NM_010258
Ppp1r15a	NM_008654	NM_146191		Zcchc9	NM_145453	NM_134164		A_30_P01018046		NM_001111141		Gm3993
Ccl2	NM_011333	NM_019582		AW555464	NM_001024602	NM_007959		Sftpc	NM_011359	XM_619639		Ret	NM_001080780
Myo7a	NM_008663	NM_010928		4933425O20Rik	NM_025753	NM_133194		Dbndd2	NM_026797	NM_008779		Spry3	NM_001030293
Mylip	NM_153789	NM_008562		Cyp2u1		NM_199021		Tspan17	NM_028841	XR_105438		A_30_P01030673
Tnni2	NM_009405	NM_181319		Pak4	NM_027470	NM_011866		Pou4f1	NM_011143	NM_001033145		2010002M09Rik
Abcg3	NM_030239	NM_001081657		Cdc6	NM_011799	NM_001143834		Tspan15		XR_107062		D730039F16Rik	NM_030021
Slc17a9	NM_183161	NM_008250		Rbp1	NM_011254	NM_015730		A_30_P01024821		NM_007836		Ccdc32
Clic1	NM_033444	NM_001033405		Vit	NM_028813	NM_028593		Mobp	NM_001039365	NM_172946		Gm14207	NR_030683
Pik3cd	NM_001164051	NM_009370		Mfap4	NM_029568	NM_007762		Mobp	NM_008614	NM_026825		Ces2	NM_145603
Tlr4	NM_021297	NM_018820		Plxna2	NM_008882	NM_001081416		Gjc2	NM_175452	NM_183257		Hspa12b	NM_028306
Pik3cd	NM_008840	NM_007641		Slc1a4	NM_018861	NR_028417		Mobp	NM_001039365	NM_010644		Vil1	NM_009509
Rgl1	NM_016846	NM_133754		Arhgef15	NM_177566	NM_027452		Pdlim2	NM_145978	NM_145932		Serpina1a	NM_009243
Aim2	NM_001013779	NM_001204910		Dyrk3	NM_145508	XM_003084484		Rasal1	NM_013832	NM_008500		Vcl	NM_009502
Tlr12	NM_205823	NM_007880		Fam46b	NM_175307	NM_008172		Gp2	NM_025989	NM_007943		Srms	NM_011481
A630001G21Rik	NM_177055	NM_016868		Lpl	NM_008509	NM_008858		Ermn	NM_029972	NM_001034878		5033406O09Rik	NR_029464
Cdkn1a	NM_007669	NM_001033780		A_30_P01019238		NM_001033311		Nipal4	NM_172524	NM_027722		Anapc7	NM_019805
Rps6ka1	NM_009097	NM_001040397		Shisa6	NM_001034874	NM_001142747		Osta		NM_001177792		2310079F23Rik	NM_030208
Bag3	NM_013863	NM_022024		Lnx1	NM_001159577	XM_003084562		Tmem159	NM_145586	NM_172874		ENSMUST00000104980	XM_001474287
Liph	NM_153404	NM_007449		Cxadr	NM_001025192	NM_008584		Pex5l	NM_021483	NM_172409		Has2	NM_008216
A130071D04Rik		NM_134154		Tsga13	NM_054073	NM_001159507		Gm8286		NM_011504		Gm13807
Lrrc33	NM_146069	NM_009917		Acpl2	NM_153420	NM_028472		Bace2	NM_019517	NR_024331		Vpreb1	NM_016982
Tnfaip8l2	NM_027206	NM_029612		Hist1h2ak	NM_178183	NM_027913		A_30_P01023525		NM_021480		A_30_P01020805
A_30_P01032397		NM_001024945		Mcm6	NM_008567	NM_001009546		Nkx2-9	NM_008701	NM_011533		Degs2	NM_027299
Ccdc88b	NM_001081291	NM_010120		Wdr90	NM_001163766	NM_001099298		En2	NM_010134	XR_106290		Nkx2-4	NM_023504
Wdfy4	NM_001146022	NM_010167		Pole	NM_011132	NM_183315		Fam107b	NM_025626	NM_001177438		5430405H02Rik	NR_015591
1810011H11Rik	NM_001163616	NM_001037747		Cd1d1	NM_007639	NM_007628		A_30_P01032883		NM_001037502		ENSMUST00000098707
Zfp703	NM_001110508	NM_198642		Nsg2	NM_008741	NM_001033286		Onecut2	NM_194268	NM_021279		Slc35f2	NM_028060
X99384	NM_013753	NM_001029977		Glb1l2	NM_153803	NM_197997		Tmem125	NM_172383	NR_040391		Slc38a11	NM_177074
Rgs12	NM_173402	NM_010189		Uhrf1	NM_010931	NR_038082		Gm4347		NM_080440		Pgpep1	NM_023217
Cyth4	NM_028195	NM_201410		Haus4	NM_145462	NM_177135		Tppp3	NM_026481	NM_177028		1810063B07Rik	NM_026209
Tnfrsf11a	NM_009399	NM_007719		Mybl2	NM_008652	NM_153177		Ctsk	NM_007802	NM_008008		Gm694	NM_001033374
Rod1	NM_144904	NM_001169153		Ccdc85a	NM_001166662	NM_011268		Gm15023	NM_001099321	NM_010595		A_30_P01018726
Osgin1	NM_027950	NM_001033324		Chrdl1	NM_001114385	NM_023608		Il23a	NM_031252	NM_008681		Sema3g	NM_001025379
Siglech	NM_178706	NM_016767		Chl1	NM_007697	NM_175437		Sis	NM_001081137	NM_018884		A_30_P01017590
Cx3cr1	NM_009987	NM_001042489		A_30_P01028495		NM_009347		Gpr37	NM_010338	NM_001033367		Asxl3	NM_001167777
Stra6	NM_001162476	NM_007781		C530044C16Rik		NM_198625		LOC632209		NM_175136		Rin1	NM_145495
Itpripl2	NM_001033380	NM_027209		Baalc	NM_080640	NM_026769		Cldn14	NM_019500	NM_025386		Gm15998	XR_104847
Pdlim4	NM_019417	NM_010583		A_30_P01023245		NM_019946		5430416G10Rik		NM_022016		A_30_P01025475
Gm5168	NM_001025607	NM_029011		Inhbb	NM_008381	NM_001198809		Paqr8	NM_028829	NR_033736		Cxcl12	NM_001012477
Rab3il1	NM_144538	NM_172498		Fut7	NM_013524	NM_027721		Tmem141	NM_001040130	NM_001004180		A_30_P01031785
Btk	NM_013482	NM_001039530		A_30_P01033617		NM_172756		Hspa2	NM_008301	NM_001033253		F630048H11Rik
Fam71a	NM_001109759	NM_029614		Aspg	NM_001081169	NM_175326		B230344G16Rik	XR_106368	NM_007462		A_30_P01024920
LOC675548		NM_011408		Armcx6	NM_001007578	NM_198652		Plekha1	NM_133942	NR_004415		ENSMUST00000066999
Arl11	NM_177337	NM_026835		Frzb	NM_011356	NM_009527		A_30_P01030363		NM_001024716		9430020K01Rik	NM_001081963
Aff1	NM_133919	NR_002860		Pklr	NM_013631	NM_030597		Hist1h2bp	NM_178202	NM_145554		Btbd9	NM_172618
Cd68	NM_009853	NM_001112715		A_30_P01031880		NM_176922		Rims2	NM_053271	NR_015553		Eps8l2	NM_133191
Unc93a	NM_199252	NM_008871		Kcnd1		NM_001141977		Cryab	NM_009964	NM_008407		Hrc	NM_010473
Laptm5	NM_010686	NM_013820		Itgax	NM_021334	NM_016753		Hist2h3c2-ps	NM_054045	NM_145890		A330049N07Rik
Slx	NM_001136476	NM_023738		LOC100047593		NM_001177795		Plch2	NM_175556	NM_026772		A_30_P01027641
Pdgfb	NM_011057	NM_015811		A_30_P01028865		NM_009037		Cryab	NM_009964	NM_019690		Syt15	NM_181529
Tcn2	NM_015749	NM_013867		Camta1	NM_001081557	NM_025508		Ccdc13	NM_028384	NM_172883		ENSMUST00000066154
NAP113348-1		NM_023158		Erv3	NM_001166206	NM_172505		Gsn	NM_146120	NM_013460		Map4k2
Slfn10-ps	NM_181542	NM_009292		Pbk	NM_023209	NM_030159		ENSMUST00000097750		NM_001002786		Tmem45a	NM_019631
NAP061224-1		NM_009425		Egfr	NM_207655	NM_181589		A_30_P01019542		NM_207205		Aoc3	NM_009675
Jak3	NM_010589	NM_029639		Gpx3	NM_008161	NM_001033244		Pppde2	NM_134095	NM_009943		C2cd3	NM_001017985
P2rx1	NM_008771	NM_007649		Ctnnd2	NM_008729	NM_001042653		Kcnj12	NM_010603	NM_146223		A_30_P01030815
Abcc3	NM_029600	NM_145634		Etv5	NM_023794	NM_144526		Dct	NM_010024	NM_026097		BC049349	NM_001164581
Cfh	NM_009888	NM_031195		Celsr3	NM_080437	NM_007900		Elmod1	NM_177769	NM_022019		Hoxb3	NM_001079869
LOC100048353		NM_026656		A_30_P01029194		NM_009116		5330426P16Rik	NR_028300	NM_177073		Pik3c2g	NM_207683
Tm6sf1	NM_145375	NM_001170801		Plekhg4	NM_001081333	NM_175538		Ly6g6f	NM_001163192	NM_198006		Bmx	NM_009759
D730035F11Rik		NM_182783		A_55_P2145136		NM_016662		Slc34a3	NM_080854	NM_178872		Card10	NM_130859
BC026782	NM_001025575	NM_010819		2010317E24Rik	NM_001081085	NM_144553		Angpt4	NM_009641	NM_009662		Gja5	NM_008121
Slc7a7	NM_011405	NM_010208		3110082D06Rik		NM_009860		Sytl2	NM_001040087	NM_001109657		Car4	NM_007607
Sykb	NM_011518	NM_028243		Gli3	NM_008130	NM_172301		Ablim2	NM_001177696	NM_008353		Tbxa2r	NM_009325
Cd79b	NM_008339	NM_001013817		Slc7a11	NM_011990	NM_001163330		Rras2	NM_025846	NM_001029872		A_30_P01019748
Tlr3	NM_126166	NM_009465		Dsg1c	NM_181680	NM_007930		Fntb	NM_145927	NM_031997		Lnx2	NM_080795
Limd2	NM_172397	NM_009775		Ctnnd2	NM_008729	NM_175386		Aspa	NM_023113	NM_007791		Tpm2	NM_009416
Agtr1a	NM_177322	NM_026436		Usp29	NM_021323	NM_007671		Hist1h2bc	NM_023422	NM_018790		Slco1a4	NM_030687
P2ry13	NM_028808	NM_009477		Ccdc18	NM_028481	XM_001481061		Insc	NM_173767	NM_009903		Ptprb	NM_029928
Cd68		NM_153510		Klf12	NM_010636	NM_028109		Micall1	NM_177461	NM_007617		Tmem74
Efhd2	NM_025994	NM_031376		Frmpd4	NM_001033330	NM_009791		Gm7283		NM_011581		Sdpr	NM_138741
Plxdc2	NM_026162	NM_029932		A_30_P01022637		NM_023284		Inpp4a	NM_172971	NM_001081346		Gm2456
LOC541456		NM_133232		A_30_P01029401		NM_009828		Col20a1	NM_028518	NM_008726		A_30_P01030147
Irf8	NM_008320	XM_003085330		A_30_P01023852		NM_026785		Mcam	NM_023061	NM_023423		Utp6
Ets2	NM_011809	NM_146251		LOC100047731		NM_001003919		Jakmip3	NM_028708	NM_001011518		Ccrl1
Entpd1	NM_009848	NM_009256		Plxnc1	NM_018797	NM_029797		Npb	NM_153288	NM_008481		Hey2	NM_013904
Dhrs3	NM_011303	NM_178931		Pdgfra	NM_011058	NM_026560		Padi2	NM_008812	NM_027884		Mrvi1	NM_194464
Pygl	NM_133198	NM_007780		Gabra3	NM_008067	NR_037956		4930558N11Rik		XM_622347		Tdrd12	NM_028034
Rgs2	NM_009061	NM_001082960		A_30_P01020970		NM_198605		Otud7b	NM_001025613	NM_001039076		Nmur2	NM_153079
Ccdc122	NM_175369	NM_007419		Wdr31	NM_023597	NM_010615		Lpar1	NM_172989	NR_002858		Zbtb40	NM_198248
Fos	NM_010234	NM_172768		Ak5	NM_001081277	NM_011121		Ccdc74a		NM_023537		Gm1141	NR_027801
Ugt1a10	NM_201641	NM_199299		Trim67	NM_198632	NM_001013377		Arl2	NM_019722	NR_033501		A_30_P01026624
Pik3cg	NM_020272	NM_010734		Shc3	NM_009167	NM_007430		Gltp	NM_019821	NM_021342		Gm3869
Ier5	NM_010500	NM_173014		ENSMUST00000114279		NM_001172472		Ifnk	NM_199157	NM_010707		A_30_P01027414
Maff	NM_010755	NM_153197		Acox2	NM_053115	NM_134005		A_30_P01032053		XR_105135		Irx6	NM_022428
Pik3cg	NM_020272	NM_009373		Npas4	NM_153553	NM_008926		Rasgrf2	NM_009027	XM_891736		ENSMUST00000097733	XM_003084604
Coro2a	NM_178893	NM_153159		Etv4	NM_008815	NM_025979		Igsf11	NM_170599	XM_895013		Lef1	NM_010703
Glipr1	NM_028608	NM_008404		Epha5	NM_007937	NM_001199123		Wipf3	XM_620310	NM_009904		Thada
Nab2	NM_001122895	NM_007752		Gas1	NM_008086	NM_145588		Snx15	NM_026912	NM_007389		Ehd2
Nek6	NM_021606	XR_032476		A_30_P01017577		NM_153544		Ttll7	NM_027594	NM_001109975		Syt15	NM_176931
Hexb	NM_010422	NM_007807		Rasgrf1	NM_001039655	NM_028232		Hhatl	NM_029095	NM_001162957		Nkx6-1	NM_144955
ENSMUST00000098627		NM_015783		Nkain3	NM_172987	NM_001040435		Npb	NM_153288	NR_028584		Clcnkb	NM_019701
Serpinb6b	NM_011454	NM_001077189		A_30_P01021692		NM_007630		A_30_P01026291		NM_175368		Manbal	NM_026968
Gpr84	NM_030720	NM_026862		A_30_P01017785		NM_025367		Npb	NM_153288	NM_027661		Ehd2	NM_153068
6430527G18Rik	NM_145836	NM_007601		Myb	NM_001198914	NM_019510		Pxmp4	NM_021534	NM_201373		A_30_P01029437
Nckap1l	NM_153505	NM_008519		Gpr162	NM_013533	NM_001177732		LOC100046301		NM_198703		ENSMUST00000084593	XR_104890
Prdm1	NM_007548	NM_145545		Camk1g	NM_144817	NM_028039		A_30_P01032195		NM_009035		A_30_P01019982
Sh3bp1	NM_009164	NM_027995		Ccnd1	NM_007631	NM_010573		A_30_P01021490		NM_183298		A_30_P01023028
A_30_P01025307		NM_172777		A_30_P01029218		NM_146171		Slc5a11	NM_146198	NM_001034871		3110009F21Rik
Lcp1	NM_008879	NM_013532		A_30_P01032893		NM_133851		A_30_P01030260		NM_009215		Grb7	NM_010346
Kctd12	NM_177715	NM_008329		9630039A02Rik		NM_010892		B230206H07Rik	NR_033532	NM_007847		A330009N23Rik	XR_105712
Il15	NM_008357	NM_053015		ENSMUST00000111637		NM_001014976		Stmn4	NM_019675	NM_025668		Slc35d3	NM_029529
Il10ra	NM_008348	NM_174989		Gpr68	NM_175493	NM_009773		Colec11	NM_027866	NM_001013013		4921528I01Rik	NM_027616
H60b	NM_001177775	NM_029364		Mmp15	NM_008609	NM_020599		Acsl1	NM_007981	NM_001048146		Ncapg	NM_019438
Arhgdib	NM_007486	NM_145365		A_30_P01032204		NM_139303		A_30_P01027604		NM_031391		A_30_P01019875
A_30_P01024957		NM_029627		Cnr1	NM_007726	NM_008021		Cldn11	NM_008770	NM_153077		6430503K07Rik
A_30_P01019838		NM_173027		Hpse	NM_152803	NM_145150		Plekhh1	NM_181073	NM_009809		A_30_P01021967
Btg2	NM_007570	NM_008455		A_30_P01030594		NM_178269		Carns1	NM_134148	XM_003084430		Gbf1
LOC100047218		NM_138301		LOC100046123		NM_028760		Mtap7	NM_008635	NR_033585		Grhl2	NM_026496
D5Ertd605e	NR_033625	NM_148933		Prok1		NM_029617		Sema3e	NM_011348	NM_144856		Gnrh1
Tgfbr2	NM_009371	NM_011090		Wwc1	NM_170779	NM_175384		Tmem151a	NM_001001885	NM_029756		A_30_P01022811
A_30_P01032196		NM_011095		Adamts19	NM_175506	NM_001172160		Bace2	NM_019517	NM_007992		A_30_P01029309
Tspan33	NM_146173	NM_027835		A_30_P01032232		NM_010620		Gamt	NM_010255	NM_010728		ENSMUST00000120674
Fhod1	NM_177699	NM_011150		Dna2	NM_177372	NM_023223		Gamt	NM_010255	NR_027915		Dusp23	NM_026725
Dapp1	NM_011932	NM_022320		Gstm6	NM_008184	NM_007681		ENSMUST00000039606		XR_106481		1700029H14Rik	NM_025601
LOC100041580		NR_026561		Sctr	NM_001012322	NM_024245		Epha1	NM_023580	NM_008933		Msrb3	NM_177092
Gm2066		NM_008690		Olfm2	NM_173777	NM_001190161		Cpox	NM_007757	NM_027828		A_30_P01028233
Junb	NM_008416	NM_001033632		4930488B01Rik		NM_145144		Opalin	NM_153520	NM_172535		A_30_P01024587
Gm16430	NM_001220498	NM_029857		Usp24	NM_183225	NR_033299		Tspan2	NM_027533	NR_033566		A_30_P01018448
Tlr2	NM_011905	NM_175188		Herc6	NM_025992	NM_183046		Kndc1	NM_177261	XR_105817		Ints6	NM_008715
A_30_P01017605		NM_139305		Spp1	NM_001204233	NM_001080926		Etnk2	NM_175443	NM_001002900		A_30_P01031748
Sirpa	NM_007547	NM_029332		Apold1	NM_001109914	NM_010419		Tppp	NM_182839	NM_172497		Extl1	NM_019578
Nab2	NM_008668	NM_153408		Adamts9	NM_175314	NM_001172092		Prima1	NM_133364	NM_023734		A430033K04Rik	NM_183025
Klhl6	NM_183390	NM_177091		Celf1		NM_001081406		Mog	NM_010814	NM_001005506		Gkn3	NM_026860
Limd2	NM_172397	NM_011706		Tpbg	NM_011627	NM_026412		ENSMUST00000110042		NM_008448		Olfr558	NM_147093
C230073G13Rik		NM_029075		2010011I20Rik	NM_025912	NM_007865		S1pr5	NM_053190			A_30_P01030643
Stat6	NM_009284	NM_013599		4933412L11Rik		NM_001081396		Casr	NM_013803			A_30_P01028367
Il16	NM_010551	NM_172893		2210416O15Rik		NM_144946		Ypel2	NM_001005341			Hras1
A_30_P01031225		NM_009396		Col5a3	NM_016919	NM_178755		Ablim2	NM_177678			Ptprb	NM_029928
A_30_P01020013		NM_009970		Hook2	NM_133255	NM_178309		Nkx6-2	NM_183248			A_30_P01017723
Il4i1	NM_010215	NM_001136073		Foxg1	NM_001160112	NR_040337		Sgk2	NM_013731			ENSMUST00000100708
Icos	NM_017480	NM_023258		Metrnl	NM_144797	XR_035409		Gm5128	NM_001242937			D330041H03Rik	NR_033554
Xlr	NM_011725	NM_001164466		Mcm3	NM_008563	NM_172430		Dct	NM_010024			Wfdc1	NM_023395
Slco2b1	NM_175316	NM_001163608		Gm6377	NM_001037917	NR_038008		Fah	NM_010176			Egfl8	NM_152922
Cdkn1a		NM_175397		Cyp2s1	NM_028775	NM_012025		Chst8	NM_175140			A_30_P01021211
Gm5086		NM_177568		Hook2	NM_133255	NM_027711		Klhl2	NM_178633			Atp2a3	NM_001163337
A_30_P01029774		NM_001013365		Foxr2	NM_001034894	XM_003085374		Daam2	NM_001008231			Olfr78	NM_130866
Laptm5	NM_010686	NM_001113530		Fam71b	NM_001013783	NM_178737		Nkain2	NM_001025286			A_30_P01028953
Mybpc3	NM_008653	NM_028820		C330024D21Rik		NM_001099635		Gm9461				Hs3st2	NM_001081327
Aff1	NM_133919	NM_017466		Rasgrp1	NM_011246	NM_007866		Tspan2	NM_027533			1500004A13Rik
Bcl2l11		NM_010185		Map3k1	NM_011945	NM_001081332		2004-09-01	NM_011129			A_30_P01024551
5033418A18Rik		NM_011227		Rem2	NM_080726	NM_011249		Tmem88b	NM_001033394			Gm2330
Itga6	NM_008397	NM_009805		Map3k1	NM_011945	NM_016750		2004-09-01	NM_011129			A_30_P01026734
Sh3tc1	NM_194344	NM_013612		A_30_P01025357		NM_026993		Kndc1	NM_177261			Cytl1	NM_001081106
Ugt1a10	NM_201641	NM_007678		Ifit2	NM_008332	NM_009133		Eml1	NM_001043335			Gon4l	NM_001242372
F11r	NM_172647	NR_028427		Adamts9		NM_153581		ENSMUST00000048109				Xirp1	NM_011724
Gbgt1	NM_139197	NM_008225		Bst2	NM_198095	NM_011634		Ppp1r14a	NM_026731			5830417I10Rik	NR_028359
Madcam1	NM_013591	NM_145983		6530418L21Rik	NM_175398	NM_025581		Coro2b	NM_175484			AK164389
Emp3	NM_010129	NM_023695		ENSMUST00000092680	XM_003085666	NM_007833		A_30_P01021939				2310046K01Rik	NM_027172
BC028789		NM_008204		1810011O10Rik	NM_026931	NM_199007		A_30_P01020392				A_30_P01032249
Skap2	NM_018773	NM_153074		Fam181a	NM_001195726	XR_105287		Lrriq3	NM_028938			Cdk5rap1	NM_025876
Dennd4a		NM_008209		9230102O04Rik		NM_022004		Gng13	NM_022422			Zfp882	NM_001166645
ENSMUST00000136960		NM_007536		Cspg4	NM_139001	NM_172578		Kif5c	NM_008449			A_30_P01029933
A630001G21Rik	NM_177055	NM_011662		Zeb1	NM_011546	NM_178609		Tmtc1	NM_198967			A_30_P01028599
Bmp2k	NM_080708	NM_010708		Tacc2	NM_001004468	NM_010790		LOC100047123				A_30_P01029308
Lrrk1	NM_146191	NM_011539		Ssx2ip	NM_138744	NM_008071		Ppfibp2	NM_008905			Serpina1c	NM_009245
Socs2	NM_007706	NR_028126		Slc1a3	NM_148938	NM_011520		Plcl1	NM_001114663			Serpina1d	NM_009246
Cacna1f	NM_019582	NM_010745		Sctr	NM_001012322	NM_009468		A230065H16Rik	NM_001101503			Fam26e	NM_178908
F420015M19Rik		NM_153137		Elovl2	NM_019423	NM_007789		A_30_P01021623				A_30_P01033244
Notch2	NM_010928	NM_010872		Triobp	NM_001039155	NM_001081361		Wdr66				A_30_P01024556
Tm6sf1	NM_145375	NM_008230		Ctse	NM_007799	NM_017407		Dapk2	NM_010019			4930571B16Rik
Mcl1	NM_008562	NM_145581		9530053H05Rik		NM_013458		Kndc1	NM_177261			4933432B09Rik
Tbx22	NM_181319	NM_028584		Rasgrp1		NM_021491		Klk1b5	NM_008456			A_30_P01024593
Gm5935	NM_001081657	NM_001177594		Scamp1		NM_172784		Gm5602	XR_107956			Fgfr4	NM_008011
Hlx	NM_008250	NM_027320		1700001K23Rik	NR_036590	NM_001199357		Wnt3	NM_009521			A_30_P01026029
Treml2	NM_001033405	NM_009807		A_30_P01027518		NM_009822		Parm1	NM_145562			Oas1c	NM_033541
Tgfbr1	NM_009370	NM_007535		Gm3470	XM_001477422	NM_207222		Plekha1	NM_133942			Fgfrl1	NM_054071
A_30_P01020072		NM_001033308		Gm8037		NM_134471		Pdilt	NM_027943			Zfp759	NM_172392
Sertad1	NM_018820	NM_019467		Grip1		NM_023117		Trp53inp2	NM_178111			5031434C07Rik
Ikzf1		NM_007718		Fam19a4	NM_177233	NM_011495		Ldhd	NM_027570			Obscn	NM_001171512
Slc16a6	NM_001029842	NM_001085390		Gabrg2		NM_010808		Car2	NM_009801			Cyp2d26	NM_029562
A_30_P01028830		NM_001111096		Lgr5	NM_010195	NM_031258		A_30_P01032653				ENSMUST00000098156	XM_003085544
Ms4a1	NM_007641	NM_139200		Airn		NM_008524		Prr5l	NM_001083810			Nrip2	NM_021717
Fblim1	NM_133754	NM_007492		A_30_P01019928		NM_007912		Phlda3	NM_013750			Zfp128	NM_153802
AI607873	NM_001204910	NM_008842		Lrrc49	XR_105275	NM_134022		Acsl1	NM_007981			Foxb1	NM_022378
Ccdc122	NM_175369	NM_009705		Polg	NM_017462	XR_105543		Xrcc3	NM_028875			A_55_P2046709
A_30_P01023440		NM_001035531		March11	NM_177597	NM_026865		Clmn	NM_053155			Serpina1e	NM_009247
Arid3a	NM_007880	NM_001045526		Gm3576		NM_172382		Tmem217	NM_001162901			5033404E19Rik
Hif3a	NM_016868	NM_028785		A_30_P01023297		NM_001081324		Tmem91	NM_177102			6720401G13Rik	NR_015505
A_30_P01029545		NM_028864		2610109H07Rik	NM_027426	NM_172851		Gm3448	NM_001123367			A_30_P01029438
I830077J02Rik	NM_001033780	NM_030253		F830208F22Rik	XR_105954	NM_001164248		Olfm1	NM_001038612			Scn2b	NM_001014761
Filip1l	NM_001040397	NM_021887		Chodl	NM_139134	NM_001025307		Gm2057				Cdkl5	NM_001024624
Gmfg	NM_022024	NM_026960		A_30_P01021634		NM_178631		Bmp1	NR_033241			Serpina1a	NM_009243
A_30_P01021445		NM_133914		Folh1	NM_016770	NM_008115		Tmem22	NM_001101483			ENSMUST00000119133
Tnfrsf13b		NM_178446		Cdkn2a	NM_009877	NM_178749		Trak2	NM_172406			Mkx	NM_177595
Gm5608		NM_001142952		Pcbp3		NM_001164613		Rhou	NM_133955			A_30_P01025385
Ang2	NM_007449	NM_144549		8030498J20Rik		NM_001081295		Fbxo32	NM_026346			Kcns3	NM_173417
A_30_P01026520		NM_010876		A_30_P01022245		NM_001024139		Arap2	NM_178407
Slc25a45	NM_134154	NM_013706		Rpl36a-ps2		NM_016671		Plcl1	NM_001114663
Ccr5	NM_009917	NM_001013371		Gap43	NM_008083	NM_009004		Ly6g6d	NM_033478
Slamf9	NM_029612	NM_007609		4930427A07Rik	NM_134041	NM_011915		Rbks	NM_153196
A_30_P01026095		NM_028639		A_30_P01025335		NM_001195298		Nkain2	NM_001025286
Qsox1	NM_001024945	NM_001081011		Asph	NM_001177855	NM_178680		A_55_P2389893
Eif1a	NM_010120	NM_001172117		Cspg5	NM_001166273	NM_019671		Hist1h2be	NM_178194
Eya4	NM_010167	NM_023049		Trim67	NM_198632	NM_009365		Kcnj4	NM_008427
Gm3958		NM_019777		A_30_P01028197		NM_053173		1700001P01Rik	NM_028156
Card9	NM_001037747	NM_001163554		AU022229		NR_028271		Gca	NM_145523
5031414D18Rik	NM_198642	NM_011950		Gpr149	NM_177346	NM_001033346		LOC100047628
EG214403	NM_001029977	XR_105746		ENSMUST00000100344	XM_003085019	NM_001033789		Steap1	NM_027399
Slco2b1	NM_175316	NM_010421		ENSMUST00000130418	XM_001479188	NM_207202		Nkain2	NM_001025286
Fcgrt	NM_010189	NM_011636		Gsx1	NM_008178	NM_001081363		Gpr61	NM_175470
Gm5834		NM_021281		Slitrk1	NM_199065	NM_011392		ENSMUST00000069941
Ugt1a6b	NM_201410	NM_177343		Gabrb2	NM_008070	NM_009216		AU040972	XR_106209
Fes	NM_010194	NM_007469		Zim1	NM_011769	NM_172053		BC022687	NM_145450
Lrrk1	NM_146191	NM_008152		A_30_P01018129		NM_001025305		Tgoln2	NM_009444
2900076A13Rik		NM_009663		A_30_P01030874		NM_008125		AK048886
A_30_P01024706		NR_033545		A_30_P01026559		NM_175638		4921529N20Rik
Ccr7	NM_007719	NM_010333		A_30_P01031099		NM_001025570		Adra1b	NM_007416
Arid3a	NM_007880	NM_030060		A_30_P01020883				A_30_P01025926
A_30_P01022492		NM_031159		Kif18b	NM_197959			A_30_P01022188
A_30_P01029936		NM_133969		A_30_P01030122				Ctxn2	NM_001162934
Vcam1	NM_011693	NM_013590		4930427A07Rik	NM_134041			Thbs3	NM_013691
Cd300lf	NM_001169153	NM_007544		Slc7a10	NM_017394			LOC100045313
Zbtb16	NM_001033324	NM_008207		Pck2	NM_028994			Mtnr1b	NM_145712
Batf	NM_016767	NM_009841		Ppapdc1a	NM_001080963			Zfp101	NM_009542
Hvcn1	NM_001042489	NM_029084		Zfp811	NM_183177			ENSMUST00000115332
Csf2rb2	NM_007781	NM_009693		A_30_P01026459				4933421H12Rik
A_30_P01017895		NM_007447		Kcnip3	NM_001111331			ENSMUST00000099292	XR_035472
A_30_P01033525		NM_009744		Fgfr3	NM_001163215			Olfr1466	NM_146694
Ms4a6b	NM_027209	NM_010496		Syt12	NM_134164			Gm4221
Itk	NM_010583	NM_011671		A_30_P01028105				A_30_P01021571
Pyroxd2	NM_029011	NM_172267		Etv2	NM_007959			Alas1	NM_020559
Ptk2b	NM_172498	NM_010764		Scml2	NM_133194			ENSMUST00000097524	XR_107121
Parp14	NM_001039530	XM_911132		Fgfr3	NM_001163215			A_30_P01020604
Prss23	NM_029614	NM_001110218		Dpp10	NM_199021			Gm505	NM_001111141
Gm7676		NM_010692		Pde10a	NM_011866			A_30_P01031995
Slfn2	NM_011408	NM_007464		A_30_P01031802				Tns1	XM_619639
Ms4a6d	NM_026835	NM_177078		Chl1	NM_007697			Rsrc1	NM_025822
A130040M12Rik	NR_002860	NM_011198		Grm5	NM_001143834			A_30_P01029984
Ifitm1	NM_001112715	NM_008362		Chrna4	NM_015730			Gm4653
Serpine1	NM_008871	NM_009821		Cybrd1	NM_028593			A_30_P01027734
Hk2	NM_013820	NM_025659		Crhr1	NM_007762			Cntn3	NM_008779
Uba7	NM_023738	NM_001098227		Sh3rf3				A_30_P01033355
Rgs1	NM_015811	NM_021351		Fndc1	NM_001081416			1700042O10Rik	XR_105438
Bcar3	NM_013867	NM_001163576		Gm7854	NR_028417			1190002N15Rik	NM_001033145
E230029C05Rik		NM_009515		Lrfn2	NM_027452			Fam107a	NM_183187
Cxcl16	NM_023158	NM_134152		ENSMUST00000076071	XM_003084484			A_30_P01030500
Stra8	NM_009292	NM_134116		A_30_P01024560				Rpl10a-ps2
Tnfsf10	NM_009425	NM_008677		Grin2d	NM_008172			BC033916	XR_107062
1600029D21Rik	NM_029639	NM_008175		A_30_P01023098				A_55_P2047200
Madcam1	NM_013591	NM_010658		Prkd1	NM_008858			Gadd45a	NM_007836
Slamf8		NM_029219		Vsig10	NM_001033311			Krt222	NM_172946
A_30_P01029718		NM_010592		Airn				Lrrc16a	NM_026825
Cd48	NM_007649	NM_001033525		Gm2282				Hamp2	NM_183257
Cd300lf	NM_145634	NM_008587		Pcdh15	NM_001142747			Klk1b26	NM_010644
Msr1	NM_031195	NM_194064		ENSMUST00000095145	XM_003084562			C030007I01Rik
A_30_P01019423		NM_139064		Meox2	NM_008584			Osta	NM_145932
Mcoln2	NM_026656	NM_010352		Grip2	NM_001159507			Lhx6	NM_008500
A_30_P01033174		NM_134158		Odz1				Eps15	NM_007943
LOC100047005		NM_015766		Bmper	NM_028472			Dnaic2	NM_001034878
Ipcef1	NM_001170801	XM_284454		Vwce	NM_027913			Jakmip3	NM_028708
Fam167b	NM_182783	NM_030691		Grm5	NM_001143834			B230206L02Rik
Clec4d	NM_010819	NM_178644		Naaladl1	NM_001009546			Nudt4	NM_027722
A_30_P01031526		NM_009696		A_30_P01022502				Snap23	NM_001177792
Fgr	NM_010208	NM_019925		Scn2a1	NM_001099298			Podn	NM_172874
Msr1	NM_031195	NM_001145953		Gm3874				Fmnl2	NM_172409
Prcp	NM_028243	NM_001145972		Ctxn1	NM_183315			A_30_P01028893
Sp140	NM_001013817	NM_017372		Ccna1	NM_007628			Stxbp3a	NM_011504
Axl	NM_009465	NM_133990		Slc30a10	NM_001033286			Gm4425
Gcnt1	NM_173442	NM_001166672		4930422G04Rik	NM_197997			Trak2	NM_172406
Tspo	NM_009775	NM_001005421		A_30_P01022645				A_30_P01033545
Tmem86a	NM_026436	NM_011089		Six3os1	NR_038082			1700008J07Rik	NR_024331
Upp1	NM_009477	NM_001038845		D830030K20Rik	NM_177135			Tdh	NM_021480
LOC100039088		NM_010824		Eif2c4	NM_153177			1700085B13Rik
A_30_P01024838		NM_030682		Rgs9	NM_011268			Tbx10	NM_011533
Pilra	NM_153510	NM_018851		D930026N18Rik				ENSMUST00000055994	XR_106290
Cd300lf	NM_001169153	NM_027988		Gdpd2	NM_023608			A_30_P01025301
Pik3ap1	NM_031376	NM_016964		Fndc1	NM_001081416			A_30_P01031296
A_30_P01030637		NM_013489		A_30_P01025027				Aldh3b2	NM_001177438
Spns3	NM_029932	XR_035350		LOC100047678				Thbs3	NM_013691
A_55_P2118537		NM_030701		Fam19a4	NM_177233			Defb28	NM_001037502
Pfkfb3	NM_133232	NM_178045		ENSMUST00000114961				Wnt1	NM_021279
Gm2563	XM_003085330	XR_030524		Pion	NM_175437			A230001M10Rik	NR_040391
Gm2562		NM_025636		Tecta	NM_009347			Slc8a3	NM_080440
ENSMUST00000087884		NM_001024932		A_30_P01020887				A_30_P01022175
Pnpla7	NM_146251	NM_001113474		A_30_P01031105				A_30_P01022120
Serpinb9	NM_009256	NM_010778		Mtss1l	NM_198625			A_30_P01029004
LOC100039402		NM_029844		Caly	NM_026769			5330437I02Rik	NM_177028
Tnfrsf14	NM_178931	NM_011175		A_30_P01033111				LOC674944
Csf2rb	NM_007780	NM_001145859		Mgst1	NM_019946			Fgf7	NM_008008
Itgam	NM_001082960	NM_008206		AU019542				Kcna1	NM_010595
Adrb1	NM_007419	NM_008518		A_30_P01024653				Ndrg1	NM_008681
Gramd1b	NM_172768	XM_003084499		Sfmbt2	NM_001198809			Pdzrn3	NM_018884
AB041803		NM_019980		A_30_P01029084				A_30_P01021628
Phf15	NM_199299	NM_028596		Katnal2	NM_027721			A_30_P01032937
A_30_P01031895		NM_007679		Ankle1	NM_172756			A_30_P01023922
Lst1	NM_010734	NM_008341		ENSMUST00000105022				A_30_P01029499
Lpcat2	NM_173014	NM_018762		Ankle1	NM_172756			Nlrc4	NM_001033367
Clec4a3	NM_153197	NM_001008700		D330045A20Rik	NM_175326			Stxbp3b
Tgm2	NM_009373	NM_011331		A_30_P01021179				Lrrc16a	NM_026825
Zc3h12a	NM_153159	NM_177320		Hjurp	NM_198652			Rnf122	NM_175136
ENSMUST00000115107		NM_010867		Wnt7a	NM_009527			Fbxo36	NM_025386
C130093G08Rik		NM_009177		Lsm2	NM_030597			Impg1	NM_022016
Itgb2	NM_008404	NM_009890		Itga11	NM_176922			E330020D12Rik	NR_033736
Cp	NM_007752	NM_010927		A_30_P01028151				A_30_P01029602
Gm10693	XR_032476	NM_009912		Tpx2	NM_001141977			ENSMUST00000050848
Cybb	NM_007807	NM_016693		A_30_P01018570				BC057022	NM_001004180
Isg15	NM_015783	NM_172767		Lxn	NM_016753			A_30_P01020912
Pilra	NM_153510	NM_133978		A_30_P01032393				Plekhg1	NM_001033253
Fcgr2b	NM_001077189	NM_010240		Gm3877				A_30_P01023174
A_30_P01028787		NM_016921		Rgs20	NM_001177795			Apc	NM_007462
Cd177	NM_026862	NM_009046		Rcn1	NM_009037			Gm2252
A_30_P01028951		NM_001024137		Gmpr	NM_025508			1110046J04Rik
A_55_P2132697		NM_178611		A730008H23Rik	NM_172505			Rnu3b1	NR_004415
Capn3	NM_007601	NM_001142642		A_30_P01028316				Triobp	NM_001024716
A_30_P01023350		NM_153783		A_30_P01020056				Ldlrap1	NM_145554
Ltb4r1	NM_008519	NM_001081962		A_30_P01023941				Man1a	NM_008548
Gbp6	NM_145545	NM_009406		Troap	NM_030159			9430076C15Rik	NR_015553
A_30_P01019445		XM_486478		A_30_P01021663				Itih3	NM_008407
Paqr7	NM_027995	NM_013739		LOC100046314				Grhl1	NM_145890
A_30_P01032682		NM_020519		Ckap2l	NM_181589			Cdc42ep2	NM_026772
A_30_P01024184		NM_009351		Fancd2	NM_001033244			Gnas	NM_019690
Gbp9	NM_172777	NM_019937		Oip5	NM_001042653			Mfsd7a	NM_172883
Lilrb4	NM_013532	NM_177789		Fam64a	NM_144526			Adra1d	NM_013460
Ifi204	NM_008329	NM_153287		Ect2	NM_007900			Tdh	NM_021480
A_30_P01029853		NM_172539		Prrx2	NM_009116			Rab44	NM_001002786
Mlph	NM_053015	NM_019984		A_30_P01022641				Igsf3	NM_207205
Ticam1	NM_174989	NM_016923		A_30_P01028190				Cox6a2	NM_009943
Gns	NM_029364	NM_001123394		E130304F04Rik	NM_175538			A_30_P01029940
A_30_P01026187		NM_172641		Mxd3	NM_016662			Gm8400
A_30_P01021439		NM_021349		Dlgap5	NM_144553			Cplx3	NM_146223
Creb3l3	NM_145365	NM_007801		Cdc25c	NM_009860			Rffl	NM_026097
Ly6k	NM_029627	NM_013464		A_30_P01029302				Dusp10	NM_022019
LOC100044692		NM_011803		A_30_P01032758				Gm4673
A_30_P01026381		NM_201351		Ccnb1	NM_172301			Relt	NM_177073
Ip6k3	NM_173027	NM_030694		Fbln1				6330578E17Rik	NM_198006
Klkb1	NM_008455	NM_007496		Ralyl	NM_001163330			Trim36	NM_178872
Trpm2	NM_138301	NM_009121		Enc1	NM_007930			Alox5	NM_009662
AU022793		NM_172488		Lhfp	NM_175386			Gas7	NM_001109657
Slco4a1	NM_148933	NM_133670		Ccnb1	NM_172301			Il12rb1	NM_008353
Lilra6	NM_011090	NM_008813		A_30_P01029411				Itgad	NM_001029872
Gm9706		NM_013484		Cdkn2c	NM_007671			Tmem2	NM_031997
NAP114927-1		NM_177710		Gm10837	XM_001481061			Csrp1	NM_007791
Lilrb3	NM_011095	NM_177544		Tpx2	NM_028109			Arc	NM_018790
Ifih1	NM_027835	NM_011940		ENSMUST00000100997				Gas7	NM_001109657
Lgals3bp	NM_011150	NM_008521		A_30_P01018135				A_55_P2049949
Gpr35	NM_022320	NM_001110791		Aspm	NM_009791			A_30_P01033028
A_30_P01021838		NM_001034856		Nuf2	NM_023284			A_30_P01031798
Gm8884	NR_026561	NM_011157		Ccna2	NM_009828			A_30_P01025052
Gm5831		NM_013848		Ube2c	NM_026785			4930509E22Rik
Nfkbie	NM_008690	NM_019738		Ddx11	NM_001003919			Gm4434
Ifitm6	NM_001033632	NM_008327		Mnd1	NM_029797			A_30_P01031730
Tmco4	NM_029857	NM_008338		Cdca8	NM_026560			Gm14003
March1	NM_175188	NM_138952		1190002F15Rik	NR_037956			A_30_P01025240
Car9	NM_139305	NM_198101		F630043A04Rik	NM_198605			Cldn4	NM_009903
Akap13	NM_029332	NM_183168		A_30_P01021436				Cav3	NM_007617
Neurl3	NM_153408	NM_177868		Gm5593				A_30_P01030330
Fndc7	NM_177091	NM_133792		Kif11	NM_010615			A_30_P01031915
Ctsc		NM_001167906		4930588A03Rik				A_30_P01021324
Creg1	NM_011804	NM_001009573		NAP102625-1				A_30_P01019977
Trpv2	NM_011706	NM_010424		A_55_P2063146				Thbs2	NM_011581
Stx11	NM_029075	NM_009464		Plk1	NM_011121			A_30_P01029836
Mmp9	NM_013599	NM_013710		Dnahc7a				Tns1
Parp12	NM_172893	NM_027218		E130306D19Rik	NM_001013377			A_30_P01020153
A_30_P01033671		NM_010902		Nr0b1	NM_007430			A_30_P01027695
Tnfaip2	NM_009396	NM_008037		Sphk1	NM_001172472			LOC100047149
Csf2ra	NM_009970	NM_001025439		4930572J10Rik				A_30_P01032996
Nfatc2	NM_001136073	NM_134023		A_30_P01029071				Rtkn2	NM_001081346
A_30_P01029325		NM_197986		Enpp3	NM_134005			Nppb	NM_008726
Pycard	NM_023258	NM_008494		Prkg2	NM_008926			ENSMUST00000107743
Dpys	NM_001164466	NM_019449		Mastl	NM_025979			A_30_P01033128
Plxdc1	NM_001163608	NM_001113478		Spc25	NM_001199123			A_30_P01030922
Sp110	NM_175397	NM_138310		Kif22	NM_145588			A_30_P01026825
Plcb2	NM_177568	NM_028261		Mki67	NM_001081117			A_30_P01028858
A_30_P01033238		NM_011138		BC030867	NM_153544			A_30_P01020825
Osm	NM_001013365	NM_010851		Zwilch	NM_026507			A_30_P01025781
Myo1f	NM_053214	NM_145512		Sgol1	NM_028232			A_30_P01022310
5330406M23Rik		NM_146164		Tacc3	NM_001040435			A_30_P01029064
A_30_P01031663		XR_104793		Ccnb2	NM_007630			Akirin1	NM_023423
Plekho2	NM_153119	NM_008906		Sphk1	NM_025367			A_30_P01031297
LOC100045716		NM_133810		NAP102625-1				Olfr94	NM_001011518
Sp140	NM_001013817	NM_008410		Trpc3	NM_019510			Lama2	NM_008481
Csf1	NM_001113530	NM_015790		Plch1	NM_001177732			Tns1	NM_027884
1700017B05Rik	NM_028820	NM_007707		Esco2	NM_028039			Gm5860	XM_622347
Csf1	NM_001113530	NM_001038664		Irx1	NM_010573			Ldb3	NM_001039076
Ccrl2	NM_017466	NM_033601		Ncapd2	NM_146171			Gm4956	NR_002858
Fcer1g	NM_010185	NM_001177753		A_30_P01032011				ENSMUST00000121210
Rab20	NM_011227	NM_001111311		Nusap1	NM_133851			A_55_P2040490
Cflar	NM_009805	NM_010071		Nek2	NM_010892			Rab3b	NM_023537
Slc11a1	NM_013612	NM_207695		Espl1	NM_001014976			Gm7271	NR_033501
A_30_P01021337		NM_133219		Bub1b	NM_009773			A_30_P01024301
Cebpa	NM_007678	NM_001173550		Rlbp1	NM_020599			Kcne4	NM_021342
5830416P10Rik	NR_028427	NM_205820		Nuf2				Vmn2r-ps43
Tnfaip2	NM_009396	NM_145429		Kif18a	NM_139303			Lgals6	NM_010707
Hcls1	NM_008225	NM_001081079		A_30_P01017743				A_30_P01019507
Kcna5	NM_145983	NM_010554		Foxm1	NM_008021			ENSMUST00000065257	XR_105135
Crybb1	NM_023695	XM_003085357		Mid1				A_30_P01029348
H2-M2	NM_008204	NM_008534		Ube2c	NM_026785			Gm1614	XM_891736
Lrrc25	NM_153074	NM_026886		Prc1	NM_145150			A_30_P01027233
Mr1	NM_008209	NM_009977		Cenpm	NM_178269			A_30_P01025388
Bcl2a1d	NM_007536	NM_010171		Cep55	NM_028760			1700055N04Rik	XM_895013
Tyrobp	NM_011662	NM_026293		Casc5	NM_029617			Clgn	NM_009904
Lgals9	NM_010708	NM_023141		A_30_P01028127				Chrna1	NM_007389
Tbxas1	NM_011539	NM_177303		BC055324	NM_201364			A_30_P01029755
6330407A03Rik	NR_028126	NM_001164036		Cdca2	NM_175384			A_30_P01018611
Ly86	NM_010745	NM_001033954		A_30_P01025009				Synpo	NM_001109975
Traf3ip3	NM_153137	NM_213615		Flrt3	NM_001172160			A_30_P01030823
Naip2	NM_010872	NR_040383		Kif15	NM_010620			Rsph4a	NM_001162957
LOC100045246		NM_009233		Cdc20	NM_023223			Gm11213	NR_028584
Tuft1	NM_011656	NM_009463		Cenpa	NM_007681			4933402P03Rik	NM_175368
Hdc	NM_008230	NR_015388		Kif23	NM_024245			A_30_P01029069
Siglec5	NM_145581	NM_011530		Psrc1	NM_001190161			Kcne4	NM_021342
Marveld3	NM_028584	NM_010389		A_30_P01021999				A_30_P01027942
Slc24a6	NM_001177594	NM_145209		Dlgap5	NM_144553			Hsfy2	NM_027661
Ifi35	NM_027320	NM_009873		Aif1l	NM_145144			A_30_P01025765
Casp1	NM_009807	NM_010821		9530091C08Rik	NR_033299			A_30_P01024912
Bcl2a1c	NM_007535	NM_001033416		Kif20b	NM_183046			A_30_P01029808
Crybb1	NM_023695	NM_008013		Mnd1	NM_029797			A_30_P01019947
BC013712	NM_001033308	NM_021893		Lrp8	NM_001080926			Trim56	NM_201373
Aif1	NM_019467	NM_008796		Hes5	NM_010419			A_55_P1964347
Ccr1l1	NM_007718	NM_011878		A_55_P1973560				Wnk1	NM_198703
Gm2019		NM_008147		Depdc1a	NM_001172092			Klf9
Dusp5	NM_001085390	NM_199146		Ppil5	NM_001081406			A_30_P01029140
Lyn	NM_001111096	XM_003084464		D2Ertd750e	NM_026412			Rbpj	NM_009035
Cytip	NM_139200	NM_001164682		Dll1	NM_007865			EG666174
Arx	NM_007492	NM_008400		Wdr67	NM_001081396			Foxe1	NM_183298
Pim1	NM_008842	NM_008599		A_30_P01026376				A_30_P01027987
Samhd1		NM_031185		Neto1	NM_144946			Gm749	NM_001034871
Arg2	NM_009705	NM_177820		A_30_P01023874				2010001K21Rik
Adrbk2	NM_001035531	NM_027532		Agbl2	NM_178755			A_30_P01028970
A430084P05Rik	NM_001045526	NM_009421		Brip1	NM_178309			ENSMUST00000100793
Dock8	NM_028785	NM_176912		Igsf9	NM_033608			A_30_P01019645
Zc3hav1	NM_028864	NR_038059		LOC100036523	NR_040337			A_30_P01033305
Parp9	NM_030253	NM_008485		Gm6653	XR_035409			Sst	NM_009215
Il21r	NM_021887	NM_010628		Sphkap	NM_172430			Defa-rs2	NM_007847
Gsdmd	NM_026960	NM_030150		A_30_P01028555				Spcs2	NM_025668
2210406H18Rik		NM_172447		Sms	NM_009214			BC049265
Rasa4	NM_133914	NM_009627		AI848258	NR_038008			Prss44
Rbm47	NM_178446	NM_018866		Racgap1	NM_012025			Fgf6
AB041803		XM_921685		Hapln3				ENSMUST00000117580
Fam46c	NM_001142952	NM_001177412		A_30_P01025044				A_30_P01026005
Trib1	NM_144549	XR_108020		A_30_P01026633				A_55_P1996431
Ncf1	NM_010876	NM_011322		Nkain3	NM_172987			A_30_P01027839
Cd52	NM_013706	NM_001005605		Igfbp2	NM_008342			A_30_P01017471
Dtx3l	NM_001013371	NM_134109		A_30_P01031958				Dhrs7c	NM_001013013
A_30_P01021359		NM_030166		Iqgap2	NM_027711			A_30_P01028643
A_30_P01019695		NM_008215		ENSMUST00000067018	XM_003085374			Azi2	NM_001048146
Casp4	NM_007609	NM_028595		AW551984	NM_178737			A_30_P01022544
Ttc7	NM_028639	NM_008439		Myh3	NM_001099635			LOC100044731
Srgap2	NM_001081011	NM_020001		Dll3	NM_007866			Gtf2a1	NM_031391
A_30_P01030334		NM_001172205		Slc9a5	NM_001081332			Il1f10	NM_153077
Hck	NM_001172117	NM_010220		Rbl1	NM_011249			A_30_P01027352
Asb2	NM_023049	NM_001033411		H2afz	NM_016750			A_30_P01021608
A_30_P01021447		NM_011065		Grik1				Casp14	NM_009809
Ikbke	NM_019777	NM_198092		Chst10				ENSMUST00000097824	XM_003084430
Pou2f2	NM_001163554	NM_194336		Ddah1	NM_026993			Cyp4f41-ps	NR_033585
Mapk13	NM_011950	NM_146162		Stmn3	NM_009133			A_30_P01017732
ENSMUST00000100423	XR_105746	NM_013913		ENSMUST00000057205				Slc22a7	NM_144856
Hexa	NM_010421	NM_008358		Gpm6a	NM_153581			A_30_P01028271
Plscr1	NM_011636	NM_172980		Traip	NM_011634			A_30_P01021289
Casp4	NM_007609	NM_010285		Ska1	NM_025581			A_30_P01027832
Ctss	NM_021281	NM_011827		Dcn	NM_007833			A_30_P01032850
Camk1d	NM_177343	NM_010304		A_30_P01026930				A_30_P01030357
Trib1	NM_144549	NM_199311		Sgol2	NM_199007			Sdccag8	NM_029756
Apoc1	NM_007469	XM_003086124		ENSMUST00000064920	XR_105287			A_30_P01028275
Gpr65	NM_008152	NM_206536		Dll3	NM_007866			A_30_P01032385
Alox5ap	NM_009663	NM_001168294		Fxyd6	NM_022004			A_30_P01022849
Gm10790	NR_033545	NM_008550		Armcx6	NM_001007578			A_30_P01031862
S1pr2	NM_010333	NM_030710		Nuf2	NM_023284			Fbln2	NM_007992
Batf3	NM_030060	NM_008131		C79407	NM_172578			A_30_P01028993
A_30_P01024579		NM_001033303		Racgap1	NM_012025			A_55_P2164035
Siglec5	NM_145581	NM_199225		E2f7	NM_178609			A_30_P01029973
Apobec1	NM_031159	NM_001033122		Cdca8	NM_026560			A_30_P01018932
Sp110	NM_175397	NM_029796		Melk	NM_010790			LOC100047171
A_30_P01021373		NM_183160		Gabrb3	NM_008071			A_30_P01018384
Cyp4v3	NM_133969	NM_199034		ENSMUST00000052354				Lox	NM_010728
A_30_P01018941		NM_016685		Sdc3	NM_011520			A_30_P01018413
A_30_P01023118		NM_178909		Dpysl3	NM_009468			A_30_P01024118
Lyz1	NM_013590	NM_023065		Ncan	NM_007789			Gm4888
Bid	NM_007544	NM_010791		Mosc1	NM_001081361			1700120K04Rik	NR_027915
NAP095950-001		NR_027955		Spag5	NM_017407			A_30_P01019860
H2-T24	NM_008207	NM_012054		Add2	NM_013458			4921507G05Rik	XR_106481
Cd14	NM_009841	NM_009369		Smpd3	NM_021491			Prm2	NM_008933
A_30_P01028201		NM_145476		Pttg1	NM_013917			A_30_P01025970
Plscr1	NM_011636	NM_008132		Lrp11	NM_172784			A_30_P01021587
A_30_P01024779		NR_003364		XM_001474456				Fam110c	NM_027828
A_30_P01024661		NM_009695		Tmem164	NM_001199357			Cox17
Slamf8	NM_029084	NM_007398		Runx1t1	NM_009822			Iqub	NM_172535
LOC100041034		NM_007980		Lmo3	NM_207222			AI507597	NR_033566
Apob	NM_009693	NM_001005860		Kif2c	NM_134471			3300005D01Rik	XR_105817
Ang	NM_007447	NM_001029929		Shisa7	NM_172737			Higd1c	NM_001002900
Bcl6	NM_009744	NM_144915		Cdc25b	NM_023117			Efhb	NM_172497
A_30_P01021597		NM_015768		Plk4	NM_011495			LOC100045145
Id2	NM_010496	NM_001081957		A_30_P01032224				A_30_P01033562
Ucp2	NM_011671	NM_008392		Mmp24	NM_010808			Pi16	NM_023734
Phyhd1	NM_172267	NM_001177418		Chrdl1	NM_031258			A_30_P01020522
Man2b1	NM_010764	NM_030560		A_30_P01032510				C530030K21Rik
Dock2	NM_033374	NM_175026		Lum	NM_008524			LOC100048595
LOC635918	XM_911132	NM_008491		AK028390				A_30_P01019323
Ppm1h	NM_001110218	NM_008108		A_30_P01019540				A_30_P01019490
Lbx2	NM_010692	NM_178258		Egfr	NM_007912			A_30_P01031048
Birc3	NM_007464	NM_146064		A_30_P01018068				Txlna	NM_001005506
Adrbk2	NM_177078	NM_025778		6330403K07Rik	NM_134022			Kif5b	NM_008448
Ptgs2	NM_011198	NM_011410		4930517G19Rik				ENSMUST00000050767
Il1r1	NM_008362	NM_175391		A_30_P01028174				LOC100045846
Runx1	NM_009821	NM_009851		Gm8327	XR_105543
Abi3	NM_025659	NM_009971		Mgst1	NM_019946
ENSMUST00000045307		NM_008611		1700113I22Rik	NM_026865
Emr1	NM_010130	NM_009403		ENSMUST00000093859
Sdcbp	NM_001098227	NM_001177799		Kdm4a	NM_172382
A_30_P01017659		NM_145403		Ccnb1	NM_172301
Rnf19b		NM_001024703		Neto2	NM_001081324
Cryba4	NM_021351	NM_011347		Tmem164	NM_001199357
A_30_P01021884		NM_001034859		Cntnap5b	NM_172851
Parp10	NM_001163576	XR_104643		A_30_P01026931
Was	NM_009515	NM_054098		Gm2164
Lpxn	NM_134152	NM_001001332		Tpm1	NM_001164248
Gpsm3	NM_134116	NM_009267		Stx3	NM_001025307
Ncf4	NM_008677	NM_011345		A_30_P01032603
Grn	NM_008175	NM_011315		LOC100045366
Csf2rb	NM_007780	NM_019429		Ralyl	NM_178631
Mafb	NM_010658	NM_029415		Gfra2	NM_008115
AI607873	NM_001204910	XR_106070		Stk32a	NM_178749
Rnf19b	NM_029219	NM_010696		6430519N07Rik
A_30_P01030969		NM_019418		Atp13a4	NM_001164613
A_30_P01019537		NM_011260		Gm2238
C130026I21Rik		NR_033450		4631416L12Rik	NM_001081295
Jund	NM_010592	NM_029733		A_30_P01020763
Kcnk6	NM_001033525	NM_029499		Adamts15	NM_001024139
Mertk	NM_008587	NM_001110252		6720427H10Rik
Nanos2	NM_194064	NM_177691		A_30_P01018019
Tnip2	NM_139064	NM_026251		A_30_P01017596
Gsg1	NM_010352	NM_019948		Il27ra	NM_016671
AF251705	NM_134158	NM_020286		Kif20a	NM_009004
Hvcn1	NM_001042489	NM_001040611		A_30_P01019819
Ms4a4b		XR_105891		A_30_P01028287
Ebi3	NM_015766	NM_024228		Wif1	NM_011915
A_30_P01029057		NR_033138		Ppil5	NM_001081406
Irf2bp2	XM_284454	NM_007778		Kifc1	NM_001195298
Igsf6	NM_030691	NM_177000		Unc45b	NM_178680
Oaf	NM_178644	NM_080638		A_30_P01028836
Apoe	NM_009696	NM_011517		A_30_P01025678
Gpr132	NM_019925	NM_009044		Net1	NM_019671
A_30_P01030645		NM_013730		Tgfb1i1	NM_009365
A_30_P01018978		NM_019866		D9Ertd115e
2900057C01Rik		NM_010555		Kifc1	NM_053173
Lgals3	NM_001145953	NM_001199940		A_30_P01027458
4833411C07Rik		XR_104824		Phxr4	NR_028271
Gpr114	NM_001145972	NM_172501		LOC100044676
Lyz2	NM_017372	NM_009419		A_30_P01025039
A_30_P01019297		NM_001033713		Lrrc55	NM_001033346
A_30_P01030095		NR_033577		A_30_P01031433
Il13ra1	NM_133990	XM_003084629		A_30_P01033132
A_30_P01027476		NM_153504		Gm5820	NM_001033789
Gm14548	NM_001166672	NM_008965		A_30_P01018346
Amica1	NM_001005421	NM_011723		A_30_P01017897
Cd48	NM_007649	NM_181596		Ccdc120	NM_207202
Pira2	NM_011089	XM_003086835		A_30_P01023232
P2rx7	NM_001038845	NM_001033450		Cenpf	NM_001081363
Mpo	NM_010824	NM_183249		Slc34a1	NM_011392
A_30_P01025122		NM_053182		A_30_P01022766
A_30_P01024422		XM_001473318		A330074H02Rik
Tlr1	NM_030682	NM_013521		A_30_P01028423
A_30_P01031812		NM_009763		Sstr1	NM_009216
BY201563		NM_009268		Adamts16	NM_172053
Samhd1	NM_018851	NM_001081239		Tcfap2b	NM_001025305
Noxo1	NM_027988	NM_007403		A_30_P01023818
A_30_P01028933		NM_027288		D230018H15Rik
A_30_P01018292		NM_017370		A_30_P01029964
Stag3	NM_016964	NM_025288		A_30_P01023616
Psme2		NM_007710		Gjb2	NM_008125
A_30_P01023379		NM_153101		A_30_P01021743
Cd84	NM_013489	NM_011093		Wnk4	NM_175638
Isg15	NM_015783	NM_011179		A_30_P01024455
Gm8995	XR_035350	NM_001024706		A_30_P01019062
Niacr1	NM_030701	NM_177371		A_30_P01025367
Gm3761		NM_175331		Prrx1	NM_001025570
Rassf4	NM_178045	XM_003084800
LOC664787	XR_030524	NM_001082545
Lilrb4	NM_013532	NM_008039
2310079N02Rik	NM_025636	NM_178825
Pilrb2	NM_001024932	NM_153564
A_30_P01018917		NM_030684
Gm7564		NM_144556
Lair1	NM_001113474	NM_007987
Cd46	NM_010778	NM_009141
Gm15503		NM_008359
Mrap	NM_029844	NM_001033393
A_30_P01027893		NM_019983
A_30_P01032024		NM_001172588
Hif3a	NM_016868	NM_001011875
Lgmn	NM_011175	NM_021540
Sh3bp2	NM_001145859	NM_007443
H2-Oa	NM_008206	NM_007483
Ltb	NM_008518	NM_001163689
Tmem184a		NM_013546
LOC100046290	XM_003084499	NM_175308
Litaf	NM_019980	NM_001082542
Fbrsl1	NM_028596	NM_029021
Cebpd	NM_007679	NM_001142539
Sbno2		NM_030887
Igfbp1	NM_008341	NM_021327
A_30_P01024467		NM_001163504
A_30_P01023954		NM_053218
Gm4148		NM_008630
Gp9	NM_018762	NM_010045
ENSMUST00000098589		NM_022318
Gna13		NM_021460
Il4ra	NM_001008700	NM_173024
Btg1	NM_007569	NM_183426
Ccl12	NM_011331	NM_026414
A_30_P01018749		NM_145684
Pik3r5	NM_177320	NM_009778
Gm2251		NM_021308
Myom1	NM_010867	NM_010387
XM_001472371		NM_027366
Gm2627		NM_001025610
A130040M12Rik	NR_002860	NM_011113
St3gal1	NM_009177	NM_134102
A_30_P01023737		NM_025488
1700064E03Rik		NM_001162917
Ch25h	NM_009890	NM_013683
Nos2	NM_010927	NM_029000
Ccr1	NM_009912	XM_001000891
Map3k6	NM_016693	NM_001002898
Vwa5a	NM_172767	NM_080510
Cmtm7	NM_133978	NM_001164327
A_30_P01019615		NM_001081642
Ftl2	NM_010240	NM_178404
Serinc3	NM_012032	NM_023386
Tcirg1	NM_016921	NM_021365
Relb	NM_009046	NM_199015
Pla2g4d	NM_001024137	NM_008670
AI429363		NM_030098
Map3k6	NM_016693	NM_001082543
ENSMUST00000055957		NM_001025565
Lair1	NM_178611	NM_029422
A_30_P01025429		NM_009899
Fbrsl1	NM_001142642	NM_001025313
Paox		NM_008198
A_30_P01032951		NM_021412
Paox	NM_153783	NM_011088
Sap25	NM_001081962	NM_010846
Tnni3	NM_009406	NM_173869
LOC434624	XM_486478	NM_011094
B4galt1	NM_022305	NM_001082546
Dok3	NM_013739	NM_009251
A_30_P01021590		NM_018734
Slurp1	NM_020519	NM_001081023
A_30_P01029662		XM_001476651
Gm2347		NM_175219
A_30_P01019758		NM_133217
Gpr31c		NM_008326
A_30_P01018558		NM_177203
Niacr1	NM_030701	NM_144559
Tep1	NM_009351	NM_001110320
Ccnl1	NM_019937	NM_139198
Gm16452		NM_023143
Vsig4	NM_177789	NM_001082547
Tlr7	NM_133211	NM_010260
Csrnp1	NM_153287	NM_013650
Astl	NM_172539	XM_003085145
A_30_P01029478		NM_010689
Tgm1	NM_019984	NM_139138
4930448A20Rik		NM_009921
Ly96	NM_016923	NM_133209
Ang3	NM_001123394	NM_008330
9930023K05Rik	NM_172641	NM_177674
Tnfrsf13b	NM_021349	NM_001173459
Ctsh	NM_007801	NM_011579
Ahr	NM_013464	NM_018738
Klf6	NM_011803	NM_173864
Cybasc3	NM_201351	NM_009504
Ifitm2	NM_030694	NM_019440
Zfhx3	NM_007496	NM_144938
Gm4949		NM_008522
A_30_P01018532		NM_009114
Sat1	NM_009121	NM_011854
9030625A04Rik	NM_172488	NM_008620
Sult1a1	NM_133670	NM_001177351
A_30_P01027263		NM_001145164
ENSMUST00000098640		NM_001033767
Enpp1	NM_008813	NM_001173460
LOC631406		NM_009915
LOC664787	XR_030524	NM_001101475
C2	NM_013484	NM_001139519
Ssh2	NM_177710	NM_145211
Ang4	NM_177544	NM_010501
Ifi202b	NM_011940	NM_013627
Ltc4s	NM_008521	NM_028967
Sf1	NM_001110791	NM_020044
4930430D24Rik	NM_001034856	NM_010259
Gm10134		NM_001039645
Srgn	NM_011157	NM_001167937
Ermap	NM_013848	NM_008694
A_30_P01020239		NM_023137
Il4ra	NM_001008700	NM_019427
Nupr1	NM_019738	NM_027982
Ifi202b	NM_008327	NM_010553
Ifngr2	NM_008338	NR_030711
Ripk2	NM_138952	NM_001007268
Gmip	NM_198101	NM_008873
St3gal1	NM_009177	NM_138672
P2ry6	NM_183168	NM_001167743
Fhad1	NM_177868	NM_001123371
Pla2g15	NM_133792	NM_027763
Olfml3	NM_133859	NM_010831
Cd101	NM_001167906	NM_011386
A_30_P01026351		NM_133626
Unc13d	NM_001009573	NM_010186
Hfe	NM_010424	NM_001033435
Ucp3	NM_009464	NM_019408
ENSMUST00000103749		NM_001163502
Fgd2	NM_013710	NM_001039701
Tnip2	NM_139064	NM_001033711
A_30_P01029091		NM_009909
Clec4b1	NM_027218	NM_031198
Rbm47	NM_178446	NM_001162365
Nfe2l2	NM_010902	XR_104813
Fosl2	NM_008037	NM_001043322
Camk2d	NM_001025439
Cryba4
Serinc3	NM_012032
Tbc1d10a	NM_134023
Cd37	NM_007645
D930050J11
A_55_P2157914
Tmem140	NM_197986
Lfng	NM_008494
Unc93b1	NM_019449
A_30_P01026835
Frrs1	NM_001113478
Cysltr1	NM_021476
Apob48r	NM_138310
A_30_P01020856
Tmem173	NM_028261
Pou2f2	NM_011138
Myd88	NM_010851
Sft2d2	NM_145512
A_30_P01022077
Camk2d	NM_001025439
A_30_P01027577
Lrch4	NM_146164
Gm9054	XR_104793
Ppm1h	NM_001110218
A_30_P01032909
ENSMUST00000118228
A_30_P01033325
4930469K13Rik
A_30_P01019382
A_30_P01030381
Ctsa	NM_008906
A130040M12Rik	NR_002860
A_30_P01021048
Stk17b	NM_133810
Gm13710
Itm2b	NM_008410
Icosl	NM_015790
Socs3	NM_007707
Gngt2	NM_001038664
Bcl3	NM_033601
Pfkfb3	NM_001177753
A_30_P01032347
Lrrfip1	NM_001111311
A430104N18Rik
Dok2	NM_010071
Gm8528
Olfr224	NM_207695
Gcnt2	NM_133219
C5ar1	NM_001173550
Tlr13	NM_205820
Arrb2	NM_145429
Ogfrl1	NM_001081079
Tgm2	NM_009373
Il1a	NM_010554
ENSMUST00000098354	XM_003085357
Ly9	NM_008534
A_30_P01031961
Gm4423
Srrm4	NM_026886
Cst7	NM_009977
F3	NM_010171
Spaca1	NM_026293
Tor3a	NM_023141
Lrrn4	NM_177303
Ly6e	NM_001164036
Calca	NM_001033954
Igf1	NM_010512
A530032D15Rik	NM_213615
4930520O04Rik	NR_040383
Sox1	NM_009233
A_30_P01018327
A_30_P01028706
A_30_P01029479
Ucp1	NM_009463
Dlx6os1	NR_015388
Tap2	NM_011530
A_30_P01027901
A_30_P01021850
A_55_P1960906
H2-Ob	NM_010389
Apob	NM_009693
A_30_P01031079
Dok7
BC064078
Ly9	NM_008534
Abhd15	NM_026185
A_30_P01027120
Oasl1	NM_145209
Cdk6	NM_009873
Mpeg1	NM_010821
Gal3st4	NM_001033416
Mpeg1	NM_010821
A_30_P01026629
Fgl2	NM_008013
F3	NM_010171
Cd274	NM_021893
Sykb
Pctp	NM_008796
Disc1
Tiam2	NM_011878
ENSMUST00000115934
Gp49a	NM_008147
Trim79	NM_199146
ENSMUST00000111210	XM_003084464
A_30_P01022397
Mpp4	NM_001164682
Itgal	NM_008400
A_30_P01026610
Pdyn
Nlrc5	NM_001033207
Cxcl9	NM_008599
Akap12	NM_031185
4930439D14Rik
Apol10b	NM_177820
3200002M19Rik	NM_027532
Traf1	NM_009421
A_30_P01025270
Tmem61
Gpr77	NM_176912
Gm8160	NR_038059
Itgal	NM_008400
Lamc2	NM_008485
A_30_P01031194
Kif9	NM_010628
Dhx58	NM_030150
A_30_P01029464
Luc7l2
A330021E22Rik	NM_172447
A_30_P01023171
Adm	NM_009627
Cxcl13	NM_018866
Gm7160	XM_921685
Gm4387
LOC100047738
Usp35	NM_001177412
LOC100046471	XR_108020
Gm9296
Scn1b	NM_011322
Aebp2	NM_001005605
Ildr1	NM_134109
Galntl2	NM_030166
Has1	NM_008215
LOC100047436
A_30_P01030232
Ms4a6c	NM_028595
Bmp2k
Gm3651
Khk	NM_008439
ENSMUST00000105399
Clec4n	NM_020001
Arid5a	NM_001172205
Fkbp5	NM_010220
Gm826	NM_001033411
A_30_P01026125
Cmtm7	NM_133978
Per1	NM_011065
Usp2	NM_198092
A_30_P01021971
A330021E22Rik	NM_172447
Mpa2l	NM_194336
Tmem119	NM_146162
Angptl3	NM_013913
A_30_P01030997
Il15ra	NM_008358
Slc28a2	NM_172980
Gm3224
Ghrh	NM_010285
Hcst	NM_011827
Gna15	NM_010304
Clec4a1	NM_199311
Ms4a4a	XM_003086124
AB124611	NM_206536
LOC544818
A_30_P01029697
Serpina3f	NM_001168294
Man2b2	NM_008550
Slamf6	NM_030710
A_55_P2099110
Glul	NM_008131
Ampd1	NM_001033303
Cd300c	NM_199225
Cd69	NM_001033122
A_30_P01021627
Lrg1	NM_029796
E030010A14Rik	NM_183160
LOC100048011
4922502D21Rik	NM_199034
Comp	NM_016685
Wdr92	NM_178909
Ifi30	NM_023065
Meox1	NM_010791
A_30_P01021422
4931440P22Rik	NR_027955
Aoah	NM_012054
Tgfbi	NM_009369
Tbc1d22a	NM_145476
Glrp1	NM_008132
Tgfbr1	NM_009370
BC018473	NR_003364
Apoc2	NM_009695
Ada	NM_007398
Fabp2	NM_007980
Clec4a4	NM_001005860
3200002M19Rik	NM_027532
Dpep2
Zmynd15	NM_001029929
Daglb	NM_144915
A_30_P01023008
Prok2	NM_015768
Gm11428	NM_001081957
Lst1	NM_010734
Irg1	NM_008392
Gm13698	NM_001177418
Cwc22	NM_030560
Pyhin1	NM_175026
Lcn2	NM_008491
Gdf3	NM_008108
A_30_P01018345
A_30_P01033642
Il22ra2	NM_178258
Soat2	NM_146064
Bcl2l14	NM_025778
A_30_P01020385
A_30_P01031553
Slfn4	NM_011410
Apol7c	NM_175391
Cd44	NM_009851
Csf3	NM_009971
Mmp8	NM_008611
Tnfsf8	NM_009403
Capn3	NM_001177799
Tmprss4	NM_145403
Mctp2	NM_001024703
A_30_P01019400
A_30_P01028493
Selp	NM_011347
Fer1l5
Gm4841	NM_001034859
ENSMUST00000100409	XR_104643
Steap4	NM_054098
BC117090	NM_001001332
Spt1	NM_009267
Gm2814
Sele	NM_011345
A_30_P01025085
Gm10839
Saa3	NM_011315
A_30_P01021232
Prss16	NM_019429
A_30_P01020723
Slc10a6	NM_029415
A530040E14Rik	XR_106070
C030034L19Rik
Slc10a6	NM_029415
Lcp2	NM_010696
A_30_P01030562
Tnfsf14	NM_019418
Reg3g	NM_011260
Serpina3h	NR_033450
A_30_P01032247
2010005H15Rik	NM_029733
Ms4a4c	NM_029499
A_30_P01029935
A_30_P01022806
A_30_P01030158
Gm4080
Hpn	NM_001110252
Ppm1n	NM_177691
Patl2	NM_026251
Clec4e	NM_019948
NAP063204-1
Tspan32	NM_020286
Peg10	NM_001040611
A_30_P01029785
Mcoln3
A_30_P01021141
E230001N04Rik	XR_105891
Gdpd3	NM_024228
A_30_P01026830
Gm833	NR_033138
Gm2371
A_30_P01018865
Csf1	NM_007778
Gpr31c
C130050O18Rik	NM_177000
Mvp	NM_080638
A_30_P01021852
Sycp3	NM_011517
Rel	NM_009044
A_30_P01032465
Slamf1	NM_013730
A_30_P01017475
Gm2015
Spib	NM_019866
Il1r2	NM_010555
BB166591
Ang3	NM_001123394
A_30_P01033256
ENSMUST00000109958	NM_001199940
Gm4610	XR_104824
Nhlrc3	NM_172501
Tpst2	NM_009419
Susd3
Gm2034
A_30_P01019037
Relb	NM_009046
Mef2a	NM_001033713
NAP093855-001
Aoah	NM_012054
Gm8221	NR_033577
Peci	XM_003085330
ENSMUST00000081114	XM_003084629
Rnf183	NM_153504
Ptger4	NM_008965
Xdh	NM_011723
Retnlg	NM_181596
LOC641201
Xlr4d-ps	XM_003086835
Mnda	NM_001033450
Trim5
1100001G20Rik	NM_183249
Cd44	NM_009851
Zmynd15	NM_001029929
Pag1	NM_053182
ENSMUST00000116362	XM_001473318
A_30_P01020403
ENSMUST00000116362	XM_001473318
ENSMUST00000077110
Fpr1	NM_013521
Bst1	NM_009763
Mucl1	NM_009268
Lilra5	NM_001081239
Adam8	NM_007403
A_30_P01025118
Nr1d2
ENSMUST00000099033
Manba	NM_027288
Hp	NM_017370
Stfa3	NM_025288
Bst1	NM_009763
A_30_P01032305
Ckm	NM_007710
Mrgpra2b	NM_153101
Pira6	NM_011093
Psap	NM_011179
A_30_P01029313
Gm5458	NM_001024706
Pilrb2	NM_001024932
Ms4a4c	NM_029499
NAP030094-1
Tnfsf15	NM_177371
ENSMUST00000099474
Nt5dc3	NM_175331
A530040E14Rik	XR_106070
ENSMUST00000098484	XM_003084800
Stfa2	NM_001082545
A_30_P01029095
Gm2744
Fpr2	NM_008039
A_30_P01033235
A_30_P01023155
Epsti1	NM_178825
LOC100039088
Gbp5	NM_153564
Gm4065
Gm7373
A_30_P01018740
Trim34	NM_030684
Serpina3i	NM_001199940
Lgi4	NM_144556
Fas	NM_007987
Sp140	NM_001013817
Serpina3f	NM_001168294
A_30_P01032602
Cxcl5	NM_009141
A_30_P01025035
Il17ra	NM_008359
Tmem104	NM_001033393
Rabgef1	NM_019983
A_30_P01025005
Mrgpra2a	NM_001172588
Rnase12	NM_001011875
Csf2rb2	NM_007781
Fhad1
DXBay18	NM_001025384
Rnf130	NM_021540
A_30_P01018487
Ambp	NM_007443
A_30_P01019546
Rhob	NM_007483
Pnpla2	NM_001163689
Hebp1	NM_013546
Mobkl2c	NM_175308
Pip5k1a
Gm5416	NM_001082542
4833422F24Rik	NM_029021
ENSMUST00000111824
Gm9992	NM_001142539
Jdp2	NM_030887
Tnip1	NM_021327
Tnip1	NM_021327
Nr1h4	NM_001163504
Vmn1r48	NM_053218
A_30_P01019393
Mt2	NM_008630
A_30_P01028606
Darc	NM_010045
Gpr77	NM_176912
A_30_P01024895
Litaf	NM_019980
Popdc2	NM_022318
Gm13105
Sycp3
Lipa	NM_021460
Serpina3b	NM_173024
LOC100046887
Sbno2	NM_183426
Asprv1	NM_026414
Alox12e	NM_145684
C3	NM_009778
Piwil2	NM_021308
H2-DMb1	NM_010387
A_30_P01021770
Mpa2l	NM_194336
Ly6g6e	NM_027366
Ms4a7	NM_001025610
Mt1
Plaur	NM_011113
Pla1a	NM_134102
1700001K19Rik	NM_025488
Dennd4a	NM_001162917
Tap1	NM_013683
Gvin1	NM_029000
Gm1966	XM_001000891
Gm9763
Sirpb1a	NM_001002898
Trim69	NM_080510
Gm4902	NM_001164327
Xlr4a	NM_001081642
Zc3h6	NM_178404
Sirpb1a	NM_001002898
Rtp4	NM_023386
Xlr4b	NM_021365
D14Ertd668e	NM_199015
ENSMUST00000119760
Ifi204
A_30_P01028276
Naip1	NM_008670
A_30_P01029898
Rnase6	NM_030098
A_30_P01021423
Stfa1	NM_001082543
LOC100044430
Lhx9	NM_001025565
Tm7sf4	NM_029422
A_30_P01031379
Clca1	NM_009899
A_30_P01030443
Tapbp	NM_001025313
A_30_P01031893
Gm1966	XM_001000891
Cfb	NM_008198
Lgals3bp	NM_011150
Mmp19	NM_021412
Pira11	NM_011088
A_30_P01028794
Mx1	NM_010846
Stfa2l1	NM_173869
Pira7	NM_011094
BC100530	NM_001082546
Serpina3g	NM_009251
C3	NM_009778
Pilra	NM_153510
Gbp3	NM_018734
Cacna1s	NM_001081023
Cd44	NM_009851
A_30_P01019843
A_30_P01024163
Rnf213	XM_001476651
A_30_P01028281
A_30_P01022866
A_30_P01032410
C130026I21Rik	NM_175219
Bco2	NM_133217
Tspan32	NM_020286
H2-Ob	NM_010389
Irgm1	NM_008326
Xlr4a	NM_001081642
Dtx3l	NM_001013371
A730037C10Rik	NM_177203
Fcgr4	NM_144559
Gvin1	NM_029000
Irgm1	NM_008326
Lilra6	NM_011090
Cd72	NM_001110320
Plac8	NM_139198
A_30_P01020902
C1ra	NM_023143
Gm5483	NM_001082547
Cd72	NM_001110320
Gbp2	NM_010260
S100a8	NM_013650
ENSMUST00000095186	XM_003085145
Lat	NM_010689
Emr4	NM_139138
A_30_P01022456
Camp	NM_009921
Pilrb1	NM_133209
Ifi47	NM_008330
2010015L04Rik	NM_177674
Iigp1	NM_001146275
LOC100038947	NM_001173459
Tgtp1	NM_011579
Camp	NM_009921
Igtp	NM_018738
C1ra	NM_023143
C130026I21Rik	NM_175219
A_30_P01021861
AK005214
Gm5077	NM_173864
Vdr	NM_009504
Irgm2	NM_019440
C1s	NM_144938
Ltf	NM_008522
S100a9	NM_009114
Oasl2	NM_011854
Gbp4	NM_008620
A_30_P01019306
AW112010	NM_001177351
Tgtp2	NM_001145164
Gm4951	NM_001033767
Cxcl9	NM_008599
Sirpb1b	NM_001173460
Ccr2	NM_009915
LOC100039617
Tgtp2	NM_001145164
F830016B08Rik	NM_001101475
A_30_P01023897
Zbp1	NM_001139519
TC1703733
Oas1a	NM_145211
Ifit3	NM_010501
Pax6	NM_013627
Batf2	NM_028967
Lat2	NM_020044
A_30_P01033581
A_30_P01022704
H2-T24	NM_008207
A_30_P01019438
Gbp1	NM_010259
Asphd1	NM_001039645
D6Ertd527e	NM_001167937
A_30_P01030686
Ngp	NM_008694
Ubd	NM_023137
A_30_P01029685
A_30_P01018970
Epb4.1l4b	NM_019427
A_30_P01018959
A_30_P01023272
A_30_P01019269
Gm8013
A_30_P01020003
Ppm1j	NM_027982
ENSMUST00000109491
Il18rap	NM_010553
A_30_P01032293
A_30_P01020647
2210403K04Rik	NR_030711
Dusp13	NM_001007268
A_30_P01031436
Plau	NM_008873
A_30_P01031038
4933424M12Rik
Stab1	NM_138672
Sult1a1	NM_133670
Slfn8	NM_001167743
Pnp2	NM_001123371
Treml1	NM_027763
A_30_P01028997
Sik1	NM_010831
ENSMUST00000092728
LOC677559
Skil	NM_011386
Rrbp1	NM_133626
Fcgr1	NM_010186
Lbx1
Plcb2	NM_177568
Gm885	NM_001033435
Nfkb2	NM_019408
Fuca2
A_30_P01031286
C130039O16Rik	NM_001163502
A_30_P01025818
Tmem52
A_30_P01030433
Il1rn	NM_001039701
A_30_P01027157
Evi2a	NM_001033711
Rhob	NM_007483
A_30_P01022761
Cxcr2	NM_009909
5033421B08Rik
Tcfec	NM_031198
A_30_P01025666
Pdgfb	NM_011057
A_30_P01032259
Ptk2b	NM_001162365
A_30_P01027459
A_30_P01029486
Skil	NM_011386
Ctsa	NM_008906
Gm5547	XR_104813
A_30_P01021204
ENSMUST00000099686
A_30_P01021489
ENSMUST00000116120
Fmn1	NM_001043322
A_30_P01033298
A_30_P01029037
