# Supplementary material for: Epigenetic priming of immune/inflammatory pathways activation and abnormal activity of cell cycle pathway in a perinatal model of white matter injury
Source: Cell Death Dis. 2022 Dec 13;13(12):1038. doi: 10.1038/s41419-022-05483-4 (PMC9748018; doi:10.1038/s41419-022-05483-4)
Supplement: Supplementary file 3 — Table S2 [file 41419_2022_5483_MOESM3_ESM.xlsx]

## Sheet: DAVID-Chart-Cluster1A-040121
Category	Term	Count	%	PValue	Genes	List Total	Pop Hits	Pop Total	Fold Enrichment	Bonferroni	Benjamini	FDR
UP_KEYWORDS	Immunity	146	13.7606	3.6613e-91	NM_023258, NM_001033207, NM_007609, NM_134158, NM_001145953, NM_017370, NM_007574, NM_009114, NM_007572, NM_011940, NM_010851, NM_001042605, NM_023143, NM_199225, NM_020272, NM_145209, NM_019948, NM_010734, NM_019388, NM_175397, NM_018851, NM_013683, NM_009735, NM_174989, NM_170758, NM_010566, NM_053182, NM_009744, NM_001145164, NM_011530, NM_008534, NM_009465, NM_145211, NM_010724, NM_010846, NM…	1041	401	22680	7.93233	1.28512e-88	1.28512e-88	1.1167e-88
GOTERM_BP_DIRECT	GO:0002376~immune system process	138	13.0066	1.09395e-80	NM_023258, NM_001033207, NM_007609, NM_134158, NM_001145953, NM_017370, NM_007574, NM_009114, NM_007572, NM_010851, NM_001042605, NM_023143, NM_199225, NM_020272, NM_145209, NM_019948, NM_010734, NM_019388, NM_175397, NM_018851, NM_013683, NM_009735, NM_174989, NM_170758, NM_010566, NM_053182, NM_009744, NM_011530, NM_008534, NM_009465, NM_010724, NM_010846, NM_001111096, NM_010208, NM_010689, NM…	911	383	18082	7.15169	4.01588e-77	4.01588e-77	3.78724e-77
GOTERM_BP_DIRECT	GO:0006954~inflammatory response	109	10.2733	9.43236e-57	NM_177322, NM_021476, NM_023258, NM_007609, NM_178931, NM_176912, NM_009114, NM_011940, NM_010851, NM_020272, NM_172161, NM_007719, NM_011260, NM_007718, NM_174989, NM_009744, NM_007560, NM_009465, NM_010045, NM_031168, NM_139064, NM_001111096, NM_010689, NM_145857, NM_001013779, NM_021297, NM_007987, NM_030682, NM_010872, NM_009778, NM_010871, NM_001164051, NM_008840, NM_021460, NM_011604, NM_01…	911	344	18082	6.28921	3.46262e-53	1.73131e-53	1.63274e-53
UP_KEYWORDS	Innate immunity	88	8.29406	1.9522e-54	NM_023258, NM_001033207, NM_007609, NM_001163504, NM_020583, NM_028864, NM_010819, NM_001139519, NM_013650, NM_138952, NM_001145953, NM_001112715, NM_030150, NM_007574, NM_009114, NM_007572, NM_011940, NM_010851, NM_013489, NM_011905, NM_023143, NM_145209, NM_001037859, NM_175397, NM_018851, NM_126166, NM_012032, NM_008209, NM_013484, NM_008327, NM_013482, NM_174989, NM_011854, NM_011579, NM_0011…	1041	241	22680	7.95533	6.85221e-52	3.4261e-52	2.9771e-52
GOTERM_BP_DIRECT	GO:0045087~innate immune response	103	9.70782	2.75914e-44	NM_023258, NM_001033207, NM_007609, NM_010185, NM_001145953, NM_007447, NM_007574, NM_009114, NM_007572, NM_011940, NM_010851, NM_011662, NM_023143, NM_145209, NM_019948, NM_175397, NM_018851, NM_009735, NM_174989, NM_008534, NM_009465, NM_145211, NM_010846, NM_001111096, NM_010208, NM_145857, NM_008491, NM_027835, NM_001013779, NM_021297, NM_177544, NM_172498, NM_020001, NM_173864, NM_030682, NM…	911	400	18082	5.11099	1.01288e-40	3.37626e-41	3.18404e-41
UP_KEYWORDS	Disulfide bond	310	29.2177	6.4759e-43	NM_177322, NM_021476, NM_022325, NM_027218, NM_022320, NM_021472, NM_009909, NM_016685, NM_010580, NM_176912, NM_008813, NM_134158, NM_001145953, NM_010215, NM_011662, NM_133990, NM_008147, NM_001042605, NM_199225, NM_013848, NM_029084, NM_019948, NM_019388, NM_007719, NM_007718, NM_008013, NM_001039554, NM_009465, NM_031168, NM_008494, NM_008491, NM_023635, NM_018762, NM_177544, NM_020001, NM_02…	1041	3124	22680	2.16194	2.27304e-40	7.5768e-41	6.58383e-41
UP_KEYWORDS	Inflammatory response	62	5.84354	7.57306e-40	NM_023258, NM_153159, NM_007609, NM_021274, NM_001163504, NM_013650, NM_009114, NM_011940, NM_010851, NM_009397, NM_011905, NM_020272, NM_021443, NM_001037859, NM_126166, NM_011260, NM_008327, NM_174989, NM_021327, NM_011337, NM_009744, NM_134250, NM_008176, NM_011333, NM_011331, NM_008455, NM_146069, NM_001172117, NM_009780, NM_139064, NM_001111096, NM_009141, NM_009140, NM_177343, NM_001033308,…	1041	161	22680	8.38993	2.65814e-37	6.64536e-38	5.77446e-38
UP_KEYWORDS	Glycoprotein	328	30.9142	6.22178e-33	NM_177322, NM_021476, NM_022325, NM_022320, NM_009909, NM_016685, NM_010580, NM_176912, NM_008813, NM_134158, NM_029639, NM_010215, NM_010333, NM_133990, NM_008147, NM_001042605, NM_199225, NM_013848, NM_029084, NM_019948, NM_019388, NM_007719, NM_008013, NM_206536, NM_001039554, NM_009465, NM_008494, NM_008491, NM_018762, NM_020001, NM_177303, NM_029612, NM_173864, NM_029614, NM_007987, NM_14616…	1041	3815	22680	1.87315	2.18384e-30	4.36769e-31	3.79528e-31
UP_SEQ_FEATURE	disulfide bond	258	24.3167	1.11949e-31	NM_177322, NM_021476, NM_022325, NM_022320, NM_021472, NM_009909, NM_016685, NM_010580, NM_176912, NM_008813, NM_134158, NM_001145953, NM_010215, NM_133990, NM_008147, NM_001042605, NM_199225, NM_013848, NM_029084, NM_019948, NM_019388, NM_007719, NM_007718, NM_008013, NM_001039554, NM_009465, NM_031168, NM_008491, NM_023635, NM_020001, NM_029612, NM_173864, NM_029614, NM_007987, NM_022305, NM_03…	907	2510	18012	2.04127	2.49422e-28	2.49534e-28	2.47295e-28
GOTERM_BP_DIRECT	GO:0006955~immune response	71	6.6918	7.83688e-31	NM_001077189, NM_175188, NM_021274, NM_008813, NM_010380, NM_010696, NM_010851, NM_009399, NM_001042605, NM_011905, NM_021281, NM_001001892, NM_177371, NM_145209, NM_019948, NM_010734, NM_021443, NM_007719, NM_008528, NM_008206, NM_011580, NM_007718, NM_009735, NM_011854, NM_011579, NM_011337, NM_001145164, NM_009425, NM_011610, NM_008176, NM_011333, NM_031168, NM_011331, NM_146069, NM_019418, NM…	911	272	18082	5.18105	2.87692e-27	7.19229e-28	6.78282e-28
UP_SEQ_FEATURE	signal peptide	294	27.7097	6.75037e-30	NM_022325, NM_021472, NM_016685, NM_010580, NM_007846, NM_134158, NM_029639, NM_010215, NM_011662, NM_133990, NM_008147, NM_199225, NM_013848, NM_029084, NM_019388, NM_007719, NM_008013, NM_201641, NM_206536, NM_001039554, NM_009465, NM_031168, NM_008491, NM_018762, NM_177303, NM_029612, NM_173864, NM_029614, NM_007987, NM_001011875, NM_146162, NM_022305, NM_172539, NM_031254, NM_201410, NM_01132…	907	3124	18012	1.86892	1.50398e-26	7.52329e-27	7.45579e-27
KEGG_PATHWAY	mmu04380:Osteoclast differentiation	52	4.90104	7.90003e-29	NM_001077189, NM_177320, NM_007807, NM_008416, NM_008338, NM_007806, NM_010696, NM_011662, NM_009399, NM_020272, NM_001081239, NM_144559, NM_001037859, NM_008528, NM_013482, NM_011577, NM_001002898, NM_011090, NM_011095, NM_007547, NM_007707, NM_011093, NM_010511, NM_010234, NM_031254, NM_010554, NM_008689, NM_001164051, NM_008840, NM_009371, NM_016896, NM_001173459, NM_008362, NM_008361, NM_0108…	494	126	7691	6.42523	1.92761e-26	1.92761e-26	1.52471e-26
UP_SEQ_FEATURE	glycosylation site:N-linked (GlcNAc...)	314	29.5947	4.08312e-27	NM_177322, NM_021476, NM_022325, NM_022320, NM_009909, NM_016685, NM_010580, NM_176912, NM_008813, NM_134158, NM_029639, NM_010215, NM_010333, NM_133990, NM_008147, NM_001042605, NM_199225, NM_013848, NM_029084, NM_019948, NM_019388, NM_007719, NM_008013, NM_201641, NM_206536, NM_001039554, NM_009465, NM_008494, NM_008491, NM_018762, NM_020001, NM_177303, NM_029612, NM_173864, NM_029614, NM_00798…	907	3563	18012	1.75012	9.09719e-24	3.03376e-24	3.00654e-24
UP_SEQ_FEATURE	topological domain:Extracellular	223	21.0179	1.47675e-24	NM_177322, NM_021476, NM_022320, NM_009909, NM_010580, NM_176912, NM_008813, NM_134158, NM_029639, NM_010333, NM_011662, NM_133990, NM_008147, NM_001042605, NM_009593, NM_199225, NM_013848, NM_029084, NM_019948, NM_019388, NM_007719, NM_153101, NM_007718, NM_053182, NM_206536, NM_009465, NM_010689, NM_153137, NM_018762, NM_020001, NM_177303, NM_029612, NM_007987, NM_146162, NM_031254, NM_138301, …	907	2256	18012	1.963	3.2902e-21	8.22919e-22	8.15535e-22
UP_KEYWORDS	Signal	341	32.1395	2.56136e-23	NM_022325, NM_022320, NM_021472, NM_016685, NM_010580, NM_007846, NM_134158, NM_001145953, NM_029639, NM_010215, NM_011662, NM_133990, NM_008147, NM_199225, NM_013848, NM_029084, NM_019388, NM_007719, NM_008013, NM_201641, NM_206536, NM_011530, NM_001039554, NM_009465, NM_031168, NM_008494, NM_001007268, NM_010689, NM_008491, NM_018762, NM_177789, NM_177544, NM_177303, NM_029612, NM_009805, NM_17…	1041	4543	22680	1.63532	8.99037e-21	1.4984e-21	1.30202e-21
GOTERM_BP_DIRECT	GO:0006935~chemotaxis	40	3.77003	5.46016e-22	NM_021476, NM_021274, NM_009909, NM_023158, NM_176912, NM_013650, NM_009114, NM_001173550, NM_033374, NM_010551, NM_013521, NM_001164051, NM_008840, NM_020272, NM_015768, NM_021443, NM_133978, NM_007719, NM_010708, NM_017466, NM_010194, NM_009915, NM_009917, NM_007718, NM_009779, NM_009912, NM_153505, NM_011337, NM_009987, NM_013654, NM_009008, NM_011333, NM_013653, NM_008039, NM_013652, NM_00859…	911	118	18082	6.72831	2.00442e-18	4.00885e-19	3.78061e-19
KEGG_PATHWAY	mmu04060:Cytokine-cytokine receptor interaction	61	5.74929	7.01001e-21	NM_021274, NM_009909, NM_178931, NM_008338, NM_008348, NM_009399, NM_133990, NM_177371, NM_021443, NM_133836, NM_001037859, NM_007719, NM_021887, NM_007718, NM_011337, NM_009425, NM_007560, NM_011577, NM_011610, NM_008176, NM_009987, NM_011333, NM_031168, NM_011331, NM_019418, NM_009141, NM_009140, NM_001008700, NM_023158, NM_007987, NM_008518, NM_010555, NM_010511, NM_010553, NM_010554, NM_00997…	494	242	7691	3.92437	1.71044e-18	8.55221e-19	6.76466e-19
UP_KEYWORDS	Adaptive immunity	34	3.20452	2.79701e-20	NM_015790, NM_026301, NM_020044, NM_010819, NM_172498, NM_020001, NM_007548, NM_138952, NM_011095, NM_008339, NM_029219, NM_013489, NM_001164051, NM_008840, NM_001042605, NM_019449, NM_178440, NM_009251, NM_001190830, NM_001162365, NM_019388, NM_013683, NM_010130, NM_013482, NM_021349, NM_010589, NM_053182, NM_134250, NM_011530, NM_013532, NM_013730, NM_008534, NM_010583, NM_011518, NM_030710, NM…	1041	98	22680	7.55867	9.8175e-18	1.4025e-18	1.2187e-18
KEGG_PATHWAY	mmu05150:Staphylococcus aureus infection	28	2.63902	7.87662e-20	NM_001077189, NM_173864, NM_007574, NM_011347, NM_007572, NM_009777, NM_001173550, NM_009778, NM_013521, NM_008400, NM_144938, NM_023143, NM_144559, NM_001082960, NM_010493, NM_013484, NM_008206, NM_008404, NM_009779, NM_009888, NM_010389, NM_008198, NM_010386, NM_008039, NM_010387, NM_010186, NM_010188, NM_009780	494	50	7691	8.71854	1.9219e-17	6.40632e-18	5.06729e-18
GOTERM_BP_DIRECT	GO:0035458~cellular response to interferon-beta	24	2.26202	8.65574e-20	NM_001033767, NM_001013779, NM_175026, NM_001034859, NM_010260, NM_010259, NM_011940, NM_008326, NM_194336, NM_018734, NM_018738, NM_019440, NM_126166, NM_008329, NM_008327, NM_028261, NM_010501, NM_011579, NM_001145164, NM_008331, NM_001101475, NM_008330, NM_001146275, NM_008390, NM_008392	911	41	18082	11.6186	3.17752e-16	5.29587e-17	4.99436e-17
UP_SEQ_FEATURE	topological domain:Cytoplasmic	249	23.4684	1.5094e-19	NM_177322, NM_021476, NM_133626, NM_022320, NM_009909, NM_010580, NM_176912, NM_008813, NM_134158, NM_029639, NM_010333, NM_011662, NM_133990, NM_008147, NM_001042605, NM_009593, NM_199225, NM_013848, NM_029084, NM_019948, NM_019388, NM_007719, NM_016794, NM_153101, NM_007718, NM_053182, NM_206536, NM_011530, NM_009465, NM_008494, NM_010689, NM_153137, NM_018762, NM_020001, NM_177303, NM_029612, …	907	2880	18012	1.71697	3.36295e-16	6.72892e-17	6.66854e-17
GOTERM_CC_DIRECT	GO:0009897~external side of plasma membrane	61	5.74929	1.75118e-19	NM_001077189, NM_015790, NM_021274, NM_178931, NM_010185, NM_001145953, NM_001033122, NM_008339, NM_010380, NM_029639, NM_007649, NM_011347, NM_009399, NM_001042605, NM_011905, NM_009593, NM_001001892, NM_144559, NM_019388, NM_001111058, NM_007719, NM_010493, NM_010130, NM_011580, NM_009856, NM_009735, NM_017480, NM_010400, NM_011693, NM_031168, NM_007641, NM_021297, NM_021893, NM_007987, NM_0223…	981	317	19662	3.85682	7.72272e-17	7.72272e-17	7.21488e-17
GOTERM_BP_DIRECT	GO:0051607~defense response to virus	44	4.14703	2.07644e-19	NM_023258, NM_001033207, NM_027835, NM_021274, NM_021451, NM_020583, NM_001139519, NM_028864, NM_145153, NM_001112715, NM_008338, NM_001167743, NM_030150, NM_001037747, NM_010511, NM_010259, NM_031159, NM_030684, NM_012057, NM_001005858, NM_001009573, NM_019449, NM_145827, NM_145209, NM_019388, NM_018851, NM_015783, NM_126166, NM_001111316, NM_012032, NM_133211, NM_008349, NM_174989, NM_028261, N…	911	167	18082	5.22955	7.6226e-16	1.08894e-16	1.02695e-16
GOTERM_CC_DIRECT	GO:0016020~membrane	479	45.1461	1.21681e-18	NM_177322, NM_133626, NM_177320, NM_007609, NM_175026, NM_009909, NM_008813, NM_029639, NM_133990, NM_018734, NM_001009573, NM_199225, NM_018738, NM_001135115, NM_019948, NM_178785, NM_007719, NM_016794, NM_177699, NM_001033450, NM_007718, NM_201641, NM_001145164, NM_145857, NM_153137, NM_018762, NM_177303, NM_029612, NM_007987, NM_029857, NM_145987, NM_139197, NM_145983, NM_030720, NM_027209, NM…	981	6998	19662	1.37189	5.36612e-16	2.68306e-16	2.50662e-16
GOTERM_CC_DIRECT	GO:0009986~cell surface	88	8.29406	2.31234e-18	NM_001077189, NM_001110252, NM_001033405, NM_009909, NM_010580, NM_008813, NM_010185, NM_001145953, NM_010380, NM_007403, NM_007651, NM_001173550, NM_139138, NM_011662, NM_009399, NM_001042605, NM_011905, NM_021281, NM_011827, NM_011706, NM_001001892, NM_144559, NM_010778, NM_019388, NM_001037859, NM_007719, NM_016794, NM_010928, NM_126166, NM_178706, NM_010493, NM_009619, NM_010171, NM_008404, N…	981	629	19662	2.80408	1.01974e-15	3.39914e-16	3.17562e-16
GOTERM_BP_DIRECT	GO:0032496~response to lipopolysaccharide	46	4.33553	4.68613e-18	NM_021274, NM_021297, NM_183249, NM_178931, NM_013650, NM_009807, NM_007987, NM_008416, NM_009627, NM_008102, NM_010234, NM_001173550, NM_010851, NM_008348, NM_009399, NM_011905, NM_009693, NM_008361, NM_019408, NM_010877, NM_019980, NM_007719, NM_010708, NM_010907, NM_010592, NM_008965, NM_174989, NM_178907, NM_001038845, NM_013612, NM_008176, NM_011610, NM_001102405, NM_009883, NM_011198, NM_00…	911	197	18082	4.63468	1.72028e-14	2.15035e-15	2.02792e-15
KEGG_PATHWAY	mmu05140:Leishmaniasis	29	2.73327	2.19737e-17	NM_021297, NM_008338, NM_007806, NM_001077705, NM_010511, NM_010234, NM_010851, NM_009778, NM_010554, NM_008689, NM_011905, NM_008361, NM_010876, NM_144559, NM_010877, NM_001082960, NM_010907, NM_008206, NM_008404, NM_011950, NM_010389, NM_011577, NM_010386, NM_010387, NM_010186, NM_008677, NM_011198, NM_010188, NM_010927	494	64	7691	7.05462	5.36157e-15	1.34039e-15	1.06023e-15
UP_KEYWORDS	Immunoglobulin domain	70	6.59755	2.288e-17	NM_001077189, NM_001033405, NM_015790, NM_001167906, NM_178611, NM_134158, NM_008339, NM_007649, NM_013489, NM_008147, NM_008587, NM_199225, NM_001001892, NM_013848, NM_029084, NM_019388, NM_001037859, NM_001111058, NM_001033419, NM_008209, NM_010493, NM_145581, NM_009856, NM_009735, NM_172647, NM_017480, NM_170758, NM_134250, NM_008534, NM_011693, NM_001169153, NM_009465, NM_008653, NM_001025313…	1041	481	22680	3.17063	8.03087e-15	1.00386e-15	8.72299e-16
KEGG_PATHWAY	mmu04668:TNF signaling pathway	37	3.48728	3.10129e-17	NM_177320, NM_021274, NM_009805, NM_007746, NM_007987, NM_008416, NM_007707, NM_010234, NM_011345, NM_009397, NM_008689, NM_001164051, NM_008840, NM_145365, NM_016896, NM_020272, NM_008361, NM_001113530, NM_010907, NM_010493, NM_007778, NM_207653, NM_007464, NM_011950, NM_008330, NM_008176, NM_011610, NM_033601, NM_013599, NM_011333, NM_013653, NM_009883, NM_009421, NM_011198, NM_008357, NM_01169…	494	109	7691	5.28483	7.56715e-15	1.51343e-15	1.1971e-15
GOTERM_BP_DIRECT	GO:0050830~defense response to Gram-positive bacterium	31	2.92177	6.71392e-17	NM_017372, NM_178931, NM_138952, NM_010260, NM_007447, NM_172777, NM_013590, NM_001037747, NM_009627, NM_010259, NM_001173550, NM_145545, NM_010851, NM_010398, NM_194336, NM_011905, NM_018734, NM_010876, NM_053214, NM_011260, NM_009735, NM_001038845, NM_009403, NM_134250, NM_009921, NM_001102405, NM_026960, NM_001172117, NM_010824, NM_010208, NM_145857	911	93	18082	6.61617	4.07563e-13	2.73853e-14	2.58262e-14
GOTERM_BP_DIRECT	GO:0002250~adaptive immune response	37	3.48728	1.46098e-16	NM_015790, NM_026301, NM_020044, NM_010819, NM_172498, NM_020001, NM_007548, NM_138952, NM_011095, NM_008339, NM_029219, NM_013489, NM_010398, NM_001164051, NM_009399, NM_008840, NM_001042605, NM_021281, NM_019449, NM_178440, NM_009251, NM_001190830, NM_001162365, NM_019388, NM_013683, NM_010130, NM_013482, NM_021349, NM_010589, NM_053182, NM_134250, NM_011530, NM_013532, NM_013730, NM_008534, NM…	911	139	18082	5.28342	4.07563e-13	5.36324e-14	5.0579e-14
GOTERM_BP_DIRECT	GO:0042832~defense response to protozoan	19	1.79076	1.71979e-16	NM_001008700, NM_019440, NM_028967, NM_020286, NM_010260, NM_007645, NM_172777, NM_001081291, NM_010259, NM_205823, NM_008320, NM_013612, NM_145545, NM_001146275, NM_033601, NM_031168, NM_194336, NM_018734, NM_016767	911	30	18082	12.5707	8.15126e-13	5.73942e-14	5.41266e-14
KEGG_PATHWAY	mmu05152:Tuberculosis	46	4.33553	1.95149e-16	NM_001077189, NM_021297, NM_138952, NM_010185, NM_008338, NM_009504, NM_001037747, NM_010511, NM_030682, NM_009898, NM_010851, NM_009778, NM_010554, NM_008348, NM_008689, NM_001042605, NM_011905, NM_021281, NM_011604, NM_008361, NM_144559, NM_019948, NM_172161, NM_001082960, NM_008625, NM_008206, NM_008349, NM_008404, NM_009841, NM_011950, NM_010389, NM_001025439, NM_011577, NM_009921, NM_010386,…	494	176	7691	4.06912	5.41789e-14	7.93605e-15	6.27729e-15
KEGG_PATHWAY	mmu04145:Phagosome	45	4.24128	4.42633e-16	NM_001077189, NM_021297, NM_016685, NM_010580, NM_010380, NM_007806, NM_009898, NM_001025208, NM_009778, NM_010398, NM_008204, NM_011905, NM_021281, NM_023143, NM_026473, NM_011604, NM_001001892, NM_010876, NM_144559, NM_010877, NM_001082960, NM_023124, NM_013683, NM_010394, NM_008207, NM_010391, NM_008625, NM_011580, NM_008206, NM_008404, NM_010392, NM_031195, NM_009841, NM_009448, NM_010389, NM…	494	171	7691	4.09706	1.08358e-13	1.54289e-14	1.2204e-14
GOTERM_CC_DIRECT	GO:0005615~extracellular space	148	13.9491	9.67601e-16	NM_017372, NM_022325, NM_016685, NM_001039701, NM_007846, NM_008813, NM_173006, NM_011150, NM_001145953, NM_007447, NM_009627, NM_017370, NM_015749, NM_007574, NM_001039385, NM_009114, NR_033450, NM_010171, NM_009977, NM_009735, NM_008410, NM_010285, NM_009982, NM_009465, NM_031168, NM_007443, NM_009983, NM_019418, NM_008491, NM_177544, NM_029733, NM_007987, NM_011173, NM_022305, NM_013590, NM_01…	981	1504	19662	1.9723	4.40648e-13	1.06678e-13	9.96629e-14
INTERPRO	IPR013783:Immunoglobulin-like fold	117	11.0273	1.66782e-15	NM_178258, NM_153510, NM_001167906, NM_134158, NM_133990, NM_008147, NM_199225, NM_013848, NM_001081239, NM_019388, NM_178706, NM_010171, NM_145581, NM_021887, NM_009856, NM_009735, NM_170758, NM_008534, NM_009465, NM_008653, NM_001002898, NM_001025313, NM_177789, NM_177303, NM_029612, NM_013591, NM_010511, NM_031254, NM_001025208, NM_008689, NM_011322, NM_008204, NM_009373, NM_015766, NM_134109,…	1004	1099	20594	2.18371	2.26152e-12	2.2649e-12	2.18985e-12
GOTERM_BP_DIRECT	GO:0071222~cellular response to lipopolysaccharide	44	4.14703	1.77886e-15	NM_023258, NM_153159, NM_183426, NM_021274, NM_001163504, NM_021297, NM_177544, NM_023158, NM_138952, NM_010260, NM_009775, NM_008320, NM_009855, NM_009397, NM_008689, NM_009971, NM_194336, NM_145827, NM_144559, NM_019388, NM_019980, NM_010493, NM_008625, NM_009735, NM_174989, NM_009841, NM_008871, NM_134250, NM_011610, NM_009987, NM_009921, NM_011333, NM_009883, NM_013454, NM_009465, NM_031168, …	911	209	18082	4.17864	6.52101e-12	5.44182e-13	5.132e-13
KEGG_PATHWAY	mmu05133:Pertussis	29	2.73327	2.28572e-15	NM_023258, NM_021297, NM_173864, NM_009807, NM_007574, NM_010234, NM_008320, NM_007572, NM_009777, NM_010851, NM_009778, NM_010554, NM_008689, NM_144938, NM_023143, NM_145827, NM_008361, NM_001082960, NM_013484, NM_008404, NM_174989, NM_009841, NM_011950, NM_031168, NM_010927, NM_008390, NM_009780, NM_016923, NM_009141	494	74	7691	6.1013	5.68878e-13	6.97143e-14	5.51429e-14
UP_SEQ_FEATURE	transmembrane region	320	30.1602	3.2345e-15	NM_177322, NM_021476, NM_133626, NM_022320, NM_009909, NM_010580, NM_176912, NM_008813, NM_134158, NM_029639, NM_011303, NM_010333, NM_011662, NM_133990, NM_008147, NM_001042605, NM_009593, NM_199225, NM_013848, NM_029084, NM_019948, NM_019388, NM_007719, NM_022331, NM_016794, NM_153101, NM_007718, NM_053182, NM_201641, NM_010686, NM_206536, NM_009463, NM_011530, NM_009464, NM_009465, NM_008494, …	907	4312	18012	1.47376	7.17337e-12	1.20162e-12	1.19084e-12
KEGG_PATHWAY	mmu05142:Chagas disease (American trypanosomiasis)	33	3.11027	1.54083e-14	NM_177320, NM_177568, NM_021297, NM_009805, NM_007987, NM_008338, NM_007574, NM_010511, NM_010234, NM_007572, NM_009777, NM_010851, NM_009778, NM_008689, NM_001164051, NM_008840, NM_011905, NM_009371, NM_020272, NM_011604, NM_008361, NM_009370, NM_010907, NM_174989, NM_207653, NM_011337, NM_008871, NM_011950, NM_011577, NM_011333, NM_013653, NM_031168, NM_011331, NM_010927, NM_010304	494	103	7691	4.98807	3.76543e-12	4.17736e-13	3.30422e-13
KEGG_PATHWAY	mmu04064:NF-kappa B signaling pathway	31	2.92177	1.20261e-13	NM_021297, NM_009805, NM_008518, NM_010851, NM_009397, NM_008689, NM_009399, NM_016896, NM_008362, NM_008361, NM_019408, NM_010907, NM_008528, NM_010493, NM_007536, NM_013482, NM_007535, NM_174989, NM_207653, NM_007464, NM_009841, NM_009046, NM_009421, NM_013652, NM_011198, NM_011693, NM_008873, NM_019418, NM_011518, NM_001111096, NM_016923, NM_010689	494	97	7691	4.9756	2.93379e-11	2.93437e-12	2.32104e-12
GOTERM_BP_DIRECT	GO:0050729~positive regulation of inflammatory response	23	2.16777	1.58147e-13	NM_021443, NM_021297, NM_126166, NM_009915, NM_013650, NM_009917, NM_007403, NM_008965, NM_134116, NM_021327, NM_009114, NM_008871, NM_011337, NM_008359, NM_013654, NM_011333, NM_013653, NM_013652, NM_011331, NM_009631, NM_021281, NM_011905, NM_009373	911	63	18082	7.24628	5.8037e-10	4.46584e-11	4.21159e-11
KEGG_PATHWAY	mmu05168:Herpes simplex infection	46	4.33553	1.80287e-13	NM_153510, NM_027835, NM_019777, NM_178931, NM_007987, NM_010380, NM_008338, NM_007707, NM_010511, NM_010234, NM_010851, NM_001025208, NM_009778, NM_008689, NM_010398, NM_008204, NM_001042605, NM_011905, NM_001001892, NM_008361, NM_126166, NM_023124, NM_010907, NM_013683, NM_011065, NM_010394, NM_008207, NM_010391, NM_008206, NM_010392, NM_174989, NM_008331, NM_010389, NM_010386, NM_011530, NM_01…	494	208	7691	3.44311	4.39933e-11	3.99909e-12	3.16321e-12
UP_KEYWORDS	Lysosome	43	4.05278	2.34121e-13	NM_023635, NM_022325, NM_175188, NM_025972, NM_145375, NM_011175, NM_007801, NM_009853, NM_029364, NM_010215, NM_008326, NM_138301, NM_009397, NM_133792, NM_021281, NM_001009573, NM_023044, NM_027288, NM_019449, NM_023065, NM_021460, NM_008361, NM_019980, NM_016794, NM_133211, NM_008906, NM_146251, NM_025806, NM_201351, NM_010764, NM_010368, NM_010421, NM_010686, NM_010422, NM_010386, NM_00110240…	1041	249	22680	3.76237	8.21853e-11	9.13072e-12	7.9341e-12
UP_KEYWORDS	Chemotaxis	26	2.45052	5.11077e-13	NM_021274, NM_009909, NM_023158, NM_013650, NM_009114, NM_001173550, NM_010551, NM_013521, NM_001164051, NM_008840, NM_020272, NM_021443, NM_133978, NM_010708, NM_009779, NM_011337, NM_008176, NM_013654, NM_011333, NM_013653, NM_008039, NM_013652, NM_008599, NM_011331, NM_018866, NM_009141, NM_009140	1041	94	22680	6.02612	1.79374e-10	1.79388e-11	1.55878e-11
GOTERM_BP_DIRECT	GO:0071356~cellular response to tumor necrosis factor	29	2.73327	6.26528e-13	NM_023258, NM_153159, NM_007806, NM_029021, NM_008689, NM_029422, NM_009693, NM_021443, NM_001033954, NM_010493, NM_011580, NM_007678, NM_007464, NM_011337, NM_008452, NM_009921, NM_013654, NM_011333, NM_013653, NM_013652, NM_009204, NM_011693, NM_031168, NM_011331, NM_008390, NM_010902, NM_011756, NM_008392, NM_008491	911	110	18082	5.23279	2.29988e-09	1.64285e-10	1.54932e-10
INTERPRO	IPR011162:MHC classes I/II-like antigen recognition protein	23	2.16777	7.05477e-13	NM_023124, NM_008209, NM_001081032, NM_010394, NM_008207, NM_010380, NM_010391, NM_010392, NM_008206, NM_010424, NM_010389, NM_001025208, NM_010400, NM_010386, NM_010398, NM_008204, NM_010387, NM_207648, NM_010189, NM_013819, NM_001001892, NM_001177775, NM_001199967	1004	69	20594	6.83732	9.57982e-10	4.79019e-10	4.63145e-10
GOTERM_BP_DIRECT	GO:0030593~neutrophil chemotaxis	23	2.16777	1.32294e-12	NM_001005421, NM_021443, NM_001082960, NM_009909, NM_013650, NM_011691, NM_010185, NM_001145953, NM_008404, NM_153505, NM_009114, NM_011337, NM_001173550, NM_008176, NM_013654, NM_011333, NM_013653, NM_013652, NM_011331, NM_010188, NM_011518, NM_008361, NM_009140	911	69	18082	6.61617	4.85652e-09	3.23768e-10	3.05335e-10
GOTERM_CC_DIRECT	GO:0005576~extracellular region	155	14.6089	1.39594e-12	NM_178258, NM_023258, NM_017372, NM_007609, NM_021472, NM_016685, NM_001039701, NM_007846, NM_008813, NM_007449, NM_173006, NM_011150, NM_001145953, NM_007447, NM_009627, NM_017370, NM_015749, NM_007574, NM_001039385, NM_009114, NM_007572, NM_023143, NM_175391, NM_011260, NM_009977, NM_009735, NM_008410, NM_009621, NM_008013, NM_011656, NM_001039554, NM_010285, NM_031168, NM_007443, NM_009983, NM…	981	1753	19662	1.77218	6.15634e-10	1.23122e-10	1.15026e-10
INTERPRO	IPR003597:Immunoglobulin C1-set	27	2.54477	1.55593e-12	NM_010380, NM_007547, NM_001025208, NM_010398, NM_008204, NM_001173459, NM_001001892, NM_001199967, NM_023124, NM_008209, NM_001081032, NM_010394, NM_008207, NM_010391, NM_008206, NM_010392, NM_009735, NM_010424, NM_010389, NM_001173460, NM_010386, NM_010387, NM_207648, NM_010189, NM_001002898, NM_001025313, NM_013819	1004	101	20594	5.48339	2.11302e-09	7.04316e-10	6.80977e-10
KEGG_PATHWAY	mmu04062:Chemokine signaling pathway	43	4.05278	1.69639e-12	NM_177320, NM_021274, NM_177568, NM_009909, NM_023158, NM_172498, NM_011691, NM_001037724, NM_011103, NM_033374, NM_008689, NM_001164051, NM_008840, NM_020272, NM_145429, NM_010876, NM_001190830, NM_021443, NM_001162365, NM_177078, NM_007719, NM_010907, NM_009915, NM_009917, NM_001035531, NM_001038664, NM_007718, NM_009515, NM_009912, NM_010589, NM_011337, NM_008176, NM_009987, NM_013654, NM_0090…	494	196	7691	3.41561	4.13927e-10	3.23795e-11	2.56116e-11
KEGG_PATHWAY	mmu05332:Graft-versus-host disease	22	2.07352	1.72514e-12	NM_019388, NM_023124, NM_010394, NM_008207, NM_010380, NM_007987, NM_010391, NM_010392, NM_008206, NM_009855, NM_010554, NM_010389, NM_001025208, NM_010386, NM_010398, NM_008204, NM_010387, NM_207648, NM_031168, NM_013819, NM_001001892, NM_008361	494	52	7691	6.58681	4.20943e-10	3.23795e-11	2.56116e-11
GOTERM_CC_DIRECT	GO:0005764~lysosome	51	4.80679	2.17086e-12	NM_022325, NM_175188, NM_028864, NM_145375, NM_007801, NM_029364, NM_010215, NM_009397, NM_133792, NM_001042605, NM_001009573, NM_021281, NM_019429, NM_023065, NM_019980, NM_016794, NM_025806, NM_010764, NM_010368, NM_010686, NM_011179, NM_009982, NM_009983, NM_001172117, NM_028243, NM_023635, NM_025972, NM_011175, NM_007398, NM_009853, NM_008326, NM_138301, NM_009696, NM_023044, NM_027288, NM_01…	981	331	19662	3.08817	9.57331e-10	1.59558e-10	1.49066e-10
KEGG_PATHWAY	mmu05323:Rheumatoid arthritis	27	2.54477	2.83936e-12	NM_021297, NM_008518, NM_010234, NM_009855, NM_010554, NM_009399, NM_008400, NM_011905, NM_008361, NM_019388, NM_001113530, NM_010493, NM_007778, NM_008206, NM_008404, NM_011337, NM_010389, NM_011577, NM_010386, NM_001102405, NM_011333, NM_013653, NM_010387, NM_008357, NM_031168, NM_011331, NM_016921, NM_009141	494	82	7691	5.12632	6.92812e-10	4.9486e-11	3.91426e-11
GOTERM_BP_DIRECT	GO:0032760~positive regulation of tumor necrosis factor production	21	1.97926	3.82279e-12	NM_023258, NM_007719, NM_021297, NM_010708, NM_126166, NM_009917, NM_010185, NM_138952, NM_007806, NM_174989, NM_001037747, NM_009841, NM_011337, NM_010851, NM_010398, NM_011333, NM_013652, NM_011905, NM_028773, NM_016923, NM_145857	911	59	18082	7.06473	1.40336e-08	8.77091e-10	8.27156e-10
GOTERM_BP_DIRECT	GO:0031663~lipopolysaccharide-mediated signaling pathway	16	1.50801	4.23533e-12	NM_172161, NM_021297, NM_010907, NM_138952, NM_174989, NM_009841, NM_031254, NM_011337, NM_011577, NM_010851, NM_011333, NM_013653, NM_011331, NM_001111096, NM_008361, NM_016923	911	31	18082	10.2444	1.55481e-08	9.14583e-10	8.62513e-10
UP_KEYWORDS	Secreted	140	13.1951	6.08352e-12	NM_178258, NM_017372, NM_007609, NM_021472, NM_016685, NM_001039701, NM_007846, NM_008813, NM_007449, NM_173006, NM_011150, NM_001145953, NM_007447, NM_009627, NM_017370, NM_015749, NM_007574, NM_009114, NM_007572, NM_011260, NM_009977, NM_009735, NM_008410, NM_009621, NM_008013, NM_011656, NM_001039554, NM_010285, NM_031168, NM_007443, NM_009983, NM_019418, NM_008491, NM_177544, NM_029614, NM_00…	1041	1685	22680	1.81017	2.1353e-09	1.9412e-10	1.68679e-10
GOTERM_BP_DIRECT	GO:0045766~positive regulation of angiogenesis	29	2.73327	7.71751e-12	NM_001111022, NM_021476, NM_153159, NM_007807, NM_009909, NM_172498, NM_007801, NM_007569, NM_001145953, NM_009627, NM_001173550, NM_009778, NM_010554, NM_009371, NM_008361, NM_001162365, NM_010171, NM_011580, NM_008404, NM_009779, NM_008871, NM_009821, NM_007483, NM_009987, NM_009921, NM_013599, NM_010442, NM_013653, NM_029796, NM_010902, NM_013913	911	121	18082	4.75708	2.83309e-08	1.57394e-09	1.48434e-09
GOTERM_BP_DIRECT	GO:0071346~cellular response to interferon-gamma	22	2.07352	8.594e-12	NM_153564, NM_021443, NM_126166, NM_019467, NM_010394, NM_008625, NM_010260, NM_172777, NM_029509, NM_010259, NM_011337, NM_145545, NM_013654, NM_011333, NM_013653, NM_013652, NM_008620, NM_011331, NM_194336, NM_018734, NM_010927, NM_008392	911	68	18082	6.42158	3.15486e-08	1.66045e-09	1.56592e-09
INTERPRO	IPR003006:Immunoglobulin/major histocompatibility complex, conserved site	24	2.26202	9.81064e-12	NM_023124, NM_008209, NM_001081032, NM_010394, NM_008207, NM_010380, NM_007547, NM_010391, NM_010392, NM_008206, NM_009735, NM_010424, NM_010389, NM_001025208, NM_010386, NM_010398, NM_008204, NM_010387, NM_207648, NM_010189, NM_001025313, NM_013819, NM_001001892, NM_001199967	1004	85	20594	5.79161	1.33228e-08	3.33071e-09	3.22034e-09
GOTERM_BP_DIRECT	GO:0009615~response to virus	24	2.26202	1.41996e-11	NM_027835, NM_021274, NM_020583, NM_126166, NM_028864, NM_001112715, NM_205820, NM_030150, NM_030060, NM_010501, NM_011854, NM_011579, NM_001145164, NM_008331, NM_010851, NM_033601, NM_013653, NM_030694, NM_145211, NM_009873, NM_009693, NM_010846, NM_145209, NM_008491	911	84	18082	5.67101	5.21269e-08	2.60634e-09	2.45796e-09
INTERPRO	IPR007110:Immunoglobulin-like domain	94	8.85957	1.53043e-11	NM_001077189, NM_153510, NM_001033405, NM_015790, NM_001167906, NM_178611, NM_134158, NM_008339, NM_010380, NM_007649, NM_013489, NM_008147, NM_008587, NM_199225, NM_001024932, NM_001001892, NM_013848, NM_029084, NM_001081239, NM_144559, NM_019388, NM_001037859, NM_001111058, NM_001033419, NM_178706, NM_008209, NM_010493, NM_008207, NM_008206, NM_145581, NM_009856, NM_009735, NM_172647, NM_170758…	1004	920	20594	2.09579	2.07833e-08	4.15665e-09	4.01891e-09
KEGG_PATHWAY	mmu04620:Toll-like receptor signaling pathway	29	2.73327	1.57353e-11	NM_177320, NM_021274, NM_021297, NM_019777, NM_007746, NM_030682, NM_010234, NM_010851, NM_009855, NM_008689, NM_001164051, NM_008840, NM_012057, NM_011905, NM_020272, NM_011604, NM_008361, NM_019388, NM_126166, NM_010907, NM_133211, NM_174989, NM_009841, NM_011337, NM_011950, NM_013653, NM_013652, NM_008599, NM_031168, NM_016923	494	101	7691	4.47026	3.83941e-09	2.55961e-10	2.02461e-10
GOTERM_BP_DIRECT	GO:0006915~apoptotic process	69	6.5033	2.93971e-11	NM_023258, NM_153159, NM_016685, NM_013650, NM_138952, NM_009114, NM_011103, NM_001173550, NM_010851, NM_001195025, NM_009397, NM_030701, NM_011706, NM_019980, NM_175397, NM_021606, NM_013482, NM_010370, NM_174989, NM_010566, NM_008771, NM_009425, NM_010444, NM_007483, NM_178909, NM_010442, NM_001014390, NM_008655, NM_009421, NM_008654, NM_139064, NM_016868, NM_001040611, NM_008491, NM_207680, NM…	911	570	18082	2.40272	1.07917e-07	5.11254e-09	4.82147e-09
GOTERM_BP_DIRECT	GO:0032755~positive regulation of interleukin-6 production	19	1.79076	3.0639e-11	NM_023258, NM_021297, NM_126166, NM_133211, NM_009917, NM_010185, NM_138952, NM_007806, NM_174989, NM_001037747, NM_001038845, NM_011950, NM_010554, NM_010851, NM_031168, NM_011905, NM_010559, NM_008361, NM_145857	911	52	18082	7.25234	1.12476e-07	5.11254e-09	4.82147e-09
UP_KEYWORDS	Apoptosis	59	5.56079	3.63554e-11	NM_023258, NM_153159, NM_016685, NM_013650, NM_138952, NM_009114, NM_011103, NM_001195025, NM_009397, NM_030701, NM_019980, NM_175397, NM_021606, NM_013482, NM_010370, NM_174989, NM_010566, NM_008771, NM_009425, NM_007483, NM_178909, NM_010442, NM_001014390, NM_008655, NM_009421, NM_008654, NM_139064, NM_016868, NM_001040611, NM_008491, NM_207680, NM_025778, NM_001013779, NM_021451, NM_009805, NM…	1041	489	22680	2.62867	1.27607e-08	1.06339e-09	9.24033e-10
GOTERM_CC_DIRECT	GO:0070062~extracellular exosome	207	19.5099	3.78229e-11	NM_022325, NM_021472, NM_016685, NM_010580, NM_001145953, NM_001077705, NM_009114, NM_133198, NM_194336, NM_008147, NM_001042605, NM_019388, NM_178785, NM_016794, NM_001164466, NM_008013, NM_201641, NM_009465, NM_008131, NM_010208, NM_008491, NM_023635, NM_177789, NM_177303, NM_029733, NM_173864, NM_029614, NM_007987, NM_010240, NM_172777, NM_022305, NM_009256, NM_201410, NM_007752, NM_009499, NM…	981	2674	19662	1.55156	1.66799e-08	2.38284e-09	2.22615e-09
GOTERM_BP_DIRECT	GO:0042127~regulation of cell proliferation	39	3.67578	5.81723e-11	NM_001008700, NM_021274, NM_172498, NM_007548, NM_007987, NM_008416, NM_022305, NM_010512, NM_010851, NM_031159, NM_009399, NM_009873, NM_009371, NM_010637, NM_007492, NM_001162365, NM_010907, NM_010194, NM_010592, NM_013482, NM_007678, NM_008969, NM_008871, NM_009744, NM_011577, NM_011610, NM_007544, NM_011198, NM_008599, NM_031168, NM_008873, NM_010583, NM_018866, NM_010927, NM_009284, NM_00117…	911	227	18082	3.4101	2.1355e-07	9.2848e-09	8.75619e-09
GOTERM_BP_DIRECT	GO:0050766~positive regulation of phagocytosis	18	1.69651	7.13945e-11	NM_001077189, NM_023258, NM_023635, NM_007719, NM_177343, NM_010185, NM_007547, NM_011173, NM_007806, NM_013612, NM_033374, NM_009778, NM_010186, NM_008587, NM_010188, NM_001002898, NM_008361, NM_145857	911	48	18082	7.44319	2.62089e-07	1.09204e-08	1.02987e-08
GOTERM_BP_DIRECT	GO:0042742~defense response to bacterium	35	3.29877	1.08645e-10	NM_017372, NM_001163504, NM_178931, NM_177544, NM_010819, NM_010185, NM_013590, NM_017370, NM_030682, NM_009256, NM_011103, NM_139198, NM_010872, NM_008320, NM_010871, NM_011604, NM_001001892, NM_029084, NM_010876, NM_019948, NM_019440, NM_010928, NM_015783, NM_138672, NM_013612, NM_009921, NM_033601, NM_010186, NM_009883, NM_018866, NM_010927, NM_013819, NM_011518, NM_010824, NM_145857	911	191	18082	3.63716	3.98835e-07	1.59534e-08	1.50451e-08
UP_KEYWORDS	Antiviral defense	24	2.26202	1.09173e-10	NM_027835, NM_020583, NM_001139519, NM_028864, NM_001112715, NM_030150, NM_010259, NM_030684, NM_012057, NM_019449, NM_145209, NM_018851, NM_015783, NM_012032, NM_008349, NM_174989, NM_010501, NM_011854, NM_008331, NM_030694, NM_145211, NM_008390, NM_021394, NM_010846, NM_011636	1041	100	22680	5.22882	3.83198e-08	2.94768e-09	2.56137e-09
KEGG_PATHWAY	mmu05166:HTLV-I infection	49	4.61828	1.16891e-10	NM_177320, NM_010380, NM_001037724, NM_007498, NM_020272, NM_001001892, NM_133836, NM_010493, NM_008207, NM_008206, NM_008404, NM_007913, NM_011577, NM_011057, NM_011693, NM_031168, NM_011809, NM_007669, NM_010555, NM_009775, NM_010234, NM_001025208, NM_008689, NM_008204, NM_010398, NM_001164051, NM_008368, NM_008840, NM_008400, NM_009371, NM_016896, NM_008362, NM_019408, NM_009370, NM_001190830,…	494	276	7691	2.76403	2.85215e-08	1.76293e-09	1.39445e-09
KEGG_PATHWAY	mmu04621:NOD-like receptor signaling pathway	21	1.97926	1.22827e-10	NM_023258, NM_010907, NM_009807, NM_138952, NM_001037747, NM_007464, NM_011950, NM_010872, NM_008176, NM_009397, NM_008689, NM_010871, NM_011333, NM_013653, NM_031168, NM_011331, NM_008670, NM_145827, NM_008361, NM_145857, NM_009140	494	57	7691	5.73588	2.99699e-08	1.76293e-09	1.39445e-09
INTERPRO	IPR011161:MHC class I-like antigen recognition	19	1.79076	1.44912e-10	NM_023124, NM_008209, NM_001081032, NM_010394, NM_008207, NM_010380, NM_010391, NM_010392, NM_010424, NM_001025208, NM_010400, NM_010398, NM_008204, NM_207648, NM_010189, NM_013819, NM_001001892, NM_001177775, NM_001199967	1004	58	20594	6.71943	1.96791e-07	2.94435e-08	2.84678e-08
INTERPRO	IPR001039:MHC class I, alpha chain, alpha1/alpha2	17	1.60226	1.51771e-10	NM_023124, NM_008209, NM_001081032, NM_010394, NM_008207, NM_010380, NM_010391, NM_010392, NM_010424, NM_001025208, NM_010398, NM_008204, NM_207648, NM_010189, NM_013819, NM_001001892, NM_001199967	1004	45	20594	7.74896	2.06105e-07	2.94435e-08	2.84678e-08
UP_SEQ_FEATURE	region of interest:Connecting peptide	16	1.50801	1.55242e-10	NM_023695, NM_021351, NM_023124, NM_008209, NM_010394, NM_010380, NM_010391, NM_010392, NM_010424, NM_010386, NM_010398, NM_010387, NM_207648, NM_010189, NM_008873, NM_001001892	907	38	18012	8.36163	3.45878e-07	4.94334e-08	4.89898e-08
SMART	SM00407:IGc1	26	2.45052	2.15247e-10	NM_010380, NM_007547, NM_001025208, NM_010398, NM_008204, NM_001173459, NM_001001892, NM_001199967, NM_023124, NM_008209, NM_001081032, NM_010394, NM_008207, NM_010391, NM_008206, NM_010392, NM_009735, NM_010424, NM_010389, NM_001173460, NM_010386, NM_010387, NM_207648, NM_010189, NM_001002898, NM_013819	610	98	10425	4.53413	6.26368e-08	6.26368e-08	6.11301e-08
GOTERM_BP_DIRECT	GO:0070374~positive regulation of ERK1 and ERK2 cascade	34	3.20452	2.99053e-10	NM_023258, NM_021297, NM_172498, NM_176912, NM_009805, NM_138952, NM_031254, NM_001173550, NM_009778, NM_010554, NM_009851, NM_001042605, NM_011905, NM_008361, NM_145429, NM_021443, NM_133219, NM_001162365, NM_001037859, NM_010493, NM_009912, NM_207653, NM_011337, NM_134250, NM_001025439, NM_011577, NM_013654, NM_011057, NM_011333, NM_013653, NM_013730, NM_013652, NM_031168, NM_011331, NM_0010455…	911	188	18082	3.58963	1.09782e-06	4.2224e-08	3.98201e-08
GOTERM_BP_DIRECT	GO:0034097~response to cytokine	22	2.07352	3.34692e-10	NM_023158, NM_021893, NM_010592, NM_008416, NM_178907, NM_001199940, NM_010234, NM_001168294, NM_009898, NM_009046, NM_008562, NM_001102405, NM_008689, NM_013653, NM_009399, NM_011198, NM_011386, NM_009284, NM_010559, NM_009044, NM_009251, NM_019408	911	81	18082	5.39096	1.22865e-06	4.55058e-08	4.2915e-08
GOTERM_CC_DIRECT	GO:0030670~phagocytic vesicle membrane	17	1.60226	4.49239e-10	NM_023124, NM_013683, NM_010394, NM_010380, NM_010391, NM_009735, NM_011227, NM_030682, NM_001039394, NM_009898, NM_013612, NM_008326, NM_010398, NM_001025313, NM_011905, NM_011604, NM_001001892	981	47	19662	7.24953	1.98115e-07	2.47643e-08	2.31358e-08
UP_SEQ_FEATURE	region of interest:Alpha-1	12	1.13101	5.43476e-10	NM_010424, NM_010386, NM_010398, NM_207648, NM_010189, NM_023124, NM_008209, NM_010394, NM_010380, NM_010391, NM_010392, NM_001001892	907	20	18012	11.9153	1.21086e-06	1.34601e-07	1.33393e-07
UP_SEQ_FEATURE	region of interest:Alpha-2	12	1.13101	5.43476e-10	NM_010424, NM_010386, NM_010398, NM_207648, NM_010189, NM_023124, NM_008209, NM_010394, NM_010380, NM_010391, NM_010392, NM_001001892	907	20	18012	11.9153	1.21086e-06	1.34601e-07	1.33393e-07
GOTERM_BP_DIRECT	GO:0019882~antigen processing and presentation	18	1.69651	5.96009e-10	NM_023635, NM_008209, NM_010380, NM_010392, NM_008206, NM_010424, NM_009046, NM_010386, NM_010387, NM_010189, NM_013585, NM_021281, NM_001042605, NM_019449, NM_010724, NM_001001892, NM_001177775, NM_001199967	911	54	18082	6.61617	2.18795e-06	7.81411e-08	7.36923e-08
UP_KEYWORDS	Cytokine	33	3.11027	6.63357e-10	NM_021274, NM_023158, NM_001039701, NM_008518, NM_010554, NM_010551, NM_009971, NM_015766, NM_008361, NM_177371, NM_021443, NM_133978, NM_001113530, NM_008108, NM_007778, NM_020519, NM_001013365, NM_011337, NM_009425, NM_009403, NM_008176, NM_013654, NM_011333, NM_013653, NM_013652, NM_008357, NM_008599, NM_031168, NM_011331, NM_018866, NM_019418, NM_008175, NM_009141, NM_009140	1041	200	22680	3.59481	2.32838e-07	1.66313e-08	1.44517e-08
KEGG_PATHWAY	mmu04940:Type I diabetes mellitus	21	1.97926	6.90673e-10	NM_019388, NM_023124, NM_010394, NM_008207, NM_010380, NM_007987, NM_010391, NM_010392, NM_008206, NM_009855, NM_010554, NM_010389, NM_001025208, NM_010386, NM_010398, NM_008204, NM_010387, NM_207648, NM_013819, NM_001001892, NM_008361	494	62	7691	5.27331	1.68524e-07	9.36246e-09	7.40555e-09
GOTERM_BP_DIRECT	GO:0070098~chemokine-mediated signaling pathway	18	1.69651	8.22541e-10	NM_021443, NM_001162365, NM_021274, NM_022320, NM_172498, NM_009915, NM_009912, NM_011337, NM_008176, NM_013654, NM_011333, NM_013653, NM_013652, NM_008599, NM_010045, NM_011331, NM_018866, NM_009141, NM_009140	911	55	18082	6.49588	3.01954e-06	1.01384e-07	9.5612e-08
KEGG_PATHWAY	mmu04612:Antigen processing and presentation	24	2.26202	8.26018e-10	NM_023124, NM_013683, NM_011175, NM_010394, NM_008207, NM_010380, NM_010391, NM_010392, NM_008206, NM_009735, NM_010389, NM_001025208, NM_011530, NM_010386, NM_010398, NM_008204, NM_010387, NM_207648, NM_001025313, NM_021281, NM_001042605, NM_013819, NM_023065, NM_001001892	494	82	7691	4.55673	2.01548e-07	1.06078e-08	8.3906e-09
GOTERM_BP_DIRECT	GO:0019221~cytokine-mediated signaling pathway	29	2.73327	8.28527e-10	NM_001039701, NM_011095, NM_008338, NM_007707, NM_007706, NM_001077705, NM_010511, NM_010851, NM_010554, NM_008368, NM_009851, NM_012057, NM_010559, NM_008362, NM_011803, NM_008361, NM_001190830, NM_001037859, NM_009915, NM_010171, NM_007678, NM_010589, NM_007781, NM_001146275, NM_007780, NM_009987, NM_011333, NM_031168, NM_011331, NM_009284	911	146	18082	3.94251	3.04152e-06	1.01384e-07	9.5612e-08
GOTERM_CC_DIRECT	GO:0045121~membrane raft	40	3.77003	9.04835e-10	NM_001077189, NM_028728, NM_021297, NM_020044, NM_025994, NM_172498, NM_009805, NM_007987, NM_010185, NM_010380, NM_008519, NM_007649, NM_030682, NM_011521, NM_011345, NM_145983, NM_001098227, NM_011905, NM_009371, NM_011604, NM_009370, NM_001162365, NM_001111316, NM_010493, NM_009619, NM_013482, NM_008404, NM_207653, NM_010566, NM_007464, NM_009841, NM_016807, NM_008771, NM_053182, NM_007880, NM…	981	262	19662	3.05997	3.99032e-07	4.43369e-08	4.14213e-08
KEGG_PATHWAY	mmu05169:Epstein-Barr virus infection	31	2.92177	1.3734e-09	NM_177320, NM_007669, NM_010380, NM_009848, NM_001025208, NM_009397, NM_008689, NM_010398, NM_008204, NM_001164051, NM_008840, NM_008400, NM_009851, NM_016896, NM_020272, NM_001001892, NM_019408, NM_001190830, NM_023124, NM_010907, NM_010493, NM_010394, NM_008207, NM_010391, NM_010392, NM_010589, NM_011950, NM_009046, NM_207648, NM_013819, NM_011518, NM_001111096, NM_008690	494	136	7691	3.54878	3.3511e-07	1.67555e-08	1.32533e-08
GOTERM_BP_DIRECT	GO:0042102~positive regulation of T cell proliferation	19	1.79076	1.45859e-09	NM_019388, NM_007719, NM_019467, NM_021893, NM_001111316, NM_001081291, NM_153505, NM_010589, NM_009898, NM_009855, NM_134250, NM_013653, NM_008357, NM_011693, NM_031168, NM_008400, NM_028773, NM_008361, NM_001190830, NM_010778	911	64	18082	5.89253	5.35447e-06	1.72725e-07	1.62891e-07
GOTERM_BP_DIRECT	GO:0071347~cellular response to interleukin-1	21	1.97926	1.76897e-09	NM_021443, NM_023258, NM_153159, NM_010493, NM_008871, NM_011337, NM_011315, NM_008452, NM_009921, NM_008689, NM_013654, NM_011333, NM_013653, NM_009883, NM_013652, NM_031168, NM_011331, NM_008390, NM_008392, NM_008491, NM_009140	911	80	18082	5.21024	6.49385e-06	2.02934e-07	1.9138e-07
KEGG_PATHWAY	mmu04514:Cell adhesion molecules (CAMs)	34	3.20452	1.80149e-09	NM_015790, NM_021893, NM_010380, NM_013591, NM_011347, NM_011521, NM_011345, NM_001025208, NM_009855, NM_010398, NM_008204, NM_008400, NM_001001892, NM_019388, NM_001082960, NM_023124, NM_001111316, NM_010493, NM_010394, NM_008207, NM_010391, NM_008206, NM_008404, NM_010392, NM_172647, NM_017480, NM_008397, NM_010389, NM_010386, NM_008798, NM_010387, NM_207648, NM_011693, NM_013819	494	162	7691	3.26753	4.39564e-07	2.09316e-08	1.65566e-08
KEGG_PATHWAY	mmu05164:Influenza A	35	3.29877	1.97895e-09	NM_023258, NM_177320, NM_027835, NM_021274, NM_021297, NM_019777, NM_009807, NM_007987, NM_008338, NM_007707, NM_010511, NM_145403, NM_010851, NM_010554, NM_008689, NM_001164051, NM_008840, NM_020272, NM_145827, NM_008361, NM_126166, NM_010907, NM_010493, NM_133211, NM_008206, NM_174989, NM_009425, NM_011950, NM_010389, NM_010386, NM_011333, NM_013653, NM_010387, NM_031168, NM_011331, NM_145211	494	171	7691	3.1866	4.82863e-07	2.19483e-08	1.73608e-08
GOTERM_BP_DIRECT	GO:0043011~myeloid dendritic cell differentiation	12	1.13101	2.09182e-09	NM_019388, NM_023137, NM_009046, NM_028967, NM_011577, NM_011355, NM_029422, NM_010928, NM_009371, NM_011095, NM_016767, NM_030060	911	22	18082	10.8265	7.67902e-06	2.32699e-07	2.1945e-07
INTERPRO	IPR007743:Interferon-inducible GTPase	11	1.03676	2.20009e-09	NM_001033767, NM_011579, NM_001145164, NM_019440, NM_008330, NM_001146275, NM_001101475, NM_008326, NM_001034859, NM_018738, NM_001135115	1004	18	20594	12.5351	2.98772e-06	3.73466e-07	3.6109e-07
KEGG_PATHWAY	mmu05416:Viral myocarditis	23	2.16777	2.25028e-09	NM_019388, NM_023124, NM_010394, NM_010493, NM_008207, NM_010380, NM_010391, NM_010392, NM_008206, NM_008404, NM_009855, NM_010389, NM_001025208, NM_010386, NM_009008, NM_010398, NM_008204, NM_010387, NM_007544, NM_207648, NM_008400, NM_013819, NM_001001892	494	79	7691	4.5327	5.49069e-07	2.38726e-08	1.88828e-08
KEGG_PATHWAY	mmu05144:Malaria	18	1.69651	2.62619e-09	NM_021297, NM_016685, NM_010493, NM_011580, NM_008404, NM_011347, NM_011345, NM_011577, NM_010851, NM_011333, NM_009971, NM_011693, NM_031168, NM_010045, NM_011331, NM_008400, NM_011905, NM_008361	494	48	7691	5.83831	6.40789e-07	2.66996e-08	2.11189e-08
GOTERM_BP_DIRECT	GO:0006952~defense response	25	2.35627	2.72585e-09	NM_001033767, NM_001077189, NM_001034859, NM_007846, NM_010380, NM_030682, NM_008326, NM_001042605, NM_018738, NM_019440, NM_126166, NM_013683, NM_009917, NM_009856, NM_011579, NM_001145164, NM_008694, NM_001101475, NM_008330, NM_011577, NM_009921, NM_001025313, NM_010824, NM_145857, NM_008392	911	116	18082	4.2777	1.00065e-05	2.94311e-07	2.77555e-07
UP_SEQ_FEATURE	region of interest:Alpha-3	11	1.03676	2.98873e-09	NM_010424, NM_010398, NM_207648, NM_010189, NM_023124, NM_008209, NM_010394, NM_010380, NM_010391, NM_010392, NM_001001892	907	18	18012	12.136	6.65887e-06	6.47097e-07	6.41291e-07
UP_SEQ_FEATURE	domain:Ig-like V-type	24	2.26202	3.19339e-09	NM_028728, NM_015790, NM_001033405, NM_021893, NM_008339, NM_134158, NM_007547, NM_031254, NM_009855, NM_027763, NM_199225, NM_013848, NM_134109, NM_019388, NM_001111058, NM_145581, NM_009856, NM_170758, NM_017480, NM_145634, NM_134250, NM_008479, NM_008798, NM_013730, NM_001169153	907	108	18012	4.41308	7.11485e-06	6.47097e-07	6.41291e-07
INTERPRO	IPR004827:Basic-leucine zipper domain	17	1.60226	3.27315e-09	NM_028967, NM_010592, NM_007679, NM_008416, NM_007678, NM_030060, NM_008036, NM_010234, NM_009883, NM_007498, NM_145365, NM_008037, NM_030887, NM_010902, NM_016767, NM_010658, NM_010755	1004	54	20594	6.45747	4.44493e-06	4.93882e-07	4.77516e-07
GOTERM_BP_DIRECT	GO:0051092~positive regulation of NF-kappaB transcription factor activity	24	2.26202	3.89917e-09	NM_023258, NM_001013779, NM_021297, NM_009805, NM_138952, NM_007403, NM_007601, NM_001037747, NM_010851, NM_013489, NM_008522, NM_009399, NM_011905, NM_145827, NM_008361, NM_001177799, NM_172161, NM_001111311, NM_126166, NM_010493, NM_008404, NM_174989, NM_207653, NM_011577, NM_009421, NM_145857	911	109	18082	4.37032	1.43138e-05	4.08967e-07	3.85684e-07
KEGG_PATHWAY	mmu05330:Allograft rejection	19	1.79076	5.32844e-09	NM_019388, NM_023124, NM_010394, NM_008207, NM_010380, NM_007987, NM_010391, NM_010392, NM_008206, NM_009855, NM_010389, NM_001025208, NM_010386, NM_010398, NM_008204, NM_010387, NM_207648, NM_013819, NM_001001892	494	56	7691	5.28228	1.30014e-06	5.20056e-08	4.11355e-08
GOTERM_BP_DIRECT	GO:0043065~positive regulation of apoptotic process	45	4.24128	5.48392e-09	NM_023258, NM_207680, NM_023137, NM_177343, NM_021297, NM_021451, NM_026268, NM_009807, NM_138952, NM_007987, NM_022305, NM_009627, NM_001033324, NM_009775, NM_011103, NM_013642, NM_012057, NM_009373, NM_013749, NM_008361, NM_175397, NM_010928, NM_126166, NM_007536, NM_007535, NM_010370, NM_001038845, NM_007419, NM_010566, NM_008397, NM_009425, NM_009744, NM_010444, NM_007483, NM_011577, NM_01359…	911	335	18082	2.66622	2.01313e-05	5.59208e-07	5.2737e-07
GOTERM_BP_DIRECT	GO:0007159~leukocyte cell-cell adhesion	12	1.13101	6.7443e-09	NM_153795, NM_011347, NM_011345, NM_013653, NM_001082960, NM_011693, NM_008400, NM_001111316, NM_010493, NM_011518, NM_008404, NM_021327	911	24	18082	9.92426	2.4758e-05	6.69144e-07	6.31048e-07
GOTERM_BP_DIRECT	GO:0060326~cell chemotaxis	20	1.88501	7.18048e-09	NM_021443, NM_177322, NM_021274, NM_176912, NM_011337, NM_011315, NM_011103, NM_008176, NM_011057, NM_011333, NM_008039, NM_013521, NM_013652, NM_008599, NM_011693, NM_011331, NM_018866, NM_145429, NM_009141, NM_009140	911	78	18082	5.08936	2.63592e-05	6.93672e-07	6.54179e-07
KEGG_PATHWAY	mmu05134:Legionellosis	19	1.79076	7.33223e-09	NM_023258, NM_021297, NM_001082960, NM_010907, NM_009807, NM_008404, NM_009841, NM_010872, NM_008176, NM_009778, NM_010851, NM_008689, NM_010871, NM_031168, NM_011905, NM_008670, NM_008361, NM_019408, NM_009140	494	57	7691	5.18961	1.78906e-06	6.76889e-08	5.35408e-08
KEGG_PATHWAY	mmu04662:B cell receptor signaling pathway	21	1.97926	7.49017e-09	NM_001077189, NM_001110320, NM_177320, NM_001136073, NM_010907, NM_008528, NM_011691, NM_008339, NM_013482, NM_001077705, NM_010566, NM_010234, NM_008689, NM_009008, NM_031376, NM_001164051, NM_008840, NM_011518, NM_020272, NM_001111096, NM_011932, NM_008690	494	70	7691	4.67065	1.8276e-06	6.76889e-08	5.35408e-08
INTERPRO	IPR003599:Immunoglobulin subtype	58	5.46654	7.86129e-09	NM_001077189, NM_001033405, NM_015790, NM_001167906, NM_134158, NM_008339, NM_007649, NM_013489, NM_008587, NM_199225, NM_013848, NM_001081239, NM_144559, NM_001037859, NM_001111058, NM_001033419, NM_178706, NM_010493, NM_145581, NM_009856, NM_172647, NM_170758, NM_134250, NM_008534, NM_011693, NM_001169153, NM_009465, NM_008653, NM_001002898, NM_011090, NM_177789, NM_021893, NM_001166672, NM_029…	1004	518	20594	2.29671	1.06756e-05	1.06756e-06	1.03219e-06
UP_SEQ_FEATURE	domain:Ig-like C1-type	14	1.31951	9.51514e-09	NM_023124, NM_008209, NM_010394, NM_010380, NM_010391, NM_010392, NM_009735, NM_010424, NM_010386, NM_010398, NM_010387, NM_207648, NM_001025313, NM_001001892	907	36	18012	7.7229	2.11995e-05	1.76744e-06	1.75158e-06
GOTERM_BP_DIRECT	GO:0002474~antigen processing and presentation of peptide antigen via MHC class I	14	1.31951	9.57779e-09	NM_023124, NM_008209, NM_001081032, NM_010394, NM_008207, NM_010380, NM_010391, NM_010392, NM_009735, NM_010398, NM_008204, NM_207648, NM_013819, NM_001001892	911	36	18082	7.71887	3.51595e-05	9.01541e-07	8.50213e-07
UP_SEQ_FEATURE	domain:TIR	12	1.13101	1.14314e-08	NM_030682, NM_205823, NM_010553, NM_010851, NM_021297, NM_126166, NM_011905, NM_133211, NM_205820, NM_008362, NM_011604, NM_174989	907	25	18012	9.53226	2.54688e-05	1.96004e-06	1.94245e-06
INTERPRO	IPR000157:Toll/interleukin-1 receptor homology (TIR) domain	12	1.13101	1.36346e-08	NM_030682, NM_205823, NM_010553, NM_010851, NM_021297, NM_126166, NM_011905, NM_133211, NM_205820, NM_008362, NM_011604, NM_174989	1004	26	20594	9.46705	1.85157e-05	1.68326e-06	1.62748e-06
GOTERM_MF_DIRECT	GO:0005125~cytokine activity	34	3.20452	1.45473e-08	NM_021274, NM_023158, NM_001039701, NM_008518, NM_010554, NM_010551, NM_009971, NM_015766, NM_008361, NM_177371, NM_021443, NM_133978, NM_001113530, NM_008108, NM_007778, NM_020519, NM_001013365, NM_011337, NM_009425, NM_009403, NM_008176, NM_011577, NM_013654, NM_011333, NM_013653, NM_013652, NM_008357, NM_008599, NM_031168, NM_011331, NM_018866, NM_019418, NM_008175, NM_009141, NM_009140	897	214	17446	3.09007	1.45181e-05	1.19718e-05	1.16119e-05
GOTERM_CC_DIRECT	GO:0042612~MHC class I protein complex	10	0.942507	1.52585e-08	NM_010398, NM_207648, NM_023124, NM_008209, NM_010394, NM_010380, NM_010391, NM_010392, NM_009735, NM_001001892	981	16	19662	12.5268	6.72896e-06	6.72898e-07	6.28648e-07
SMART	SM00338:BRLZ	17	1.60226	1.59668e-08	NM_028967, NM_010592, NM_007679, NM_008416, NM_007678, NM_030060, NM_008036, NM_010234, NM_009883, NM_007498, NM_145365, NM_008037, NM_030887, NM_010902, NM_016767, NM_010658, NM_010755	610	51	10425	5.69672	4.64632e-06	2.32317e-06	2.26728e-06
GOTERM_BP_DIRECT	GO:0002755~MyD88-dependent toll-like receptor signaling pathway	10	0.942507	1.65515e-08	NM_172161, NM_030682, NM_010851, NM_021297, NM_011905, NM_133211, NM_011260, NM_205820, NM_011604, NM_021327	911	16	18082	12.4053	6.07589e-05	1.51902e-06	1.43254e-06
UP_SEQ_FEATURE	domain:Leucine-zipper	23	2.16777	1.66506e-08	NM_021455, NM_028967, NM_019777, NM_010592, NM_007679, NM_008416, NM_007678, NM_030060, NM_001163554, NM_008036, NM_011138, NM_010234, NM_009046, NM_009883, NM_007498, NM_145365, NM_008037, NM_030887, NM_010902, NM_023132, NM_016767, NM_027320, NM_010658, NM_010755	907	108	18012	4.2292	3.7097e-05	2.65102e-06	2.62723e-06
UP_KEYWORDS	MHC I	9	0.848256	1.99489e-08	NM_010398, NM_023124, NM_008209, NM_010394, NM_010380, NM_010391, NM_010392, NM_009735, NM_001001892	1041	13	22680	15.0831	7.00204e-06	4.66805e-07	4.05628e-07
INTERPRO	IPR000837:Fos transforming protein	8	0.754006	2.10376e-08	NM_008036, NM_010234, NM_028967, NM_007498, NM_008037, NM_030887, NM_016767, NM_030060	1004	9	20594	18.2328	2.85687e-05	2.38076e-06	2.30187e-06
GOTERM_BP_DIRECT	GO:0007249~I-kappaB kinase/NF-kappaB signaling	13	1.22526	2.17923e-08	NM_172161, NM_145133, NM_138952, NM_013482, NM_001037747, NM_009046, NM_008689, NM_033601, NM_016896, NM_008390, NM_009044, NM_139064, NM_019408	911	32	18082	8.06346	7.99963e-05	1.95121e-06	1.84012e-06
GOTERM_BP_DIRECT	GO:0071407~cellular response to organic cyclic compound	19	1.79076	2.29239e-08	NM_010907, NM_183168, NM_007678, NM_007806, NM_031195, NM_028808, NM_001038845, NM_028261, NM_011337, NM_008397, NM_011577, NM_010400, NM_008689, NM_013653, NM_009883, NM_011331, NM_010927, NM_008361, NM_145857	911	75	18082	5.02829	8.415e-05	2.00366e-06	1.88958e-06
GOTERM_BP_DIRECT	GO:0050731~positive regulation of peptidyl-tyrosine phosphorylation	22	2.07352	2.42754e-08	NM_146191, NM_001162365, NM_021297, NM_178931, NM_172498, NM_010493, NM_138952, NM_001013365, NM_010512, NM_031254, NM_009855, NM_011577, NM_011057, NM_009971, NM_008225, NM_031168, NM_009851, NM_001042605, NM_011518, NM_010559, NM_001111096, NM_145429, NM_145857	911	101	18082	4.32344	8.91109e-05	2.07244e-06	1.95445e-06
GOTERM_MF_DIRECT	GO:0004896~cytokine receptor activity	15	1.41376	3.01588e-08	NM_001008700, NM_010171, NM_008338, NM_021887, NM_010511, NM_007781, NM_007780, NM_009987, NM_009970, NM_008368, NM_133990, NM_009851, NM_001042605, NM_015766, NM_010559	897	45	17446	6.48309	3.00981e-05	1.19718e-05	1.16119e-05
KEGG_PATHWAY	mmu04650:Natural killer cell mediated cytotoxicity	25	2.35627	3.03015e-08	NM_177320, NM_172498, NM_001145859, NM_011691, NM_007987, NM_010185, NM_008338, NM_001077705, NM_007649, NM_010511, NM_010696, NM_011662, NM_001164051, NM_008840, NM_008400, NM_011827, NM_020272, NM_144559, NM_001162365, NM_001136073, NM_010493, NM_008404, NM_009425, NM_009008, NM_007544, NM_011518, NM_010689	494	105	7691	3.70686	7.39355e-06	2.64056e-07	2.08864e-07
GOTERM_BP_DIRECT	GO:0030335~positive regulation of cell migration	32	3.01602	3.18332e-08	NM_153795, NM_021274, NM_023158, NM_172498, NM_021893, NM_007801, NM_029639, NM_010512, NM_008485, NM_009898, NM_001098227, NM_001164051, NM_008840, NM_009370, NM_133219, NM_001162365, NM_001113530, NM_001037859, NM_177710, NM_019467, NM_053214, NM_007778, NM_011580, NM_009779, NM_009912, NM_001110508, NM_011337, NM_016807, NM_008397, NM_011577, NM_011057, NM_013653, NM_008873, NM_001111096, NM_0…	911	203	18082	3.12883	0.000116853	2.6559e-06	2.50469e-06
GOTERM_BP_DIRECT	GO:0002224~toll-like receptor signaling pathway	10	0.942507	3.35987e-08	NM_172161, NM_030682, NM_019388, NM_021297, NM_126166, NM_011905, NM_133211, NM_019449, NM_011604, NM_178907	911	17	18082	11.6756	0.000123333	2.74091e-06	2.58486e-06
UP_KEYWORDS	Membrane	483	45.5231	3.59942e-08	NM_177322, NM_133626, NM_177320, NM_007609, NM_027218, NM_009909, NM_008813, NM_029639, NM_133990, NM_018734, NM_001009573, NM_199225, NM_019948, NM_007719, NM_016794, NM_153101, NM_007718, NM_201641, NM_145857, NM_153137, NM_018762, NM_177789, NM_177303, NM_029612, NM_007987, NM_029857, NM_145987, NM_201410, NM_139197, NM_145983, NM_008842, NM_007752, NM_030720, NM_027209, NM_001082960, NM_00991…	1041	8683	22680	1.21191	1.26339e-05	7.89622e-07	6.86139e-07
GOTERM_BP_DIRECT	GO:0050718~positive regulation of interleukin-1 beta secretion	11	1.03676	3.69126e-08	NM_023258, NM_011337, NM_007719, NM_007609, NM_001013779, NM_026960, NM_009917, NM_009807, NM_145827, NM_001038845, NM_145857	911	22	18082	9.92426	0.000135497	2.94579e-06	2.77807e-06
INTERPRO	IPR013151:Immunoglobulin	17	1.60226	3.76048e-08	NM_011090, NM_001111058, NM_001037859, NM_001166672, NM_011095, NM_011093, NM_011094, NM_010555, NM_010553, NM_008479, NM_010186, NM_011088, NM_011693, NM_011089, NM_008147, NM_008587, NM_010559	1004	63	20594	5.53497	5.10661e-05	3.92826e-06	3.79809e-06
GOTERM_MF_DIRECT	GO:0005515~protein binding	280	26.3902	3.90646e-08	NM_001111022, NM_133626, NM_009909, NM_134158, NM_001145953, NM_007601, NM_001033324, NM_001077705, NM_010696, NM_011662, NM_031159, NM_133198, NM_001042605, NM_001009573, NM_001177799, NM_019948, NM_022331, NM_016794, NM_174989, NM_010566, NM_011656, NM_053182, NM_010444, NM_009463, NM_011530, NM_031168, NM_139064, NM_008131, NM_010689, NM_145857, NM_019937, NM_008491, NM_021455, NM_183426, NM_0…	897	4092	17446	1.33084	3.89857e-05	1.19718e-05	1.16119e-05
KEGG_PATHWAY	mmu05202:Transcriptional misregulation in cancer	32	3.01602	4.20815e-08	NM_001111022, NM_007669, NM_001033324, NM_080708, NM_010555, NM_010512, NM_010496, NM_008689, NM_008368, NM_009371, NM_015743, NM_019388, NM_001037859, NM_001082960, NM_007536, NM_007535, NM_007678, NM_009841, NM_009744, NM_009821, NM_008535, NM_013599, NM_011355, NM_010186, NM_009883, NM_009421, NM_031168, NM_008873, NM_133919, NM_030612, NM_009044, NM_010824, NM_019738	494	165	7691	3.01941	1.02678e-05	3.54065e-07	2.80059e-07
GOTERM_MF_DIRECT	GO:0030881~beta-2-microglobulin binding	9	0.848256	4.79832e-08	NM_010424, NM_010398, NM_207648, NM_010189, NM_010394, NM_010380, NM_010391, NM_010392, NM_001001892	897	13	17446	13.4649	4.78861e-05	1.19718e-05	1.16119e-05
GOTERM_BP_DIRECT	GO:0050715~positive regulation of cytokine secretion	13	1.22526	4.8204e-08	NM_177322, NM_020001, NM_009807, NM_134158, NM_008965, NM_001038845, NM_009841, NM_010554, NM_011905, NM_011518, NM_010208, NM_177371, NM_019948	911	34	18082	7.58914	0.000176941	3.76504e-06	3.55068e-06
GOTERM_BP_DIRECT	GO:0010628~positive regulation of gene expression	48	4.52403	5.33785e-08	NM_001110252, NM_153159, NM_007801, NM_009504, NM_010496, NM_007498, NM_009873, NM_011905, NM_019427, NM_007492, NM_010778, NM_126166, NM_008965, NM_007913, NM_011337, NM_011577, NM_011057, NM_008654, NM_031168, NM_001025597, NM_008491, NM_023635, NM_021297, NM_007548, NM_009256, NM_010554, NM_008689, NM_001164051, NM_008840, NM_009851, NM_009693, NM_010637, NM_008361, NM_013627, NM_145429, NM_00…	911	399	18082	2.38779	0.000195933	4.08235e-06	3.84993e-06
GOTERM_BP_DIRECT	GO:0009617~response to bacterium	13	1.22526	7.00078e-08	NM_001077189, NM_023258, NM_175397, NM_021297, NM_009807, NM_001038845, NM_009841, NM_009256, NM_008320, NM_013612, NM_010186, NM_011905, NM_010876	911	35	18082	7.37231	0.000256965	5.24487e-06	4.94626e-06
INTERPRO	IPR003191:Guanylate-binding protein, C-terminal	9	0.848256	7.11537e-08	NM_153564, NM_010259, NM_145545, NM_008620, NM_194336, NM_018734, NM_010260, NM_172777, NM_029509	1004	14	20594	13.1863	9.66221e-05	6.44179e-06	6.22832e-06
INTERPRO	IPR001713:Proteinase inhibitor I25A, stefin A	9	0.848256	7.11537e-08	NM_001082546, NM_001082547, NM_001082545, NM_001082542, NM_001082543, NM_029733, NM_025288, NM_173869, NM_001001332	1004	14	20594	13.1863	9.66221e-05	6.44179e-06	6.22832e-06
KEGG_PATHWAY	mmu05321:Inflammatory bowel disease (IBD)	18	1.69651	8.85922e-08	NM_001008700, NM_021297, NM_008338, NM_008206, NM_021887, NM_010511, NM_010553, NM_011577, NM_010554, NM_010389, NM_008689, NM_010386, NM_010387, NM_031168, NM_011905, NM_009284, NM_008361, NM_145857	494	59	7691	4.74981	2.16163e-05	7.2055e-07	5.69943e-07
GOTERM_BP_DIRECT	GO:0090026~positive regulation of monocyte chemotaxis	9	0.848256	9.14352e-08	NM_008871, NM_021274, NM_013653, NM_011333, NM_019467, NM_009915, NM_007718, NM_009912, NM_013737	911	14	18082	12.7598	0.000335602	6.71317e-06	6.33097e-06
GOTERM_BP_DIRECT	GO:0043123~positive regulation of I-kappaB kinase/NF-kappaB signaling	26	2.45052	1.0608e-07	NM_023137, NM_021297, NM_019777, NM_020001, NM_028864, NM_009805, NM_009807, NM_138952, NM_001037747, NM_010851, NM_010554, NM_008522, NM_016896, NM_009373, NM_011604, NM_008361, NM_019980, NM_126166, NM_021606, NM_174989, NM_207653, NM_009425, NM_029332, NM_010442, NM_139064, NM_009044, NM_145857	911	149	18082	3.4635	0.000389343	7.63566e-06	7.20095e-06
GOTERM_BP_DIRECT	GO:0032720~negative regulation of tumor necrosis factor production	14	1.31951	1.0916e-07	NM_153159, NM_001163504, NM_021297, NM_176912, NM_008965, NM_009775, NM_134250, NM_001102405, NM_009397, NM_013730, NM_009465, NM_009099, NM_145429, NM_145857	911	43	18082	6.46231	0.000400647	7.70629e-06	7.26755e-06
INTERPRO	IPR015894:Guanylate-binding protein, N-terminal	9	0.848256	1.45942e-07	NM_153564, NM_010259, NM_145545, NM_008620, NM_194336, NM_018734, NM_010260, NM_172777, NM_029509	1004	15	20594	12.3072	0.00019817	1.23869e-05	1.19764e-05
KEGG_PATHWAY	mmu04672:Intestinal immune network for IgA production	15	1.41376	1.64292e-07	NM_019388, NM_015790, NM_133836, NM_008206, NM_013591, NM_021349, NM_017480, NM_009855, NM_011577, NM_010389, NM_010386, NM_008358, NM_010387, NM_008357, NM_031168, NM_016896	494	42	7691	5.56029	4.00864e-05	1.29314e-06	1.02285e-06
GOTERM_BP_DIRECT	GO:0032729~positive regulation of interferon-gamma production	15	1.41376	1.7864e-07	NM_001111022, NM_023258, NM_021297, NM_009915, NM_138952, NM_009841, NM_009821, NM_008320, NM_013612, NM_134250, NM_010400, NM_033601, NM_013819, NM_028773, NM_030710, NM_008361	911	52	18082	5.72553	0.000655572	1.23733e-05	1.16689e-05
GOTERM_BP_DIRECT	GO:0032481~positive regulation of type I interferon production	9	0.848256	1.87269e-07	NM_028261, NM_009841, NM_010851, NM_126166, NM_028864, NM_008390, NM_011518, NM_174989, NM_030150	911	15	18082	11.9091	0.000687229	1.27308e-05	1.2006e-05
KEGG_PATHWAY	mmu04610:Complement and coagulation cascades	20	1.88501	1.88361e-07	NM_013484, NM_173864, NM_010171, NM_011173, NM_009779, NM_007574, NM_008871, NM_007572, NM_009777, NM_001173550, NM_009778, NM_008198, NM_009888, NM_011113, NM_008873, NM_008455, NM_009780, NM_144938, NM_023143, NM_010778	494	76	7691	4.09706	4.5959e-05	1.43625e-06	1.13605e-06
GOTERM_BP_DIRECT	GO:0045429~positive regulation of nitric oxide biosynthetic process	14	1.31951	1.98384e-07	NM_001162365, NM_021297, NM_019467, NM_172498, NM_010493, NM_008404, NM_174989, NM_008452, NM_010400, NM_011198, NM_031168, NM_011905, NM_013819, NM_008361, NM_010637	911	45	18082	6.17509	0.000728002	1.32412e-05	1.24874e-05
SMART	SM00255:TIR	11	1.03676	2.46044e-07	NM_030682, NM_205823, NM_010553, NM_010851, NM_021297, NM_126166, NM_011905, NM_133211, NM_205820, NM_008362, NM_011604	610	23	10425	8.17356	7.15964e-05	2.38663e-05	2.32922e-05
GOTERM_MF_DIRECT	GO:0042605~peptide antigen binding	14	1.31951	2.50068e-07	NM_023124, NM_013683, NM_001081032, NM_010394, NM_008207, NM_010380, NM_010391, NM_010392, NM_011530, NM_010398, NM_008204, NM_207648, NM_013819, NM_001001892	897	45	17446	6.05089	0.000249537	4.99136e-05	4.84132e-05
GOTERM_BP_DIRECT	GO:0034341~response to interferon-gamma	11	1.03676	2.52152e-07	NM_008102, NM_019388, NM_023137, NM_011579, NM_001145164, NM_019440, NM_013612, NM_013653, NM_023158, NM_030694, NM_001112715	911	26	18082	8.39745	0.000925223	1.65295e-05	1.55884e-05
GOTERM_BP_DIRECT	GO:0050728~negative regulation of inflammatory response	19	1.79076	2.60581e-07	NM_178258, NM_027206, NM_001163504, NM_019983, NM_010708, NM_012054, NM_133662, NM_008965, NM_007707, NM_007398, NM_011610, NM_001102405, NM_009397, NM_008689, NM_009696, NM_009851, NM_145827, NM_011756, NM_008392	911	87	18082	4.33473	0.000956137	1.67824e-05	1.58269e-05
KEGG_PATHWAY	mmu04640:Hematopoietic cell lineage	21	1.97926	2.62666e-07	NM_001113530, NM_001008700, NM_001111058, NM_001037859, NM_018762, NM_001082960, NM_178706, NM_007778, NM_007645, NM_010555, NM_009841, NM_008397, NM_010554, NM_010186, NM_009970, NM_009971, NM_031168, NM_007641, NM_009851, NM_010559, NM_008362, NM_008361	494	85	7691	3.84642	6.40884e-05	1.94214e-06	1.5362e-06
KEGG_PATHWAY	mmu05320:Autoimmune thyroid disease	19	1.79076	3.15989e-07	NM_019388, NM_023124, NM_010394, NM_008207, NM_010380, NM_007987, NM_010391, NM_010392, NM_008206, NM_009855, NM_010389, NM_001025208, NM_010386, NM_010398, NM_008204, NM_010387, NM_207648, NM_013819, NM_001001892	494	71	7691	4.16631	7.70983e-05	2.26768e-06	1.7937e-06
GOTERM_BP_DIRECT	GO:0048661~positive regulation of smooth muscle cell proliferation	18	1.69651	3.72882e-07	NM_019467, NM_011580, NM_007806, NM_009779, NM_007913, NM_010512, NM_010851, NM_001025439, NM_010496, NM_011057, NM_010442, NM_013653, NM_011198, NM_031168, NM_009371, NM_015743, NM_009373, NM_010559	911	80	18082	4.46592	0.00136791	2.36008e-05	2.22572e-05
GOTERM_CC_DIRECT	GO:0020005~symbiont-containing vacuole membrane	7	0.659755	3.87917e-07	NM_010259, NM_001146275, NM_145545, NM_194336, NM_018734, NM_010260, NM_172777	981	8	19662	17.5375	0.000171057	1.55519e-05	1.45292e-05
GOTERM_BP_DIRECT	GO:0050900~leukocyte migration	12	1.13101	4.85929e-07	NM_011347, NM_001005421, NM_008397, NM_013599, NM_008039, NM_013521, NM_176912, NM_010493, NM_007447, NM_013591, NM_008361, NM_022305	911	34	18082	7.00536	0.00178225	3.02347e-05	2.85133e-05
GOTERM_CC_DIRECT	GO:0042629~mast cell granule	10	0.942507	5.05579e-07	NM_011157, NM_009909, NM_020044, NM_009631, NM_015743, NM_013482, NM_001111096, NM_010689, NM_170758, NM_001033435	981	22	19662	9.11037	0.000222936	1.858e-05	1.73582e-05
GOTERM_BP_DIRECT	GO:0090023~positive regulation of neutrophil chemotaxis	11	1.03676	5.6816e-07	NM_001173550, NM_177343, NM_007719, NM_008176, NM_009008, NM_009909, NM_001042605, NM_009779, NM_008361, NM_009140, NM_153505	911	28	18082	7.79763	0.00208354	3.47619e-05	3.27828e-05
GOTERM_MF_DIRECT	GO:0008009~chemokine activity	14	1.31951	5.72542e-07	NM_021443, NM_021274, NM_023158, NM_011337, NM_008176, NM_013654, NM_011333, NM_013653, NM_013652, NM_008599, NM_011331, NM_018866, NM_009141, NM_009140	897	48	17446	5.67271	0.000571233	8.73852e-05	8.47584e-05
KEGG_PATHWAY	mmu05145:Toxoplasmosis	23	2.16777	5.80155e-07	NM_021297, NM_010907, NM_009917, NM_008338, NM_008206, NM_008349, NM_010511, NM_007464, NM_008485, NM_011950, NM_008397, NM_011577, NM_010851, NM_010389, NM_008326, NM_008689, NM_010386, NM_008348, NM_010387, NM_011905, NM_010927, NM_018738, NM_016923	494	105	7691	3.41031	0.000141548	4.04451e-06	3.19914e-06
GOTERM_MF_DIRECT	GO:0005102~receptor binding	47	4.42978	6.12922e-07	NM_015790, NM_010580, NM_138952, NM_010380, NM_007447, NM_007601, NM_010851, NM_011662, NM_011827, NM_001001892, NM_001177799, NM_001162365, NM_019388, NM_153783, NM_008207, NM_010368, NM_011057, NM_031168, NM_010927, NM_019418, NM_001172117, NM_011815, NM_001111096, NM_172498, NM_010398, NM_008204, NM_145983, NM_009696, NM_008361, NM_145429, NM_001190830, NM_009370, NM_001033954, NM_010708, NM_0…	897	412	17446	2.21873	0.000611509	8.73852e-05	8.47584e-05
GOTERM_BP_DIRECT	GO:0032088~negative regulation of NF-kappaB transcription factor activity	16	1.50801	7.2234e-07	NM_172161, NM_023258, NM_001033207, NM_153159, NM_172142, NM_001013779, NM_001163504, NM_010907, NM_001163576, NM_134250, NM_009397, NM_145827, NM_010637, NM_145429, NM_145857, NM_008392	911	66	18082	4.81176	0.0026482	4.34706e-05	4.09957e-05
UP_KEYWORDS	Proto-oncogene	19	1.79076	9.51249e-07	NM_001033711, NM_001037859, NM_019980, NM_011809, NM_010194, NM_011691, NM_007746, NM_007569, NM_010234, NM_011057, NM_011355, NM_008842, NM_008587, NM_133919, NM_001172117, NM_009044, NM_010658, NM_001111096, NM_010208	1041	103	22680	4.01891	0.000333833	1.96405e-05	1.70665e-05
GOTERM_BP_DIRECT	GO:0002237~response to molecule of bacterial origin	8	0.754006	1.0502e-06	NM_009841, NM_008176, NM_009397, NM_011530, NM_011905, NM_013819, NM_009735, NM_009140	911	13	18082	12.2145	0.00384786	6.21819e-05	5.86418e-05
GOTERM_BP_DIRECT	GO:0001774~microglial cell activation	9	0.848256	1.11204e-06	NM_030682, NM_009987, NM_021297, NM_126166, NM_019467, NM_011905, NM_133211, NM_009807, NM_011604	911	18	18082	9.92426	0.00407399	6.47985e-05	6.11094e-05
GOTERM_BP_DIRECT	GO:0044406~adhesion of symbiont to host	7	0.659755	1.17816e-06	NM_010259, NM_145545, NM_194336, NM_018734, NM_010493, NM_010260, NM_172777	911	9	18082	15.4377	0.0043157	6.70064e-05	6.31916e-05
GOTERM_BP_DIRECT	GO:0048535~lymph node development	11	1.03676	1.18644e-06	NM_010589, NM_007719, NM_011577, NM_008689, NM_010496, NM_008357, NM_009399, NM_018866, NM_001025597, NM_019408, NM_008518, NM_001190830	911	30	18082	7.27779	0.00434595	6.70064e-05	6.31916e-05
GOTERM_CC_DIRECT	GO:0005886~plasma membrane	308	29.0292	1.23753e-06	NM_177322, NM_021476, NM_177320, NM_022320, NM_177568, NM_009909, NM_022321, NM_010580, NM_176912, NM_173402, NM_008813, NM_134158, NM_007601, NM_029639, NM_001033324, NM_009114, NM_010333, NM_011662, NM_133198, NM_001042605, NM_009593, NM_020272, NM_199225, NM_013848, NM_001177799, NM_019388, NM_007719, NM_018851, NM_001170801, NM_016794, NM_007718, NM_010566, NM_053182, NM_013710, NM_010442, NM…	981	4874	19662	1.26655	0.000545603	4.19809e-05	3.92202e-05
GOTERM_BP_DIRECT	GO:0006909~phagocytosis	14	1.31951	1.24339e-06	NM_178911, NM_011691, NM_008404, NM_008663, NM_009898, NM_008320, NM_013612, NM_013730, NM_009465, NM_008587, NM_008400, NM_001009573, NM_001172117, NM_178440	911	52	18082	5.34383	0.00455407	6.91586e-05	6.52212e-05
INTERPRO	IPR000010:Proteinase inhibitor I25, cystatin	11	1.03676	1.24851e-06	NM_001082546, NM_001082547, NM_008694, NM_001082545, NM_001082542, NM_001082543, NM_029733, NM_025288, NM_009977, NM_173869, NM_001001332	1004	31	20594	7.27843	0.00169405	9.97342e-05	9.64293e-05
UP_KEYWORDS	SH2 domain	19	1.79076	1.2733e-06	NM_001029841, NM_001145859, NM_008528, NM_011691, NM_013482, NM_007707, NM_007706, NM_001077705, NM_010566, NM_013867, NM_010589, NM_010696, NM_010583, NM_009284, NM_001172117, NM_011518, NM_001111096, NM_011932, NM_010208, NM_001190830	1041	105	22680	3.94236	0.00044683	2.48294e-05	2.15754e-05
KEGG_PATHWAY	mmu05162:Measles	26	2.45052	1.34206e-06	NM_001077189, NM_177320, NM_027835, NM_021297, NM_019777, NM_007987, NM_008338, NM_010511, NM_010851, NM_010554, NM_009397, NM_008689, NM_001164051, NM_008368, NM_008840, NM_009873, NM_011905, NM_020272, NM_008361, NM_001190830, NM_010778, NM_010907, NM_133211, NM_010589, NM_009425, NM_013730, NM_031168, NM_145211	494	136	7691	2.97639	0.00032741	8.90753e-06	7.04571e-06
KEGG_PATHWAY	mmu04630:Jak-STAT signaling pathway	27	2.54477	1.35073e-06	NM_178258, NM_001008700, NM_177320, NM_008338, NM_007707, NM_007706, NM_001077705, NM_010511, NM_008348, NM_008842, NM_009970, NM_001164051, NM_009971, NM_008368, NM_008840, NM_133990, NM_020272, NM_010559, NM_001190830, NM_133836, NM_008349, NM_021887, NM_001013365, NM_010589, NM_007781, NM_007780, NM_008358, NM_008357, NM_031168, NM_009284	494	145	7691	2.89902	0.000329524	8.90753e-06	7.04571e-06
KEGG_PATHWAY	mmu05132:Salmonella infection	19	1.79076	1.41881e-06	NM_023258, NM_021297, NM_009807, NM_008338, NM_009515, NM_010511, NM_009841, NM_010234, NM_011337, NM_011950, NM_008176, NM_010554, NM_010851, NM_008689, NM_013652, NM_031168, NM_010927, NM_008361, NM_009140	494	78	7691	3.79241	0.00034613	9.11024e-06	7.20605e-06
GOTERM_BP_DIRECT	GO:0050727~regulation of inflammatory response	15	1.41376	1.48932e-06	NM_023258, NM_183426, NM_007609, NM_021297, NM_013650, NM_009807, NM_021327, NM_009114, NM_009744, NM_010851, NM_031376, NM_008362, NM_145827, NM_001111096, NM_145857	911	61	18082	4.88078	0.00545239	8.16015e-05	7.69557e-05
GOTERM_BP_DIRECT	GO:2000379~positive regulation of reactive oxygen species metabolic process	11	1.03676	1.67271e-06	NM_009775, NM_001162365, NM_153159, NM_011057, NM_008873, NM_172498, NM_009371, NM_007669, NM_010902, NM_011580, NM_011723, NM_008392	911	31	18082	7.04302	0.0061217	9.03016e-05	8.51604e-05
GOTERM_MF_DIRECT	GO:0004869~cysteine-type endopeptidase inhibitor activity	13	1.22526	1.86881e-06	NM_001082546, NM_001082547, NM_001082545, NM_001082542, NM_001082543, NM_029733, NM_009977, NM_173869, NM_008694, NM_025288, NM_008670, NM_009251, NM_001001332	897	45	17446	5.61868	0.00186334	0.000233134	0.000226126
GOTERM_BP_DIRECT	GO:0007568~aging	26	2.45052	1.91546e-06	NM_177322, NM_013591, NM_009627, NM_007398, NM_009775, NM_010234, NM_008341, NM_009696, NM_009371, NM_019408, NM_001033954, NM_019388, NM_019980, NM_010592, NM_008404, NM_011577, NM_011610, NM_011333, NM_009464, NM_011671, NM_009982, NM_008357, NM_011693, NM_031168, NM_010902, NM_010824	911	173	18082	2.98301	0.00700701	0.000101908	9.61063e-05
GOTERM_BP_DIRECT	GO:0019886~antigen processing and presentation of exogenous peptide antigen via MHC class II	8	0.754006	2.00896e-06	NM_001077189, NM_010386, NM_010387, NM_001042605, NM_010185, NM_023065, NM_008206, NM_019449	911	14	18082	11.342	0.00734778	0.000105356	9.93575e-05
INTERPRO	IPR000980:SH2 domain	20	1.88501	2.13713e-06	NM_001029841, NM_001145859, NM_008528, NM_010194, NM_011691, NM_013482, NM_007707, NM_007706, NM_001077705, NM_010566, NM_013867, NM_010589, NM_010696, NM_010583, NM_009284, NM_001172117, NM_011518, NM_001111096, NM_011932, NM_010208, NM_001190830	1004	113	20594	3.63043	0.00289801	0.000161234	0.000155892
SMART	SM00043:CY	11	1.03676	2.16126e-06	NM_001082546, NM_001082547, NM_008694, NM_001082545, NM_001082542, NM_001082543, NM_029733, NM_025288, NM_009977, NM_173869, NM_001001332	610	28	10425	6.71399	0.000628729	0.000131673	0.000128506
SMART	SM00409:IG	58	5.46654	2.26243e-06	NM_001077189, NM_001033405, NM_015790, NM_001167906, NM_134158, NM_008339, NM_007649, NM_013489, NM_008587, NM_199225, NM_013848, NM_001081239, NM_144559, NM_001037859, NM_001111058, NM_001033419, NM_178706, NM_010493, NM_145581, NM_009856, NM_172647, NM_170758, NM_134250, NM_008534, NM_011693, NM_001169153, NM_009465, NM_008653, NM_001002898, NM_011090, NM_177789, NM_021893, NM_001166672, NM_029…	610	518	10425	1.91357	0.000658151	0.000131673	0.000128506
UP_SEQ_FEATURE	mutagenesis site	70	6.59755	2.4026e-06	NM_153795, NM_001111022, NM_153159, NM_007609, NM_008813, NM_134158, NM_011940, NM_010851, NM_013642, NM_133792, NM_001042605, NM_011905, NM_010658, NM_001042489, NM_019662, NM_019980, NM_001037859, NM_026414, NM_018773, NM_010928, NM_008528, NM_008209, NM_011065, NM_008327, NM_013482, NM_170758, NM_010566, NM_009621, NM_053182, NM_007880, NM_009821, NM_008215, NM_008654, NM_001005605, NM_0010255…	907	772	18012	1.80068	0.00533869	0.000357026	0.000353822
GOTERM_BP_DIRECT	GO:0032722~positive regulation of chemokine production	9	0.848256	2.92518e-06	NM_134250, NM_021297, NM_010708, NM_031168, NM_126166, NM_011905, NM_133211, NM_138952, NM_010559	911	20	18082	8.93183	0.0106809	0.000151244	0.000142633
GOTERM_BP_DIRECT	GO:0071345~cellular response to cytokine stimulus	11	1.03676	3.18436e-06	NM_010589, NM_019388, NM_001037859, NM_007719, NM_008689, NM_008359, NM_009971, NM_008225, NM_010907, NM_010927, NM_001190830, NM_011636	911	33	18082	6.61617	0.0116217	0.000162358	0.000153115
GOTERM_CC_DIRECT	GO:0005887~integral component of plasma membrane	92	8.67107	3.20071e-06	NM_001077189, NM_001110252, NM_021476, NM_001033525, NM_153510, NM_015790, NM_007807, NM_022320, NM_178931, NM_176912, NM_008813, NM_010185, NM_008339, NM_007645, NM_007403, NM_007651, NM_001173550, NM_139138, NM_013521, NM_009399, NM_009631, NM_029600, NM_001042605, NM_011706, NM_001024932, NM_001042489, NM_001172588, NM_001110320, NM_010928, NM_126166, NM_153101, NM_175316, NM_010493, NM_008965…	981	1126	19662	1.6376	0.00141052	0.000100822	9.41924e-05
GOTERM_MF_DIRECT	GO:0003924~GTPase activity	29	2.73327	3.23553e-06	NM_001033767, NM_023635, NM_001034859, NM_008998, NM_010260, NM_172777, NM_010259, NM_145545, NM_008326, NM_008620, NM_194336, NM_018734, NM_026473, NM_018738, NM_153564, NM_019440, NM_001038664, NM_029509, NM_007486, NM_011579, NM_001145164, NM_001039394, NM_009448, NM_001101475, NM_008330, NM_001146275, NM_009008, NM_010846, NM_010304	897	209	17446	2.6987	0.00322386	0.000358785	0.000348
UP_KEYWORDS	Transmembrane helix	386	36.3808	3.34388e-06	NM_177322, NM_133626, NM_027218, NM_009909, NM_008813, NM_133990, NM_199225, NM_019948, NM_007719, NM_016794, NM_153101, NM_007718, NM_201641, NM_153137, NM_018762, NM_177789, NM_177303, NM_029612, NM_007987, NM_029857, NM_145987, NM_201410, NM_139197, NM_145983, NM_007752, NM_030720, NM_027209, NM_001082960, NM_009915, NM_009917, NM_009912, NM_145634, NM_145512, NM_001101475, NM_001025610, NM_00…	1041	6938	22680	1.21212	0.00117301	6.17737e-05	5.3678e-05
GOTERM_CC_DIRECT	GO:0005829~cytosol	132	12.4411	3.54932e-06	NM_178258, NM_023258, NM_001081128, NM_001033207, NM_177568, NM_173402, NM_007601, NM_009504, NM_001033324, NM_001077705, NM_008663, NM_010696, NM_010851, NM_018734, NM_018738, NM_001177799, NM_023380, NM_026418, NM_133914, NM_001170801, NM_016794, NM_001081011, NM_177699, NM_001164466, NM_153505, NM_010566, NM_001025439, NM_010442, NM_009061, NM_011815, NM_010724, NM_001111096, NM_144923, NM_010…	981	1784	19662	1.48299	0.00156403	0.00010435	9.74881e-05
INTERPRO	IPR001811:Chemokine interleukin-8-like domain	13	1.22526	3.63872e-06	NM_021443, NM_021274, NM_011337, NM_008176, NM_013654, NM_011333, NM_013653, NM_013652, NM_008599, NM_011331, NM_018866, NM_009141, NM_009140	1004	50	20594	5.33311	0.00492921	0.000260073	0.000251455
GOTERM_BP_DIRECT	GO:0045944~positive regulation of transcription from RNA polymerase II promoter	84	7.91706	3.64371e-06	NM_001111022, NM_001033207, NM_153159, NM_001163504, NM_018820, NM_008416, NM_009504, NM_009233, NM_008225, NM_007498, NM_145365, NM_011905, NM_015743, NM_010658, NM_001045514, NM_020596, NM_126166, NM_177699, NM_013562, NM_011065, NM_007679, NM_007678, NM_021327, NM_007913, NM_011138, NM_011337, NM_007880, NM_008452, NM_009821, NM_007560, NM_010444, NM_011577, NM_031168, NM_001025597, NM_139064,…	911	995	18082	1.67565	0.013287	0.000183234	0.000172802
UP_KEYWORDS	Polymorphism	27	2.54477	3.87774e-06	NM_001077189, NM_001008700, NM_021297, NM_001167906, NM_008813, NM_007547, NM_015749, NM_013489, NM_013585, NM_013464, NM_009499, NM_023141, NM_001001892, NM_001110320, NM_009917, NM_021887, NM_009735, NM_010368, NM_013599, NM_011333, NM_008534, NM_010189, NM_001039530, NM_011331, NM_010045, NM_010927, NM_010724	1041	209	22680	2.81456	0.00136016	6.80543e-05	5.91355e-05
UP_KEYWORDS	Transmembrane	386	36.3808	4.29916e-06	NM_177322, NM_133626, NM_027218, NM_009909, NM_008813, NM_133990, NM_199225, NM_019948, NM_007719, NM_016794, NM_153101, NM_007718, NM_201641, NM_153137, NM_018762, NM_177789, NM_177303, NM_029612, NM_007987, NM_029857, NM_145987, NM_201410, NM_139197, NM_145983, NM_007752, NM_030720, NM_027209, NM_001082960, NM_009915, NM_009917, NM_009912, NM_145634, NM_145512, NM_001101475, NM_001025610, NM_00…	1041	6955	22680	1.20916	0.00150787	7.18574e-05	6.24402e-05
GOTERM_BP_DIRECT	GO:0050873~brown fat cell differentiation	11	1.03676	4.30871e-06	NM_139198, NM_008397, NM_009463, NM_029796, NM_009204, NM_009883, NM_011198, NM_009061, NM_029844, NM_007678, NM_007419	911	34	18082	6.42158	0.0156929	0.000213747	0.000201578
GOTERM_MF_DIRECT	GO:0046982~protein heterodimerization activity	52	4.90104	5.20368e-06	NM_177322, NM_007807, NM_010380, NM_007806, NM_007498, NM_145365, NM_011905, NM_009593, NM_001001892, NM_172161, NM_013683, NM_007679, NM_008404, NM_007678, NM_201641, NM_010444, NM_011577, NM_011057, NM_011530, NM_009663, NM_009465, NM_001025597, NM_021455, NM_009805, NM_030682, NM_010234, NM_008562, NM_201410, NM_008689, NM_001098227, NM_008400, NM_013464, NM_008521, NM_030887, NM_011604, NM_00…	897	514	17446	1.96763	0.00517982	0.000519327	0.000503716
GOTERM_BP_DIRECT	GO:0035556~intracellular signal transduction	43	4.05278	5.50653e-06	NM_028728, NM_021455, NM_001142701, NM_177568, NM_020044, NM_011691, NM_007707, NM_001037724, NM_007706, NM_001077705, NM_152801, NM_010831, NM_011103, NM_010696, NM_080444, NM_001195025, NM_013642, NM_001098227, NM_019549, NM_009097, NM_001190830, NM_009370, NM_023049, NM_018750, NM_133914, NM_008528, NM_013482, NM_133810, NM_010566, NM_010589, NM_011656, NM_016807, NM_053182, NM_011950, NM_0293…	911	400	18082	2.13372	0.0200116	0.000269526	0.000254181
UP_KEYWORDS	Phosphoprotein	417	39.3025	5.52426e-06	NM_001111022, NM_177322, NM_133626, NM_177320, NM_007609, NM_177568, NM_009909, NM_016685, NM_008813, NM_153119, NM_001009573, NM_178785, NM_175397, NM_018851, NM_016794, NM_177699, NM_139064, NM_019937, NM_007746, NM_009807, NM_007987, NM_001033344, NM_145983, NM_008842, NM_008840, NM_001172205, NM_030720, NM_026473, NM_028773, NM_144538, NM_018750, NM_016693, NM_178404, NM_010907, NM_009915, NM…	1041	7617	22680	1.19274	0.00193714	8.81371e-05	7.65863e-05
GOTERM_BP_DIRECT	GO:0034142~toll-like receptor 4 signaling pathway	7	0.659755	5.93792e-06	NM_009841, NM_001163504, NM_021297, NM_031376, NM_010907, NM_138952, NM_016923	911	11	18082	12.6309	0.0215623	0.000286817	0.000270488
GOTERM_BP_DIRECT	GO:0010759~positive regulation of macrophage chemotaxis	8	0.754006	6.1268e-06	NM_001113530, NM_001173550, NM_007719, NM_013653, NM_013730, NM_011333, NM_007778, NM_011580, NM_009779	911	16	18082	9.92426	0.0222405	0.000292097	0.000275467
GOTERM_BP_DIRECT	GO:0071260~cellular response to mechanical stimulus	16	1.50801	6.68201e-06	NM_007609, NM_021297, NM_126166, NM_133211, NM_009807, NM_007987, NM_008965, NM_007806, NM_011577, NM_008689, NM_013863, NM_011198, NM_016896, NM_008390, NM_019418, NM_008361	911	78	18082	4.07149	0.0242313	0.000314483	0.000296579
SMART	SM00252:SH2	20	1.88501	6.68555e-06	NM_001029841, NM_001145859, NM_008528, NM_010194, NM_011691, NM_013482, NM_007707, NM_007706, NM_001077705, NM_010566, NM_013867, NM_010589, NM_010696, NM_010583, NM_009284, NM_001172117, NM_011518, NM_001111096, NM_011932, NM_010208, NM_001190830	610	103	10425	3.31848	0.00194361	0.000324249	0.000316449
GOTERM_BP_DIRECT	GO:0016064~immunoglobulin mediated immune response	9	0.848256	6.78566e-06	NM_001077189, NM_010566, NM_001008700, NM_011103, NM_010851, NM_010386, NM_001042605, NM_009780, NM_010185	911	22	18082	8.11985	0.0246025	0.000315318	0.000297366
INTERPRO	IPR015373:Interferon alpha/beta receptor, beta chain	7	0.659755	9.43232e-06	NM_178258, NM_007781, NM_007780, NM_010171, NM_015766, NM_008349, NM_008338	1004	12	20594	11.9653	0.0127275	0.000640455	0.000619232
UP_KEYWORDS	Lipoprotein	64	6.03205	1.00382e-05	NM_177322, NM_010260, NM_001112715, NM_001164036, NM_029639, NM_007649, NM_011347, NM_010259, NM_011227, NM_010333, NM_031159, NM_009631, NM_009593, NM_175391, NM_026418, NM_207231, NM_177337, NM_010171, NM_001038664, NM_053182, NM_001039394, NM_007483, NM_013753, NM_011693, NM_007641, NM_001172117, NM_001111096, NM_010689, NM_010208, NM_001029841, NM_021412, NM_023635, NM_026862, NM_020044, NM_0…	1041	780	22680	1.78763	0.00351721	0.000153191	0.000133115
UP_KEYWORDS	SH3 domain	26	2.45052	1.0869e-05	NM_025659, NM_001029841, NM_011691, NM_152801, NM_008663, NM_033374, NM_008225, NM_028773, NM_010876, NM_023380, NM_010877, NM_027988, NM_018773, NM_001081011, NM_053214, NM_001164682, NM_146011, NM_013482, NM_008677, NM_138630, NM_010583, NM_001172117, NM_011815, NM_194344, NM_001111096, NM_010208	1041	208	22680	2.72334	0.00380777	0.000158959	0.000138127
GOTERM_BP_DIRECT	GO:0002479~antigen processing and presentation of exogenous peptide antigen via MHC class I, TAP-dependent	10	0.942507	1.09291e-05	NM_010398, NM_013585, NM_023124, NM_001025313, NM_010394, NM_010380, NM_010391, NM_010724, NM_009735, NM_001001892	911	30	18082	6.61617	0.0393266	0.000495316	0.000467116
GOTERM_BP_DIRECT	GO:0032715~negative regulation of interleukin-6 production	10	0.942507	1.09291e-05	NM_153159, NM_008452, NM_134250, NM_009397, NM_001163504, NM_013730, NM_021297, NM_009099, NM_145429, NM_153505	911	30	18082	6.61617	0.0393266	0.000495316	0.000467116
INTERPRO	IPR000436:Sushi/SCR/CCP	13	1.22526	1.27794e-05	NM_133836, NM_013484, NM_173864, NM_017370, NM_011347, NM_011345, NM_008198, NM_009888, NM_008358, NM_144938, NM_023143, NM_001025575, NM_001029977, NM_010778	1004	56	20594	4.7617	0.0172048	0.000826401	0.000799017
INTERPRO	IPR004865:Sp100	6	0.565504	1.3434e-05	NM_001013817, NM_175397, NM_213615, NM_033616, NM_175219, NM_177055	1004	8	20594	15.384	0.0180781	0.000829247	0.000801768
UP_SEQ_FEATURE	sequence variant	44	4.14703	1.35404e-05	NM_001077189, NM_001008700, NM_021297, NM_001167906, NM_008813, NM_007987, NM_010380, NM_007547, NM_001077705, NM_008663, NM_015749, NM_031254, NM_013489, NM_013585, NM_009851, NM_009873, NM_145684, NM_013464, NM_009499, NM_023141, NM_016896, NM_021281, NM_001001892, NM_013627, NM_011405, NM_001033711, NM_001113530, NM_001110320, NM_009917, NM_007778, NM_013482, NM_021887, NM_009735, NM_010368, N…	907	429	18012	2.03681	0.0297177	0.00188635	0.00186942
SMART	SM00199:SCY	13	1.22526	1.41573e-05	NM_021443, NM_021274, NM_011337, NM_008176, NM_013654, NM_011333, NM_013653, NM_013652, NM_008599, NM_011331, NM_018866, NM_009141, NM_009140	610	48	10425	4.62859	0.00411134	0.000588541	0.000574383
UP_SEQ_FEATURE	domain:SH2	17	1.60226	1.46442e-05	NM_001029841, NM_001145859, NM_008528, NM_010194, NM_011691, NM_013482, NM_007707, NM_007706, NM_010566, NM_013867, NM_010696, NM_010583, NM_009284, NM_001172117, NM_001111096, NM_011932, NM_010208	907	93	18012	3.63012	0.032101	0.00192012	0.00190289
GOTERM_BP_DIRECT	GO:0043029~T cell homeostasis	10	0.942507	1.47158e-05	NM_010589, NM_207680, NM_009898, NM_011577, NM_021451, NM_013464, NM_007987, NM_019582, NM_001038845, NM_001190830, NM_153505	911	31	18082	6.40275	0.0525887	0.000652107	0.000614981
GOTERM_BP_DIRECT	GO:0007229~integrin-mediated signaling pathway	17	1.60226	1.47439e-05	NM_153795, NM_001162365, NM_001082960, NM_020286, NM_172498, NM_010580, NM_011691, NM_010185, NM_007403, NM_008404, NM_013591, NM_008397, NM_011662, NM_008400, NM_019549, NM_011518, NM_010208, NM_010689	911	93	18082	3.62822	0.0526866	0.000652107	0.000614981
GOTERM_BP_DIRECT	GO:0032494~response to peptidoglycan	6	0.565504	1.57459e-05	NM_001173550, NM_010851, NM_012057, NM_011905, NM_001037747, NM_145857	911	8	18082	14.8864	0.0561649	0.000688135	0.000648957
GOTERM_BP_DIRECT	GO:0007204~positive regulation of cytosolic calcium ion concentration	22	2.07352	1.659e-05	NM_177322, NM_001162365, NM_022320, NM_009909, NM_172498, NM_176912, NM_009917, NM_008965, NM_009779, NM_009912, NM_009627, NM_010589, NM_011337, NM_001173550, NM_008176, NM_008039, NM_013521, NM_010285, NM_018866, NM_020272, NM_008361, NM_010304, NM_001190830, NM_009140	911	148	18082	2.95046	0.0590848	0.000716491	0.000675699
GOTERM_MF_DIRECT	GO:0046977~TAP binding	6	0.565504	1.73793e-05	NM_207648, NM_010394, NM_010380, NM_010391, NM_010392, NM_001001892	897	8	17446	14.587	0.0171951	0.00157677	0.00152938
GOTERM_BP_DIRECT	GO:0050829~defense response to Gram-negative bacterium	13	1.22526	1.76305e-05	NM_023258, NM_017372, NM_021297, NM_178931, NM_008209, NM_009735, NM_013590, NM_009627, NM_008871, NM_013612, NM_001146275, NM_009921, NM_026960	911	56	18082	4.60769	0.0626722	0.000752577	0.000709731
KEGG_PATHWAY	mmu04666:Fc gamma R-mediated phagocytosis	18	1.69651	1.81976e-05	NM_001077189, NM_177320, NM_001111316, NM_011691, NM_009515, NM_010566, NM_011103, NM_033374, NM_009008, NM_010186, NM_001164051, NM_008840, NM_009499, NM_001172117, NM_011518, NM_020272, NM_001111096, NM_010876, NM_010689	494	84	7691	3.33618	0.00443042	0.000113852	9.00549e-05
UP_KEYWORDS	Complement pathway	9	0.848256	1.93681e-05	NM_007574, NM_007572, NM_009777, NM_009778, NM_013484, NM_173864, NM_144938, NM_009780, NM_023143	1041	27	22680	7.26225	0.00677523	0.000271929	0.000236291
GOTERM_BP_DIRECT	GO:0045071~negative regulation of viral genome replication	10	0.942507	1.95648e-05	NM_013653, NM_020583, NM_015783, NM_008522, NM_030694, NM_028864, NM_001112715, NM_145209, NM_001163576, NM_011636	911	32	18082	6.20266	0.0693045	0.000824499	0.000777558
GOTERM_MF_DIRECT	GO:0000978~RNA polymerase II core promoter proximal region sequence-specific DNA binding	39	3.67578	1.98697e-05	NM_021455, NM_028967, NM_001163504, NM_175026, NM_011809, NM_001164075, NM_007548, NM_008416, NM_001204910, NM_010234, NM_009233, NM_010791, NM_011386, NM_007498, NM_030887, NM_199029, NM_015743, NM_010658, NM_013627, NM_019408, NM_001045514, NM_001033713, NM_001136073, NM_001033450, NM_011065, NM_008329, NM_010592, NM_007679, NM_007678, NM_030060, NM_001163554, NM_008036, NM_011138, NM_009046, N…	897	359	17446	2.11287	0.0196349	0.0016525	0.00160282
GOTERM_BP_DIRECT	GO:0045672~positive regulation of osteoclast differentiation	9	0.848256	2.00541e-05	NM_029021, NM_001113530, NM_010234, NM_011337, NM_001037859, NM_013653, NM_010928, NM_007778, NM_013692, NM_009912	911	25	18082	7.14547	0.0709747	0.000824499	0.000777558
GOTERM_BP_DIRECT	GO:0042535~positive regulation of tumor necrosis factor biosynthetic process	7	0.659755	2.02138e-05	NM_030682, NM_007807, NM_021297, NM_010188, NM_009915, NM_011905, NM_011580	911	13	18082	10.6877	0.0715192	0.000824499	0.000777558
GOTERM_BP_DIRECT	GO:0045576~mast cell activation	7	0.659755	2.02138e-05	NM_001077189, NM_010696, NM_021297, NM_010188, NM_011815, NM_010185, NM_007649	911	13	18082	10.6877	0.0715192	0.000824499	0.000777558
GOTERM_BP_DIRECT	GO:0042981~regulation of apoptotic process	26	2.45052	2.34292e-05	NM_023258, NM_207680, NM_007609, NM_025778, NM_021451, NM_178931, NM_009805, NM_009807, NM_138952, NM_007987, NM_001037747, NM_008562, NM_013642, NM_009399, NM_172161, NM_018750, NM_008108, NM_007913, NM_207653, NM_007464, NM_011577, NM_011610, NM_033601, NM_007544, NM_009421, NM_031168, NM_145857	911	199	18082	2.59327	0.0824145	0.000942571	0.000888908
GOTERM_BP_DIRECT	GO:0001916~positive regulation of T cell mediated cytotoxicity	8	0.754006	2.36221e-05	NM_011530, NM_010398, NM_001111316, NM_013819, NM_010380, NM_009735, NM_001001892, NM_001038845	911	19	18082	8.35727	0.083064	0.000942571	0.000888908
INTERPRO	IPR011029:Death-like domain	16	1.50801	2.40225e-05	NM_172161, NM_023258, NM_027835, NM_007609, NM_001013779, NM_009805, NM_009807, NM_138952, NM_007987, NM_001037747, NM_207653, NM_007464, NM_010851, NM_008689, NM_145827, NM_019408, NM_145857	1004	89	20594	3.68754	0.0320965	0.00141837	0.00137137
GOTERM_BP_DIRECT	GO:0043154~negative regulation of cysteine-type endopeptidase activity involved in apoptotic process	14	1.31951	2.46666e-05	NM_022331, NM_009805, NM_007536, NM_011580, NM_008327, NM_207653, NM_010512, NM_010872, NM_010444, NM_011940, NM_031168, NM_009851, NM_008670, NM_010637, NM_145429, NM_009097	911	67	18082	4.14745	0.0865734	0.000973669	0.000918235
KEGG_PATHWAY	mmu04142:Lysosome	22	2.07352	2.68792e-05	NM_022325, NM_019980, NM_011175, NM_007801, NM_008906, NM_010764, NM_010368, NM_009853, NM_010421, NM_013612, NM_029364, NM_010422, NM_010686, NM_001102405, NM_011179, NM_009982, NM_009983, NM_133792, NM_021281, NM_027288, NM_016921, NM_021460	494	122	7691	2.80749	0.00653716	0.000163963	0.000129692
GOTERM_CC_DIRECT	GO:0072559~NLRP3 inflammasome complex	5	0.471254	2.946e-05	NM_023258, NM_007609, NM_026960, NM_009807, NM_145827	981	5	19662	20.0428	0.012908	0.00081199	0.000758594
GOTERM_BP_DIRECT	GO:0042590~antigen processing and presentation of exogenous peptide antigen via MHC class I	5	0.471254	3.05954e-05	NM_010186, NM_010188, NM_010185, NM_023065, NM_001001892	911	5	18082	19.8485	0.106239	0.00118227	0.00111496
GOTERM_BP_DIRECT	GO:0071224~cellular response to peptidoglycan	5	0.471254	3.05954e-05	NM_031254, NM_009921, NM_011905, NM_138952, NM_145857	911	5	18082	19.8485	0.106239	0.00118227	0.00111496
GOTERM_BP_DIRECT	GO:0097192~extrinsic apoptotic signaling pathway in absence of ligand	11	1.03676	3.3509e-05	NM_008410, NM_010512, NM_207680, NM_008562, NM_010554, NM_013863, NM_007987, NM_007536, NM_007535, NM_008361, NM_008491	911	42	18082	5.19842	0.115748	0.00128137	0.00120842
UP_SEQ_FEATURE	domain:Ig-like C2-type 1	20	1.88501	3.35105e-05	NM_001077189, NM_001037859, NM_001167906, NM_010493, NM_145581, NM_007649, NM_010555, NM_010553, NM_008479, NM_013532, NM_010186, NM_008534, NM_011693, NM_009465, NM_008147, NM_008587, NM_008653, NM_010188, NM_010867, NM_008362	907	132	18012	3.00892	0.0719435	0.00414972	0.00411249
GOTERM_BP_DIRECT	GO:0034138~toll-like receptor 3 signaling pathway	6	0.565504	3.39556e-05	NM_019388, NM_134250, NM_010708, NM_126166, NM_019449, NM_139064	911	9	18082	13.2323	0.117197	0.00128506	0.0012119
UP_SEQ_FEATURE	DNA-binding region:Basic motif	22	2.07352	3.68079e-05	NM_021455, NM_028967, NM_010592, NM_007679, NM_008416, NM_007678, NM_030060, NM_008036, NM_031198, NM_010234, NM_008535, NM_009883, NM_013464, NM_007498, NM_145365, NM_008037, NM_030887, NM_010902, NM_016767, NM_010658, NM_016868, NM_010755	907	156	18012	2.80061	0.0787368	0.00415567	0.00411839
GOTERM_MF_DIRECT	GO:0005525~GTP binding	40	3.77003	3.69541e-05	NM_001033767, NM_023635, NM_026864, NM_001034859, NM_008998, NM_010260, NM_172777, NM_008102, NM_010259, NM_011227, NM_029000, NM_145545, NM_008326, NM_008620, NM_194336, NM_018734, NM_030701, NM_026473, NM_009373, NM_018738, NM_001135115, NM_153564, NM_019662, NM_146191, NM_019440, NM_207231, NM_177337, NM_029509, NM_011579, NM_001145164, NM_001039394, NM_009448, NM_001101475, NM_007483, NM_0083…	897	383	17446	2.03126	0.0362091	0.00263367	0.0025545
UP_SEQ_FEATURE	domain:Ig-like C2-type 2	20	1.88501	3.72873e-05	NM_001077189, NM_001037859, NM_001167906, NM_010493, NM_145581, NM_007649, NM_010555, NM_010553, NM_008479, NM_013532, NM_010186, NM_008534, NM_011693, NM_009465, NM_008147, NM_008587, NM_008653, NM_010188, NM_010867, NM_008362	907	133	18012	2.9863	0.0797204	0.00415567	0.00411839
GOTERM_MF_DIRECT	GO:0042608~T cell receptor binding	7	0.659755	3.7969e-05	NM_033374, NM_207648, NM_010394, NM_010380, NM_010391, NM_010392, NM_001001892	897	14	17446	9.72464	0.0371848	0.00263367	0.0025545
GOTERM_MF_DIRECT	GO:0004950~chemokine receptor activity	8	0.754006	3.95842e-05	NM_007719, NM_022320, NM_009909, NM_017466, NM_009915, NM_009917, NM_007718, NM_009912	897	20	17446	7.77971	0.0387356	0.00263367	0.0025545
INTERPRO	IPR001452:Src homology-3 domain	26	2.45052	4.05267e-05	NM_025659, NM_001029841, NM_011691, NM_152801, NM_008663, NM_033374, NM_008225, NM_028773, NM_010876, NM_023380, NM_010877, NM_027988, NM_018773, NM_001081011, NM_053214, NM_001164682, NM_146011, NM_013482, NM_008677, NM_138630, NM_010583, NM_001172117, NM_011815, NM_194344, NM_001111096, NM_010208	1004	212	20594	2.51562	0.0535493	0.00229314	0.00221715
GOTERM_BP_DIRECT	GO:0030890~positive regulation of B cell proliferation	11	1.03676	4.17112e-05	NM_007398, NM_009744, NM_021297, NM_001136073, NM_009763, NM_001111316, NM_001042605, NM_007669, NM_028773, NM_174989, NM_153505	911	43	18082	5.07753	0.141977	0.00156247	0.00147351
UP_KEYWORDS	Sushi	11	1.03676	4.33101e-05	NM_011347, NM_011345, NM_133836, NM_008198, NM_009888, NM_008358, NM_013484, NM_173864, NM_144938, NM_023143, NM_010778, NM_017370	1041	47	22680	5.09903	0.0150872	0.000584686	0.000508061
KEGG_PATHWAY	mmu05146:Amoebiasis	21	1.97926	4.61914e-05	NM_177320, NM_177568, NM_021297, NM_001082960, NM_008404, NM_009705, NM_010555, NM_009841, NM_009256, NM_008485, NM_011577, NM_008689, NM_011454, NM_001164051, NM_031168, NM_008840, NM_011905, NM_010927, NM_020272, NM_008362, NM_008361, NM_010304	494	117	7691	2.7944	0.0112077	0.000274895	0.000217438
UP_KEYWORDS	Zymogen	25	2.35627	4.69104e-05	NM_021412, NM_022325, NM_007609, NM_025972, NM_011175, NM_007801, NM_009807, NM_011173, NM_172539, NM_013585, NM_021281, NM_012054, NM_010370, NM_008906, NM_009621, NM_010421, NM_008198, NM_013599, NM_008611, NM_009982, NM_008873, NM_009983, NM_008455, NM_028243, NM_010724	1041	213	22680	2.55713	0.0163311	0.000609835	0.000529914
KEGG_PATHWAY	mmu05161:Hepatitis B	24	2.26202	4.87042e-05	NM_027835, NM_177320, NM_019777, NM_021297, NM_172498, NM_007669, NM_007987, NM_010234, NM_010851, NM_008689, NM_001164051, NM_145365, NM_008840, NM_009873, NM_011905, NM_020272, NM_009370, NM_001162365, NM_001136073, NM_126166, NM_010907, NM_174989, NM_011577, NM_013599, NM_031168, NM_009284	494	146	7691	2.55926	0.0118138	0.000282948	0.000223807
KEGG_PATHWAY	mmu04670:Leukocyte transendothelial migration	21	1.97926	5.23736e-05	NM_001162365, NM_177320, NM_018750, NM_001082960, NM_172498, NM_011691, NM_010493, NM_008404, NM_007806, NM_172647, NM_011950, NM_013599, NM_009008, NM_008677, NM_001164051, NM_011693, NM_010583, NM_008840, NM_009499, NM_008400, NM_020272, NM_010876, NM_010877	494	118	7691	2.77072	0.0126982	0.00029719	0.000235072
GOTERM_BP_DIRECT	GO:0006956~complement activation	7	0.659755	5.40438e-05	NM_008198, NM_009778, NM_013484, NM_173864, NM_144938, NM_009780, NM_023143	911	15	18082	9.26264	0.179958	0.0019643	0.00185247
GOTERM_BP_DIRECT	GO:0032695~negative regulation of interleukin-12 production	7	0.659755	5.40438e-05	NM_010589, NM_001102405, NM_013730, NM_011905, NM_011580, NM_145429, NM_145857, NM_001190830	911	15	18082	9.26264	0.179958	0.0019643	0.00185247
GOTERM_BP_DIRECT	GO:2000249~regulation of actin cytoskeleton reorganization	7	0.659755	5.40438e-05	NM_007486, NM_001162365, NM_001037859, NM_011577, NM_138301, NM_022024, NM_172498, NM_172647	911	15	18082	9.26264	0.179958	0.0019643	0.00185247
INTERPRO	IPR018048:CXC chemokine, conserved site	6	0.565504	5.56872e-05	NM_008176, NM_021274, NM_008599, NM_018866, NM_009141, NM_009140	1004	10	20594	12.3072	0.0728365	0.00302493	0.00292469
GOTERM_BP_DIRECT	GO:0008285~negative regulation of cell proliferation	39	3.67578	5.62131e-05	NM_001111022, NM_001034856, NM_020286, NM_172498, NM_001164075, NM_007669, NM_007569, NM_007645, NM_001112715, NM_009504, NM_022305, NM_009627, NM_001033324, NM_010512, NM_010554, NM_011905, NM_009371, NM_011408, NM_011706, NM_007570, NM_010637, NM_008361, NM_013627, NM_001162365, NM_018750, NM_001037859, NM_018773, NM_010928, NM_020519, NM_007678, NM_001013365, NM_010566, NM_010501, NM_009744, N…	911	384	18082	2.01587	0.186463	0.00202312	0.00190794
KEGG_PATHWAY	mmu04660:T cell receptor signaling pathway	19	1.79076	6.2638e-05	NM_177320, NM_001136073, NM_010907, NM_001111316, NM_011691, NM_007746, NM_001077705, NM_017480, NM_010234, NM_011950, NM_010696, NM_008689, NM_008798, NM_001164051, NM_010583, NM_008840, NM_016896, NM_020272, NM_008690, NM_010689	494	101	7691	2.92879	0.0151679	0.000347356	0.000274753
GOTERM_BP_DIRECT	GO:0007165~signal transduction	95	8.95382	6.31775e-05	NM_177322, NM_021476, NM_133626, NM_153510, NM_022320, NM_177568, NM_009909, NM_176912, NM_173402, NM_183168, NM_010185, NM_010333, NM_010851, NM_001042605, NM_172161, NM_019662, NM_178785, NM_133914, NM_007719, NM_053218, NM_001081011, NM_007718, NM_009856, NM_174989, NM_009987, NM_010045, NM_011815, NM_001111096, NM_010689, NM_145857, NM_001142701, NM_026864, NM_021297, NM_172498, NM_007746, NM…	911	1255	18082	1.50248	0.207	0.00225169	0.0021235
GOTERM_BP_DIRECT	GO:0070269~pyroptosis	6	0.565504	6.50918e-05	NM_010872, NM_007609, NM_001013779, NM_010871, NM_026960, NM_009807	911	10	18082	11.9091	0.212553	0.00229762	0.00216681
GOTERM_BP_DIRECT	GO:0031668~cellular response to extracellular stimulus	8	0.754006	7.00072e-05	NM_010234, NM_008397, NM_009465, NM_019467, NM_026960, NM_007669, NM_001111096, NM_001038845	911	22	18082	7.21764	0.226636	0.00242449	0.00228646
GOTERM_BP_DIRECT	GO:0002687~positive regulation of leukocyte migration	8	0.754006	7.00072e-05	NM_011347, NM_011345, NM_013599, NM_011333, NM_011331, NM_009631, NM_011905, NM_013591	911	22	18082	7.21764	0.226636	0.00242449	0.00228646
GOTERM_MF_DIRECT	GO:0004872~receptor activity	23	2.16777	7.25669e-05	NM_001162476, NM_133626, NM_001033405, NM_001081079, NM_053218, NM_001163504, NM_021297, NM_010928, NM_126166, NM_010580, NM_133211, NM_008625, NM_008404, NM_021349, NM_001038845, NM_007649, NM_008039, NM_013730, NM_009371, NM_011905, NM_027763, NM_029084, NM_019948	897	172	17446	2.60078	0.069864	0.00440297	0.00427062
GOTERM_MF_DIRECT	GO:0004715~non-membrane spanning protein tyrosine kinase activity	11	1.03676	7.50005e-05	NM_001162365, NM_172498, NM_010194, NM_138952, NM_013482, NM_010589, NM_011103, NM_010583, NM_001172117, NM_011518, NM_001111096, NM_010208, NM_001190830	897	45	17446	4.75427	0.0721204	0.00440297	0.00427062
GOTERM_BP_DIRECT	GO:0001779~natural killer cell differentiation	7	0.659755	8.27939e-05	NM_010496, NM_013730, NM_008357, NM_009465, NM_008587, NM_001025597, NM_030710	911	16	18082	8.68373	0.262102	0.00281423	0.00265401
GOTERM_BP_DIRECT	GO:2000406~positive regulation of T cell migration	7	0.659755	8.27939e-05	NM_023258, NM_021274, NM_013653, NM_178931, NM_010708, NM_019467, NM_007403	911	16	18082	8.68373	0.262102	0.00281423	0.00265401
GOTERM_BP_DIRECT	GO:0018108~peptidyl-tyrosine phosphorylation	13	1.22526	8.38295e-05	NM_025659, NM_001162365, NM_001037859, NM_172498, NM_010194, NM_013482, NM_001077705, NM_010589, NM_011057, NM_001014390, NM_001172117, NM_011518, NM_001111096, NM_010208, NM_001190830	911	65	18082	3.9697	0.264902	0.00282328	0.00266255
GOTERM_BP_DIRECT	GO:0034162~toll-like receptor 9 signaling pathway	5	0.471254	8.81124e-05	NM_134250, NM_001163504, NM_031376, NM_019449, NM_139064	911	6	18082	16.5404	0.27637	0.00294055	0.00277314
GOTERM_MF_DIRECT	GO:0008201~heparin binding	21	1.97926	9.35127e-05	NM_021443, NM_021274, NM_001082960, NM_016685, NM_001111316, NM_011580, NM_007447, NM_153404, NM_009621, NM_011347, NM_008485, NM_009888, NM_013654, NM_011333, NM_013653, NM_009696, NM_008522, NM_018866, NM_009693, NM_010824, NM_013913	897	151	17446	2.70487	0.0891072	0.00518476	0.00502891
GOTERM_BP_DIRECT	GO:0032870~cellular response to hormone stimulus	11	1.03676	9.38333e-05	NM_008036, NM_010234, NM_010831, NM_009463, NM_013642, NM_009464, NM_019467, NM_010592, NM_008416, NM_007706, NM_010877	911	47	18082	4.6454	0.29141	0.00310326	0.00292659
INTERPRO	IPR001089:CXC chemokine	6	0.565504	9.79937e-05	NM_008176, NM_021274, NM_008599, NM_018866, NM_009141, NM_009140	1004	11	20594	11.1883	0.124607	0.00511829	0.00494868
UP_KEYWORDS	Hydrolase	109	10.2733	0.000100138	NM_017372, NM_024228, NM_007609, NM_022325, NM_177568, NM_021472, NM_008813, NM_007449, NM_173006, NM_001110218, NM_007601, NM_007447, NM_001077705, NM_029364, NM_031159, NM_018734, NM_019429, NM_027982, NM_023143, NM_144915, NM_001177799, NM_177691, NM_018851, NM_026414, NM_133232, NM_001164466, NM_010566, NM_009621, NM_001145164, NM_010167, NM_009982, NM_009983, NM_010724, NM_001007268, NM_0278…	1041	1646	22680	1.44274	0.0345395	0.0012553	0.00109079
GOTERM_BP_DIRECT	GO:0070301~cellular response to hydrogen peroxide	12	1.13101	0.000108418	NM_011103, NM_008452, NM_010553, NM_007483, NM_138301, NM_009397, NM_009465, NM_031168, NM_009284, NM_010902, NM_010637, NM_008491	911	57	18082	4.17864	0.328355	0.0035536	0.00335128
GOTERM_BP_DIRECT	GO:0010942~positive regulation of cell death	11	1.03676	0.000113239	NM_207680, NM_153159, NM_026268, NM_011671, NM_011198, NM_008390, NM_007669, NM_007987, NM_008361, NM_007913, NM_017370	911	48	18082	4.54862	0.340138	0.00367877	0.00346933
GOTERM_MF_DIRECT	GO:0030246~carbohydrate binding	27	2.54477	0.000127478	NM_027218, NM_153197, NM_010819, NM_020001, NM_001145953, NM_001033122, NM_011347, NM_001204252, NM_011345, NM_030166, NM_133198, NM_019948, NM_001005860, NM_001110320, NM_001111058, NM_010708, NM_178706, NM_011260, NM_008625, NM_145581, NM_010764, NM_010368, NM_008550, NM_010422, NM_009780, NM_199311, NM_199034	897	229	17446	2.29315	0.11947	0.00669597	0.00649469
GOTERM_BP_DIRECT	GO:0002548~monocyte chemotaxis	10	0.942507	0.000132729	NM_021443, NM_001033954, NM_011337, NM_013654, NM_011057, NM_011333, NM_013652, NM_011331, NM_009915, NM_001145953	911	40	18082	4.96213	0.385706	0.00427412	0.00403078
UP_KEYWORDS	Lectin	21	1.97926	0.000137435	NM_001005860, NM_001110320, NM_001111058, NM_027218, NM_153197, NM_010708, NM_010819, NM_020001, NM_178706, NM_001033122, NM_011260, NM_001145953, NM_008625, NM_145581, NM_011347, NM_001204252, NM_011345, NM_030166, NM_199311, NM_019948, NM_199034	1041	173	22680	2.64463	0.0470979	0.00166344	0.00144544
GOTERM_BP_DIRECT	GO:0007169~transmembrane receptor protein tyrosine kinase signaling pathway	16	1.50801	0.000138112	NM_001113530, NM_153510, NM_133209, NM_001037859, NM_007778, NM_013482, NM_010071, NM_010589, NM_053182, NM_010696, NM_010583, NM_001172117, NM_011518, NM_001024932, NM_001111096, NM_010208, NM_010689, NM_001190830	911	100	18082	3.17576	0.397728	0.00440879	0.00415778
INTERPRO	IPR000827:CC chemokine, conserved site	7	0.659755	0.000147232	NM_021443, NM_011337, NM_013654, NM_013653, NM_011333, NM_013652, NM_011331	1004	18	20594	7.97687	0.181233	0.00740521	0.00715983
GOTERM_CC_DIRECT	GO:0045335~phagocytic vesicle	10	0.942507	0.000151408	NM_011227, NM_030682, NM_009898, NM_001039394, NM_007807, NM_178911, NM_001077698, NM_013730, NM_013454, NM_001081011	981	41	19662	4.88849	0.0645953	0.0039277	0.00366942
KEGG_PATHWAY	mmu05203:Viral carcinogenesis	31	2.92177	0.00015409	NM_001110252, NM_177320, NM_001139516, NM_021451, NM_007669, NM_010380, NM_001025208, NM_009778, NM_008689, NM_010398, NM_008204, NM_001164051, NM_008840, NM_009873, NM_145365, NM_020272, NM_001001892, NM_019408, NM_001190830, NM_023124, NM_010907, NM_010394, NM_008207, NM_010391, NM_009917, NM_010392, NM_010589, NM_207648, NM_009421, NM_013819, NM_011518, NM_009044, NM_001111096	494	231	7691	2.08932	0.0369027	0.000835511	0.000660875
GOTERM_BP_DIRECT	GO:0043066~negative regulation of apoptotic process	50	4.71254	0.000157421	NM_001110252, NM_001163504, NM_009909, NM_016685, NM_001039701, NM_133662, NM_007801, NM_001145953, NM_007601, NM_001195025, NM_013642, NM_001042605, NM_015743, NM_007570, NM_001177799, NM_001162365, NM_001037859, NM_019467, NM_011580, NM_153505, NM_009744, NM_013599, NM_009465, NM_031168, NM_001172117, NM_177343, NM_172498, NM_009805, NM_007669, NM_007987, NM_007707, NM_007398, NM_010512, NM_009…	911	566	18082	1.7534	0.438946	0.00498183	0.0046982
KEGG_PATHWAY	mmu04623:Cytosolic DNA-sensing pathway	14	1.31951	0.000168427	NM_023258, NM_001013779, NM_021274, NM_019777, NM_010907, NM_001139519, NM_009807, NM_008327, NM_028261, NM_011940, NM_008689, NM_013653, NM_013652, NM_031168, NM_021394, NM_008361	494	64	7691	3.40568	0.0402665	0.000893394	0.00070666
GOTERM_BP_DIRECT	GO:0034612~response to tumor necrosis factor	8	0.754006	0.000172835	NM_008102, NM_009841, NM_023137, NM_013653, NM_183249, NM_023158, NM_011198, NM_009399	911	25	18082	6.35153	0.469817	0.00529533	0.00499385
GOTERM_BP_DIRECT	GO:0032757~positive regulation of interleukin-8 production	8	0.754006	0.000172835	NM_008871, NM_021297, NM_126166, NM_011905, NM_133211, NM_008965, NM_008361, NM_145857	911	25	18082	6.35153	0.469817	0.00529533	0.00499385
GOTERM_BP_DIRECT	GO:0006898~receptor-mediated endocytosis	12	1.13101	0.00017546	NM_001077189, NM_009841, NM_010186, NM_023158, NM_009696, NM_009371, NM_178706, NM_010240, NM_008625, NM_009693, NM_031195, NM_170758	911	60	18082	3.9697	0.474902	0.00529533	0.00499385
GOTERM_BP_DIRECT	GO:0007200~phospholipase C-activating G-protein coupled receptor signaling pathway	12	1.13101	0.00017546	NM_177322, NM_021476, NM_001173550, NM_008039, NM_013521, NM_009909, NM_176912, NM_009373, NM_030720, NM_009779, NM_008519, NM_010304	911	60	18082	3.9697	0.474902	0.00529533	0.00499385
GOTERM_BP_DIRECT	GO:0043032~positive regulation of macrophage activation	7	0.659755	0.000175982	NM_001008700, NM_134250, NM_010400, NM_010708, NM_008329, NM_011580, NM_139064	911	18	18082	7.71887	0.475907	0.00529533	0.00499385
GOTERM_BP_DIRECT	GO:0030889~negative regulation of B cell proliferation	7	0.659755	0.000175982	NM_001077189, NM_010566, NM_007548, NM_013482, NM_001111096, NM_021349, NM_170758	911	18	18082	7.71887	0.475907	0.00529533	0.00499385
GOTERM_BP_DIRECT	GO:0048247~lymphocyte chemotaxis	9	0.848256	0.000179855	NM_021443, NM_011337, NM_013654, NM_013653, NM_011333, NM_023158, NM_013652, NM_011331, NM_007403	911	33	18082	5.41323	0.483308	0.00536788	0.00506227
GOTERM_BP_DIRECT	GO:0045088~regulation of innate immune response	6	0.565504	0.000187971	NM_009397, NM_018851, NM_053214, NM_008390, NM_030150, NM_010208	911	12	18082	9.92426	0.498477	0.00552032	0.00520604
GOTERM_BP_DIRECT	GO:0032740~positive regulation of interleukin-17 production	6	0.565504	0.000187971	NM_010851, NM_011577, NM_008534, NM_008357, NM_030710, NM_145857	911	12	18082	9.92426	0.498477	0.00552032	0.00520604
GOTERM_BP_DIRECT	GO:0032611~interleukin-1 beta production	5	0.471254	0.000197381	NM_023258, NM_008209, NM_009807, NM_145827, NM_008361	911	7	18082	14.1775	0.515509	0.00566082	0.00533853
GOTERM_BP_DIRECT	GO:0072540~T-helper 17 cell lineage commitment	5	0.471254	0.000197381	NM_011577, NM_008534, NM_031168, NM_016767, NM_030710	911	7	18082	14.1775	0.515509	0.00566082	0.00533853
GOTERM_BP_DIRECT	GO:0002467~germinal center formation	5	0.471254	0.000197381	NM_183390, NM_009744, NM_033601, NM_001009573, NM_019408	911	7	18082	14.1775	0.515509	0.00566082	0.00533853
SMART	SM00326:SH3	26	2.45052	0.000199673	NM_025659, NM_001029841, NM_011691, NM_152801, NM_008663, NM_033374, NM_008225, NM_028773, NM_010876, NM_023380, NM_010877, NM_027988, NM_018773, NM_001081011, NM_053214, NM_001164682, NM_146011, NM_013482, NM_008677, NM_138630, NM_010583, NM_001172117, NM_011815, NM_194344, NM_001111096, NM_010208	610	197	10425	2.25555	0.0564544	0.0072631	0.00708839
GOTERM_MF_DIRECT	GO:0003690~double-stranded DNA binding	19	1.79076	0.000207881	NM_001013779, NM_001163504, NM_175026, NM_001033450, NM_008329, NM_010592, NM_008416, NM_001204910, NM_008327, NM_001033324, NM_007913, NM_008036, NM_010234, NM_011940, NM_008689, NM_008037, NM_030887, NM_011803, NM_010637, NM_013627	897	136	17446	2.71718	0.187376	0.010147	0.00984194
GOTERM_CC_DIRECT	GO:0001772~immunological synapse	9	0.848256	0.000210878	NM_007651, NM_009898, NM_134250, NM_008400, NM_010493, NM_001145953, NM_007645, NM_001045526, NM_010689	981	34	19662	5.30545	0.0888129	0.00516651	0.00482676
GOTERM_MF_DIRECT	GO:0019864~IgG binding	5	0.471254	0.000213513	NM_001077189, NM_010186, NM_010189, NM_010188, NM_010185	897	7	17446	13.8923	0.191932	0.010147	0.00984194
GOTERM_BP_DIRECT	GO:0042110~T cell activation	9	0.848256	0.000224915	NM_007398, NM_015790, NM_001033405, NM_033374, NM_011577, NM_031168, NM_011691, NM_009515, NM_007649	911	34	18082	5.25402	0.562097	0.0064005	0.0060361
KEGG_PATHWAY	mmu04066:HIF-1 signaling pathway	18	1.69651	0.000233058	NM_177320, NM_021297, NM_133232, NM_007669, NM_008338, NM_001033245, NM_010511, NM_010512, NM_008871, NM_013820, NM_001025439, NM_008689, NM_010442, NM_001164051, NM_031168, NM_008840, NM_010927, NM_020272, NM_010559, NM_001177753	494	102	7691	2.74744	0.0552857	0.00120992	0.000957024
GOTERM_CC_DIRECT	GO:0070971~endoplasmic reticulum exit site	7	0.659755	0.000233921	NM_207648, NM_010394, NM_010380, NM_010391, NM_009693, NM_010392, NM_001001892	981	19	19662	7.38419	0.0980277	0.00542944	0.0050724
SMART	SM00032:CCP	12	1.13101	0.000236332	NM_133836, NM_013484, NM_173864, NM_011347, NM_011345, NM_008198, NM_009888, NM_008358, NM_144938, NM_023143, NM_001025575, NM_001029977, NM_010778	610	54	10425	3.79781	0.0664686	0.00764139	0.00745758
GOTERM_BP_DIRECT	GO:0006357~regulation of transcription from RNA polymerase II promoter	38	3.58153	0.000237646	NM_021455, NM_001163502, NM_028967, NM_001139516, NM_001163504, NM_011809, NM_008416, NM_010234, NM_008689, NM_007498, NM_013464, NM_012057, NM_030887, NM_199029, NM_019866, NM_010658, NM_010637, NM_013627, NM_010755, NM_019408, NM_172142, NM_010928, NM_008329, NM_010592, NM_007679, NM_007678, NM_030060, NM_008036, NM_009744, NM_009046, NM_009463, NM_011355, NM_008037, NM_030612, NM_001025597, NM…	911	397	18082	1.89986	0.582095	0.00671075	0.00632869
GOTERM_BP_DIRECT	GO:0042060~wound healing	15	1.41376	0.000246492	NM_010928, NM_013650, NM_022305, NM_007419, NM_008871, NM_011521, NM_013612, NM_011577, NM_031168, NM_008873, NM_009371, NM_027763, NM_019427, NM_144559, NM_009140	911	94	18082	3.16732	0.595452	0.00690743	0.00651417
GOTERM_MF_DIRECT	GO:0042803~protein homodimerization activity	65	6.1263	0.000267179	NM_023258, NM_008813, NM_173006, NM_138952, NM_007447, NM_001033324, NM_017370, NM_008663, NM_008102, NM_133670, NM_007498, NM_133198, NM_145365, NM_019549, NM_001177594, NM_009593, NM_015743, NM_172161, NM_001037859, NM_001081011, NM_013683, NM_007679, NM_007678, NM_010370, NM_201641, NM_007880, NM_010444, NM_001025439, NM_011577, NM_011057, NM_011530, NM_010442, NM_009663, NM_007443, NM_010927,…	897	798	17446	1.58421	0.234082	0.0121202	0.0117559
UP_SEQ_FEATURE	domain:Sushi 1	9	0.848256	0.000277805	NM_011347, NM_011345, NM_008198, NM_009888, NM_013484, NM_173864, NM_144938, NM_023143, NM_010778	907	35	18012	5.10657	0.461537	0.0281467	0.0278942
UP_SEQ_FEATURE	domain:Sushi 2	9	0.848256	0.000277805	NM_011347, NM_011345, NM_008198, NM_009888, NM_013484, NM_173864, NM_144938, NM_023143, NM_010778	907	35	18012	5.10657	0.461537	0.0281467	0.0278942
GOTERM_BP_DIRECT	GO:0007166~cell surface receptor signaling pathway	25	2.35627	0.000289493	NM_021476, NM_001077189, NM_009909, NM_001167906, NM_172498, NM_021893, NM_010185, NM_008339, NM_007645, NM_001145972, NM_007651, NM_010851, NM_139138, NM_001164051, NM_008840, NM_008400, NM_001162365, NM_010130, NM_146173, NM_178907, NM_021349, NM_011610, NM_008479, NM_010186, NM_010188, NM_018866, NM_011518	911	219	18082	2.26581	0.654542	0.00805098	0.00759262
GOTERM_BP_DIRECT	GO:0002523~leukocyte migration involved in inflammatory response	6	0.565504	0.000292819	NM_009114, NM_011333, NM_001082960, NM_013650, NM_007403, NM_008404	911	13	18082	9.16085	0.658735	0.00808224	0.00762209
KEGG_PATHWAY	mmu04010:MAPK signaling pathway	32	3.01602	0.000300314	NM_026268, NM_001081023, NM_007746, NM_007987, NM_001085390, NM_010234, NM_010554, NM_008689, NM_013642, NM_016896, NM_009371, NM_008362, NM_008361, NM_009097, NM_145429, NM_019408, NM_009370, NM_001024137, NM_016693, NM_010592, NM_010090, NM_178907, NM_019582, NM_009841, NM_011950, NM_009046, NM_010444, NM_011577, NM_009008, NM_011057, NM_008655, NM_177081	494	251	7691	1.98487	0.0706665	0.0015266	0.00120751
KEGG_PATHWAY	mmu04664:Fc epsilon RI signaling pathway	14	1.31951	0.000317715	NM_177320, NM_011691, NM_010185, NM_013482, NM_010566, NM_011950, NM_010696, NM_009008, NM_001164051, NM_008840, NM_011518, NM_020272, NM_001111096, NM_010689, NM_001024137	494	68	7691	3.20535	0.0746052	0.00158209	0.00125141
GOTERM_CC_DIRECT	GO:0072562~blood microparticle	18	1.69651	0.000333625	NM_173864, NM_011150, NM_011173, NM_017370, NM_007574, NM_016807, NM_009777, NM_009778, NM_011577, NM_008198, NM_009888, NM_001098227, NM_007752, NM_009696, NM_007443, NM_033444, NM_009780, NM_144938, NM_023143	981	133	19662	2.71256	0.136838	0.00735643	0.00687268
KEGG_PATHWAY	mmu04210:Apoptosis	13	1.22526	0.000347329	NM_177320, NM_010907, NM_009805, NM_007987, NM_207653, NM_007464, NM_009425, NM_007781, NM_007780, NM_008689, NM_007544, NM_001164051, NM_008840, NM_016896, NM_020272	494	60	7691	3.37325	0.0812701	0.00169497	0.00134069
UP_KEYWORDS	IgG-binding protein	4	0.377003	0.000371431	NM_001077189, NM_010186, NM_010189, NM_010188	1041	4	22680	21.7867	0.122253	0.00434574	0.00377622
INTERPRO	IPR018073:Proteinase inhibitor I25, cystatin, conserved site	6	0.565504	0.000375628	NM_001082547, NM_001082545, NM_001082543, NM_029733, NM_025288, NM_173869	1004	14	20594	8.79084	0.399623	0.0182179	0.0176143
GOTERM_BP_DIRECT	GO:0002315~marginal zone B cell differentiation	5	0.471254	0.000379016	NM_001162365, NM_033601, NM_009397, NM_010928, NM_172498, NM_008494	911	8	18082	12.4053	0.75133	0.0100098	0.00943994
GOTERM_BP_DIRECT	GO:0050702~interleukin-1 beta secretion	5	0.471254	0.000379016	NM_153564, NM_001013779, NM_021297, NM_013454, NM_011604	911	8	18082	12.4053	0.75133	0.0100098	0.00943994
GOTERM_BP_DIRECT	GO:0001878~response to yeast	5	0.471254	0.000379016	NM_019388, NM_031168, NM_007447, NM_010824, NM_010876	911	8	18082	12.4053	0.75133	0.0100098	0.00943994
GOTERM_BP_DIRECT	GO:0045084~positive regulation of interleukin-12 biosynthetic process	5	0.471254	0.000379016	NM_021297, NM_008390, NM_009044, NM_011604, NM_008518	911	8	18082	12.4053	0.75133	0.0100098	0.00943994
GOTERM_BP_DIRECT	GO:0006691~leukotriene metabolic process	5	0.471254	0.000379016	NM_021297, NM_009663, NM_008521, NM_011905, NM_010876	911	8	18082	12.4053	0.75133	0.0100098	0.00943994
GOTERM_BP_DIRECT	GO:0070723~response to cholesterol	5	0.471254	0.000379016	NM_011337, NM_011577, NM_009371, NM_009917, NM_009370	911	8	18082	12.4053	0.75133	0.0100098	0.00943994
UP_KEYWORDS	Palmitate	29	2.73327	0.000388066	NM_177322, NM_020044, NM_001112715, NM_053088, NM_011347, NM_010333, NM_145983, NM_009631, NM_027763, NM_009593, NM_009693, NM_016977, NM_026418, NM_010171, NM_009917, NM_001038845, NM_007419, NM_053182, NM_008397, NM_007483, NM_013454, NM_030694, NM_007641, NM_001172117, NM_001111096, NM_001045526, NM_010689, NM_010208, NM_011636	1041	304	22680	2.07834	0.127365	0.0043939	0.00381806
GOTERM_BP_DIRECT	GO:0048246~macrophage chemotaxis	6	0.565504	0.000436681	NM_011337, NM_009987, NM_022320, NM_011333, NM_011331, NM_001145953	911	14	18082	8.50651	0.79879	0.0114504	0.0107985
GOTERM_BP_DIRECT	GO:0001525~angiogenesis	26	2.45052	0.0004437	NM_153159, NM_021412, NM_177544, NM_172498, NM_007447, NM_007403, NM_009396, NM_020272, NM_015768, NM_013749, NM_009370, NM_001162365, NM_009915, NM_008871, NM_009369, NM_001123394, NM_007483, NM_010442, NM_011333, NM_011198, NM_011331, NM_008873, NM_001163608, NM_011518, NM_009121, NM_016868, NM_013913	911	239	18082	2.15925	0.80391	0.0115519	0.0108942
GOTERM_CC_DIRECT	GO:0097169~AIM2 inflammasome complex	4	0.377003	0.000475438	NM_023258, NM_007609, NM_001013779, NM_009807	981	4	19662	20.0428	0.189187	0.0099842	0.00932764
GOTERM_MF_DIRECT	GO:0016493~C-C chemokine receptor activity	6	0.565504	0.000479448	NM_007719, NM_017466, NM_009915, NM_009917, NM_007718, NM_009912	897	14	17446	8.3354	0.380352	0.0208039	0.0201785
GOTERM_BP_DIRECT	GO:0042493~response to drug	33	3.11027	0.000488917	NM_007807, NM_026268, NM_172498, NM_001164075, NM_007669, NM_009807, NM_139305, NM_008416, NM_007806, NM_001037747, NM_007408, NM_007398, NM_009775, NM_010234, NM_031159, NM_009371, NM_001162365, NM_019388, NM_001136073, NM_010493, NM_010592, NM_011580, NM_009735, NM_001038845, NM_153505, NM_008036, NM_011337, NM_011577, NM_013599, NM_011198, NM_013454, NM_031168, NM_001111096, NM_008491	911	339	18082	1.93216	0.833915	0.0124695	0.0117596
GOTERM_BP_DIRECT	GO:0034154~toll-like receptor 7 signaling pathway	4	0.377003	0.000489134	NM_134250, NM_031376, NM_133211, NM_019449	911	4	18082	19.8485	0.834047	0.0124695	0.0117596
GOTERM_BP_DIRECT	GO:0001805~positive regulation of type III hypersensitivity	4	0.377003	0.000489134	NM_010186, NM_010188, NM_010185, NM_013482	911	4	18082	19.8485	0.834047	0.0124695	0.0117596
GOTERM_BP_DIRECT	GO:0043491~protein kinase B signaling	9	0.848256	0.000506787	NM_010512, NM_011337, NM_011577, NM_013653, NM_011333, NM_009465, NM_011331, NM_008587, NM_008361	911	38	18082	4.70096	0.844465	0.0128304	0.0121
GOTERM_BP_DIRECT	GO:0045669~positive regulation of osteoblast differentiation	12	1.13101	0.0005441	NM_010512, NM_007560, NM_009883, NM_008522, NM_033444, NM_010592, NM_008329, NM_007679, NM_008965, NM_001112715, NM_007678, NM_146162	911	68	18082	3.50268	0.864385	0.0136808	0.0129019
UP_KEYWORDS	Kinase	53	4.99529	0.000576324	NM_177320, NM_138952, NM_001033245, NM_175308, NM_011103, NM_001195025, NM_011662, NM_008587, NM_009873, NM_020272, NM_001177753, NM_001162365, NM_146191, NM_001037859, NM_133232, NM_021606, NM_013482, NM_178907, NM_007560, NM_029332, NM_001025439, NM_001014390, NM_009465, NM_001172117, NM_001111096, NM_011737, NM_010208, NM_177343, NM_019777, NM_172498, NM_173027, NM_007669, NM_008439, NM_007746…	1041	707	22680	1.63324	0.183189	0.00632155	0.00549309
INTERPRO	IPR003531:Short hematopoietin receptor, family 1, conserved site	5	0.471254	0.000578712	NM_001008700, NM_007781, NM_007780, NM_008368, NM_021887	1004	9	20594	11.3955	0.54439	0.0270997	0.0262017
GOTERM_BP_DIRECT	GO:0090200~positive regulation of release of cytochrome c from mitochondria	8	0.754006	0.000587344	NM_023258, NM_207680, NM_009425, NM_013599, NM_021451, NM_011113, NM_007544, NM_007987	911	30	18082	5.29294	0.884302	0.0146583	0.0138237
GOTERM_BP_DIRECT	GO:0045089~positive regulation of innate immune response	7	0.659755	0.000594955	NM_153564, NM_134250, NM_010708, NM_001042605, NM_001037747, NM_145857, NM_011636	911	22	18082	6.31544	0.887492	0.0146583	0.0138237
GOTERM_BP_DIRECT	GO:0030595~leukocyte chemotaxis	7	0.659755	0.000594955	NM_009114, NM_011337, NM_009898, NM_010551, NM_013652, NM_009912, NM_009140	911	22	18082	6.31544	0.887492	0.0146583	0.0138237
GOTERM_CC_DIRECT	GO:0071556~integral component of lumenal side of endoplasmic reticulum membrane	6	0.565504	0.000601215	NM_010398, NM_023124, NM_010394, NM_010380, NM_010391, NM_001001892	981	15	19662	8.01713	0.232959	0.0120516	0.0112591
GOTERM_BP_DIRECT	GO:0014911~positive regulation of smooth muscle cell migration	9	0.848256	0.000609796	NM_010512, NM_001025439, NM_011057, NM_013653, NM_008873, NM_183168, NM_010171, NM_008965, NM_007913	911	39	18082	4.58043	0.893461	0.0149238	0.0140741
GOTERM_BP_DIRECT	GO:0000165~MAPK cascade	12	1.13101	0.000618368	NM_001162365, NM_001033713, NM_172498, NM_178907, NM_010071, NM_011337, NM_013612, NM_011577, NM_013653, NM_011333, NM_011331, NM_008361, NM_011756	911	69	18082	3.45192	0.896763	0.01497	0.0141177
GOTERM_BP_DIRECT	GO:0008360~regulation of cell shape	18	1.69651	0.000622132	NM_001110252, NM_001162365, NM_001037859, NM_001077698, NM_023320, NM_172498, NM_010194, NM_010493, NM_133754, NM_011337, NM_009898, NM_010422, NM_013654, NM_011333, NM_031168, NM_011331, NM_001172117, NM_010208, NM_010734	911	139	18082	2.57031	0.898181	0.01497	0.0141177
GOTERM_BP_DIRECT	GO:0002690~positive regulation of leukocyte chemotaxis	6	0.565504	0.000627999	NM_021274, NM_009909, NM_008599, NM_018866, NM_134116, NM_009141	911	15	18082	7.93941	0.900352	0.01497	0.0141177
GOTERM_BP_DIRECT	GO:0045824~negative regulation of innate immune response	6	0.565504	0.000627999	NM_011940, NM_134250, NM_009397, NM_008327, NM_009912, NM_030150, NM_008392	911	15	18082	7.93941	0.900352	0.01497	0.0141177
GOTERM_CC_DIRECT	GO:0043020~NADPH oxidase complex	5	0.471254	0.000631729	NM_007807, NM_027988, NM_008677, NM_007806, NM_010876	981	9	19662	11.1349	0.243218	0.0121127	0.0113162
UP_KEYWORDS	Activator	48	4.52403	0.000632059	NM_001111022, NM_001163504, NM_001164598, NM_031198, NM_007496, NM_009233, NM_145365, NM_019866, NM_010658, NM_001045514, NM_010928, NM_008329, NM_007679, NM_007678, NM_007913, NM_011138, NM_009744, NM_008452, NM_009821, NM_007880, NM_010167, NM_001025597, NM_019738, NM_183426, NM_028967, NM_183193, NM_008320, NM_008689, NM_010791, NM_013464, NM_145827, NM_010637, NM_011803, NM_019408, NM_0010337…	1041	624	22680	1.6759	0.199023	0.00672281	0.00584176
UP_SEQ_FEATURE	site:Reactive site	5	0.471254	0.000653741	NM_001082546, NM_001082545, NM_001082543, NM_025288, NM_009977	907	9	18012	11.0327	0.767069	0.063356	0.0627875
GOTERM_BP_DIRECT	GO:0071223~cellular response to lipoteichoic acid	5	0.471254	0.000655064	NM_009841, NM_031254, NM_021297, NM_011905, NM_138952	911	9	18082	11.027	0.909782	0.0152199	0.0143534
GOTERM_BP_DIRECT	GO:0045627~positive regulation of T-helper 1 cell differentiation	5	0.471254	0.000655064	NM_007719, NM_009915, NM_008390, NM_138952, NM_008250	911	9	18082	11.027	0.909782	0.0152199	0.0143534
GOTERM_BP_DIRECT	GO:0045080~positive regulation of chemokine biosynthetic process	5	0.471254	0.000655064	NM_010851, NM_126166, NM_008361, NM_174989, NM_007913	911	9	18082	11.027	0.909782	0.0152199	0.0143534
GOTERM_BP_DIRECT	GO:0034374~low-density lipoprotein particle remodeling	5	0.471254	0.000655064	NM_009696, NM_009593, NM_009693, NM_010824, NM_013737	911	9	18082	11.027	0.909782	0.0152199	0.0143534
GOTERM_BP_DIRECT	GO:0030819~positive regulation of cAMP biosynthetic process	10	0.942507	0.000664525	NM_031185, NM_013454, NM_010285, NM_029844, NM_008965, NM_016977, NM_001037724, NM_008152, NM_007419, NM_009627	911	49	18082	4.05072	0.912864	0.0153426	0.0144691
GOTERM_MF_DIRECT	GO:0023026~MHC class II protein complex binding	6	0.565504	0.000688905	NM_010389, NM_010386, NM_010387, NM_007641, NM_001042605, NM_008206	897	15	17446	7.77971	0.497301	0.0286469	0.0277858
GOTERM_BP_DIRECT	GO:0001666~response to hypoxia	22	2.07352	0.000693268	NM_001162365, NM_172498, NM_009807, NM_139305, NM_007447, NM_007806, NM_009627, NM_007913, NM_007398, NM_011577, NM_001025439, NM_010442, NM_011333, NM_145983, NM_009464, NM_011671, NM_011693, NM_008873, NM_008037, NM_009371, NM_011905, NM_010927, NM_016868	911	192	18082	2.27431	0.921595	0.0159062	0.0150006
GOTERM_BP_DIRECT	GO:0046330~positive regulation of JNK cascade	12	1.13101	0.000700888	NM_023258, NM_001162365, NM_021297, NM_126166, NM_172498, NM_138952, NM_001037747, NM_010851, NM_010554, NM_008655, NM_013730, NM_008361, NM_145857	911	70	18082	3.4026	0.923759	0.0159811	0.0150713
INTERPRO	IPR000355:Chemokine receptor family	6	0.565504	0.000755407	NM_007719, NM_017466, NM_009915, NM_009917, NM_007718, NM_009912	1004	16	20594	7.69198	0.641645	0.0341948	0.0330616
UP_KEYWORDS	Thiol protease inhibitor	7	0.659755	0.000765805	NM_008694, NM_001082545, NM_001082543, NM_025288, NM_009977, NM_008670, NM_009251	1041	25	22680	6.10029	0.235781	0.00790581	0.00686972
GOTERM_BP_DIRECT	GO:0032733~positive regulation of interleukin-10 production	7	0.659755	0.000770957	NM_021297, NM_011905, NM_028773, NM_010185, NM_009856, NM_145857, NM_010778	911	23	18082	6.04085	0.941062	0.0174703	0.0164756
GOTERM_BP_DIRECT	GO:0006468~protein phosphorylation	48	4.52403	0.000779922	NM_138952, NM_011103, NM_001195025, NM_008587, NM_009873, NM_011827, NM_020272, NM_172161, NM_001162365, NM_146191, NM_001037859, NM_021606, NM_013482, NM_178907, NM_011337, NM_007560, NM_001025439, NM_011577, NM_011057, NM_001014390, NM_009465, NM_001172117, NM_025890, NM_001111096, NM_011737, NM_010208, NM_177343, NM_019777, NM_172498, NM_173027, NM_007746, NM_080708, NM_010831, NM_009177, NM_0…	911	576	18082	1.65404	0.942972	0.017565	0.016565
GOTERM_MF_DIRECT	GO:0005057~receptor signaling protein activity	7	0.659755	0.000857406	NM_001077189, NM_173402, NM_007419, NM_010071, NM_010689, NM_011878, NM_009370	897	23	17446	5.91934	0.575166	0.0342146	0.0331861
GOTERM_BP_DIRECT	GO:0038083~peptidyl-tyrosine autophosphorylation	9	0.848256	0.000866402	NM_010589, NM_001162365, NM_010583, NM_172498, NM_010194, NM_001172117, NM_011518, NM_013482, NM_001111096, NM_010208, NM_001190830	911	41	18082	4.35699	0.958495	0.0193937	0.0182895
GOTERM_BP_DIRECT	GO:0032270~positive regulation of cellular protein metabolic process	6	0.565504	0.00087582	NM_177322, NM_001113530, NM_001162365, NM_011577, NM_010907, NM_172498, NM_007778, NM_010637	911	16	18082	7.44319	0.959907	0.0194857	0.0183763
INTERPRO	IPR011993:Pleckstrin homology-like domain	36	3.39303	0.000921836	NM_153795, NM_001037727, NM_177568, NM_172133, NM_172498, NM_001145859, NM_011691, NM_173402, NM_153119, NM_152801, NM_008663, NM_028195, NM_001146022, NM_009499, NM_019549, NM_019427, NM_001190830, NM_001162365, NM_178785, NM_177078, NM_133914, NM_001170801, NM_018773, NM_023320, NM_172641, NM_177611, NM_146011, NM_001035531, NM_013482, NM_009515, NM_153789, NM_010071, NM_010589, NM_013710, NM_0…	1004	409	20594	1.80545	0.714191	0.0359829	0.0347906
INTERPRO	IPR015321:Interleukin-6 receptor alpha chain, binding	5	0.471254	0.000927395	NM_007781, NM_007780, NM_009970, NM_133990, NM_010559	1004	10	20594	10.256	0.716342	0.0359829	0.0347906
INTERPRO	IPR000826:Formyl peptide receptor family	5	0.471254	0.000927395	NM_001173550, NM_008039, NM_013521, NM_176912, NM_009779	1004	10	20594	10.256	0.716342	0.0359829	0.0347906
INTERPRO	IPR004021:HIN-200/IF120x	5	0.471254	0.000927395	NM_011940, NM_001013779, NM_175026, NM_008329, NM_001204910, NM_008327	1004	10	20594	10.256	0.716342	0.0359829	0.0347906
INTERPRO	IPR011539:Rel homology domain	5	0.471254	0.000927395	NM_009046, NM_008689, NM_001136073, NM_009044, NM_019408	1004	10	20594	10.256	0.716342	0.0359829	0.0347906
GOTERM_MF_DIRECT	GO:0001078~transcriptional repressor activity, RNA polymerase II core promoter proximal region sequence-specific binding	17	1.60226	0.000943167	NM_021455, NM_175026, NM_001136073, NM_011809, NM_001164075, NM_001033450, NM_007548, NM_008329, NM_001204910, NM_030060, NM_011355, NM_011386, NM_007498, NM_030887, NM_001005605, NM_009284, NM_007570	897	129	17446	2.56308	0.610045	0.0342146	0.0331861
GOTERM_MF_DIRECT	GO:0042288~MHC class I protein binding	6	0.565504	0.000959928	NM_153510, NM_133209, NM_011530, NM_010398, NM_013683, NM_001024932	897	16	17446	7.29348	0.61652	0.0342146	0.0331861
GOTERM_MF_DIRECT	GO:0000975~regulatory region DNA binding	6	0.565504	0.000959928	NM_001111022, NM_009821, NM_008320, NM_008689, NM_012057, NM_008390, NM_010637	897	16	17446	7.29348	0.61652	0.0342146	0.0331861
UP_KEYWORDS	Cytoplasm	243	22.9029	0.000964755	NM_001033207, NM_177320, NM_007609, NM_022321, NM_173402, NM_001145953, NM_007601, NM_001164598, NM_001077705, NM_009114, NM_010696, NM_080444, NM_031159, NM_018734, NM_001009573, NM_025288, NM_020272, NM_026251, NM_013848, NM_001177799, NM_178785, NM_001170801, NM_177699, NM_133754, NM_010566, NM_001145164, NM_010444, NM_013710, NM_139064, NM_008131, NM_001007268, NM_010208, NM_145857, NM_019937…	1041	4404	22680	1.20213	0.28737	0.00967511	0.00840715
GOTERM_BP_DIRECT	GO:0050850~positive regulation of calcium-mediated signaling	7	0.659755	0.00098459	NM_007398, NM_031254, NM_011337, NM_013652, NM_009631, NM_008400, NM_011518	911	24	18082	5.78915	0.973116	0.0217737	0.020534
BIOCARTA	m_monocytePathway:Monocyte and its Surface Molecules	7	0.659755	0.00103702	NM_011347, NM_011345, NM_001082960, NM_008400, NM_009851, NM_010493, NM_008404	165	11	1289	4.97135	0.171218	0.112052	0.108338
INTERPRO	IPR016186:C-type lectin-like	17	1.60226	0.00104367	NM_001005860, NM_001110320, NM_027218, NM_153197, NM_010819, NM_020001, NM_001033122, NM_011260, NM_008625, NM_011347, NM_138672, NM_001204252, NM_011345, NM_009851, NM_199311, NM_019948, NM_199034	1004	137	20594	2.54528	0.757813	0.0382272	0.0369605
UP_SEQ_FEATURE	short sequence motif:Secondary area of contact	5	0.471254	0.00104628	NM_001082546, NM_001082545, NM_001082543, NM_025288, NM_009977	907	10	18012	9.92944	0.902932	0.0971737	0.0963018
INTERPRO	IPR001315:Caspase Recruitment	7	0.659755	0.00104827	NM_007464, NM_023258, NM_007609, NM_138952, NM_009807, NM_001037747, NM_145857	1004	25	20594	5.74335	0.759322	0.0382272	0.0369605
GOTERM_BP_DIRECT	GO:0048245~eosinophil chemotaxis	5	0.471254	0.00104838	NM_011337, NM_013654, NM_013653, NM_011333, NM_001145953	911	10	18082	9.92426	0.978733	0.0230455	0.0217334
INTERPRO	IPR000451:NF-kappa-B/Rel/Dorsal	4	0.377003	0.00106969	NM_009046, NM_008689, NM_009044, NM_019408	1004	5	20594	16.4096	0.766229	0.0382272	0.0369605
GOTERM_BP_DIRECT	GO:0009612~response to mechanical stimulus	11	1.03676	0.001119	NM_008036, NM_001162365, NM_011333, NM_145983, NM_172498, NM_009371, NM_010592, NM_008416, NM_011580, NM_007570, NM_010824, NM_001038845	911	63	18082	3.46561	0.983595	0.0241291	0.0227554
GOTERM_BP_DIRECT	GO:0051897~positive regulation of protein kinase B signaling	14	1.31951	0.00112815	NM_133219, NM_177320, NM_010171, NM_011580, NM_007403, NM_010512, NM_011577, NM_009971, NM_009465, NM_008225, NM_031168, NM_020272, NM_145429, NM_009370	911	97	18082	2.86473	0.984137	0.0241291	0.0227554
GOTERM_CC_DIRECT	GO:0005797~Golgi medial cisterna	6	0.565504	0.00113985	NM_207648, NM_010394, NM_010380, NM_010391, NM_010392, NM_001001892	981	17	19662	7.07393	0.395262	0.0201873	0.0188598
UP_KEYWORDS	Signal-anchor	36	3.39303	0.00114142	NM_001110252, NM_001163689, NM_173442, NM_020044, NM_010819, NM_020001, NM_010283, NM_133662, NM_001039645, NM_008813, NM_001033122, NM_022305, NM_008518, NM_001204252, NM_145403, NM_139197, NM_009177, NM_030166, NM_145365, NM_001042605, NM_177371, NM_019948, NM_133219, NM_001110320, NM_173870, NM_173014, NM_031195, NM_021349, NM_009419, NM_008410, NM_053182, NM_009425, NM_009403, NM_019418, NM_0…	1041	439	22680	1.78661	0.330261	0.0111289	0.00967037
GOTERM_CC_DIRECT	GO:0033256~I-kappaB/NF-kappaB complex	4	0.377003	0.00114441	NM_009046, NM_008689, NM_009044, NM_019408	981	5	19662	16.0343	0.396477	0.0201873	0.0188598
GOTERM_BP_DIRECT	GO:2001181~positive regulation of interleukin-10 secretion	4	0.377003	0.00117694	NM_023258, NM_010708, NM_021893, NM_008965	911	5	18082	15.8788	0.986741	0.0241291	0.0227554
GOTERM_BP_DIRECT	GO:1902714~negative regulation of interferon-gamma secretion	4	0.377003	0.00117694	NM_153159, NM_001163504, NM_013730, NM_010708	911	5	18082	15.8788	0.986741	0.0241291	0.0227554
GOTERM_BP_DIRECT	GO:0019885~antigen processing and presentation of endogenous peptide antigen via MHC class I	4	0.377003	0.00117694	NM_011530, NM_013683, NM_001025313, NM_009735	911	5	18082	15.8788	0.986741	0.0241291	0.0227554
GOTERM_BP_DIRECT	GO:0043320~natural killer cell degranulation	4	0.377003	0.00117694	NM_009898, NM_023635, NM_001009573, NM_029075	911	5	18082	15.8788	0.986741	0.0241291	0.0227554
GOTERM_BP_DIRECT	GO:0071726~cellular response to diacyl bacterial lipopeptide	4	0.377003	0.00117694	NM_009841, NM_030682, NM_011905, NM_011604	911	5	18082	15.8788	0.986741	0.0241291	0.0227554
GOTERM_BP_DIRECT	GO:0038061~NIK/NF-kappaB signaling	4	0.377003	0.00117694	NM_009046, NM_008689, NM_009044, NM_019408	911	5	18082	15.8788	0.986741	0.0241291	0.0227554
GOTERM_BP_DIRECT	GO:0034134~toll-like receptor 2 signaling pathway	4	0.377003	0.00117694	NM_031376, NM_011905, NM_138952, NM_139064	911	5	18082	15.8788	0.986741	0.0241291	0.0227554
GOTERM_BP_DIRECT	GO:0002526~acute inflammatory response	6	0.565504	0.00118969	NM_008176, NM_011693, NM_031168, NM_013650, NM_022305, NM_019738	911	17	18082	7.00536	0.987348	0.0241291	0.0227554
GOTERM_BP_DIRECT	GO:0006968~cellular defense response	6	0.565504	0.00118969	NM_001162365, NM_009909, NM_172498, NM_009915, NM_009735, NM_010876, NM_010689	911	17	18082	7.00536	0.987348	0.0241291	0.0227554
GOTERM_BP_DIRECT	GO:0050832~defense response to fungus	6	0.565504	0.00118969	NM_028071, NM_008359, NM_001164051, NM_008840, NM_020001, NM_010824, NM_010876	911	17	18082	7.00536	0.987348	0.0241291	0.0227554
GOTERM_BP_DIRECT	GO:0050732~negative regulation of peptidyl-tyrosine phosphorylation	6	0.565504	0.00118969	NM_010512, NM_146191, NM_011103, NM_001111316, NM_001077705, NM_023380	911	17	18082	7.00536	0.987348	0.0241291	0.0227554
GOTERM_BP_DIRECT	GO:0050870~positive regulation of T cell activation	6	0.565504	0.00118969	NM_007398, NM_023258, NM_009898, NM_011333, NM_009915, NM_001081291	911	17	18082	7.00536	0.987348	0.0241291	0.0227554
INTERPRO	IPR001245:Serine-threonine/tyrosine-protein kinase catalytic domain	17	1.60226	0.00121892	NM_001162365, NM_001037859, NM_172498, NM_010194, NM_021606, NM_138952, NM_013482, NM_010589, NM_007560, NM_009465, NM_008587, NM_010583, NM_009371, NM_001172117, NM_011518, NM_011737, NM_001111096, NM_010208, NM_001190830	1004	139	20594	2.50866	0.809158	0.0424436	0.0410371
INTERPRO	IPR027417:P-loop containing nucleoside triphosphate hydrolase	66	6.22055	0.00125779	NM_025636, NM_001033767, NM_001033207, NM_001034859, NM_010260, NM_001167743, NM_030150, NM_008663, NM_010259, NM_011227, NM_029000, NM_133670, NM_008620, NM_194336, NM_029600, NM_023141, NM_018734, NM_009593, NM_009351, NM_018738, NM_001135115, NM_001177753, NM_019662, NM_146191, NM_001033416, NM_207231, NM_177337, NM_001081330, NM_133232, NM_013683, NM_053214, NM_009419, NM_011579, NM_001145164…	1004	909	20594	1.48932	0.818981	0.042702	0.041287
GOTERM_BP_DIRECT	GO:0014068~positive regulation of phosphatidylinositol 3-kinase signaling	11	1.03676	0.00126753	NM_011347, NM_010512, NM_011057, NM_013653, NM_031376, NM_009971, NM_008225, NM_009631, NM_011827, NM_001077705, NM_010208	911	64	18082	3.41146	0.990496	0.0255666	0.024111
BIOCARTA	m_neutrophilPathway:Neutrophil and Its Surface Molecules	6	0.565504	0.00127728	NM_011345, NM_001082960, NM_008400, NM_009851, NM_010493, NM_008404	165	8	1289	5.85909	0.206526	0.112052	0.108338
UP_SEQ_FEATURE	short sequence motif:WSXWS motif	8	0.754006	0.00129828	NM_001008700, NM_007781, NM_007780, NM_009970, NM_008368, NM_133990, NM_010559, NM_021887	907	34	18012	4.67268	0.94467	0.115754	0.114716
UP_KEYWORDS	GTP-binding	29	2.73327	0.00151374	NM_023635, NM_026864, NM_008998, NM_010260, NM_172777, NM_008102, NM_010259, NM_011227, NM_145545, NM_008326, NM_008620, NM_194336, NM_018734, NM_026473, NM_153564, NM_019662, NM_146191, NM_207231, NM_177337, NM_029509, NM_011579, NM_001145164, NM_001039394, NM_009448, NM_007483, NM_001146275, NM_009008, NM_010846, NM_010304	1041	332	22680	1.90306	0.41241	0.0143601	0.0124781
UP_SEQ_FEATURE	short sequence motif:Box 1 motif	7	0.659755	0.00154109	NM_001008700, NM_007781, NM_007780, NM_009970, NM_008368, NM_133990, NM_021887	907	26	18012	5.34662	0.967813	0.132119	0.130933
GOTERM_BP_DIRECT	GO:0001782~B cell homeostasis	7	0.659755	0.00154532	NM_207680, NM_001164051, NM_008840, NM_013464, NM_011095, NM_001111096, NM_021349, NM_153505	911	26	18082	5.34383	0.996577	0.0307293	0.0289798
GOTERM_BP_DIRECT	GO:0032735~positive regulation of interleukin-12 production	7	0.659755	0.00154532	NM_008320, NM_007719, NM_021297, NM_126166, NM_011905, NM_013819, NM_145857	911	26	18082	5.34383	0.996577	0.0307293	0.0289798
INTERPRO	IPR003961:Fibronectin, type III	22	2.07352	0.00154888	NM_178258, NM_001008700, NM_177303, NM_001111316, NM_010171, NM_008338, NM_008349, NM_021887, NM_010511, NM_007781, NM_007780, NM_008348, NM_177091, NM_009970, NM_008368, NM_009465, NM_133990, NM_008587, NM_008653, NM_015766, NM_010559, NM_010867	1004	211	20594	2.13869	0.878156	0.0509156	0.0492285
GOTERM_BP_DIRECT	GO:0050853~B cell receptor signaling pathway	10	0.942507	0.00157095	NM_028728, NM_183390, NM_001136073, NM_020044, NM_001111316, NM_008339, NM_011518, NM_001111096, NM_001077705, NM_153505	911	55	18082	3.60882	0.996885	0.0307293	0.0289798
GOTERM_BP_DIRECT	GO:0050707~regulation of cytokine secretion	5	0.471254	0.00158209	NM_030682, NM_021297, NM_011905, NM_011604, NM_001111096	911	11	18082	9.02205	0.99701	0.0307293	0.0289798
GOTERM_BP_DIRECT	GO:0032495~response to muramyl dipeptide	5	0.471254	0.00158209	NM_009397, NM_012057, NM_010907, NM_001037747, NM_145857	911	11	18082	9.02205	0.99701	0.0307293	0.0289798
GOTERM_BP_DIRECT	GO:0046641~positive regulation of alpha-beta T cell proliferation	5	0.471254	0.00158209	NM_009855, NM_001111316, NM_009915, NM_138952, NM_011518	911	11	18082	9.02205	0.99701	0.0307293	0.0289798
GOTERM_BP_DIRECT	GO:0002281~macrophage activation involved in immune response	5	0.471254	0.00158209	NM_183426, NM_134250, NM_011662, NM_011518, NM_174989	911	11	18082	9.02205	0.99701	0.0307293	0.0289798
GOTERM_MF_DIRECT	GO:0001077~transcriptional activator activity, RNA polymerase II core promoter proximal region sequence-specific binding	27	2.54477	0.00158587	NM_001163504, NM_008416, NM_010234, NM_009233, NM_010791, NM_015743, NM_010658, NM_010637, NM_013627, NM_019408, NM_001045514, NM_001033713, NM_001136073, NM_010592, NM_007679, NM_007678, NM_007913, NM_001163554, NM_008036, NM_011138, NM_009046, NM_010444, NM_011355, NM_009883, NM_008390, NM_009284, NM_016767, NM_011636	897	270	17446	1.94493	0.794839	0.054576	0.0529354
INTERPRO	IPR001427:Ribonuclease A	7	0.659755	0.0016122	NM_030098, NM_001123394, NM_021472, NM_177544, NM_007449, NM_007447, NM_001011875	1004	27	20594	5.31791	0.888211	0.0509156	0.0492285
INTERPRO	IPR023412:Ribonuclease A-domain	7	0.659755	0.0016122	NM_030098, NM_001123394, NM_021472, NM_177544, NM_007449, NM_007447, NM_001011875	1004	27	20594	5.31791	0.888211	0.0509156	0.0492285
GOTERM_BP_DIRECT	GO:0048839~inner ear development	11	1.03676	0.00161281	NM_008663, NM_010512, NM_009777, NM_011577, NM_010386, NM_010398, NM_010167, NM_008329, NM_007679, NM_007678, NM_001001892	911	66	18082	3.30809	0.997329	0.0311612	0.0293871
KEGG_PATHWAY	mmu04611:Platelet activation	19	1.79076	0.00165957	NM_153795, NM_177320, NM_177568, NM_018762, NM_016794, NM_010185, NM_013482, NM_001037724, NM_008969, NM_008771, NM_011950, NM_010696, NM_001164051, NM_008840, NM_009499, NM_011518, NM_020272, NM_001111096, NM_011539, NM_001024137	494	131	7691	2.25807	0.333204	0.00793991	0.00628034
GOTERM_MF_DIRECT	GO:0045236~CXCR chemokine receptor binding	5	0.471254	0.00170565	NM_008176, NM_021274, NM_008599, NM_009141, NM_009140	897	11	17446	8.84058	0.81799	0.0567414	0.0550357
UP_SEQ_FEATURE	domain:SH3	19	1.79076	0.00177612	NM_025659, NM_001029841, NM_018773, NM_001081011, NM_053214, NM_001164682, NM_013482, NM_152801, NM_008663, NM_033374, NM_008677, NM_008225, NM_010583, NM_001172117, NM_011815, NM_028773, NM_001111096, NM_010208, NM_023380	907	166	18012	2.273	0.98095	0.146628	0.145313
GOTERM_BP_DIRECT	GO:0031100~organ regeneration	10	0.942507	0.00178976	NM_001173550, NM_011577, NM_011333, NM_009465, NM_009371, NM_008879, NM_007669, NM_015743, NM_009141, NM_009627	911	56	18082	3.54438	0.998607	0.034399	0.0324406
GOTERM_MF_DIRECT	GO:0005178~integrin binding	14	1.31951	0.00179322	NM_153795, NM_001005421, NM_010580, NM_010493, NM_011580, NM_007403, NM_010512, NM_009369, NM_008397, NM_010333, NM_011693, NM_011518, NM_001111096, NM_013913	897	100	17446	2.7229	0.833246	0.05773	0.0559946
INTERPRO	IPR020635:Tyrosine-protein kinase, catalytic domain	12	1.13101	0.00184694	NM_001162365, NM_001037859, NM_172498, NM_010194, NM_013482, NM_010589, NM_009465, NM_008587, NM_010583, NM_001172117, NM_011518, NM_001111096, NM_010208, NM_001190830	1004	81	20594	3.03881	0.918769	0.0570032	0.0551143
BIOCARTA	m_classicPathway:Classical Complement Pathway	7	0.659755	0.00185721	NM_007572, NM_009777, NM_009778, NM_013484, NM_144938, NM_009780, NM_023143	165	12	1289	4.55707	0.285712	0.112052	0.108338
GOTERM_MF_DIRECT	GO:0016787~hydrolase activity	105	9.89632	0.00188714	NM_017372, NM_024228, NM_007609, NM_022325, NM_177568, NM_021472, NM_008813, NM_007449, NM_173006, NM_001110218, NM_007601, NM_007447, NM_001077705, NM_029364, NM_031159, NM_018734, NM_019429, NM_027982, NM_023143, NM_144915, NM_001177799, NM_177691, NM_018851, NM_026414, NM_001164466, NM_010566, NM_009621, NM_010167, NM_009982, NM_009983, NM_010724, NM_001007268, NM_027835, NM_178911, NM_177544,…	897	1533	17446	1.33214	0.848193	0.0588553	0.0570861
INTERPRO	IPR016187:C-type lectin fold	17	1.60226	0.00190046	NM_001005860, NM_001110320, NM_027218, NM_153197, NM_010819, NM_020001, NM_001033122, NM_011260, NM_008625, NM_011347, NM_138672, NM_001204252, NM_011345, NM_009851, NM_199311, NM_019948, NM_199034	1004	145	20594	2.40485	0.924474	0.0573516	0.0554512
GOTERM_BP_DIRECT	GO:0032689~negative regulation of interferon-gamma production	7	0.659755	0.00190331	NM_134250, NM_001163504, NM_021297, NM_009465, NM_010708, NM_021893, NM_145857	911	27	18082	5.14591	0.999082	0.036391	0.0343191
UP_SEQ_FEATURE	domain:Ig-like C2-type	14	1.31951	0.00195599	NM_019388, NM_015790, NM_001111058, NM_021893, NM_178611, NM_029612, NM_001033435, NM_009855, NM_030691, NM_013489, NM_011322, NM_013730, NM_010559, NM_029084, NM_001113474	907	103	18012	2.69926	0.98725	0.15571	0.154313
GOTERM_BP_DIRECT	GO:0009408~response to heat	10	0.942507	0.00203228	NM_001033954, NM_009841, NM_010512, NM_138301, NM_007710, NM_011333, NM_031168, NM_011706, NM_001013365, NM_009140	911	57	18082	3.4822	0.999429	0.038308	0.036127
GOTERM_BP_DIRECT	GO:0042346~positive regulation of NF-kappaB import into nucleus	6	0.565504	0.00205576	NM_021297, NM_011198, NM_126166, NM_011905, NM_133211, NM_008361	911	19	18082	6.26795	0.999476	0.038308	0.036127
GOTERM_BP_DIRECT	GO:0006801~superoxide metabolic process	6	0.565504	0.00205576	NM_007807, NM_027988, NM_146069, NM_010927, NM_007806, NM_010877	911	19	18082	6.26795	0.999476	0.038308	0.036127
GOTERM_BP_DIRECT	GO:0010951~negative regulation of endopeptidase activity	6	0.565504	0.00205576	NM_009256, NM_008871, NM_001082545, NM_011454, NM_001082543, NM_023132	911	19	18082	6.26795	0.999476	0.038308	0.036127
GOTERM_BP_DIRECT	GO:1901741~positive regulation of myoblast fusion	6	0.565504	0.00205576	NM_021443, NM_007651, NM_001008700, NM_008599, NM_001136073, NM_019418	911	19	18082	6.26795	0.999476	0.038308	0.036127
UP_KEYWORDS	Cell membrane	208	19.6041	0.002124	NM_177322, NM_021476, NM_177320, NM_022320, NM_009909, NM_022321, NM_176912, NM_008813, NM_134158, NM_029639, NM_009114, NM_010333, NM_020272, NM_199225, NM_013848, NM_019388, NM_007719, NM_001170801, NM_016794, NM_153101, NM_007718, NM_010566, NM_053182, NM_013710, NM_009465, NM_010208, NM_010689, NM_145857, NM_146162, NM_022305, NM_172539, NM_031254, NM_138301, NM_145983, NM_008842, NM_011322, …	1041	3759	22680	1.20554	0.525891	0.0196191	0.0170479
GOTERM_BP_DIRECT	GO:0043410~positive regulation of MAPK cascade	14	1.31951	0.00214513	NM_178931, NM_001111316, NM_007987, NM_001013365, NM_001038845, NM_010512, NM_011103, NM_011610, NM_013489, NM_011057, NM_011179, NM_009399, NM_031168, NM_145857	911	104	18082	2.67192	0.999623	0.0394658	0.0372189
GOTERM_CC_DIRECT	GO:0042613~MHC class II protein complex	5	0.471254	0.00220047	NM_010389, NM_010386, NM_010387, NM_001042605, NM_008206	981	12	19662	8.35117	0.621477	0.0356385	0.0332949
GOTERM_CC_DIRECT	GO:0072557~IPAF inflammasome complex	4	0.377003	0.00220394	NM_010872, NM_007609, NM_010871, NM_009807	981	6	19662	13.3619	0.622056	0.0356385	0.0332949
UP_KEYWORDS	Hydroxylation	12	1.13101	0.00226256	NM_007574, NM_007572, NM_009777, NM_008689, NM_010907, NM_173864, NM_010380, NM_144938, NM_023143, NM_011173, NM_016868, NM_145429	1041	88	22680	2.97092	0.548445	0.020363	0.0176944
GOTERM_CC_DIRECT	GO:0016021~integral component of membrane	386	36.3808	0.00226276	NM_177322, NM_133626, NM_027218, NM_009909, NM_008813, NM_133990, NM_199225, NM_019948, NM_007719, NM_016794, NM_153101, NM_007718, NM_201641, NM_153137, NM_018762, NM_177789, NM_177303, NM_029612, NM_007987, NM_029857, NM_145987, NM_201410, NM_139197, NM_145983, NM_007752, NM_030720, NM_027209, NM_001082960, NM_009915, NM_009917, NM_009912, NM_145634, NM_145512, NM_001101475, NM_001025610, NM_00…	981	6878	19662	1.12482	0.631755	0.0356385	0.0332949
GOTERM_BP_DIRECT	GO:2000503~positive regulation of natural killer cell chemotaxis	4	0.377003	0.00226577	NM_011337, NM_013654, NM_013653, NM_013652	911	6	18082	13.2323	0.999758	0.0394658	0.0372189
GOTERM_BP_DIRECT	GO:0043305~negative regulation of mast cell degranulation	4	0.377003	0.00226577	NM_013489, NM_010442, NM_019983, NM_170758	911	6	18082	13.2323	0.999758	0.0394658	0.0372189
GOTERM_BP_DIRECT	GO:0042158~lipoprotein biosynthetic process	4	0.377003	0.00226577	NM_031159, NM_013454, NM_009696, NM_009693	911	6	18082	13.2323	0.999758	0.0394658	0.0372189
GOTERM_BP_DIRECT	GO:2000271~positive regulation of fibroblast apoptotic process	4	0.377003	0.00226577	NM_207680, NM_007544, NM_007569, NM_133810	911	6	18082	13.2323	0.999758	0.0394658	0.0372189
GOTERM_BP_DIRECT	GO:2000391~positive regulation of neutrophil extravasation	4	0.377003	0.00226577	NM_010554, NM_008965, NM_007403, NM_008362	911	6	18082	13.2323	0.999758	0.0394658	0.0372189
GOTERM_BP_DIRECT	GO:0042270~protection from natural killer cell mediated cytotoxicity	4	0.377003	0.00226577	NM_009256, NM_011530, NM_010398, NM_013683	911	6	18082	13.2323	0.999758	0.0394658	0.0372189
INTERPRO	IPR001849:Pleckstrin homology domain	25	2.35627	0.00227154	NM_153795, NM_001037727, NM_172133, NM_001145859, NM_011691, NM_153119, NM_152801, NM_028195, NM_019549, NM_177078, NM_133914, NM_001170801, NM_018773, NM_023320, NM_172641, NM_177611, NM_146011, NM_001035531, NM_013482, NM_010071, NM_013710, NM_029332, NM_010583, NM_013739, NM_011932, NM_011878	1004	262	20594	1.95725	0.954419	0.0670598	0.0648377
GOTERM_BP_DIRECT	GO:0001818~negative regulation of cytokine production	5	0.471254	0.00227915	NM_013612, NM_008689, NM_009465, NM_008587, NM_013482	911	12	18082	8.27022	0.99977	0.0394658	0.0372189
GOTERM_BP_DIRECT	GO:0097028~dendritic cell differentiation	5	0.471254	0.00227915	NM_031254, NM_138301, NM_009465, NM_001111096, NM_030060	911	12	18082	8.27022	0.99977	0.0394658	0.0372189
GOTERM_BP_DIRECT	GO:0035457~cellular response to interferon-alpha	5	0.471254	0.00227915	NM_010501, NM_008331, NM_009465, NM_001005858, NM_008329	911	12	18082	8.27022	0.99977	0.0394658	0.0372189
GOTERM_BP_DIRECT	GO:0010467~gene expression	5	0.471254	0.00227915	NM_001043322, NM_007987, NM_001038845, NM_010689, NM_008518	911	12	18082	8.27022	0.99977	0.0394658	0.0372189
GOTERM_BP_DIRECT	GO:0032930~positive regulation of superoxide anion generation	5	0.471254	0.00227915	NM_177322, NM_011103, NM_008176, NM_011577, NM_007806	911	12	18082	8.27022	0.99977	0.0394658	0.0372189
GOTERM_BP_DIRECT	GO:0035455~response to interferon-alpha	5	0.471254	0.00227915	NM_011579, NM_001145164, NM_030694, NM_001112715, NM_011636	911	12	18082	8.27022	0.99977	0.0394658	0.0372189
GOTERM_BP_DIRECT	GO:0002430~complement receptor mediated signaling pathway	5	0.471254	0.00227915	NM_001173550, NM_008039, NM_013521, NM_176912, NM_009779	911	12	18082	8.27022	0.99977	0.0394658	0.0372189
GOTERM_BP_DIRECT	GO:0007252~I-kappaB phosphorylation	5	0.471254	0.00227915	NM_011315, NM_021297, NM_126166, NM_011905, NM_133211	911	12	18082	8.27022	0.99977	0.0394658	0.0372189
GOTERM_MF_DIRECT	GO:0019957~C-C chemokine binding	4	0.377003	0.00240221	NM_010045, NM_009917, NM_009912, NM_011756	897	6	17446	12.9662	0.909308	0.0719453	0.0697826
GOTERM_MF_DIRECT	GO:0004540~ribonuclease activity	8	0.754006	0.00245104	NM_030098, NM_153159, NM_001123394, NM_021472, NM_177544, NM_007449, NM_007447, NM_001011875	897	37	17446	4.20525	0.913632	0.0719453	0.0697826
GOTERM_BP_DIRECT	GO:0048662~negative regulation of smooth muscle cell proliferation	8	0.754006	0.00256515	NM_001110791, NM_009397, NM_010442, NM_008357, NM_019467, NM_007447, NM_010637, NM_144549	911	38	18082	4.17864	0.99992	0.0442097	0.0416928
BIOCARTA	m_blymphocytePathway:B Lymphocyte Cell Surface Molecules	6	0.565504	0.00257973	NM_001077189, NM_009855, NM_008400, NM_001111316, NM_010493, NM_008404	165	9	1289	5.20808	0.373455	0.116733	0.112863
GOTERM_BP_DIRECT	GO:0032874~positive regulation of stress-activated MAPK cascade	6	0.565504	0.00262869	NM_010554, NM_021297, NM_138952, NM_008361, NM_001037747, NM_145857	911	20	18082	5.95456	0.999936	0.0448833	0.042328
GOTERM_BP_DIRECT	GO:0044130~negative regulation of growth of symbiont in host	6	0.565504	0.00262869	NM_008320, NM_010851, NM_009921, NM_011905, NM_010824, NM_145857	911	20	18082	5.95456	0.999936	0.0448833	0.042328
SMART	SM00092:RNAse_Pc	7	0.659755	0.00264034	NM_030098, NM_001123394, NM_021472, NM_177544, NM_007449, NM_007447, NM_001011875	610	25	10425	4.78525	0.536689	0.076834	0.0749858
GOTERM_BP_DIRECT	GO:0007155~cell adhesion	40	3.77003	0.00271381	NM_153795, NM_018762, NM_016685, NM_172498, NM_022321, NM_010580, NM_011150, NM_013591, NM_022305, NM_172539, NM_007398, NM_011347, NM_008485, NM_011345, NM_013489, NM_008400, NM_009851, NM_013749, NM_001005421, NM_001162365, NM_001111058, NM_001082960, NM_010194, NM_010493, NM_011580, NM_008404, NM_145581, NM_172647, NM_133754, NM_009369, NM_138672, NM_008397, NM_007483, NM_009987, NM_134152, NM…	911	485	18082	1.63699	0.999953	0.0461222	0.0434963
GOTERM_BP_DIRECT	GO:0042113~B cell activation	7	0.659755	0.00280332	NM_019388, NM_015790, NM_018773, NM_001164051, NM_020044, NM_007641, NM_008840, NM_008528	911	29	18082	4.79102	0.999967	0.0469985	0.0443228
GOTERM_BP_DIRECT	GO:0030316~osteoclast differentiation	7	0.659755	0.00280332	NM_001113530, NM_183426, NM_145634, NM_001037859, NM_029422, NM_001169153, NM_009399, NM_007778, NM_008416	911	29	18082	4.79102	0.999967	0.0469985	0.0443228
GOTERM_BP_DIRECT	GO:0043547~positive regulation of GTPase activity	17	1.60226	0.0028125	NM_021443, NM_026418, NM_007719, NM_001081011, NM_011691, NM_010493, NM_172647, NM_007419, NM_011337, NM_008397, NM_013654, NM_011333, NM_013653, NM_013652, NM_011331, NM_009061, NM_015811	911	146	18082	2.31113	0.999968	0.0469985	0.0443228
GOTERM_BP_DIRECT	GO:0032868~response to insulin	11	1.03676	0.00281658	NM_001039385, NM_009425, NM_009464, NM_173442, NM_031168, NM_011905, NM_008439, NM_016977, NM_001111096, NM_009627, NM_007913	911	71	18082	3.07512	0.999968	0.0469985	0.0443228
GOTERM_CC_DIRECT	GO:0005622~intracellular	105	9.89632	0.00285552	NM_001081128, NM_177568, NM_009909, NM_007601, NM_001167743, NM_080444, NM_001042605, NM_019549, NM_011706, NM_020272, NM_001177799, NM_001001332, NM_019662, NM_172161, NM_207231, NM_133914, NM_027988, NM_007719, NM_177337, NM_011656, NM_053182, NM_001145164, NM_001039394, NM_010285, NM_009465, NM_001002898, NM_019418, NM_010689, NM_025659, NM_001142701, NM_023635, NM_172133, NM_022024, NM_011691…	981	1599	19662	1.31613	0.716654	0.0426126	0.0398104
INTERPRO	IPR001304:C-type lectin	15	1.41376	0.00287425	NM_001005860, NM_001110320, NM_027218, NM_153197, NM_010819, NM_020001, NM_001033122, NM_011260, NM_008625, NM_011347, NM_001204252, NM_011345, NM_199311, NM_019948, NM_199034	1004	124	20594	2.48128	0.979936	0.0830474	0.0802955
GOTERM_CC_DIRECT	GO:0016323~basolateral plasma membrane	21	1.97926	0.00289882	NM_177322, NM_016794, NM_016972, NM_183168, NM_008813, NM_139305, NM_008998, NM_022305, NM_009848, NM_001173550, NM_008397, NM_011057, NM_009851, NM_029600, NM_028247, NM_008670, NM_145429, NM_145857, NM_010778, NM_009370, NM_011405	981	203	19662	2.07339	0.722028	0.0426126	0.0398104
INTERPRO	IPR018378:C-type lectin, conserved site	9	0.848256	0.00304093	NM_011347, NM_001005860, NM_001204252, NM_011345, NM_027218, NM_153197, NM_020001, NM_008625, NM_019948	1004	51	20594	3.61976	0.984011	0.086033	0.0831821
GOTERM_CC_DIRECT	GO:0034362~low-density lipoprotein particle	5	0.471254	0.00305397	NM_138310, NM_009696, NM_009693, NM_031195, NM_013737	981	13	19662	7.70877	0.740464	0.0434452	0.0405882
GOTERM_BP_DIRECT	GO:0001913~T cell mediated cytotoxicity	5	0.471254	0.00316196	NM_009256, NM_009982, NM_007801, NM_001177775, NM_029075	911	13	18082	7.63405	0.999991	0.0525228	0.0495326
GOTERM_BP_DIRECT	GO:0090280~positive regulation of calcium ion import	6	0.565504	0.00330897	NM_008871, NM_011057, NM_011333, NM_011331, NM_001145953, NM_011706	911	21	18082	5.67101	0.999995	0.0547172	0.051602
GOTERM_BP_DIRECT	GO:0051928~positive regulation of calcium ion transport	7	0.659755	0.00335731	NM_009775, NM_010589, NM_011337, NM_013653, NM_013652, NM_009912, NM_145429, NM_001190830	911	30	18082	4.63132	0.999996	0.0550209	0.0518884
GOTERM_BP_DIRECT	GO:0042327~positive regulation of phosphorylation	7	0.659755	0.00335731	NM_016807, NM_008397, NM_013653, NM_001098227, NM_011580, NM_007447, NM_001111096, NM_153505	911	30	18082	4.63132	0.999996	0.0550209	0.0518884
INTERPRO	IPR017441:Protein kinase, ATP binding site	33	3.11027	0.00336151	NM_177343, NM_019777, NM_172498, NM_010831, NM_011103, NM_001195025, NM_008842, NM_008587, NM_009873, NM_016896, NM_009371, NM_009097, NM_001190830, NM_009370, NM_001162365, NM_177078, NM_016693, NM_001037859, NM_010194, NM_021606, NM_001035531, NM_013482, NM_178907, NM_133810, NM_010589, NM_011950, NM_007560, NM_001025439, NM_001014390, NM_009465, NM_010583, NM_001172117, NM_011518, NM_001111096…	1004	394	20594	1.71801	0.989669	0.092265	0.0892077
INTERPRO	IPR024950:Dual specificity phosphatase	7	0.659755	0.00339709	NM_013642, NM_026268, NM_177710, NM_001033344, NM_010090, NM_001085390, NM_001007268	1004	31	20594	4.63173	0.990158	0.092265	0.0892077
UP_KEYWORDS	GTPase activation	17	1.60226	0.00343731	NM_178785, NM_026418, NM_001142701, NM_133914, NM_001037727, NM_172133, NM_001081011, NM_173402, NM_146011, NM_007486, NM_145476, NM_001005508, NM_134023, NM_009061, NM_015811, NM_198101, NM_009164	1041	163	22680	2.27224	0.701377	0.0301624	0.0262095
GOTERM_BP_DIRECT	GO:0042130~negative regulation of T cell proliferation	8	0.754006	0.00347309	NM_011521, NM_134250, NM_011577, NM_177789, NM_009883, NM_021893, NM_013819, NM_001077705	911	40	18082	3.9697	0.999997	0.0564147	0.0532028
GOTERM_BP_DIRECT	GO:0009409~response to cold	8	0.754006	0.00347309	NM_001039385, NM_010234, NM_139198, NM_021274, NM_009464, NM_031168, NM_007419, NM_009627	911	40	18082	3.9697	0.999997	0.0564147	0.0532028
UP_SEQ_FEATURE	repeat:LRR 9	15	1.41376	0.00354562	NM_146191, NM_021297, NM_001081330, NM_126166, NM_177303, NM_133211, NM_146164, NM_205820, NM_009841, NM_030682, NM_205823, NM_146069, NM_011905, NM_011604, NM_145857	907	123	18012	2.42181	0.999634	0.235983	0.233866
INTERPRO	IPR023411:Ribonuclease A, active site	6	0.565504	0.00357102	NM_030098, NM_001123394, NM_021472, NM_177544, NM_007449, NM_007447	1004	22	20594	5.59417	0.992235	0.0950871	0.0919362
GOTERM_MF_DIRECT	GO:0001530~lipopolysaccharide binding	6	0.565504	0.00361121	NM_011347, NM_009841, NM_031254, NM_021297, NM_011905, NM_001038845	897	21	17446	5.55694	0.972962	0.100111	0.0971013
GOTERM_MF_DIRECT	GO:0019955~cytokine binding	6	0.565504	0.00361121	NM_010511, NM_001037859, NM_009399, NM_009851, NM_009915, NM_001042605	897	21	17446	5.55694	0.972962	0.100111	0.0971013
GOTERM_BP_DIRECT	GO:0008217~regulation of blood pressure	10	0.942507	0.00366513	NM_008102, NM_001033954, NM_008771, NM_010442, NM_133670, NM_011198, NM_013464, NM_007806, NM_009779, NM_008969	911	62	18082	3.20137	0.999999	0.0592717	0.0558972
GOTERM_BP_DIRECT	GO:0051591~response to cAMP	9	0.848256	0.00370766	NM_001039385, NM_008036, NM_010234, NM_001162365, NM_021412, NM_013642, NM_172498, NM_011065, NM_010592, NM_008416	911	51	18082	3.50268	0.999999	0.0596966	0.0562979
UP_SEQ_FEATURE	chain:H-2 class I histocompatibility antigen, Q9 alpha chain	4	0.377003	0.0038113	NM_207648, NM_023124, NM_010394, NM_010392	907	7	18012	11.3479	0.999798	0.235983	0.233866
UP_SEQ_FEATURE	domain:HIN-200	4	0.377003	0.0038113	NM_001013779, NM_175026, NM_001033450, NM_008329	907	7	18012	11.3479	0.999798	0.235983	0.233866
UP_SEQ_FEATURE	chain:H-2 class I histocompatibility antigen, Q7 alpha chain	4	0.377003	0.0038113	NM_207648, NM_023124, NM_010394, NM_010392	907	7	18012	11.3479	0.999798	0.235983	0.233866
UP_SEQ_FEATURE	short sequence motif:ITIM motif 2	4	0.377003	0.0038113	NM_153510, NM_013532, NM_008147, NM_178611, NM_001113474	907	7	18012	11.3479	0.999798	0.235983	0.233866
UP_SEQ_FEATURE	short sequence motif:ITIM motif 1	4	0.377003	0.0038113	NM_153510, NM_013532, NM_008147, NM_178611, NM_001113474	907	7	18012	11.3479	0.999798	0.235983	0.233866
UP_SEQ_FEATURE	chain:class Ib MHC antigen Qa-2	4	0.377003	0.0038113	NM_207648, NM_023124, NM_010394, NM_010392	907	7	18012	11.3479	0.999798	0.235983	0.233866
UP_SEQ_FEATURE	chain:H-2 class I histocompatibility antigen, Q8 alpha chain	4	0.377003	0.0038113	NM_207648, NM_023124, NM_010394, NM_010392	907	7	18012	11.3479	0.999798	0.235983	0.233866
GOTERM_BP_DIRECT	GO:0050869~negative regulation of B cell activation	4	0.377003	0.00381706	NM_010566, NM_009397, NM_007987, NM_023380	911	7	18082	11.342	0.999999	0.0603984	0.0569598
GOTERM_BP_DIRECT	GO:0045730~respiratory burst	4	0.377003	0.00381706	NM_013612, NM_007807, NM_007806, NM_010876	911	7	18082	11.342	0.999999	0.0603984	0.0569598
GOTERM_BP_DIRECT	GO:0031622~positive regulation of fever generation	4	0.377003	0.00381706	NM_013653, NM_011198, NM_009917, NM_008361	911	7	18082	11.342	0.999999	0.0603984	0.0569598
GOTERM_BP_DIRECT	GO:0045359~positive regulation of interferon-beta biosynthetic process	4	0.377003	0.00381706	NM_021297, NM_126166, NM_133211, NM_174989	911	7	18082	11.342	0.999999	0.0603984	0.0569598
GOTERM_CC_DIRECT	GO:0031410~cytoplasmic vesicle	49	4.61828	0.00384375	NM_177322, NM_175188, NM_153551, NM_007449, NM_010260, NM_007447, NM_008102, NM_001039385, NM_010259, NM_011227, NM_001173550, NM_194336, NM_011905, NM_018734, NM_019429, NM_013848, NM_001024137, NM_010778, NM_133836, NM_001081011, NM_013482, NM_174989, NM_172647, NM_009621, NM_008694, NM_001039394, NM_001123394, NM_001172117, NM_177544, NM_172777, NM_007398, NM_030682, NM_009898, NM_145545, NM_0…	981	646	19662	1.52028	0.817017	0.0529717	0.0494883
GOTERM_BP_DIRECT	GO:0042771~intrinsic apoptotic signaling pathway in response to DNA damage by p53 class mediator	7	0.659755	0.00398881	NM_023258, NM_033601, NM_021451, NM_001014390, NM_007669, NM_008329, NM_019738	911	31	18082	4.48192	1	0.0628451	0.0592672
INTERPRO	IPR007111:NACHT nucleoside triphosphatase	7	0.659755	0.00401163	NM_001033207, NM_010872, NM_010871, NM_009351, NM_008670, NM_145827, NM_145857	1004	32	20594	4.48699	0.995741	0.104765	0.101294
UP_KEYWORDS	Nucleotide-binding	105	9.89632	0.00402606	NM_001033207, NM_008663, NM_001195025, NM_133198, NM_009873, NM_194336, NM_018734, NM_023141, NM_009593, NM_009351, NM_020272, NM_019662, NM_172161, NM_207231, NM_177337, NM_013683, NM_053214, NM_001145164, NM_001039394, NM_001025439, NM_007560, NM_011530, NM_009465, NM_145211, NM_008131, NM_010846, NM_001111096, NM_010208, NM_145857, NM_023635, NM_027835, NM_026864, NM_172498, NM_007746, NM_0084…	1041	1754	22680	1.30422	0.757317	0.034467	0.02995
GOTERM_MF_DIRECT	GO:0016176~superoxide-generating NADPH oxidase activator activity	4	0.377003	0.00404373	NM_027988, NM_011057, NM_008677, NM_010876	897	7	17446	11.1139	0.98247	0.106201	0.103009
GOTERM_MF_DIRECT	GO:0032036~myosin heavy chain binding	4	0.377003	0.00404373	NM_009898, NM_009465, NM_008653, NM_001033303	897	7	17446	11.1139	0.98247	0.106201	0.103009
GOTERM_BP_DIRECT	GO:0007179~transforming growth factor beta receptor signaling pathway	11	1.03676	0.00422315	NM_010234, NM_133219, NM_007560, NM_011577, NM_011057, NM_011333, NM_011386, NM_010580, NM_009371, NM_145429, NM_009370	911	75	18082	2.91112	1	0.0650389	0.0613361
KEGG_PATHWAY	mmu05020:Prion diseases	8	0.754006	0.00422527	NM_007574, NM_007572, NM_009777, NM_010554, NM_013653, NM_031168, NM_008361, NM_007913	494	33	7691	3.77426	0.644116	0.0198263	0.0156822
GOTERM_BP_DIRECT	GO:0032703~negative regulation of interleukin-2 production	5	0.471254	0.00425207	NM_134250, NM_009397, NM_001163504, NM_177789, NM_145857	911	14	18082	7.08876	1	0.0650389	0.0613361
GOTERM_BP_DIRECT	GO:0032743~positive regulation of interleukin-2 production	5	0.471254	0.00425207	NM_001111022, NM_009821, NM_009915, NM_138952, NM_028773, NM_009856	911	14	18082	7.08876	1	0.0650389	0.0613361
GOTERM_BP_DIRECT	GO:0070498~interleukin-1-mediated signaling pathway	5	0.471254	0.00425207	NM_172161, NM_010554, NM_008362, NM_139064, NM_007913	911	14	18082	7.08876	1	0.0650389	0.0613361
GOTERM_BP_DIRECT	GO:2000178~negative regulation of neural precursor cell proliferation	5	0.471254	0.00425207	NM_010496, NM_009917, NM_007570, NM_008361, NM_013627	911	14	18082	7.08876	1	0.0650389	0.0613361
GOTERM_BP_DIRECT	GO:0045060~negative thymic T cell selection	5	0.471254	0.00425207	NM_033374, NM_007719, NM_001111316, NM_001042605, NM_007987	911	14	18082	7.08876	1	0.0650389	0.0613361
GOTERM_BP_DIRECT	GO:0051279~regulation of release of sequestered calcium ion into cytosol	5	0.471254	0.00425207	NM_001162365, NM_009898, NM_172498, NM_007806, NM_001111096, NM_001077705	911	14	18082	7.08876	1	0.0650389	0.0613361
PIR_SUPERFAMILY	PIRSF000939:dual specificity protein phosphatase (MAP kinase phosphatase)	4	0.377003	0.00425303	NM_013642, NM_026268, NM_010090, NM_001085390	115	6	1807	10.4754	0.341431	0.416797	0.416797
GOTERM_BP_DIRECT	GO:0006874~cellular calcium ion homeostasis	13	1.22526	0.00438254	NM_001033954, NM_022331, NM_009915, NM_009504, NM_009912, NM_009406, NM_019582, NM_011337, NM_011577, NM_010422, NM_011333, NM_013653, NM_009696	911	100	18082	2.58031	1	0.0667565	0.0629558
GOTERM_MF_DIRECT	GO:0043565~sequence-specific DNA binding	49	4.61828	0.00456087	NM_001163504, NM_008416, NM_009504, NM_007496, NM_009233, NM_007498, NM_145365, NM_015743, NM_019866, NM_010658, NM_007492, NM_007679, NM_007678, NM_007913, NM_011138, NM_009744, NM_008452, NM_010444, NM_001025597, NM_008250, NM_021455, NM_028967, NM_011809, NM_007548, NM_183193, NM_010234, NM_008689, NM_010791, NM_013464, NM_030887, NM_001025565, NM_145827, NM_010637, NM_013627, NM_010755, NM_00…	897	633	17446	1.50555	0.989561	0.116712	0.113203
GOTERM_BP_DIRECT	GO:0042157~lipoprotein metabolic process	7	0.659755	0.00470404	NM_031159, NM_013454, NM_009696, NM_177820, NM_009693, NM_007469, NM_175391	911	32	18082	4.34186	1	0.071064	0.0670181
GOTERM_BP_DIRECT	GO:0070555~response to interleukin-1	7	0.659755	0.00470404	NM_172161, NM_011345, NM_010851, NM_009399, NM_138952, NM_007806, NM_008362	911	32	18082	4.34186	1	0.071064	0.0670181
GOTERM_BP_DIRECT	GO:0071277~cellular response to calcium ion	9	0.848256	0.00472516	NM_008036, NM_010234, NM_133914, NM_001033713, NM_138301, NM_009663, NM_010592, NM_008416, NM_007601, NM_001177799	911	53	18082	3.3705	1	0.0710905	0.0670431
KEGG_PATHWAY	mmu05340:Primary immunodeficiency	8	0.754006	0.00503351	NM_007398, NM_011530, NM_001111316, NM_008528, NM_013683, NM_013482, NM_021349, NM_017480	494	34	7691	3.66325	0.708081	0.0231732	0.0183296
INTERPRO	IPR008967:p53-like transcription factor, DNA-binding	8	0.754006	0.00503403	NM_001111022, NM_009046, NM_009821, NM_008689, NM_001136073, NM_009284, NM_009044, NM_181319, NM_019408	1004	44	20594	3.72945	0.998944	0.128985	0.124711
GOTERM_BP_DIRECT	GO:0043407~negative regulation of MAP kinase activity	8	0.754006	0.00526883	NM_011103, NM_013642, NM_009696, NM_009061, NM_008361, NM_001111096, NM_001077705, NM_170758	911	43	18082	3.69275	1	0.0789465	0.0744518
GOTERM_BP_DIRECT	GO:0008630~intrinsic apoptotic signaling pathway in response to DNA damage	9	0.848256	0.00530795	NM_207680, NM_008562, NM_011610, NM_021451, NM_010442, NM_019777, NM_133662, NM_007536, NM_007535	911	54	18082	3.30809	1	0.0792093	0.0746997
INTERPRO	IPR006117:2-5-oligoadenylate synthetase, conserved site	4	0.377003	0.00536381	NM_011854, NM_145211, NM_145153, NM_145209	1004	8	20594	10.256	0.999327	0.13489	0.13042
GOTERM_BP_DIRECT	GO:0019731~antibacterial humoral response	7	0.659755	0.00550928	NM_009921, NM_010398, NM_008522, NM_177544, NM_007447, NM_009735, NM_009627	911	33	18082	4.21029	1	0.0815506	0.0769077
GOTERM_BP_DIRECT	GO:0071310~cellular response to organic substance	7	0.659755	0.00550928	NM_009853, NM_010444, NM_011179, NM_009807, NM_007806, NM_008361, NM_007913	911	33	18082	4.21029	1	0.0815506	0.0769077
GOTERM_BP_DIRECT	GO:0050901~leukocyte tethering or rolling	5	0.471254	0.00556991	NM_011347, NM_011345, NM_173442, NM_011693, NM_013591	911	15	18082	6.61617	1	0.0817886	0.0771321
GOTERM_BP_DIRECT	GO:0010820~positive regulation of T cell chemotaxis	5	0.471254	0.00556991	NM_007719, NM_013653, NM_018866, NM_009915, NM_019418	911	15	18082	6.61617	1	0.0817886	0.0771321
BIOCARTA	M_il1rPathway:Signal transduction through IL1R	11	1.03676	0.00568172	NM_172161, NM_010851, NM_011577, NM_010554, NM_008689, NM_031168, NM_010907, NM_016896, NM_001039701, NM_008362, NM_008361	165	33	1289	2.60404	0.643466	0.146351	0.141499
GOTERM_MF_DIRECT	GO:0008134~transcription factor binding	30	2.82752	0.0056824	NM_021455, NM_001163502, NM_001139516, NM_175026, NM_025972, NM_008416, NM_001204910, NM_001122895, NM_010234, NM_008842, NM_013464, NM_001172205, NM_011804, NM_010658, NM_145827, NM_010637, NM_013627, NM_009097, NM_001136073, NM_001033450, NM_011065, NM_008329, NM_010592, NM_008668, NM_007678, NM_007913, NM_028261, NM_010444, NM_033601, NM_009883, NM_144549	897	342	17446	1.70608	0.996611	0.141776	0.137514
UP_KEYWORDS	Tyrosine-protein kinase	13	1.22526	0.00568627	NM_001162365, NM_001037859, NM_172498, NM_010194, NM_013482, NM_010589, NM_001014390, NM_009465, NM_008587, NM_010583, NM_001172117, NM_011518, NM_001111096, NM_010208, NM_001190830	1041	113	22680	2.50644	0.864878	0.047521	0.0412932
GOTERM_BP_DIRECT	GO:0001798~positive regulation of type IIa hypersensitivity	4	0.377003	0.00587989	NM_009778, NM_010186, NM_010188, NM_010185	911	8	18082	9.92426	1	0.08334	0.0785952
GOTERM_BP_DIRECT	GO:0002821~positive regulation of adaptive immune response	4	0.377003	0.00587989	NM_023258, NM_009851, NM_001042605, NM_028773	911	8	18082	9.92426	1	0.08334	0.0785952
GOTERM_BP_DIRECT	GO:0045591~positive regulation of regulatory T cell differentiation	4	0.377003	0.00587989	NM_011577, NM_010708, NM_013819, NM_010778	911	8	18082	9.92426	1	0.08334	0.0785952
GOTERM_BP_DIRECT	GO:0050688~regulation of defense response to virus	4	0.377003	0.00587989	NM_008331, NM_020286, NM_008620, NM_007645	911	8	18082	9.92426	1	0.08334	0.0785952
GOTERM_BP_DIRECT	GO:0002675~positive regulation of acute inflammatory response	4	0.377003	0.00587989	NM_009663, NM_031168, NM_020272, NM_007403	911	8	18082	9.92426	1	0.08334	0.0785952
GOTERM_BP_DIRECT	GO:0045646~regulation of erythrocyte differentiation	4	0.377003	0.00587989	NM_011355, NM_009873, NM_009735, NM_001111096	911	8	18082	9.92426	1	0.08334	0.0785952
GOTERM_BP_DIRECT	GO:0045986~negative regulation of smooth muscle contraction	4	0.377003	0.00587989	NM_001033954, NM_011198, NM_010876, NM_007419	911	8	18082	9.92426	1	0.08334	0.0785952
GOTERM_BP_DIRECT	GO:0043615~astrocyte cell migration	4	0.377003	0.00587989	NM_011337, NM_010422, NM_011333, NM_011331	911	8	18082	9.92426	1	0.08334	0.0785952
GOTERM_BP_DIRECT	GO:0043304~regulation of mast cell degranulation	4	0.377003	0.00587989	NM_009008, NM_001009573, NM_010194, NM_001111096	911	8	18082	9.92426	1	0.08334	0.0785952
GOTERM_BP_DIRECT	GO:0006958~complement activation, classical pathway	9	0.848256	0.00594404	NM_007574, NM_007572, NM_009777, NM_009778, NM_013484, NM_173864, NM_144938, NM_009780, NM_023143	911	55	18082	3.24794	1	0.0839253	0.0791472
KEGG_PATHWAY	mmu05143:African trypanosomiasis	8	0.754006	0.00595266	NM_011345, NM_010851, NM_177568, NM_011693, NM_031168, NM_010493, NM_007987, NM_008361	494	35	7691	3.55859	0.767017	0.0268972	0.0212752
UP_KEYWORDS	Tumor suppressor	14	1.31951	0.00596628	NM_023258, NM_018750, NM_001139516, NM_001163504, NM_023320, NM_010194, NM_172767, NM_010831, NM_011103, NM_008694, NM_007483, NM_178045, NM_010658, NM_016868	1041	128	22680	2.38293	0.877597	0.0487015	0.0423189
GOTERM_BP_DIRECT	GO:0010575~positive regulation of vascular endothelial growth factor production	6	0.565504	0.00609957	NM_001173550, NM_009778, NM_010554, NM_011198, NM_009779, NM_008361	911	24	18082	4.96213	1	0.0854638	0.0805981
GOTERM_BP_DIRECT	GO:0042104~positive regulation of activated T cell proliferation	6	0.565504	0.00609957	NM_010512, NM_010589, NM_023258, NM_019388, NM_015790, NM_013730, NM_001190830	911	24	18082	4.96213	1	0.0854638	0.0805981
GOTERM_BP_DIRECT	GO:0006919~activation of cysteine-type endopeptidase activity involved in apoptotic process	10	0.942507	0.00618286	NM_009114, NM_023258, NM_008771, NM_021451, NM_007544, NM_013650, NM_010171, NM_145827, NM_011723, NM_177371	911	67	18082	2.96247	1	0.0863014	0.0813881
GOTERM_MF_DIRECT	GO:0016175~superoxide-generating NADPH oxidase activity	4	0.377003	0.00622417	NM_007807, NM_007806, NM_010876, NM_010877	897	8	17446	9.72464	0.998033	0.147898	0.143452
GOTERM_MF_DIRECT	GO:0050786~RAGE receptor binding	4	0.377003	0.00622417	NM_009114, NM_008039, NM_013521, NM_013650	897	8	17446	9.72464	0.998033	0.147898	0.143452
GOTERM_BP_DIRECT	GO:0008284~positive regulation of cell proliferation	42	3.95853	0.00622846	NM_177322, NM_021455, NM_021274, NM_009909, NM_177544, NM_172498, NM_007801, NM_001145953, NM_001077705, NM_009627, NM_010512, NM_008485, NM_139198, NM_010496, NM_001098227, NM_009971, NM_008225, NM_007498, NM_010559, NM_015768, NM_009370, NM_133219, NM_001162365, NM_001113530, NM_001037859, NM_010928, NM_007778, NM_011580, NM_008965, NM_001013365, NM_001110508, NM_016807, NM_011577, NM_009921, N…	911	542	18082	1.53808	1	0.0866087	0.0816778
BIOCARTA	m_nkcellsPathway:Ras-Independent pathway in NK cell-mediated cytotoxicity	8	0.754006	0.00629857	NM_001162365, NM_172498, NM_011691, NM_011518, NM_010380, NM_009735, NM_001001892, NM_001077705, NM_010689	165	19	1289	3.28931	0.681345	0.146351	0.141499
INTERPRO	IPR020422:Dual specificity phosphatase, subgroup, catalytic domain	7	0.659755	0.0063488	NM_013642, NM_026268, NM_177710, NM_001033344, NM_010090, NM_001085390, NM_001007268	1004	35	20594	4.10239	0.999825	0.152262	0.147217
INTERPRO	IPR012317:Poly(ADP-ribose) polymerase, catalytic domain	5	0.471254	0.00636033	NM_030253, NM_172893, NM_001039530, NM_028864, NM_001163576	1004	16	20594	6.40999	0.999827	0.152262	0.147217
INTERPRO	IPR000387:Protein-tyrosine/Dual specificity phosphatase	11	1.03676	0.00639098	NM_013642, NM_026268, NM_177710, NM_001111316, NM_177081, NM_001033344, NM_010090, NM_001077705, NM_001085390, NM_011206, NM_001007268	1004	82	20594	2.7516	0.999835	0.152262	0.147217
GOTERM_CC_DIRECT	GO:0031234~extrinsic component of cytoplasmic side of plasma membrane	10	0.942507	0.00641916	NM_010589, NM_001162365, NM_010583, NM_172498, NM_010194, NM_001172117, NM_011518, NM_013482, NM_015811, NM_001111096, NM_010208, NM_001190830	981	68	19662	2.94747	0.941573	0.0857834	0.0801423
GOTERM_BP_DIRECT	GO:0045785~positive regulation of cell adhesion	9	0.848256	0.00663642	NM_001033954, NM_011347, NM_013653, NM_011333, NM_011691, NM_009373, NM_008965, NM_019427, NM_007403	911	56	18082	3.18994	1	0.0919332	0.0866992
GOTERM_BP_DIRECT	GO:0014070~response to organic cyclic compound	11	1.03676	0.00670163	NM_008689, NM_026268, NM_013464, NM_010493, NM_009807, NM_007570, NM_009856, NM_001111096, NM_007408, NM_001038845, NM_010877	911	80	18082	2.72917	1	0.0924876	0.087222
UP_KEYWORDS	Protein phosphatase	14	1.31951	0.00678359	NM_026268, NM_177710, NM_001111316, NM_001110218, NM_010090, NM_001077705, NM_001085390, NM_013642, NM_010167, NM_027982, NM_177081, NM_011206, NM_001007268, NM_177691	1041	130	22680	2.34626	0.908293	0.0541145	0.0470226
GOTERM_BP_DIRECT	GO:0006911~phagocytosis, engulfment	8	0.754006	0.00680323	NM_001077189, NM_031254, NM_010186, NM_013454, NM_010188, NM_019467, NM_007547, NM_010185	911	45	18082	3.52863	1	0.093538	0.0882127
INTERPRO	IPR017241:Toll-like receptor	3	0.282752	0.00687895	NM_030682, NM_011905, NM_011604	1004	3	20594	20.512	0.999915	0.161062	0.155725
BIOCARTA	m_nfkbpathway:NF-kB Signaling Pathway	9	0.848256	0.00704112	NM_011610, NM_010851, NM_010554, NM_008689, NM_009397, NM_021297, NM_010907, NM_016896, NM_008362	165	24	1289	2.92955	0.721671	0.146351	0.141499
GOTERM_MF_DIRECT	GO:0008047~enzyme activator activity	7	0.659755	0.00706156	NM_011103, NM_031159, NM_011179, NM_183249, NM_009663, NM_008521, NM_009805, NM_207653	897	34	17446	4.00426	0.999152	0.162114	0.157241
UP_SEQ_FEATURE	domain:ABC transporter	5	0.471254	0.0071213	NM_011994, NM_011530, NM_013683, NM_030239, NM_009593	907	16	18012	6.2059	1	0.379283	0.37588
GOTERM_BP_DIRECT	GO:0001516~prostaglandin biosynthetic process	5	0.471254	0.00713461	NM_019455, NM_011198, NM_001042605, NM_011539, NM_008969	911	16	18082	6.20266	1	0.0948275	0.0894287
GOTERM_BP_DIRECT	GO:0043306~positive regulation of mast cell degranulation	5	0.471254	0.00713461	NM_001008700, NM_009631, NM_011518, NM_010185, NM_010208	911	16	18082	6.20266	1	0.0948275	0.0894287
SMART	SM00219:TyrKc	12	1.13101	0.00718907	NM_001162365, NM_001037859, NM_172498, NM_010194, NM_013482, NM_010589, NM_009465, NM_008587, NM_010583, NM_001172117, NM_011518, NM_001111096, NM_010208, NM_001190830	610	81	10425	2.53188	0.877492	0.190184	0.185609
GOTERM_CC_DIRECT	GO:0035355~Toll-like receptor 2-Toll-like receptor 6 protein complex	3	0.282752	0.00719863	NM_030682, NM_011905, NM_011604	981	3	19662	20.0428	0.958666	0.0933704	0.0872304
BIOCARTA	m_ctlPathway:CTL mediated immune response against target cells	7	0.659755	0.00723412	NM_008400, NM_010493, NM_010380, NM_007987, NM_008404, NM_009735, NM_001001892	165	15	1289	3.64566	0.731293	0.146351	0.141499
BIOCARTA	m_nktPathway:Selective expression of chemokine receptors during T-cell polarization	10	0.942507	0.00727711	NM_010511, NM_001008700, NM_011337, NM_007719, NM_011577, NM_013652, NM_009915, NM_009917, NM_008338, NM_009912	165	29	1289	2.69383	0.733391	0.146351	0.141499
UP_SEQ_FEATURE	domain:Sushi 3	6	0.565504	0.00729804	NM_011347, NM_011345, NM_008198, NM_009888, NM_013484, NM_010778	907	25	18012	4.76613	1	0.379283	0.37588
GOTERM_BP_DIRECT	GO:0019835~cytolysis	6	0.565504	0.00731422	NM_017372, NM_008013, NM_026960, NM_010370, NM_013590, NM_001038845	911	25	18082	4.76364	1	0.0948275	0.0894287
GOTERM_BP_DIRECT	GO:0001816~cytokine production	6	0.565504	0.00731422	NM_001136073, NM_010583, NM_016767, NM_021460, NM_009044, NM_009141	911	25	18082	4.76364	1	0.0948275	0.0894287
GOTERM_BP_DIRECT	GO:0048844~artery morphogenesis	6	0.565504	0.00731422	NM_001162476, NM_009696, NM_007548, NM_009693, NM_013913, NM_009370	911	25	18082	4.76364	1	0.0948275	0.0894287
GOTERM_BP_DIRECT	GO:0045453~bone resorption	6	0.565504	0.00731422	NM_146191, NM_001162365, NM_001102405, NM_009008, NM_172498, NM_021281, NM_011723	911	25	18082	4.76364	1	0.0948275	0.0894287
GOTERM_BP_DIRECT	GO:0033209~tumor necrosis factor-mediated signaling pathway	6	0.565504	0.00731422	NM_023258, NM_001162365, NM_001013779, NM_009399, NM_172498, NM_019418, NM_008518	911	25	18082	4.76364	1	0.0948275	0.0894287
UP_SEQ_FEATURE	region of interest:Purine nucleotide binding	3	0.282752	0.00732853	NM_009463, NM_009464, NM_011671	907	3	18012	19.8589	1	0.379283	0.37588
UP_SEQ_FEATURE	chain:Stefin-1	3	0.282752	0.00732853	NM_001082546, NM_001082543, NM_025288	907	3	18012	19.8589	1	0.379283	0.37588
UP_SEQ_FEATURE	chain:Stefin-3	3	0.282752	0.00732853	NM_001082546, NM_001082543, NM_025288	907	3	18012	19.8589	1	0.379283	0.37588
UP_SEQ_FEATURE	domain:HIN-200 2	3	0.282752	0.00732853	NM_011940, NM_001033450, NM_008329, NM_008327	907	3	18012	19.8589	1	0.379283	0.37588
UP_SEQ_FEATURE	domain:HIN-200 1	3	0.282752	0.00732853	NM_011940, NM_001033450, NM_008329, NM_008327	907	3	18012	19.8589	1	0.379283	0.37588
GOTERM_BP_DIRECT	GO:0002554~serotonin secretion by platelet	3	0.282752	0.00733615	NM_008771, NM_011518, NM_010185	911	3	18082	19.8485	1	0.0948275	0.0894287
GOTERM_BP_DIRECT	GO:0070423~nucleotide-binding oligomerization domain containing signaling pathway	3	0.282752	0.00733615	NM_138952, NM_001037747, NM_145857	911	3	18082	19.8485	1	0.0948275	0.0894287
GOTERM_BP_DIRECT	GO:0002277~myeloid dendritic cell activation involved in immune response	3	0.282752	0.00733615	NM_023258, NM_033374, NM_013730	911	3	18082	19.8485	1	0.0948275	0.0894287
GOTERM_BP_DIRECT	GO:0002246~wound healing involved in inflammatory response	3	0.282752	0.00733615	NM_010442, NM_009851, NM_009915	911	3	18082	19.8485	1	0.0948275	0.0894287
GOTERM_BP_DIRECT	GO:0032493~response to bacterial lipoprotein	3	0.282752	0.00733615	NM_030682, NM_011905, NM_011604	911	3	18082	19.8485	1	0.0948275	0.0894287
GOTERM_BP_DIRECT	GO:0042531~positive regulation of tyrosine phosphorylation of STAT protein	3	0.282752	0.00733615	NM_013653, NM_008225, NM_001111096	911	3	18082	19.8485	1	0.0948275	0.0894287
GOTERM_BP_DIRECT	GO:0038094~Fc-gamma receptor signaling pathway	3	0.282752	0.00733615	NM_010819, NM_010185, NM_019948	911	3	18082	19.8485	1	0.0948275	0.0894287
GOTERM_BP_DIRECT	GO:2000660~negative regulation of interleukin-1-mediated signaling pathway	3	0.282752	0.00733615	NM_010555, NM_031168, NM_001039701	911	3	18082	19.8485	1	0.0948275	0.0894287
GOTERM_BP_DIRECT	GO:0071727~cellular response to triacyl bacterial lipopeptide	3	0.282752	0.00733615	NM_009841, NM_030682, NM_011905	911	3	18082	19.8485	1	0.0948275	0.0894287
GOTERM_BP_DIRECT	GO:0034136~negative regulation of toll-like receptor 2 signaling pathway	3	0.282752	0.00733615	NM_001111096, NM_145857, NM_008392	911	3	18082	19.8485	1	0.0948275	0.0894287
GOTERM_BP_DIRECT	GO:0051603~proteolysis involved in cellular protein catabolic process	9	0.848256	0.00738811	NM_022325, NM_009982, NM_013585, NM_021281, NM_011175, NM_007801, NM_010370, NM_010724, NM_008906	911	57	18082	3.13398	1	0.0951641	0.0897461
INTERPRO	IPR000719:Protein kinase, catalytic domain	39	3.67578	0.00741493	NM_177343, NM_019777, NM_172498, NM_007746, NM_138952, NM_080708, NM_010831, NM_011103, NM_001195025, NM_008842, NM_008587, NM_009873, NM_016896, NM_009371, NM_009097, NM_001190830, NM_009370, NM_172161, NM_001162365, NM_146191, NM_177078, NM_016693, NM_001037859, NM_010194, NM_021606, NM_001035531, NM_013482, NM_178907, NM_133810, NM_010589, NM_011950, NM_007560, NM_001025439, NM_001014390, NM_0…	1004	515	20594	1.55333	0.999959	0.170669	0.165014
UP_SEQ_FEATURE	repeat:LRR 8	15	1.41376	0.00757431	NM_146191, NM_021297, NM_001081330, NM_126166, NM_177303, NM_133211, NM_146164, NM_205820, NM_009841, NM_030682, NM_205823, NM_146069, NM_011905, NM_011604, NM_145857	907	134	18012	2.22301	1	0.379283	0.37588
GOTERM_MF_DIRECT	GO:0019770~IgG receptor activity	3	0.282752	0.00763463	NM_010186, NM_010189, NM_010188	897	3	17446	19.4493	0.999523	0.162114	0.157241
GOTERM_MF_DIRECT	GO:0046979~TAP2 binding	3	0.282752	0.00763463	NM_011530, NM_013683, NM_001025313	897	3	17446	19.4493	0.999523	0.162114	0.157241
GOTERM_MF_DIRECT	GO:0046978~TAP1 binding	3	0.282752	0.00763463	NM_011530, NM_013683, NM_001025313	897	3	17446	19.4493	0.999523	0.162114	0.157241
GOTERM_MF_DIRECT	GO:0016505~peptidase activator activity involved in apoptotic process	3	0.282752	0.00763463	NM_023258, NM_009982, NM_007801	897	3	17446	19.4493	0.999523	0.162114	0.157241
UP_SEQ_FEATURE	active site:Charge relay system	20	1.88501	0.00765713	NM_001110252, NM_134102, NM_013484, NM_173864, NM_029614, NM_010370, NM_153404, NM_145403, NM_008198, NM_008873, NM_133792, NM_008455, NM_019429, NM_144938, NM_023143, NM_021460, NM_144915, NM_028243, NM_026185, NM_013737	907	205	18012	1.93745	1	0.379283	0.37588
GOTERM_CC_DIRECT	GO:0005667~transcription factor complex	24	2.26202	0.00771891	NM_021455, NM_001163502, NM_001033713, NM_001139516, NM_001136073, NM_010592, NM_008416, NM_007678, NM_007496, NM_010234, NM_010444, NM_011355, NM_008225, NM_011386, NM_013464, NM_001172205, NM_015743, NM_011804, NM_001025597, NM_019866, NM_009044, NM_010658, NM_010637, NM_013627	981	267	19662	1.8016	0.967197	0.0972583	0.0908626
GOTERM_MF_DIRECT	GO:0043027~cysteine-type endopeptidase inhibitor activity involved in apoptotic process	6	0.565504	0.00795531	NM_007464, NM_009256, NM_019418, NM_007536, NM_008670, NM_009097	897	25	17446	4.66783	0.999655	0.165404	0.160432
INTERPRO	IPR008917:Eukaryotic transcription factor, Skn-1-like, DNA-binding	5	0.471254	0.0080012	NM_010592, NM_010902, NM_008416, NM_010658, NM_010755	1004	17	20594	6.03293	0.999982	0.181094	0.175093
UP_KEYWORDS	Guanine-nucleotide releasing factor	14	1.31951	0.00817339	NM_153551, NM_177611, NM_011691, NM_152801, NM_013867, NM_028195, NM_033374, NM_013710, NM_029332, NM_134023, NM_028785, NM_016846, NM_011878, NM_144538	1041	133	22680	2.29334	0.943902	0.0637525	0.0553974
GOTERM_BP_DIRECT	GO:0009611~response to wounding	9	0.848256	0.00820216	NM_011577, NM_009397, NM_011057, NM_011333, NM_031168, NM_008879, NM_011756, NM_013627, NM_009627	911	58	18082	3.07994	1	0.10528	0.0992863
UP_SEQ_FEATURE	domain:RHD	4	0.377003	0.00847984	NM_009046, NM_008689, NM_001136073, NM_019408	907	9	18012	8.82617	1	0.410903	0.407216
GOTERM_BP_DIRECT	GO:0035456~response to interferon-beta	4	0.377003	0.0084923	NM_019777, NM_030694, NM_001112715, NM_011636	911	9	18082	8.82156	1	0.106038	0.100001
GOTERM_BP_DIRECT	GO:0045410~positive regulation of interleukin-6 biosynthetic process	4	0.377003	0.0084923	NM_030682, NM_021297, NM_011604, NM_008361	911	9	18082	8.82156	1	0.106038	0.100001
GOTERM_BP_DIRECT	GO:0002481~antigen processing and presentation of exogenous protein antigen via MHC class Ib, TAP-dependent	4	0.377003	0.0084923	NM_011530, NM_013683, NM_013819, NM_009735	911	9	18082	8.82156	1	0.106038	0.100001
GOTERM_BP_DIRECT	GO:0071639~positive regulation of monocyte chemotactic protein-1 production	4	0.377003	0.0084923	NM_010554, NM_013489, NM_008361, NM_145857	911	9	18082	8.82156	1	0.106038	0.100001
GOTERM_BP_DIRECT	GO:0002485~antigen processing and presentation of endogenous peptide antigen via MHC class I via ER pathway, TAP-dependent	4	0.377003	0.0084923	NM_011530, NM_013683, NM_010380, NM_001001892	911	9	18082	8.82156	1	0.106038	0.100001
GOTERM_BP_DIRECT	GO:1900165~negative regulation of interleukin-6 secretion	4	0.377003	0.0084923	NM_153159, NM_013489, NM_019983, NM_176912	911	9	18082	8.82156	1	0.106038	0.100001
GOTERM_BP_DIRECT	GO:0002606~positive regulation of dendritic cell antigen processing and presentation	4	0.377003	0.0084923	NM_013612, NM_007719, NM_001042605, NM_145857	911	9	18082	8.82156	1	0.106038	0.100001
GOTERM_BP_DIRECT	GO:0002218~activation of innate immune response	4	0.377003	0.0084923	NM_028261, NM_023258, NM_001013779, NM_021297	911	9	18082	8.82156	1	0.106038	0.100001
GOTERM_BP_DIRECT	GO:0045786~negative regulation of cell cycle	7	0.659755	0.00852738	NM_010444, NM_011577, NM_007483, NM_011198, NM_009873, NM_007678, NM_019738	911	36	18082	3.85943	1	0.106115	0.100074
INTERPRO	IPR008266:Tyrosine-protein kinase, active site	12	1.13101	0.00872426	NM_001162365, NM_001037859, NM_172498, NM_010194, NM_013482, NM_010589, NM_009465, NM_008587, NM_010583, NM_001172117, NM_011518, NM_001111096, NM_010208, NM_001190830	1004	99	20594	2.4863	0.999993	0.192983	0.186588
UP_SEQ_FEATURE	domain:PH	20	1.88501	0.00888765	NM_153795, NM_178785, NM_177078, NM_133914, NM_001037727, NM_001170801, NM_018773, NM_023320, NM_172641, NM_177611, NM_001145859, NM_011691, NM_001035531, NM_013482, NM_153119, NM_010071, NM_152801, NM_028195, NM_010583, NM_013739, NM_011932	907	208	18012	1.90951	1	0.421501	0.417719
INTERPRO	IPR004020:DAPIN domain	6	0.565504	0.00895281	NM_023258, NM_001013779, NM_175026, NM_008329, NM_001204910, NM_145827	1004	27	20594	4.55821	0.999995	0.192983	0.186588
INTERPRO	IPR007237:CD20-like	6	0.565504	0.00895281	NM_026835, NM_027209, NM_029499, NM_007641, NM_001025610, NM_028595	1004	27	20594	4.55821	0.999995	0.192983	0.186588
GOTERM_BP_DIRECT	GO:0050868~negative regulation of T cell activation	5	0.471254	0.00896381	NM_010589, NM_053182, NM_011577, NM_027206, NM_008479, NM_001190830	911	17	18082	5.8378	1	0.110795	0.104487
GOTERM_BP_DIRECT	GO:0071354~cellular response to interleukin-6	5	0.471254	0.00896381	NM_011347, NM_183426, NM_009921, NM_008689, NM_011333	911	17	18082	5.8378	1	0.110795	0.104487
UP_KEYWORDS	Prostaglandin biosynthesis	4	0.377003	0.00905372	NM_019455, NM_011198, NM_011539, NM_008969	1041	10	22680	8.7147	0.958924	0.0690838	0.0600301
GOTERM_MF_DIRECT	GO:0016301~kinase activity	50	4.71254	0.00911315	NM_177320, NM_138952, NM_001033245, NM_175308, NM_011103, NM_001195025, NM_011662, NM_008587, NM_009873, NM_020272, NM_001162365, NM_146191, NM_001037859, NM_021606, NM_013482, NM_178907, NM_011337, NM_007560, NM_001025439, NM_001014390, NM_009465, NM_001172117, NM_001111096, NM_011737, NM_010208, NM_177343, NM_019777, NM_172498, NM_173027, NM_008439, NM_007746, NM_080708, NM_010831, NM_013820, N…	897	674	17446	1.44282	0.999892	0.185611	0.180031
INTERPRO	IPR011009:Protein kinase-like domain	41	3.86428	0.00916918	NM_177343, NM_019777, NM_172498, NM_007746, NM_138952, NM_080708, NM_010831, NM_011103, NM_001195025, NM_008842, NM_001164051, NM_008587, NM_008840, NM_009873, NM_016896, NM_009371, NM_020272, NM_009097, NM_001190830, NM_009370, NM_172161, NM_001162365, NM_146191, NM_177078, NM_016693, NM_001037859, NM_010194, NM_021606, NM_001035531, NM_013482, NM_178907, NM_133810, NM_010589, NM_011950, NM_0075…	1004	556	20594	1.51257	0.999996	0.194559	0.188111
BIOCARTA	m_nthiPathway:NFkB activation by Nontypeable Hemophilus influenzae	9	0.848256	0.00925364	NM_010851, NM_008689, NM_013642, NM_010907, NM_016896, NM_009371, NM_011905, NM_008361, NM_009370	165	25	1289	2.81236	0.81413	0.167491	0.161939
GOTERM_MF_DIRECT	GO:0004672~protein kinase activity	41	3.86428	0.0101195	NM_177343, NM_019777, NM_172498, NM_007746, NM_138952, NM_080708, NM_010831, NM_011103, NM_001195025, NM_008842, NM_008587, NM_009873, NM_016896, NM_009371, NM_009097, NM_001190830, NM_009370, NM_172161, NM_001162365, NM_146191, NM_177078, NM_016693, NM_001037859, NM_010194, NM_021606, NM_001035531, NM_013482, NM_178907, NM_133810, NM_010589, NM_011337, NM_011950, NM_007560, NM_001025439, NM_0136…	897	531	17446	1.50173	0.999961	0.201985	0.195913
GOTERM_BP_DIRECT	GO:0002244~hematopoietic progenitor cell differentiation	12	1.13101	0.0101894	NM_011577, NM_178911, NM_177337, NM_178446, NM_009873, NM_001111316, NM_019549, NM_027510, NM_007679, NM_007547, NM_021349, NM_001077705	911	98	18082	2.43043	1	0.125521	0.118375
UP_SEQ_FEATURE	domain:DAPIN	6	0.565504	0.0102075	NM_023258, NM_001013779, NM_175026, NM_001033450, NM_008329, NM_145827	907	27	18012	4.41308	1	0.474012	0.469759
UP_KEYWORDS	Angiogenesis	13	1.22526	0.0102976	NM_001162365, NM_021412, NM_153159, NM_177544, NM_172498, NM_007447, NM_001123394, NM_007483, NM_011518, NM_009396, NM_020272, NM_016868, NM_013749, NM_013913	1041	122	22680	2.32154	0.973569	0.0769037	0.0668251
GOTERM_BP_DIRECT	GO:0045893~positive regulation of transcription, DNA-templated	43	4.05278	0.0104204	NM_001111022, NM_021455, NM_018820, NM_011809, NM_007601, NM_009405, NM_001033324, NM_010512, NM_007496, NM_010234, NM_008320, NM_010496, NM_008689, NM_008842, NM_013464, NM_015743, NM_010637, NM_008361, NM_013627, NM_009097, NM_001177799, NM_009370, NM_001033713, NM_001136073, NM_010907, NM_007678, NM_007913, NM_001163554, NM_011138, NM_008452, NM_009821, NM_010444, NM_011577, NM_008535, NM_0336…	911	576	18082	1.48175	1	0.127938	0.120654
INTERPRO	IPR008343:Mitogen-activated protein (MAP) kinase phosphatase	4	0.377003	0.0106831	NM_013642, NM_026268, NM_010090, NM_001085390	1004	10	20594	8.20478	1	0.223194	0.215798
GOTERM_MF_DIRECT	GO:0004725~protein tyrosine phosphatase activity	12	1.13101	0.0109033	NM_013753, NM_013642, NM_026268, NM_010167, NM_177710, NM_001111316, NM_177081, NM_010090, NM_001077705, NM_001085390, NM_011206, NM_001007268	897	97	17446	2.4061	0.999982	0.213363	0.206949
GOTERM_BP_DIRECT	GO:0009636~response to toxic substance	11	1.03676	0.0110189	NM_010234, NM_011337, NM_013653, NM_013652, NM_013464, NM_011905, NM_173006, NM_007669, NM_007987, NM_001111096, NM_019738	911	86	18082	2.53876	1	0.134606	0.126943
GOTERM_BP_DIRECT	GO:0045579~positive regulation of B cell differentiation	5	0.471254	0.0110736	NM_010566, NM_007548, NM_011518, NM_001025597, NM_153505	911	18	18082	5.51348	1	0.134606	0.126943
GOTERM_BP_DIRECT	GO:0051770~positive regulation of nitric-oxide synthase biosynthetic process	5	0.471254	0.0110736	NM_010589, NM_011333, NM_021297, NM_011905, NM_145857, NM_001190830	911	18	18082	5.51348	1	0.134606	0.126943
INTERPRO	IPR003595:Protein-tyrosine phosphatase, catalytic	9	0.848256	0.0111004	NM_013753, NM_013642, NM_001111316, NM_177081, NM_010090, NM_001077705, NM_001085390, NM_011206, NM_001007268	1004	63	20594	2.93028	1	0.2284	0.220831
INTERPRO	IPR008983:Tumour necrosis factor-like domain	8	0.754006	0.0113442	NM_007574, NM_009425, NM_007572, NM_009777, NM_009403, NM_019418, NM_177371, NM_008518	1004	51	20594	3.21756	1	0.229931	0.222312
PIR_SUPERFAMILY	PIRSF037595:toll-like receptor, 1/2/4/6/10 types [Parent=PIRSF800008]	3	0.282752	0.0113522	NM_030682, NM_011905, NM_011604	115	3	1807	15.713	0.673355	0.556259	0.556259
GOTERM_CC_DIRECT	GO:0005737~cytoplasm	365	34.4015	0.01154	NM_001111022, NM_177322, NM_001033207, NM_177320, NM_007609, NM_175026, NM_177568, NM_022321, NM_173402, NM_001145953, NM_007601, NM_001164598, NM_001077705, NM_009114, NM_010696, NM_080444, NM_031159, NM_133198, NM_009477, NM_018734, NM_001009573, NM_025288, NM_009351, NM_020272, NM_026251, NM_013848, NM_001177799, NM_178785, NM_001170801, NM_016794, NM_177699, NM_001033450, NM_133754, NM_001164…	981	6631	19662	1.10325	0.994016	0.141364	0.132068
UP_SEQ_FEATURE	repeat:BIR 1	4	0.377003	0.0116656	NM_007464, NM_010872, NM_010871, NM_008670	907	10	18012	7.94355	1	0.509857	0.505283
UP_SEQ_FEATURE	repeat:BIR 3	4	0.377003	0.0116656	NM_007464, NM_010872, NM_010871, NM_008670	907	10	18012	7.94355	1	0.509857	0.505283
UP_SEQ_FEATURE	repeat:BIR 2	4	0.377003	0.0116656	NM_007464, NM_010872, NM_010871, NM_008670	907	10	18012	7.94355	1	0.509857	0.505283
GOTERM_BP_DIRECT	GO:0010884~positive regulation of lipid storage	4	0.377003	0.0116826	NM_153159, NM_009778, NM_019777, NM_009693	911	10	18082	7.93941	1	0.141028	0.132999
GOTERM_BP_DIRECT	GO:0009101~glycoprotein biosynthetic process	4	0.377003	0.0116826	NM_001033416, NM_173442, NM_022305, NM_021327	911	10	18082	7.93941	1	0.141028	0.132999
GOTERM_BP_DIRECT	GO:0033138~positive regulation of peptidyl-serine phosphorylation	10	0.942507	0.0117171	NM_013867, NM_011577, NM_008654, NM_009971, NM_008225, NM_031168, NM_009851, NM_138952, NM_001013365, NM_145429	911	74	18082	2.68223	1	0.141028	0.132999
SMART	SM00207:TNF	5	0.471254	0.0119447	NM_009425, NM_009403, NM_019418, NM_177371, NM_008518	610	16	10425	5.34068	0.969707	0.275692	0.269061
GOTERM_BP_DIRECT	GO:0033344~cholesterol efflux	6	0.565504	0.011949	NM_013454, NM_009696, NM_009593, NM_009693, NM_007469, NM_146064	911	28	18082	4.25325	1	0.14335	0.135188
UP_KEYWORDS	VLDL	4	0.377003	0.012029	NM_138310, NM_009696, NM_009693, NM_007469	1041	11	22680	7.92245	0.985704	0.0827881	0.0719384
UP_KEYWORDS	MHC II	4	0.377003	0.012029	NM_010389, NM_010386, NM_010387, NM_008206	1041	11	22680	7.92245	0.985704	0.0827881	0.0719384
UP_KEYWORDS	Prostaglandin metabolism	4	0.377003	0.012029	NM_019455, NM_011198, NM_011539, NM_008969	1041	11	22680	7.92245	0.985704	0.0827881	0.0719384
UP_KEYWORDS	B-cell activation	4	0.377003	0.012029	NM_015790, NM_018773, NM_007641, NM_008528	1041	11	22680	7.92245	0.985704	0.0827881	0.0719384
INTERPRO	IPR006052:Tumour necrosis factor	5	0.471254	0.0120614	NM_009425, NM_009403, NM_019418, NM_177371, NM_008518	1004	19	20594	5.39788	1	0.240616	0.232642
UP_SEQ_FEATURE	domain:Tyrosine-protein phosphatase	9	0.848256	0.0121065	NM_013642, NM_026268, NM_177710, NM_177081, NM_001033344, NM_010090, NM_001077705, NM_011206, NM_001007268	907	62	18012	2.88274	1	0.518949	0.514293
INTERPRO	IPR000340:Dual specificity phosphatase, catalytic domain	7	0.659755	0.0122257	NM_013642, NM_026268, NM_177710, NM_001033344, NM_010090, NM_001085390, NM_001007268	1004	40	20594	3.58959	1	0.240616	0.232642
GOTERM_BP_DIRECT	GO:0030168~platelet activation	7	0.659755	0.0125773	NM_008771, NM_009465, NM_008587, NM_011691, NM_027763, NM_011518, NM_009848	911	39	18082	3.56255	1	0.149907	0.141372
GOTERM_BP_DIRECT	GO:0043124~negative regulation of I-kappaB kinase/NF-kappaB signaling	7	0.659755	0.0125773	NM_023258, NM_153159, NM_172142, NM_009397, NM_001163504, NM_011065, NM_021327	911	39	18082	3.56255	1	0.149907	0.141372
GOTERM_BP_DIRECT	GO:0035690~cellular response to drug	10	0.942507	0.012739	NM_008871, NM_001013779, NM_011333, NM_013652, NM_126166, NM_010927, NM_001033122, NM_010902, NM_008361, NM_029084	911	75	18082	2.64647	1	0.150855	0.142266
GOTERM_BP_DIRECT	GO:0051384~response to glucocorticoid	10	0.942507	0.012739	NM_013642, NM_009464, NM_133670, NM_011198, NM_031168, NM_019467, NM_001039701, NM_007987, NM_009627, NM_009140	911	75	18082	2.64647	1	0.150855	0.142266
SMART	SM00233:PH	25	2.35627	0.0128659	NM_153795, NM_001037727, NM_172133, NM_001145859, NM_011691, NM_153119, NM_152801, NM_028195, NM_019549, NM_177078, NM_133914, NM_001170801, NM_018773, NM_023320, NM_172641, NM_177611, NM_146011, NM_001035531, NM_013482, NM_010071, NM_013710, NM_029332, NM_010583, NM_013739, NM_011932, NM_011878	610	253	10425	1.68875	0.976908	0.275692	0.269061
GOTERM_MF_DIRECT	GO:0004252~serine-type endopeptidase activity	20	1.88501	0.0131801	NM_001110252, NM_021412, NM_172572, NM_013484, NM_173864, NM_007801, NM_010171, NM_029614, NM_010370, NM_017370, NM_145403, NM_008198, NM_013599, NM_008611, NM_009982, NM_008522, NM_008873, NM_008455, NM_144938, NM_023143	897	212	17446	1.83484	0.999998	0.252956	0.245352
SMART	SM00034:CLECT	15	1.41376	0.0132636	NM_001005860, NM_001110320, NM_027218, NM_153197, NM_010819, NM_020001, NM_001033122, NM_011260, NM_008625, NM_011347, NM_001204252, NM_011345, NM_199311, NM_019948, NM_199034	610	124	10425	2.06736	0.979463	0.275692	0.269061
INTERPRO	IPR010291:Ion channel regulatory protein, UNC-93	3	0.282752	0.0133139	NM_199252, NM_001142539, NM_019449	1004	4	20594	15.384	1	0.254652	0.246213
INTERPRO	IPR016468:CCAAT/enhancer-binding	3	0.282752	0.0133139	NM_009883, NM_007679, NM_007678	1004	4	20594	15.384	1	0.254652	0.246213
KEGG_PATHWAY	mmu04930:Type II diabetes mellitus	9	0.848256	0.013323	NM_011103, NM_177320, NM_013820, NM_009204, NM_001164051, NM_008840, NM_020272, NM_001033245, NM_007707, NM_007706	494	50	7691	2.80239	0.962095	0.0591058	0.0467518
GOTERM_BP_DIRECT	GO:0050852~T cell receptor signaling pathway	8	0.754006	0.013393	NM_010696, NM_001033308, NM_009499, NM_010583, NM_001111316, NM_138952, NM_011815, NM_007536	911	51	18082	3.11349	1	0.15808	0.14908
GOTERM_CC_DIRECT	GO:0005765~lysosomal membrane	21	1.97926	0.013478	NM_019980, NM_175188, NM_016794, NM_126166, NM_145375, NM_029932, NM_008813, NM_008906, NM_146251, NM_201351, NM_008663, NM_009853, NM_010686, NM_008326, NM_138301, NM_010386, NM_010387, NM_007752, NM_023044, NM_016921, NM_144915	981	234	19662	1.79871	0.997482	0.160643	0.150079
GOTERM_BP_DIRECT	GO:0070542~response to fatty acid	5	0.471254	0.0134783	NM_021297, NM_011671, NM_011198, NM_011905, NM_011539	911	19	18082	5.22329	1	0.15808	0.14908
GOTERM_BP_DIRECT	GO:0032753~positive regulation of interleukin-4 production	5	0.471254	0.0134783	NM_134250, NM_010398, NM_009883, NM_028773, NM_145827	911	19	18082	5.22329	1	0.15808	0.14908
UP_SEQ_FEATURE	repeat:LRR 7	16	1.50801	0.0135627	NM_146191, NM_021297, NM_001081330, NM_126166, NM_177303, NM_133211, NM_146164, NM_205820, NM_009841, NM_030682, NM_205823, NM_146069, NM_011905, NM_011604, NM_145827, NM_145857	907	158	18012	2.01103	1	0.570401	0.565283
GOTERM_BP_DIRECT	GO:0050679~positive regulation of epithelial cell proliferation	10	0.942507	0.0138257	NM_010512, NM_001173550, NM_011577, NM_013653, NM_031168, NM_176912, NM_015743, NM_008131, NM_008175, NM_145857	911	76	18082	2.61165	1	0.158748	0.14971
GOTERM_BP_DIRECT	GO:0008203~cholesterol metabolic process	11	1.03676	0.0138417	NM_138310, NM_013454, NM_009696, NM_008796, NM_009890, NM_009593, NM_009693, NM_007469, NM_007678, NM_146064, NM_013913	911	89	18082	2.45319	1	0.158748	0.14971
GOTERM_BP_DIRECT	GO:0001819~positive regulation of cytokine production	6	0.565504	0.0138544	NM_028728, NM_013612, NM_134250, NM_010708, NM_126166, NM_001081291	911	29	18082	4.10659	1	0.158748	0.14971
GOTERM_BP_DIRECT	GO:0097421~liver regeneration	6	0.565504	0.0138544	NM_010424, NM_011577, NM_010442, NM_009883, NM_011671, NM_010907	911	29	18082	4.10659	1	0.158748	0.14971
INTERPRO	IPR003439:ABC transporter-like	8	0.754006	0.0138951	NM_011994, NM_011530, NM_147220, NM_013454, NM_029600, NM_013683, NM_030239, NM_009593	1004	53	20594	3.09614	1	0.256457	0.247959
GOTERM_CC_DIRECT	GO:0042825~TAP complex	3	0.282752	0.0139218	NM_011530, NM_013683, NM_001025313	981	4	19662	15.0321	0.997935	0.161566	0.150942
GOTERM_MF_DIRECT	GO:0042802~identical protein binding	46	4.33553	0.0139799	NM_023258, NM_017372, NM_001013779, NM_008879, NM_173864, NM_007987, NM_010240, NM_013590, NM_001081281, NM_001033324, NM_009848, NM_009898, NM_010851, NM_011662, NM_008689, NM_001098227, NM_009696, NM_007498, NM_001177594, NM_001005858, NM_144938, NM_029084, NM_153564, NM_146191, NM_027988, NM_001033419, NM_198092, NM_126166, NM_010907, NM_013482, NM_009515, NM_009735, NM_028261, NM_010500, NM_0…	897	625	17446	1.43147	0.999999	0.263244	0.255331
INTERPRO	IPR015621:Interleukin-1 receptor family	4	0.377003	0.0141637	NM_010555, NM_010553, NM_008479, NM_008362	1004	11	20594	7.45889	1	0.256457	0.247959
INTERPRO	IPR014745:MHC class II, alpha/beta chain, N-terminal	4	0.377003	0.0141637	NM_010389, NM_010386, NM_010387, NM_008206	1004	11	20594	7.45889	1	0.256457	0.247959
INTERPRO	IPR001370:Baculoviral inhibition of apoptosis protein repeat	4	0.377003	0.0141637	NM_007464, NM_010872, NM_010871, NM_008670	1004	11	20594	7.45889	1	0.256457	0.247959
GOTERM_BP_DIRECT	GO:2000562~negative regulation of CD4-positive, alpha-beta T cell proliferation	3	0.282752	0.0141832	NM_010708, NM_028732, NM_009851	911	4	18082	14.8864	1	0.158748	0.14971
GOTERM_BP_DIRECT	GO:0002292~T cell differentiation involved in immune response	3	0.282752	0.0141832	NM_010819, NM_010185, NM_019948	911	4	18082	14.8864	1	0.158748	0.14971
GOTERM_BP_DIRECT	GO:0007066~female meiosis sister chromatid cohesion	3	0.282752	0.0141832	NM_016964, NM_011517, NM_009292	911	4	18082	14.8864	1	0.158748	0.14971
GOTERM_BP_DIRECT	GO:0043372~positive regulation of CD4-positive, alpha-beta T cell differentiation	3	0.282752	0.0141832	NM_028773, NM_009856, NM_153505	911	4	18082	14.8864	1	0.158748	0.14971
GOTERM_BP_DIRECT	GO:0030886~negative regulation of myeloid dendritic cell activation	3	0.282752	0.0141832	NM_134250, NM_020286, NM_007645	911	4	18082	14.8864	1	0.158748	0.14971
GOTERM_BP_DIRECT	GO:0032497~detection of lipopolysaccharide	3	0.282752	0.0141832	NM_031254, NM_021297, NM_016923	911	4	18082	14.8864	1	0.158748	0.14971
GOTERM_BP_DIRECT	GO:2000427~positive regulation of apoptotic cell clearance	3	0.282752	0.0141832	NM_009778, NM_011333, NM_013484	911	4	18082	14.8864	1	0.158748	0.14971
GOTERM_BP_DIRECT	GO:1904468~negative regulation of tumor necrosis factor secretion	3	0.282752	0.0141832	NM_153159, NM_001163504, NM_008965	911	4	18082	14.8864	1	0.158748	0.14971
GOTERM_BP_DIRECT	GO:0001845~phagolysosome assembly	3	0.282752	0.0141832	NM_008663, NM_009898, NM_001038845	911	4	18082	14.8864	1	0.158748	0.14971
GOTERM_BP_DIRECT	GO:0002283~neutrophil activation involved in immune response	3	0.282752	0.0141832	NM_011662, NM_011518, NM_010185	911	4	18082	14.8864	1	0.158748	0.14971
GOTERM_BP_DIRECT	GO:0031623~receptor internalization	7	0.659755	0.014184	NM_177078, NM_009909, NM_011518, NM_010185, NM_001035531, NM_008404, NM_145429, NM_009627	911	40	18082	3.47349	1	0.158748	0.14971
UP_SEQ_FEATURE	repeat:LRR 10	12	1.13101	0.0144338	NM_009841, NM_146191, NM_205823, NM_021297, NM_126166, NM_177303, NM_146069, NM_011905, NM_133211, NM_205820, NM_011604, NM_145857	907	103	18012	2.31366	1	0.595795	0.590449
GOTERM_MF_DIRECT	GO:0031727~CCR2 chemokine receptor binding	3	0.282752	0.0147498	NM_013654, NM_011333, NM_011331	897	4	17446	14.587	1	0.272599	0.264405
SMART	SM00195:DSPc	7	0.659755	0.0147533	NM_013642, NM_026268, NM_177710, NM_001033344, NM_010090, NM_001085390, NM_001007268	610	35	10425	3.41803	0.986769	0.286214	0.279329
GOTERM_BP_DIRECT	GO:0010629~negative regulation of gene expression	23	2.16777	0.0148759	NM_153159, NM_001139516, NM_010708, NM_019467, NM_001164075, NM_007548, NM_007669, NM_009912, NM_001163576, NM_010512, NM_008871, NM_011337, NM_011577, NM_134250, NM_008689, NM_010496, NM_011057, NM_010927, NM_009044, NM_008361, NM_010637, NM_011723, NM_010778	911	265	18082	1.7227	1	0.165986	0.156536
UP_SEQ_FEATURE	domain:PARP catalytic	4	0.377003	0.0154481	NM_030253, NM_172893, NM_001039530, NM_028864	907	11	18012	7.22141	1	0.610593	0.605115
GOTERM_BP_DIRECT	GO:0042554~superoxide anion generation	4	0.377003	0.0154702	NM_007807, NM_007806, NM_010876, NM_010877	911	11	18082	7.21764	1	0.170544	0.160835
GOTERM_BP_DIRECT	GO:0019953~sexual reproduction	4	0.377003	0.0154702	NM_001039385, NM_010421, NM_010422, NM_007423	911	11	18082	7.21764	1	0.170544	0.160835
GOTERM_BP_DIRECT	GO:0043303~mast cell degranulation	4	0.377003	0.0154702	NM_020044, NM_015743, NM_010689, NM_001033435	911	11	18082	7.21764	1	0.170544	0.160835
GOTERM_BP_DIRECT	GO:0032825~positive regulation of natural killer cell differentiation	4	0.377003	0.0154702	NM_133836, NM_008358, NM_008357, NM_009465, NM_008390	911	11	18082	7.21764	1	0.170544	0.160835
GOTERM_MF_DIRECT	GO:0008138~protein tyrosine/serine/threonine phosphatase activity	7	0.659755	0.0155442	NM_013642, NM_026268, NM_177710, NM_001033344, NM_010090, NM_001085390, NM_001007268	897	40	17446	3.40362	1	0.282056	0.273577
GOTERM_CC_DIRECT	GO:0001891~phagocytic cup	5	0.471254	0.0156787	NM_009898, NM_008326, NM_019467, NM_008879, NM_178440	981	20	19662	5.0107	0.999059	0.17729	0.165631
UP_KEYWORDS	Heparin-binding	9	0.848256	0.015746	NM_009621, NM_021443, NM_008485, NM_013654, NM_009696, NM_016685, NM_011580, NM_009693, NM_013913	1041	71	22680	2.7617	0.996193	0.106286	0.0923566
KEGG_PATHWAY	mmu05220:Chronic myeloid leukemia	11	1.03676	0.0158538	NM_001111022, NM_177320, NM_010907, NM_007669, NM_009821, NM_011577, NM_008689, NM_001164051, NM_008840, NM_009873, NM_009371, NM_020272, NM_009370	494	72	7691	2.37857	0.979744	0.0690771	0.0546388
UP_SEQ_FEATURE	repeat:LRR 13	9	0.848256	0.0158548	NM_146191, NM_205823, NM_021297, NM_126166, NM_146069, NM_011905, NM_133211, NM_205820, NM_011604	907	65	18012	2.74969	1	0.610593	0.605115
UP_SEQ_FEATURE	repeat:LRR 16	7	0.659755	0.01589	NM_205823, NM_021297, NM_126166, NM_146069, NM_011905, NM_133211, NM_205820	907	41	18012	3.39054	1	0.610593	0.605115
GOTERM_BP_DIRECT	GO:0010033~response to organic substance	9	0.848256	0.0159013	NM_008771, NM_011577, NM_145983, NM_009982, NM_009593, NM_013482, NM_010637, NM_001038845, NM_001033303	911	65	18082	2.74826	1	0.172763	0.162927
GOTERM_BP_DIRECT	GO:0048146~positive regulation of fibroblast proliferation	9	0.848256	0.0159013	NM_010512, NM_008871, NM_011577, NM_011057, NM_009873, NM_008037, NM_001042605, NM_001164075, NM_007669	911	65	18082	2.74826	1	0.172763	0.162927
GOTERM_BP_DIRECT	GO:0030217~T cell differentiation	7	0.659755	0.0159281	NM_011577, NM_001111316, NM_011691, NM_001025597, NM_007536, NM_008494, NM_007913	911	41	18082	3.38877	1	0.172763	0.162927
GOTERM_BP_DIRECT	GO:0097191~extrinsic apoptotic signaling pathway	7	0.659755	0.0159281	NM_011610, NM_011577, NM_007544, NM_126166, NM_007987, NM_013749, NM_001038845	911	41	18082	3.38877	1	0.172763	0.162927
GOTERM_BP_DIRECT	GO:0042517~positive regulation of tyrosine phosphorylation of Stat3 protein	6	0.565504	0.0159538	NM_001037859, NM_008357, NM_031168, NM_008965, NM_010559, NM_001013365	911	30	18082	3.9697	1	0.172763	0.162927
GOTERM_BP_DIRECT	GO:0032570~response to progesterone	6	0.565504	0.0159538	NM_009775, NM_008036, NM_010234, NM_011577, NM_011333, NM_011905	911	30	18082	3.9697	1	0.172763	0.162927
UP_SEQ_FEATURE	repeat:ANK 6	10	0.942507	0.0161514	NM_023049, NM_172142, NM_008689, NM_033601, NM_080444, NM_010928, NM_030612, NM_011706, NM_019408, NM_008690	907	78	18012	2.54601	1	0.610593	0.605115
UP_SEQ_FEATURE	domain:CARD	5	0.471254	0.016162	NM_007464, NM_023258, NM_007609, NM_138952, NM_009807	907	20	18012	4.96472	1	0.610593	0.605115
GOTERM_BP_DIRECT	GO:0045780~positive regulation of bone resorption	5	0.471254	0.0161908	NM_029422, NM_011518, NM_008965, NM_007403, NM_016977	911	20	18082	4.96213	1	0.174427	0.164497
GOTERM_BP_DIRECT	GO:0007160~cell-matrix adhesion	10	0.942507	0.0162026	NM_207680, NM_008397, NM_011693, NM_008400, NM_010580, NM_007547, NM_007403, NM_008404, NM_013591, NM_013913	911	78	18082	2.54468	1	0.174427	0.164497
GOTERM_MF_DIRECT	GO:0004875~complement receptor activity	4	0.377003	0.0163381	NM_001173550, NM_008039, NM_013521, NM_009779	897	11	17446	7.07246	1	0.291168	0.282415
GOTERM_BP_DIRECT	GO:0009968~negative regulation of signal transduction	8	0.754006	0.0163609	NM_010566, NM_026418, NM_027763, NM_009061, NM_015811, NM_007707, NM_007706, NM_145429	911	53	18082	2.996	1	0.175617	0.165619
KEGG_PATHWAY	mmu05222:Small cell lung cancer	12	1.13101	0.0177352	NM_177320, NM_010907, NM_007464, NM_008397, NM_008485, NM_008689, NM_001164051, NM_011198, NM_009421, NM_008840, NM_009873, NM_010927, NM_020272	494	84	7691	2.22412	0.987301	0.0759192	0.0600509
GOTERM_BP_DIRECT	GO:0055072~iron ion homeostasis	7	0.659755	0.017815	NM_054098, NM_010424, NM_013612, NM_010442, NM_008522, NM_009735, NM_008491	911	42	18082	3.30809	1	0.190667	0.179812
GOTERM_MF_DIRECT	GO:0017124~SH3 domain binding	13	1.22526	0.018147	NM_001145859, NM_007547, NM_007806, NM_009515, NM_001077705, NM_010566, NM_001043322, NM_008225, NM_009499, NM_001111096, NM_009164, NM_010876, NM_011636	897	118	17446	2.14272	1	0.317732	0.308181
INTERPRO	IPR026774:2'-5'-oligoadenylate synthase	4	0.377003	0.0182111	NM_011854, NM_145211, NM_145153, NM_145209	1004	12	20594	6.83732	1	0.317061	0.306554
INTERPRO	IPR018952:2'-5'-oligoadenylate synthetase 1, domain 2/C-terminal	4	0.377003	0.0182111	NM_011854, NM_145211, NM_145153, NM_145209	1004	12	20594	6.83732	1	0.317061	0.306554
INTERPRO	IPR010919:SAND domain-like	4	0.377003	0.0182111	NM_001013817, NM_175397, NM_011386, NM_175219	1004	12	20594	6.83732	1	0.317061	0.306554
GOTERM_BP_DIRECT	GO:0043552~positive regulation of phosphatidylinositol 3-kinase activity	6	0.565504	0.0182548	NM_001162365, NM_011577, NM_011057, NM_172498, NM_001111096, NM_010208, NM_145857	911	31	18082	3.84165	1	0.194806	0.183715
SMART	SM01289:SM01289	6	0.565504	0.0185125	NM_023258, NM_001013779, NM_175026, NM_008329, NM_001204910, NM_145827	610	27	10425	3.79781	0.99565	0.336696	0.328596
GOTERM_MF_DIRECT	GO:0005096~GTPase activator activity	21	1.97926	0.0187454	NM_178785, NM_026418, NM_001142701, NM_133914, NM_001037727, NM_172133, NM_001081011, NM_173402, NM_146011, NM_153505, NM_007486, NM_033374, NM_145476, NM_001005508, NM_138630, NM_134023, NM_009061, NM_015811, NM_198101, NM_009164, NM_011878	897	235	17446	1.73802	1	0.322549	0.312854
GOTERM_BP_DIRECT	GO:0001501~skeletal system development	12	1.13101	0.0188094	NM_001111022, NM_001081023, NM_008108, NM_001145953, NM_009504, NM_001033324, NM_009821, NM_010421, NM_007560, NM_011577, NM_010422, NM_013599, NM_009370	911	107	18082	2.226	1	0.200143	0.188748
BIOCARTA	m_lymphocytePathway:Adhesion Molecules on Lymphocyte	5	0.471254	0.0190053	NM_011345, NM_008400, NM_009851, NM_010493, NM_008404	165	9	1289	4.34007	0.968978	0.291749	0.282077
BIOCARTA	m_compPathway:Complement Pathway	7	0.659755	0.0193424	NM_007572, NM_009777, NM_009778, NM_013484, NM_144938, NM_009780, NM_023143	165	18	1289	3.03805	0.97085	0.291749	0.282077
UP_KEYWORDS	Iron transport	5	0.471254	0.0193943	NM_054098, NM_010424, NM_013612, NM_008522, NM_008491	1041	23	22680	4.73625	0.998966	0.128441	0.111608
KEGG_PATHWAY	mmu05200:Pathways in cancer	37	3.48728	0.0195005	NM_177322, NM_001111022, NM_177320, NM_177568, NM_007669, NM_007987, NM_001037724, NM_001033324, NM_010512, NM_010234, NM_008485, NM_008689, NM_009970, NM_001164051, NM_008840, NM_009873, NM_009371, NM_020272, NM_019408, NM_009370, NM_018750, NM_001037859, NM_010907, NM_008965, NM_001038664, NM_007678, NM_007464, NM_008397, NM_009821, NM_011577, NM_009008, NM_011057, NM_013599, NM_011355, NM_0075…	494	395	7691	1.45835	0.991812	0.0820364	0.0648895
UP_SEQ_FEATURE	repeat:LRR 14	8	0.754006	0.0197147	NM_205823, NM_021297, NM_126166, NM_146069, NM_011905, NM_133211, NM_205820, NM_011604	907	55	18012	2.88856	1	0.7324	0.725828
GOTERM_BP_DIRECT	GO:0035914~skeletal muscle cell differentiation	8	0.754006	0.0197663	NM_023049, NM_010234, NM_010444, NM_007498, NM_007570, NM_019738, NM_010755, NM_007913	911	55	18082	2.88706	1	0.207785	0.195956
GOTERM_BP_DIRECT	GO:0001542~ovulation from ovarian follicle	4	0.377003	0.0198673	NM_009621, NM_021412, NM_007423, NM_010927	911	12	18082	6.61617	1	0.207785	0.195956
GOTERM_BP_DIRECT	GO:0032700~negative regulation of interleukin-17 production	4	0.377003	0.0198673	NM_011577, NM_021297, NM_011905, NM_153505	911	12	18082	6.61617	1	0.207785	0.195956
GOTERM_BP_DIRECT	GO:0002260~lymphocyte homeostasis	4	0.377003	0.0198673	NM_207680, NM_011386, NM_013464, NM_010689	911	12	18082	6.61617	1	0.207785	0.195956
GOTERM_BP_DIRECT	GO:1900017~positive regulation of cytokine production involved in inflammatory response	4	0.377003	0.0198673	NM_153564, NM_008359, NM_134116, NM_145857	911	12	18082	6.61617	1	0.207785	0.195956
GOTERM_BP_DIRECT	GO:0045059~positive thymic T cell selection	4	0.377003	0.0198673	NM_033374, NM_010386, NM_001111316, NM_001042605	911	12	18082	6.61617	1	0.207785	0.195956
GOTERM_CC_DIRECT	GO:0002102~podosome	6	0.565504	0.020009	NM_153795, NM_134152, NM_011693, NM_008879, NM_010628, NM_007403	981	32	19662	3.75803	0.999865	0.220599	0.206092
GOTERM_MF_DIRECT	GO:0008375~acetylglucosaminyltransferase activity	5	0.471254	0.0205545	NM_133219, NM_010421, NM_010422, NM_173870, NM_173442	897	21	17446	4.63078	1	0.341889	0.331612
GOTERM_MF_DIRECT	GO:0003950~NAD+ ADP-ribosyltransferase activity	5	0.471254	0.0205545	NM_030253, NM_172893, NM_001039530, NM_028864, NM_001163576	897	21	17446	4.63078	1	0.341889	0.331612
UP_SEQ_FEATURE	domain:NACHT	6	0.565504	0.0207215	NM_010872, NM_010871, NM_009351, NM_008670, NM_145827, NM_145857	907	32	18012	3.72354	1	0.757183	0.750389
GOTERM_BP_DIRECT	GO:2001238~positive regulation of extrinsic apoptotic signaling pathway	6	0.565504	0.0207642	NM_023258, NM_009425, NM_007544, NM_001111316, NM_007987, NM_013749	911	32	18082	3.7216	1	0.215326	0.203067
GOTERM_BP_DIRECT	GO:0050776~regulation of immune response	6	0.565504	0.0207642	NM_010186, NM_010188, NM_008390, NM_011518, NM_010185, NM_011827	911	32	18082	3.7216	1	0.215326	0.203067
GOTERM_BP_DIRECT	GO:0048147~negative regulation of fibroblast proliferation	6	0.565504	0.0207642	NM_013599, NM_021451, NM_023065, NM_019738, NM_170758, NM_001163576	911	32	18082	3.7216	1	0.215326	0.203067
UP_KEYWORDS	Antimicrobial	12	1.13101	0.0208809	NM_153564, NM_009114, NM_017372, NM_010259, NM_009921, NM_177544, NM_007846, NM_013650, NM_011260, NM_013590, NM_008392, NM_017370	1041	119	22680	2.19698	0.999393	0.135726	0.117938
UP_KEYWORDS	Cell adhesion	32	3.01602	0.0212937	NM_153795, NM_018762, NM_016685, NM_022321, NM_010580, NM_011150, NM_013591, NM_007398, NM_011347, NM_008485, NM_011345, NM_013489, NM_008400, NM_009851, NM_013749, NM_001005421, NM_001111058, NM_001082960, NM_010493, NM_011580, NM_008404, NM_145581, NM_133754, NM_009369, NM_008397, NM_007483, NM_134152, NM_013730, NM_008534, NM_011693, NM_008653, NM_013913	1041	459	22680	1.5189	0.999476	0.135768	0.117975
GOTERM_BP_DIRECT	GO:0016311~dephosphorylation	12	1.13101	0.0212986	NM_001102405, NM_013642, NM_026268, NM_177710, NM_001111316, NM_177081, NM_001033344, NM_010090, NM_001077705, NM_001085390, NM_011206, NM_001007268	911	109	18082	2.18516	1	0.220202	0.207665
INTERPRO	IPR010579:MHC class I, alpha chain, C-terminal	3	0.282752	0.0214767	NM_010380, NM_010392, NM_001001892	1004	5	20594	12.3072	1	0.360066	0.348135
INTERPRO	IPR020877:Interleukin-1 conserved site	3	0.282752	0.0214767	NM_010554, NM_001039701, NM_008361	1004	5	20594	12.3072	1	0.360066	0.348135
INTERPRO	IPR002030:Mitochondrial brown fat uncoupling protein	3	0.282752	0.0214767	NM_009463, NM_009464, NM_011671	1004	5	20594	12.3072	1	0.360066	0.348135
UP_KEYWORDS	Receptor	142	13.3836	0.021661	NM_177322, NM_021476, NM_178258, NM_153510, NM_027218, NM_022320, NM_153197, NM_009909, NM_178931, NM_010580, NM_001039701, NM_176912, NM_183168, NM_010185, NM_134158, NM_009504, NM_010333, NM_009631, NM_133990, NM_015743, NM_199225, NM_019388, NM_007719, NM_053218, NM_153101, NM_008404, NM_021887, NM_007718, NM_170758, NM_206816, NM_008771, NM_010444, NM_007560, NM_009987, NM_009465, NM_010045, …	1041	2613	22680	1.18397	0.999541	0.135768	0.117975
GOTERM_MF_DIRECT	GO:0004713~protein tyrosine kinase activity	13	1.22526	0.0216844	NM_001162365, NM_001037859, NM_172498, NM_010194, NM_013482, NM_010589, NM_001014390, NM_009465, NM_008587, NM_010583, NM_001172117, NM_011518, NM_001111096, NM_010208, NM_001190830	897	121	17446	2.08959	1	0.354771	0.344106
PIR_SUPERFAMILY	PIRSF005879:CCAAT/enhancer-binding protein	3	0.282752	0.0217699	NM_009883, NM_007679, NM_007678	115	4	1807	11.7848	0.884331	0.711151	0.711151
GOTERM_BP_DIRECT	GO:0006470~protein dephosphorylation	14	1.31951	0.0219212	NM_026268, NM_177710, NM_001111316, NM_001110218, NM_001033344, NM_010090, NM_001077705, NM_013642, NM_030249, NM_027982, NM_177081, NM_011206, NM_001007268, NM_177691	911	138	18082	2.01362	1	0.220202	0.207665
KEGG_PATHWAY	mmu05212:Pancreatic cancer	10	0.942507	0.0219468	NM_177320, NM_011577, NM_008689, NM_009008, NM_001164051, NM_008840, NM_009873, NM_009371, NM_020272, NM_009370, NM_152801	494	65	7691	2.3952	0.995549	0.0907629	0.071792
UP_SEQ_FEATURE	active site:Proton acceptor	49	4.61828	0.02233	NM_021472, NM_007449, NM_173006, NM_138952, NM_007447, NM_011303, NM_011103, NM_001195025, NM_133670, NM_008587, NM_009873, NM_001162365, NM_146191, NM_001037859, NM_021606, NM_013482, NM_178907, NM_008969, NM_001123394, NM_007560, NM_001025439, NM_001014390, NM_009465, NM_001172117, NM_001111096, NM_010208, NM_177343, NM_019777, NM_172498, NM_007746, NM_080708, NM_010831, NM_008842, NM_008521, N…	907	710	18012	1.37054	1	0.797534	0.790378
UP_KEYWORDS	Repressor	36	3.39303	0.0223555	NM_001110791, NM_001111022, NM_021455, NM_183426, NM_001081962, NM_001139516, NM_001163504, NM_001164075, NM_007548, NM_013692, NM_001122895, NM_001164598, NM_031198, NM_007496, NM_172938, NM_010496, NM_010791, NM_007498, NM_013464, NM_030887, NM_001172205, NM_010658, NM_010755, NM_019408, NM_001111311, NM_008329, NM_008668, NM_001110508, NM_030060, NM_009744, NM_009821, NM_009046, NM_001005605, …	1041	534	22680	1.46877	0.999642	0.137663	0.119622
GOTERM_CC_DIRECT	GO:0072558~NLRP1 inflammasome complex	3	0.282752	0.0224401	NM_023258, NM_007609, NM_009807	981	5	19662	12.0257	0.999955	0.241368	0.225496
GOTERM_MF_DIRECT	GO:0005164~tumor necrosis factor receptor binding	6	0.565504	0.0224533	NM_009425, NM_009403, NM_009421, NM_019418, NM_177371, NM_008518	897	32	17446	3.64674	1	0.359137	0.348341
UP_SEQ_FEATURE	repeat:LRR 19	5	0.471254	0.0225413	NM_021297, NM_126166, NM_146069, NM_133211, NM_205820	907	22	18012	4.51338	1	0.797534	0.790378
GOTERM_BP_DIRECT	GO:0046777~protein autophosphorylation	17	1.60226	0.0225727	NM_172161, NM_001037859, NM_010194, NM_021606, NM_013482, NM_178907, NM_133810, NM_010589, NM_010831, NM_011103, NM_001025439, NM_008842, NM_001172117, NM_011518, NM_001111096, NM_010208, NM_001190830, NM_009370	911	183	18082	1.84385	1	0.220202	0.207665
GOTERM_BP_DIRECT	GO:0022617~extracellular matrix disassembly	5	0.471254	0.0225806	NM_008485, NM_021412, NM_027988, NM_008879, NM_010628	911	22	18082	4.51103	1	0.220202	0.207665
GOTERM_BP_DIRECT	GO:0002028~regulation of sodium ion transport	5	0.471254	0.0225806	NM_010831, NM_011577, NM_001025439, NM_011322, NM_011065	911	22	18082	4.51103	1	0.220202	0.207665
GOTERM_BP_DIRECT	GO:1902895~positive regulation of pri-miRNA transcription from RNA polymerase II promoter	5	0.471254	0.0225806	NM_010234, NM_011577, NM_008689, NM_011057, NM_011355	911	22	18082	4.51103	1	0.220202	0.207665
GOTERM_BP_DIRECT	GO:1900426~positive regulation of defense response to bacterium	3	0.282752	0.022854	NM_134250, NM_010708, NM_007806	911	5	18082	11.9091	1	0.220202	0.207665
GOTERM_BP_DIRECT	GO:1900127~positive regulation of hyaluronan biosynthetic process	3	0.282752	0.022854	NM_008689, NM_011057, NM_008965	911	5	18082	11.9091	1	0.220202	0.207665
GOTERM_BP_DIRECT	GO:0010574~regulation of vascular endothelial growth factor production	3	0.282752	0.022854	NM_011333, NM_031168, NM_009915	911	5	18082	11.9091	1	0.220202	0.207665
GOTERM_BP_DIRECT	GO:0070431~nucleotide-binding oligomerization domain containing 2 signaling pathway	3	0.282752	0.022854	NM_010907, NM_138952, NM_145857	911	5	18082	11.9091	1	0.220202	0.207665
GOTERM_BP_DIRECT	GO:0002906~negative regulation of mature B cell apoptotic process	3	0.282752	0.022854	NM_007398, NM_009851, NM_001042605	911	5	18082	11.9091	1	0.220202	0.207665
GOTERM_BP_DIRECT	GO:0002725~negative regulation of T cell cytokine production	3	0.282752	0.022854	NM_010424, NM_013730, NM_028732	911	5	18082	11.9091	1	0.220202	0.207665
GOTERM_BP_DIRECT	GO:2000110~negative regulation of macrophage apoptotic process	3	0.282752	0.022854	NM_013653, NM_009917, NM_145857	911	5	18082	11.9091	1	0.220202	0.207665
GOTERM_BP_DIRECT	GO:0001660~fever generation	3	0.282752	0.022854	NM_010554, NM_001039701, NM_008361	911	5	18082	11.9091	1	0.220202	0.207665
GOTERM_BP_DIRECT	GO:0072675~osteoclast fusion	3	0.282752	0.022854	NM_183426, NM_029422, NM_007403	911	5	18082	11.9091	1	0.220202	0.207665
GOTERM_BP_DIRECT	GO:0018119~peptidyl-cysteine S-nitrosylation	3	0.282752	0.022854	NM_009114, NM_013650, NM_010927	911	5	18082	11.9091	1	0.220202	0.207665
GOTERM_BP_DIRECT	GO:1900227~positive regulation of NLRP3 inflammasome complex assembly	3	0.282752	0.022854	NM_153564, NM_021297, NM_011604	911	5	18082	11.9091	1	0.220202	0.207665
GOTERM_BP_DIRECT	GO:0032732~positive regulation of interleukin-1 production	3	0.282752	0.022854	NM_134250, NM_021297, NM_010708	911	5	18082	11.9091	1	0.220202	0.207665
GOTERM_BP_DIRECT	GO:0002730~regulation of dendritic cell cytokine production	3	0.282752	0.022854	NM_021297, NM_126166, NM_011905	911	5	18082	11.9091	1	0.220202	0.207665
GOTERM_BP_DIRECT	GO:0032613~interleukin-10 production	3	0.282752	0.022854	NM_011103, NM_011905, NM_010778	911	5	18082	11.9091	1	0.220202	0.207665
GOTERM_BP_DIRECT	GO:0010572~positive regulation of platelet activation	3	0.282752	0.022854	NM_011347, NM_021297, NM_019549	911	5	18082	11.9091	1	0.220202	0.207665
GOTERM_BP_DIRECT	GO:0001961~positive regulation of cytokine-mediated signaling pathway	3	0.282752	0.022854	NM_009465, NM_001042605, NM_138952	911	5	18082	11.9091	1	0.220202	0.207665
GOTERM_BP_DIRECT	GO:0034123~positive regulation of toll-like receptor signaling pathway	3	0.282752	0.022854	NM_031376, NM_126166, NM_011905	911	5	18082	11.9091	1	0.220202	0.207665
GOTERM_BP_DIRECT	GO:1900122~positive regulation of receptor binding	3	0.282752	0.022854	NM_010424, NM_013599, NM_009735	911	5	18082	11.9091	1	0.220202	0.207665
GOTERM_BP_DIRECT	GO:0050859~negative regulation of B cell receptor signaling pathway	3	0.282752	0.022854	NM_134152, NM_001077705, NM_170758	911	5	18082	11.9091	1	0.220202	0.207665
GOTERM_BP_DIRECT	GO:0042506~tyrosine phosphorylation of Stat5 protein	3	0.282752	0.022854	NM_010589, NM_008357, NM_001013365, NM_001190830	911	5	18082	11.9091	1	0.220202	0.207665
GOTERM_BP_DIRECT	GO:0033004~negative regulation of mast cell activation	3	0.282752	0.022854	NM_013489, NM_019983, NM_001033435	911	5	18082	11.9091	1	0.220202	0.207665
SMART	SM00238:BIR	4	0.377003	0.0230064	NM_007464, NM_010872, NM_010871, NM_008670	610	11	10425	6.21461	0.998856	0.393816	0.384343
UP_KEYWORDS	Sulfation	6	0.565504	0.0232618	NM_001173550, NM_007423, NM_009851, NM_009917, NM_009780, NM_009779	1041	36	22680	3.63112	0.999742	0.140774	0.122325
GOTERM_MF_DIRECT	GO:0035325~Toll-like receptor binding	3	0.282752	0.0237505	NM_011905, NM_011518, NM_019449	897	5	17446	11.6696	1	0.359137	0.348341
GOTERM_MF_DIRECT	GO:0071723~lipopeptide binding	3	0.282752	0.0237505	NM_030682, NM_011905, NM_011604	897	5	17446	11.6696	1	0.359137	0.348341
GOTERM_MF_DIRECT	GO:0035662~Toll-like receptor 4 binding	3	0.282752	0.0237505	NM_009114, NM_011315, NM_013650	897	5	17446	11.6696	1	0.359137	0.348341
GOTERM_MF_DIRECT	GO:0048248~CXCR3 chemokine receptor binding	3	0.282752	0.0237505	NM_021274, NM_008599, NM_018866	897	5	17446	11.6696	1	0.359137	0.348341
GOTERM_MF_DIRECT	GO:0043325~phosphatidylinositol-3,4-bisphosphate binding	5	0.471254	0.0241269	NM_172133, NM_019549, NM_178440, NM_010876, NM_011932	897	22	17446	4.42029	1	0.359382	0.348579
KEGG_PATHWAY	mmu04068:FoxO signaling pathway	16	1.50801	0.0241529	NM_207680, NM_177320, NM_007669, NM_010512, NM_011950, NM_009425, NM_009744, NM_008452, NM_011577, NM_008655, NM_009204, NM_001164051, NM_031168, NM_008840, NM_009371, NM_020272, NM_009370	494	134	7691	1.85896	0.997435	0.0982217	0.0776917
GOTERM_BP_DIRECT	GO:0000122~negative regulation of transcription from RNA polymerase II promoter	50	4.71254	0.0242366	NM_001139516, NM_001163504, NM_001164075, NM_008416, NM_009504, NM_001164598, NM_001033324, NM_007496, NM_010496, NM_008225, NM_011386, NM_007498, NM_009873, NM_008620, NM_015743, NM_007570, NM_007492, NM_010928, NM_011065, NM_007678, NM_007913, NM_009744, NM_011577, NM_008132, NM_001005605, NM_001025597, NM_181319, NM_021455, NM_011809, NM_007548, NM_010831, NM_008320, NM_008689, NM_013464, NM_0…	911	729	18082	1.36135	1	0.232913	0.219653
GOTERM_BP_DIRECT	GO:0006879~cellular iron ion homeostasis	7	0.659755	0.0243799	NM_010424, NM_028639, NM_013612, NM_010442, NM_007752, NM_010240, NM_008491	911	45	18082	3.08755	1	0.233677	0.220374
UP_SEQ_FEATURE	metal ion-binding site:Zinc	15	1.41376	0.0245966	NM_001081128, NM_027835, NM_013482, NM_175308, NM_030150, NM_008102, NM_010764, NM_007464, NM_007398, NM_010872, NM_008550, NM_010871, NM_010583, NM_010927, NM_008670	907	155	18012	1.92183	1	0.856653	0.848967
KEGG_PATHWAY	mmu00511:Other glycan degradation	5	0.471254	0.0248528	NM_010764, NM_010421, NM_008550, NM_010422, NM_027288	494	18	7691	4.32467	0.997847	0.0986258	0.0780114
GOTERM_BP_DIRECT	GO:0003085~negative regulation of systemic arterial blood pressure	4	0.377003	0.0248788	NM_001033525, NM_013464, NM_133662, NM_028243	911	13	18082	6.10724	1	0.237221	0.223716
GOTERM_BP_DIRECT	GO:0045651~positive regulation of macrophage differentiation	4	0.377003	0.0248788	NM_001113530, NM_010496, NM_008225, NM_007778, NM_144549	911	13	18082	6.10724	1	0.237221	0.223716
KEGG_PATHWAY	mmu05221:Acute myeloid leukemia	9	0.848256	0.0252525	NM_001111022, NM_009821, NM_177320, NM_008689, NM_011355, NM_008842, NM_001164051, NM_008840, NM_020272, NM_007678, NM_001033324	494	56	7691	2.50213	0.998052	0.0986258	0.0780114
INTERPRO	IPR016130:Protein-tyrosine phosphatase, active site	9	0.848256	0.0252749	NM_013642, NM_177710, NM_001111316, NM_177081, NM_010090, NM_001077705, NM_001085390, NM_011206, NM_001007268	1004	73	20594	2.52887	1	0.418576	0.404706
GOTERM_BP_DIRECT	GO:0006816~calcium ion transport	14	1.31951	0.0256389	NM_021476, NM_001081023, NM_009917, NM_009504, NM_009912, NM_019582, NM_001038845, NM_011337, NM_009898, NM_001025439, NM_138301, NM_013653, NM_001177594, NM_011706	911	141	18082	1.97077	1	0.243835	0.229953
KEGG_PATHWAY	mmu05322:Systemic lupus erythematosus	17	1.60226	0.0257101	NM_019388, NM_013484, NM_173864, NM_008206, NM_007574, NM_007572, NM_009777, NM_009855, NM_009778, NM_010389, NM_010386, NM_010186, NM_010387, NM_009780, NM_144938, NM_023143, NM_144559	494	147	7691	1.80048	0.998263	0.0986258	0.0780114
KEGG_PATHWAY	mmu02010:ABC transporters	8	0.754006	0.0258691	NM_011994, NM_011530, NM_147220, NM_013454, NM_029600, NM_013683, NM_030239, NM_009593	494	46	7691	2.70762	0.99833	0.0986258	0.0780114
GOTERM_MF_DIRECT	GO:0017017~MAP kinase tyrosine/serine/threonine phosphatase activity	4	0.377003	0.0262345	NM_013642, NM_026268, NM_010090, NM_001085390	897	13	17446	5.98439	1	0.375205	0.363927
GOTERM_MF_DIRECT	GO:0004675~transmembrane receptor protein serine/threonine kinase activity	4	0.377003	0.0262345	NM_007560, NM_009371, NM_027366, NM_009370	897	13	17446	5.98439	1	0.375205	0.363927
GOTERM_BP_DIRECT	GO:0016310~phosphorylation	43	4.05278	0.0262579	NM_177343, NM_019777, NM_172498, NM_173027, NM_008439, NM_007746, NM_138952, NM_001033245, NM_080708, NM_010831, NM_011103, NM_013820, NM_001195025, NM_007710, NM_001164051, NM_008587, NM_008840, NM_009873, NM_016896, NM_009371, NM_020272, NM_009097, NM_001190830, NM_009370, NM_001162365, NM_146191, NM_177078, NM_016693, NM_001037859, NM_010194, NM_021606, NM_001035531, NM_013482, NM_178907, NM_1…	911	612	18082	1.39459	1	0.249077	0.234897
GOTERM_BP_DIRECT	GO:0010332~response to gamma radiation	6	0.565504	0.0264327	NM_013654, NM_021274, NM_031159, NM_011333, NM_001111316, NM_009140	911	34	18082	3.50268	1	0.249446	0.235244
GOTERM_BP_DIRECT	GO:0010718~positive regulation of epithelial to mesenchymal transition	6	0.565504	0.0264327	NM_133219, NM_016807, NM_011577, NM_001098227, NM_009371, NM_001110508, NM_009370	911	34	18082	3.50268	1	0.249446	0.235244
GOTERM_MF_DIRECT	GO:0003725~double-stranded RNA binding	9	0.848256	0.026597	NM_011854, NM_027835, NM_126166, NM_145211, NM_133211, NM_145153, NM_205820, NM_030150, NM_145209	897	70	17446	2.50062	1	0.375205	0.363927
GOTERM_MF_DIRECT	GO:0004721~phosphoprotein phosphatase activity	14	1.31951	0.026693	NM_026268, NM_177710, NM_001111316, NM_001110218, NM_010090, NM_001077705, NM_001085390, NM_013642, NM_010167, NM_027982, NM_177081, NM_011206, NM_001007268, NM_177691	897	139	17446	1.95892	1	0.375205	0.363927
GOTERM_BP_DIRECT	GO:0030036~actin cytoskeleton organization	14	1.31951	0.0269756	NM_178893, NM_007719, NM_001077698, NM_177710, NM_016807, NM_009898, NM_009744, NM_033374, NM_001195025, NM_009008, NM_011057, NM_001098227, NM_009499, NM_019417, NM_011737	911	142	18082	1.9569	1	0.253916	0.23946
UP_KEYWORDS	Protease	36	3.39303	0.0271856	NM_001110252, NM_021412, NM_022325, NM_007609, NM_011175, NM_173864, NM_007801, NM_009807, NM_029614, NM_007403, NM_007601, NM_172539, NM_145403, NM_009397, NM_008522, NM_013585, NM_021281, NM_019429, NM_144938, NM_023143, NM_001177799, NM_026414, NM_198092, NM_013484, NM_010370, NM_183199, NM_008906, NM_009621, NM_008198, NM_013599, NM_008611, NM_009982, NM_008873, NM_009983, NM_008455, NM_02824…	1041	542	22680	1.44709	0.999937	0.161731	0.140536
INTERPRO	IPR001368:TNFR/NGFR cysteine-rich region	5	0.471254	0.0272927	NM_011610, NM_178931, NM_009399, NM_007987, NM_021349	1004	24	20594	4.27332	1	0.43534	0.420914
UP_KEYWORDS	Inflammasome	3	0.282752	0.0278587	NM_007609, NM_026960, NM_145827	1041	6	22680	10.8934	0.999951	0.162973	0.141615
INTERPRO	IPR003598:Immunoglobulin subtype 2	20	1.88501	0.0279022	NM_001005421, NM_011090, NM_001037859, NM_001033419, NM_001167906, NM_001166672, NM_011095, NM_145581, NM_011093, NM_172647, NM_011094, NM_010555, NM_010186, NM_011088, NM_011693, NM_011089, NM_008653, NM_010559, NM_010867, NM_144559	1004	242	20594	1.6952	1	0.43534	0.420914
INTERPRO	IPR006116:2-5-oligoadenylate synthetase, N-terminal	4	0.377003	0.0280279	NM_011854, NM_145211, NM_145153, NM_145209	1004	14	20594	5.86056	1	0.43534	0.420914
INTERPRO	IPR002475:Bcl2-like	4	0.377003	0.0280279	NM_008562, NM_025778, NM_007536, NM_007535	1004	14	20594	5.86056	1	0.43534	0.420914
INTERPRO	IPR020417:Atypical dual specificity phosphatase	4	0.377003	0.0280279	NM_013642, NM_001033344, NM_010090, NM_001007268	1004	14	20594	5.86056	1	0.43534	0.420914
INTERPRO	IPR017871:ABC transporter, conserved site	7	0.659755	0.0282105	NM_011994, NM_011530, NM_147220, NM_013454, NM_029600, NM_013683, NM_009593	1004	48	20594	2.99133	1	0.43534	0.420914
GOTERM_CC_DIRECT	GO:0005794~Golgi apparatus	75	7.0688	0.0282702	NM_177322, NM_007807, NM_175188, NM_177568, NM_173442, NM_028864, NM_008339, NM_010380, NM_010260, NM_007806, NM_017370, NM_010259, NM_011227, NM_001042605, NM_011905, NM_018734, NM_009593, NM_001001892, NM_010778, NM_001033416, NM_019980, NM_173014, NM_012032, NM_009735, NM_009419, NM_008969, NM_001163576, NM_008410, NM_007880, NM_001024945, NM_001039394, NM_011693, NM_008654, NM_009982, NM_0011…	981	1190	19662	1.2632	0.999997	0.296837	0.277317
UP_SEQ_FEATURE	metal ion-binding site:Iron (heme axial ligand)	12	1.13101	0.0284727	NM_054098, NM_001113478, NM_007807, NM_133969, NM_010442, NM_011198, NM_010927, NM_007806, NM_010824, NM_011539, NM_201351, NM_008969	907	114	18012	2.09041	1	0.976393	0.967633
GOTERM_BP_DIRECT	GO:0006508~proteolysis	41	3.86428	0.028593	NM_001110252, NM_021412, NM_022325, NM_007609, NM_172572, NM_009805, NM_011175, NM_173864, NM_007801, NM_009807, NM_029614, NM_007403, NM_007601, NM_017370, NM_172539, NM_145403, NM_009397, NM_008522, NM_013585, NM_021281, NM_019429, NM_144938, NM_023143, NM_010778, NM_001177799, NM_026414, NM_198092, NM_013484, NM_010370, NM_183199, NM_008906, NM_021327, NM_207653, NM_009621, NM_008198, NM_01359…	911	582	18082	1.39826	1	0.268452	0.253168
KEGG_PATHWAY	mmu04622:RIG-I-like receptor signaling pathway	10	0.942507	0.0285987	NM_028261, NM_027835, NM_011950, NM_008689, NM_021274, NM_019777, NM_026301, NM_015783, NM_010907, NM_030150	494	68	7691	2.28953	0.999158	0.107355	0.0849161
INTERPRO	IPR008936:Rho GTPase activation protein	10	0.942507	0.0291434	NM_178785, NM_001142701, NM_133914, NM_001037727, NM_001081011, NM_001005508, NM_138630, NM_146011, NM_198101, NM_009164	1004	89	20594	2.30471	1	0.444683	0.429947
SMART	SM00404:PTPc_motif	9	0.848256	0.0294293	NM_013753, NM_013642, NM_001111316, NM_177081, NM_010090, NM_001077705, NM_001085390, NM_011206, NM_001007268	610	63	10425	2.44145	0.999832	0.475774	0.46433
UP_SEQ_FEATURE	repeat:LRR 17	6	0.565504	0.0295434	NM_205823, NM_021297, NM_126166, NM_146069, NM_133211, NM_205820	907	35	18012	3.40438	1	0.99776	0.988807
GOTERM_BP_DIRECT	GO:0006953~acute-phase response	6	0.565504	0.0296023	NM_010424, NM_011315, NM_031168, NM_011260, NM_011636, NM_017370	911	35	18082	3.4026	1	0.276514	0.260772
GOTERM_BP_DIRECT	GO:0010043~response to zinc ion	6	0.565504	0.0296023	NM_031159, NM_011693, NM_013650, NM_008439, NM_001042489, NM_001038845	911	35	18082	3.4026	1	0.276514	0.260772
GOTERM_BP_DIRECT	GO:0042098~T cell proliferation	5	0.471254	0.0303096	NM_033374, NM_001111316, NM_138952, NM_015766, NM_001038845	911	24	18082	4.13511	1	0.279953	0.264015
KEGG_PATHWAY	mmu04750:Inflammatory mediator regulation of TRP channels	15	1.41376	0.0304245	NM_177320, NM_177568, NM_008965, NM_001037724, NM_010512, NM_011103, NM_011950, NM_001025439, NM_001164051, NM_145684, NM_008840, NM_011706, NM_020272, NM_008362, NM_008361, NM_001024137	494	126	7691	1.85343	0.999468	0.112478	0.0889685
UP_KEYWORDS	Alternative splicing	245	23.0914	0.0304603	NM_001111022, NM_021476, NM_133626, NM_001033207, NM_007609, NM_177568, NM_177203, NM_010580, NM_008813, NM_134158, NM_007601, NM_029639, NM_001077705, NM_011303, NM_001042605, NM_001009573, NM_013848, NM_001177799, NM_019388, NM_178785, NM_001170801, NM_001033450, NM_172447, NM_010566, NM_011656, NM_013710, NM_206536, NM_145857, NM_019937, NM_021455, NM_183426, NM_020001, NM_009805, NM_029857, N…	1041	4779	22680	1.11692	0.999981	0.175271	0.152301
UP_SEQ_FEATURE	short sequence motif:BH3	4	0.377003	0.0304626	NM_207680, NM_008562, NM_025778, NM_007544	907	14	18012	5.67396	1	0.998547	0.989587
UP_SEQ_FEATURE	domain:SRCR	4	0.377003	0.0304626	NM_001110252, NM_145403, NM_011150, NM_031195	907	14	18012	5.67396	1	0.998547	0.989587
GOTERM_BP_DIRECT	GO:1901653~cellular response to peptide	4	0.377003	0.0305043	NM_008452, NM_008689, NM_013692, NM_010637	911	14	18082	5.67101	1	0.279953	0.264015
GOTERM_BP_DIRECT	GO:0042267~natural killer cell mediated cytotoxicity	4	0.377003	0.0305043	NM_029219, NM_001177775, NM_001077705, NM_029075	911	14	18082	5.67101	1	0.279953	0.264015
GOTERM_BP_DIRECT	GO:0001817~regulation of cytokine production	4	0.377003	0.0305043	NM_019980, NM_008522, NM_172647, NM_001111096	911	14	18082	5.67101	1	0.279953	0.264015
GOTERM_BP_DIRECT	GO:0030225~macrophage differentiation	4	0.377003	0.0305043	NM_001113530, NM_011355, NM_007778, NM_019866, NM_007678	911	14	18082	5.67101	1	0.279953	0.264015
GOTERM_BP_DIRECT	GO:0030194~positive regulation of blood coagulation	4	0.377003	0.0305043	NM_009114, NM_008871, NM_010902, NM_011580	911	14	18082	5.67101	1	0.279953	0.264015
GOTERM_BP_DIRECT	GO:0001775~cell activation	4	0.377003	0.0305043	NM_010512, NM_011337, NM_011577, NM_020519	911	14	18082	5.67101	1	0.279953	0.264015
GOTERM_MF_DIRECT	GO:0004197~cysteine-type endopeptidase activity	8	0.754006	0.0308051	NM_022325, NM_007609, NM_009982, NM_021281, NM_009805, NM_011175, NM_007801, NM_009807, NM_207653	897	59	17446	2.63719	1	0.426993	0.414157
INTERPRO	IPR006053:Tumour necrosis factor alpha/beta/c	3	0.282752	0.0311841	NM_019418, NM_177371, NM_008518	1004	6	20594	10.256	1	0.456539	0.441411
INTERPRO	IPR024175:Peptidase S1A, complement C1r/C1S/mannan-binding	3	0.282752	0.0311841	NM_173864, NM_144938, NM_023143	1004	6	20594	10.256	1	0.456539	0.441411
INTERPRO	IPR004074:Interleukin-1 receptor, type I/II	3	0.282752	0.0311841	NM_010555, NM_010553, NM_008362	1004	6	20594	10.256	1	0.456539	0.441411
INTERPRO	IPR000483:Cysteine-rich flanking region, C-terminal	9	0.848256	0.0312652	NM_030682, NM_144556, NM_018762, NM_029796, NM_021297, NM_126166, NM_011905, NM_133211, NM_011604	1004	76	20594	2.42905	1	0.456539	0.441411
UP_SEQ_FEATURE	domain:Protein kinase	36	3.39303	0.0320904	NM_177343, NM_019777, NM_172498, NM_007746, NM_138952, NM_080708, NM_010831, NM_011103, NM_001195025, NM_008842, NM_008587, NM_009873, NM_016896, NM_009371, NM_009370, NM_172161, NM_001162365, NM_146191, NM_177078, NM_016693, NM_001037859, NM_010194, NM_021606, NM_001035531, NM_013482, NM_178907, NM_133810, NM_011950, NM_007560, NM_001025439, NM_001014390, NM_009465, NM_010583, NM_001172117, NM_0…	907	502	18012	1.42414	1	1	0.991472
UP_SEQ_FEATURE	repeat:LRR 15	7	0.659755	0.0323176	NM_205823, NM_021297, NM_126166, NM_146069, NM_011905, NM_133211, NM_205820	907	48	18012	2.89609	1	1	0.991472
GOTERM_MF_DIRECT	GO:0000982~transcription factor activity, RNA polymerase II core promoter proximal region sequence-specific binding	5	0.471254	0.032334	NM_028967, NM_011355, NM_008037, NM_030060, NM_007913	897	24	17446	4.05193	1	0.442045	0.428757
BIOCARTA	m_erythPathway:Erythrocyte Differentiation Pathway	6	0.565504	0.0324033	NM_010512, NM_011337, NM_011577, NM_010554, NM_009971, NM_031168	165	15	1289	3.12485	0.997426	0.392367	0.37936
BIOCARTA	m_tnfr2Pathway:TNFR2 Signaling Pathway	7	0.659755	0.0325166	NM_011610, NM_008689, NM_009397, NM_013642, NM_009421, NM_010907, NM_016896	165	20	1289	2.73424	0.99748	0.392367	0.37936
BIOCARTA	m_eicosanoidPathway:Eicosanoid Metabolism	7	0.659755	0.0325166	NM_021476, NM_019455, NM_011198, NM_009663, NM_008965, NM_011539, NM_008969	165	20	1289	2.73424	0.99748	0.392367	0.37936
GOTERM_CC_DIRECT	GO:0046696~lipopolysaccharide receptor complex	3	0.282752	0.0325582	NM_009841, NM_021297, NM_016923	981	6	19662	10.0214	1	0.326322	0.304863
GOTERM_CC_DIRECT	GO:0061702~inflammasome complex	3	0.282752	0.0325582	NM_007609, NM_026960, NM_145827	981	6	19662	10.0214	1	0.326322	0.304863
UP_SEQ_FEATURE	repeat:LRR 11	10	0.942507	0.0326234	NM_009841, NM_146191, NM_205823, NM_021297, NM_126166, NM_146069, NM_011905, NM_133211, NM_205820, NM_011604	907	88	18012	2.25669	1	1	0.991472
UP_SEQ_FEATURE	domain:Ig-like C2-type 3	10	0.942507	0.0326234	NM_010555, NM_001037859, NM_008479, NM_010186, NM_011693, NM_001167906, NM_008653, NM_010493, NM_008362, NM_010867	907	88	18012	2.25669	1	1	0.991472
GOTERM_BP_DIRECT	GO:0010818~T cell chemotaxis	3	0.282752	0.0331481	NM_011337, NM_021274, NM_023158	911	6	18082	9.92426	1	0.291814	0.275201
GOTERM_BP_DIRECT	GO:0002693~positive regulation of cellular extravasation	3	0.282752	0.0331481	NM_011333, NM_010493, NM_007403	911	6	18082	9.92426	1	0.291814	0.275201
GOTERM_BP_DIRECT	GO:0002553~histamine secretion by mast cell	3	0.282752	0.0331481	NM_009631, NM_013482, NM_001111096	911	6	18082	9.92426	1	0.291814	0.275201
GOTERM_BP_DIRECT	GO:0045629~negative regulation of T-helper 2 cell differentiation	3	0.282752	0.0331481	NM_009744, NM_008390, NM_008250	911	6	18082	9.92426	1	0.291814	0.275201
GOTERM_BP_DIRECT	GO:0042119~neutrophil activation	3	0.282752	0.0331481	NM_011103, NM_013653, NM_009909	911	6	18082	9.92426	1	0.291814	0.275201
GOTERM_BP_DIRECT	GO:0071499~cellular response to laminar fluid shear stress	3	0.282752	0.0331481	NM_008452, NM_010902, NM_010637	911	6	18082	9.92426	1	0.291814	0.275201
GOTERM_BP_DIRECT	GO:0090266~regulation of mitotic cell cycle spindle assembly checkpoint	3	0.282752	0.0331481	NM_013642, NM_027532, NM_183199	911	6	18082	9.92426	1	0.291814	0.275201
GOTERM_BP_DIRECT	GO:0072574~hepatocyte proliferation	3	0.282752	0.0331481	NM_009883, NM_010928, NM_009097	911	6	18082	9.92426	1	0.291814	0.275201
GOTERM_BP_DIRECT	GO:0036006~cellular response to macrophage colony-stimulating factor stimulus	3	0.282752	0.0331481	NM_001037859, NM_029422, NM_011333	911	6	18082	9.92426	1	0.291814	0.275201
GOTERM_BP_DIRECT	GO:0072126~positive regulation of glomerular mesangial cell proliferation	3	0.282752	0.0331481	NM_011057, NM_009805, NM_009779, NM_207653	911	6	18082	9.92426	1	0.291814	0.275201
GOTERM_BP_DIRECT	GO:0030203~glycosaminoglycan metabolic process	3	0.282752	0.0331481	NM_010421, NM_029364, NM_010422	911	6	18082	9.92426	1	0.291814	0.275201
GOTERM_BP_DIRECT	GO:0002829~negative regulation of type 2 immune response	3	0.282752	0.0331481	NM_009744, NM_009915, NM_009284	911	6	18082	9.92426	1	0.291814	0.275201
GOTERM_BP_DIRECT	GO:0045588~positive regulation of gamma-delta T cell differentiation	3	0.282752	0.0331481	NM_001111316, NM_011518, NM_153505	911	6	18082	9.92426	1	0.291814	0.275201
GOTERM_BP_DIRECT	GO:0051138~positive regulation of NK T cell differentiation	3	0.282752	0.0331481	NM_009371, NM_001025597, NM_001033324	911	6	18082	9.92426	1	0.291814	0.275201
GOTERM_BP_DIRECT	GO:0097350~neutrophil clearance	3	0.282752	0.0331481	NM_009465, NM_008587, NM_009915	911	6	18082	9.92426	1	0.291814	0.275201
GOTERM_BP_DIRECT	GO:0031665~negative regulation of lipopolysaccharide-mediated signaling pathway	3	0.282752	0.0331481	NM_008522, NM_007548, NM_144549	911	6	18082	9.92426	1	0.291814	0.275201
GOTERM_BP_DIRECT	GO:0071636~positive regulation of transforming growth factor beta production	3	0.282752	0.0331481	NM_011198, NM_011580, NM_010778	911	6	18082	9.92426	1	0.291814	0.275201
GOTERM_CC_DIRECT	GO:0008305~integrin complex	5	0.471254	0.0336537	NM_008397, NM_001082960, NM_008400, NM_010580, NM_008404	981	25	19662	4.00856	1	0.329807	0.308119
GOTERM_BP_DIRECT	GO:0045471~response to ethanol	12	1.13101	0.0337037	NM_001162365, NM_021297, NM_172498, NM_013650, NM_010493, NM_009841, NM_031159, NM_009970, NM_011333, NM_009204, NM_009971, NM_011693, NM_011539	911	117	18082	2.03575	1	0.295996	0.279144
INTERPRO	IPR025661:Cysteine peptidase, asparagine active site	4	0.377003	0.033795	NM_022325, NM_009982, NM_021281, NM_007801	1004	15	20594	5.46985	1	0.488231	0.472052
GOTERM_MF_DIRECT	GO:0005024~transforming growth factor beta-activated receptor activity	3	0.282752	0.0344247	NM_007560, NM_009371, NM_009370	897	6	17446	9.72464	1	0.452051	0.438462
GOTERM_MF_DIRECT	GO:0070891~lipoteichoic acid binding	3	0.282752	0.0344247	NM_009841, NM_031254, NM_011905	897	6	17446	9.72464	1	0.452051	0.438462
GOTERM_MF_DIRECT	GO:0004908~interleukin-1 receptor activity	3	0.282752	0.0344247	NM_010555, NM_010553, NM_008362	897	6	17446	9.72464	1	0.452051	0.438462
GOTERM_BP_DIRECT	GO:0031295~T cell costimulation	5	0.471254	0.0346897	NM_009855, NM_178931, NM_021893, NM_019418, NM_017480	911	25	18082	3.9697	1	0.302484	0.285263
GOTERM_BP_DIRECT	GO:0032728~positive regulation of interferon-beta production	5	0.471254	0.0346897	NM_027835, NM_021297, NM_126166, NM_011905, NM_008390	911	25	18082	3.9697	1	0.302484	0.285263
GOTERM_BP_DIRECT	GO:1902042~negative regulation of extrinsic apoptotic signaling pathway via death domain receptors	5	0.471254	0.0346897	NM_008871, NM_009397, NM_010442, NM_009805, NM_010493, NM_207653	911	25	18082	3.9697	1	0.302484	0.285263
UP_KEYWORDS	Differentiation	41	3.86428	0.0347402	NM_153159, NM_183426, NM_021412, NM_028967, NM_026886, NM_027995, NM_001145953, NM_007447, NM_146162, NM_029639, NM_029021, NM_010831, NM_033079, NM_008562, NM_029422, NM_001164051, NM_008840, NM_001029929, NM_009873, NM_009371, NM_009396, NM_013749, NM_007492, NM_013627, NM_009292, NM_009370, NM_001033713, NM_010928, NM_021308, NM_013562, NM_030060, NM_001123394, NM_007483, NM_008655, NM_009883,…	1041	646	22680	1.38275	0.999996	0.194948	0.169399
UP_KEYWORDS	Signal transduction inhibitor	6	0.565504	0.0349906	NM_026418, NM_009061, NM_015811, NM_007707, NM_007706, NM_145429	1041	40	22680	3.26801	0.999996	0.194948	0.169399
GOTERM_BP_DIRECT	GO:0045600~positive regulation of fat cell differentiation	7	0.659755	0.0353982	NM_010512, NM_153159, NM_010496, NM_009883, NM_007678, NM_011756, NM_001033324	911	49	18082	2.8355	1	0.307203	0.289713
GOTERM_BP_DIRECT	GO:0030838~positive regulation of actin filament polymerization	7	0.659755	0.0353982	NM_023258, NM_001162365, NM_001043322, NM_009971, NM_009499, NM_172498, NM_010493, NM_153505	911	49	18082	2.8355	1	0.307203	0.289713
UP_KEYWORDS	Ubl conjugation	85	8.01131	0.0359765	NM_133626, NM_153159, NM_001163504, NM_018820, NM_138952, NM_013692, NM_008416, NM_010380, NM_007496, NM_010496, NM_011386, NM_010658, NM_019388, NM_001037859, NM_018851, NM_019983, NM_010493, NM_011065, NM_007679, NM_007678, NM_174989, NM_153789, NM_009744, NM_007880, NM_008331, NM_008452, NM_001014390, NM_009421, NM_008654, NM_009465, NM_008653, NM_001172117, NM_001025597, NM_008131, NM_139064,…	1041	1505	22680	1.23048	0.999997	0.197309	0.171451
KEGG_PATHWAY	mmu04370:VEGF signaling pathway	9	0.848256	0.0364623	NM_177320, NM_011950, NM_009008, NM_001164051, NM_001136073, NM_011198, NM_008840, NM_020272, NM_178907, NM_001024137	494	60	7691	2.33532	0.999884	0.132788	0.105033
UP_SEQ_FEATURE	short sequence motif:Nuclear export signal	6	0.565504	0.0365624	NM_177343, NM_010907, NM_028864, NM_001033450, NM_011065, NM_008329	907	37	18012	3.22036	1	1	0.991472
UP_SEQ_FEATURE	lipid moiety-binding region:S-palmitoyl cysteine	16	1.50801	0.0367139	NM_177322, NM_026418, NM_020044, NM_010171, NM_009917, NM_007419, NM_011347, NM_053182, NM_010333, NM_007483, NM_145983, NM_009631, NM_016977, NM_001111096, NM_010689, NM_011636	907	179	18012	1.7751	1	1	0.991472
GOTERM_BP_DIRECT	GO:0071360~cellular response to exogenous dsRNA	4	0.377003	0.0367379	NM_028261, NM_008331, NM_126166, NM_028864	911	15	18082	5.29294	1	0.31437	0.296472
GOTERM_BP_DIRECT	GO:0051044~positive regulation of membrane protein ectodomain proteolysis	4	0.377003	0.0367379	NM_011610, NM_009696, NM_007403, NM_008361	911	15	18082	5.29294	1	0.31437	0.296472
GOTERM_BP_DIRECT	GO:0046847~filopodium assembly	4	0.377003	0.0367379	NM_008397, NM_010333, NM_001081011, NM_008998	911	15	18082	5.29294	1	0.31437	0.296472
GOTERM_BP_DIRECT	GO:0050778~positive regulation of immune response	4	0.377003	0.0367379	NM_010589, NM_010386, NM_008357, NM_010185, NM_001190830	911	15	18082	5.29294	1	0.31437	0.296472
GOTERM_BP_DIRECT	GO:0006693~prostaglandin metabolic process	4	0.377003	0.0367379	NM_019455, NM_011198, NM_011539, NM_008969	911	15	18082	5.29294	1	0.31437	0.296472
GOTERM_BP_DIRECT	GO:0010875~positive regulation of cholesterol efflux	4	0.377003	0.0367379	NM_013454, NM_009696, NM_010907, NM_009593	911	15	18082	5.29294	1	0.31437	0.296472
GOTERM_BP_DIRECT	GO:0000187~activation of MAPK activity	9	0.848256	0.0368574	NM_010512, NM_021297, NM_001111316, NM_001042605, NM_011518, NM_011580, NM_008361, NM_015768, NM_001038845	911	76	18082	2.35048	1	0.314659	0.296745
GOTERM_MF_DIRECT	GO:0042056~chemoattractant activity	5	0.471254	0.0369775	NM_011315, NM_011337, NM_011057, NM_013653, NM_001145953	897	25	17446	3.88986	1	0.471032	0.456873
GOTERM_MF_DIRECT	GO:0002020~protease binding	12	1.13101	0.0381607	NM_023258, NM_016685, NM_029733, NM_009805, NM_010171, NM_007987, NM_009977, NM_207653, NM_009256, NM_008871, NM_009397, NM_008362, NM_008491	897	117	17446	1.9948	1	0.471032	0.456873
GOTERM_BP_DIRECT	GO:0042632~cholesterol homeostasis	8	0.754006	0.0382943	NM_001110252, NM_013454, NM_009696, NM_009593, NM_009693, NM_146064, NM_153789, NM_013913	911	63	18082	2.52045	1	0.326168	0.307598
GOTERM_MF_DIRECT	GO:0042626~ATPase activity, coupled to transmembrane movement of substances	7	0.659755	0.0385032	NM_011994, NM_011530, NM_147220, NM_013454, NM_029600, NM_013683, NM_030239	897	49	17446	2.77847	1	0.471032	0.456873
GOTERM_MF_DIRECT	GO:0017127~cholesterol transporter activity	4	0.377003	0.0386815	NM_013454, NM_009696, NM_009593, NM_009693	897	15	17446	5.18647	1	0.471032	0.456873
GOTERM_MF_DIRECT	GO:0043539~protein serine/threonine kinase activator activity	4	0.377003	0.0386815	NM_010512, NM_011577, NM_008522, NM_010708	897	15	17446	5.18647	1	0.471032	0.456873
GOTERM_MF_DIRECT	GO:0008233~peptidase activity	37	3.48728	0.0387021	NM_001110252, NM_021412, NM_022325, NM_007609, NM_011175, NM_173864, NM_007801, NM_009807, NM_029614, NM_007403, NM_007601, NM_172539, NM_145403, NM_009397, NM_008522, NM_013585, NM_021281, NM_019429, NM_144938, NM_023143, NM_001177799, NM_026414, NM_198092, NM_013484, NM_010370, NM_183199, NM_008906, NM_009621, NM_008013, NM_008198, NM_013599, NM_008611, NM_009982, NM_008873, NM_009983, NM_00845…	897	516	17446	1.39462	1	0.471032	0.456873
UP_SEQ_FEATURE	repeat:LRR 18	5	0.471254	0.0393521	NM_021297, NM_126166, NM_146069, NM_133211, NM_205820	907	26	18012	3.81901	1	1	0.991472
GOTERM_BP_DIRECT	GO:0006629~lipid metabolic process	33	3.11027	0.0396133	NM_001163689, NM_024228, NM_133969, NM_177568, NM_178911, NM_019455, NM_025972, NM_001039701, NM_146064, NM_009778, NM_133670, NM_009696, NM_133792, NM_145684, NM_025760, NM_009890, NM_009693, NM_021460, NM_144915, NM_173370, NM_001024137, NM_173014, NM_134102, NM_146251, NM_153404, NM_025806, NM_008969, NM_011179, NM_011198, NM_138310, NM_011539, NM_013913, NM_013737	911	459	18082	1.42702	1	0.336622	0.317457
UP_KEYWORDS	Lipid degradation	10	0.942507	0.0400805	NM_001163689, NM_178911, NM_177568, NM_134102, NM_021460, NM_144915, NM_025806, NM_153404, NM_013737, NM_001024137	1041	100	22680	2.17867	0.999999	0.214999	0.186822
GOTERM_MF_DIRECT	GO:0019901~protein kinase binding	32	3.01602	0.0402408	NM_177322, NM_021455, NM_025778, NM_009406, NM_022305, NM_001077705, NM_010831, NM_011103, NM_145983, NM_008225, NM_009851, NM_015743, NM_013627, NM_001033713, NM_001111316, NM_021606, NM_008108, NM_009917, NM_008404, NM_080638, NM_009515, NM_174989, NM_028261, NM_008654, NM_010927, NM_011518, NM_139064, NM_010689, NM_011756, NM_010208, NM_019937, NM_145857	897	434	17446	1.43405	1	0.483859	0.469314
UP_KEYWORDS	Oxidation	4	0.377003	0.0404271	NM_009463, NM_009696, NM_177081, NM_010824	1041	17	22680	5.12629	0.999999	0.214999	0.186822
GOTERM_BP_DIRECT	GO:0048873~homeostasis of number of cells within a tissue	6	0.565504	0.0405022	NM_001113530, NM_009898, NM_009915, NM_007778, NM_028773, NM_021460, NM_001038845	911	38	18082	3.13398	1	0.34338	0.32383
GOTERM_BP_DIRECT	GO:0030336~negative regulation of cell migration	11	1.03676	0.0408271	NM_008871, NM_009987, NM_007483, NM_011057, NM_001081011, NM_138630, NM_001039701, NM_009917, NM_001112715, NM_020519, NM_010637	911	106	18082	2.05975	1	0.345337	0.325676
INTERPRO	IPR000198:Rho GTPase-activating protein domain	8	0.754006	0.040997	NM_001142701, NM_001037727, NM_001081011, NM_001005508, NM_138630, NM_146011, NM_198101, NM_009164	1004	66	20594	2.4863	1	0.586041	0.566621
UP_KEYWORDS	Transcription regulation	99	9.33082	0.0410767	NM_001111022, NM_001164075, NM_013692, NM_008416, NM_009504, NM_001164598, NM_009233, NM_010692, NM_015743, NM_007570, NM_175397, NM_001033450, NM_007679, NM_007678, NM_011138, NM_009744, NM_010444, NM_008535, NM_010167, NM_181319, NM_139064, NM_008250, NM_019937, NM_021455, NM_183426, NM_026864, NM_172938, NM_008320, NM_008689, NM_013464, NM_001029929, NM_001172205, NM_009099, NM_010637, NM_0136…	1041	1799	22680	1.19894	1	0.215193	0.186991
GOTERM_BP_DIRECT	GO:0009749~response to glucose	9	0.848256	0.0420444	NM_021455, NM_001162365, NM_011577, NM_172498, NM_009371, NM_008439, NM_011580, NM_008131, NM_010877, NM_007913	911	78	18082	2.29021	1	0.354816	0.334615
KEGG_PATHWAY	mmu04917:Prolactin signaling pathway	10	0.942507	0.042623	NM_010234, NM_177320, NM_011950, NM_008689, NM_001164051, NM_009399, NM_008840, NM_008390, NM_020272, NM_007707, NM_007706	494	73	7691	2.13272	0.999976	0.152941	0.120974
GOTERM_BP_DIRECT	GO:0071361~cellular response to ethanol	4	0.377003	0.0435695	NM_007807, NM_013654, NM_011355, NM_001037724	911	16	18082	4.96213	1	0.362684	0.342035
GOTERM_BP_DIRECT	GO:1902043~positive regulation of extrinsic apoptotic signaling pathway via death domain receptors	4	0.377003	0.0435695	NM_007560, NM_021451, NM_011386, NM_011580	911	16	18082	4.96213	1	0.362684	0.342035
GOTERM_BP_DIRECT	GO:0040015~negative regulation of multicellular organism growth	4	0.377003	0.0435695	NM_139198, NM_011175, NM_007706, NM_007419	911	16	18082	4.96213	1	0.362684	0.342035
GOTERM_BP_DIRECT	GO:2000679~positive regulation of transcription regulatory region DNA binding	4	0.377003	0.0435695	NM_010512, NM_011577, NM_010708, NM_010637	911	16	18082	4.96213	1	0.362684	0.342035
GOTERM_BP_DIRECT	GO:0045779~negative regulation of bone resorption	4	0.377003	0.0435695	NM_001033954, NM_010566, NM_031168, NM_001038845	911	16	18082	4.96213	1	0.362684	0.342035
GOTERM_BP_DIRECT	GO:0033700~phospholipid efflux	4	0.377003	0.0435695	NM_013454, NM_009696, NM_009593, NM_007469	911	16	18082	4.96213	1	0.362684	0.342035
GOTERM_MF_DIRECT	GO:0004553~hydrolase activity, hydrolyzing O-glycosyl compounds	6	0.565504	0.0435844	NM_010764, NM_010368, NM_010421, NM_008550, NM_010422, NM_027288	897	38	17446	3.07094	1	0.517824	0.502258
INTERPRO	IPR001881:EGF-like calcium-binding	12	1.13101	0.0437138	NM_011347, NM_138672, NM_011345, NM_139138, NM_010928, NM_016685, NM_173864, NM_010130, NM_144938, NM_023143, NM_011580, NM_011173	1004	126	20594	1.95352	1	0.607247	0.587125
INTERPRO	IPR023796:Serpin domain	8	0.754006	0.0439382	NM_001199940, NM_009256, NM_008871, NM_001168294, NR_033450, NM_173024, NM_011454, NM_009251	1004	67	20594	2.44919	1	0.607247	0.587125
INTERPRO	IPR000215:Serpin family	8	0.754006	0.0439382	NM_001199940, NM_009256, NM_008871, NM_001168294, NR_033450, NM_173024, NM_011454, NM_009251	1004	67	20594	2.44919	1	0.607247	0.587125
INTERPRO	IPR014756:Immunoglobulin E-set	11	1.03676	0.0442691	NM_007486, NM_009046, NM_008689, NM_001136073, NM_019984, NM_009373, NM_009044, NM_016923, NM_019408, NM_145429, NM_010745	1004	111	20594	2.03272	1	0.607247	0.587125
GOTERM_BP_DIRECT	GO:0019915~lipid storage	5	0.471254	0.0444934	NM_001163689, NM_010421, NM_010422, NM_007408, NM_013913	911	27	18082	3.67565	1	0.366125	0.345281
GOTERM_BP_DIRECT	GO:0034605~cellular response to heat	6	0.565504	0.0446088	NM_031198, NM_010554, NM_021274, NM_010442, NM_007669, NM_001111096	911	39	18082	3.05362	1	0.366125	0.345281
GOTERM_BP_DIRECT	GO:2001235~positive regulation of apoptotic signaling pathway	6	0.565504	0.0446088	NM_011103, NM_007544, NM_009982, NM_007801, NM_001013365, NM_009370	911	39	18082	3.05362	1	0.366125	0.345281
UP_SEQ_FEATURE	repeat:LRR 12	9	0.848256	0.0446937	NM_146191, NM_205823, NM_021297, NM_126166, NM_146069, NM_011905, NM_133211, NM_205820, NM_011604	907	79	18012	2.2624	1	1	0.991472
GOTERM_BP_DIRECT	GO:1904417~positive regulation of xenophagy	3	0.282752	0.0448805	NM_011905, NM_138952, NM_145857	911	7	18082	8.50651	1	0.366125	0.345281
GOTERM_BP_DIRECT	GO:0002544~chronic inflammatory response	3	0.282752	0.0448805	NM_011693, NM_013650, NM_011580	911	7	18082	8.50651	1	0.366125	0.345281
GOTERM_BP_DIRECT	GO:0044351~macropinocytosis	3	0.282752	0.0448805	NM_023258, NM_033374, NM_178907	911	7	18082	8.50651	1	0.366125	0.345281
GOTERM_BP_DIRECT	GO:0002830~positive regulation of type 2 immune response	3	0.282752	0.0448805	NM_001042605, NM_145827, NM_145857	911	7	18082	8.50651	1	0.366125	0.345281
GOTERM_BP_DIRECT	GO:2000347~positive regulation of hepatocyte proliferation	3	0.282752	0.0448805	NM_001110252, NM_009397, NM_009805, NM_207653	911	7	18082	8.50651	1	0.366125	0.345281
GOTERM_BP_DIRECT	GO:0045630~positive regulation of T-helper 2 cell differentiation	3	0.282752	0.0448805	NM_001008700, NM_031168, NM_145827	911	7	18082	8.50651	1	0.366125	0.345281
UP_SEQ_FEATURE	repeat:ANK 5	11	1.03676	0.0453153	NM_023049, NM_172142, NM_008689, NM_033601, NM_080444, NM_010928, NM_010907, NM_030612, NM_011706, NM_019408, NM_008690	907	108	18012	2.02266	1	1	0.991472
GOTERM_BP_DIRECT	GO:0016337~single organismal cell-cell adhesion	11	1.03676	0.0454513	NM_011347, NM_007651, NM_008397, NM_001082960, NM_011693, NM_008400, NM_010493, NM_007403, NM_008404, NM_133754, NM_017480	911	108	18082	2.02161	1	0.369959	0.348896
GOTERM_MF_DIRECT	GO:0005138~interleukin-6 receptor binding	3	0.282752	0.0465771	NM_023258, NM_031168, NM_010559	897	7	17446	8.3354	1	0.534298	0.518237
GOTERM_MF_DIRECT	GO:0005114~type II transforming growth factor beta receptor binding	3	0.282752	0.0465771	NM_011577, NM_009851, NM_009370	897	7	17446	8.3354	1	0.534298	0.518237
GOTERM_MF_DIRECT	GO:0050700~CARD domain binding	3	0.282752	0.0465771	NM_138952, NM_001037747, NM_145857	897	7	17446	8.3354	1	0.534298	0.518237
INTERPRO	IPR003591:Leucine-rich repeat, typical subtype	15	1.41376	0.0471826	NM_146191, NM_001033207, NM_021297, NM_126166, NM_177303, NM_133211, NM_146164, NM_205820, NM_030682, NM_205823, NM_144556, NM_029796, NM_146069, NM_011905, NM_011604	1004	175	20594	1.75817	1	0.64074	0.619507
GOTERM_BP_DIRECT	GO:0006461~protein complex assembly	8	0.754006	0.0474589	NM_008102, NM_010386, NM_011530, NM_016794, NM_001042605, NM_007601, NM_019738, NM_153505, NM_001177799	911	66	18082	2.40588	1	0.384595	0.362699
GOTERM_BP_DIRECT	GO:0070373~negative regulation of ERK1 and ERK2 cascade	8	0.754006	0.0474589	NM_010512, NM_013642, NM_021297, NM_026268, NM_007498, NM_021327, NM_010637, NM_001111096	911	66	18082	2.40588	1	0.384595	0.362699
GOTERM_BP_DIRECT	GO:0016042~lipid catabolic process	11	1.03676	0.0478909	NM_001163689, NM_178911, NM_177568, NM_134102, NM_009693, NM_021460, NM_144915, NM_025806, NM_153404, NM_013737, NM_001024137	911	109	18082	2.00306	1	0.387241	0.365195
KEGG_PATHWAY	mmu04931:Insulin resistance	13	1.22526	0.0484357	NM_021455, NM_177320, NM_010907, NM_007707, NM_011103, NM_008689, NM_009204, NM_001164051, NM_031168, NM_145365, NM_133198, NM_008840, NM_020272, NM_009097	494	110	7691	1.83995	0.999995	0.17128	0.13548
UP_KEYWORDS	Peptide transport	3	0.282752	0.0489323	NM_011530, NM_013683, NM_023044	1041	8	22680	8.17003	1	0.249605	0.216893
GOTERM_BP_DIRECT	GO:0050714~positive regulation of protein secretion	6	0.565504	0.0489552	NM_010512, NM_011577, NM_010554, NM_008965, NM_007447, NM_001038845	911	40	18082	2.97728	1	0.39411	0.371673
GOTERM_BP_DIRECT	GO:0043507~positive regulation of JUN kinase activity	6	0.565504	0.0489552	NM_001162365, NM_013710, NM_009399, NM_172498, NM_001039701, NM_011604, NM_008361	911	40	18082	2.97728	1	0.39411	0.371673
UP_KEYWORDS	Alternative promoter usage	7	0.659755	0.0490676	NM_010215, NM_001163504, NM_010551, NM_007548, NM_019866, NM_008362, NM_001007268	1041	58	22680	2.62943	1	0.249605	0.216893
GOTERM_MF_DIRECT	GO:0001948~glycoprotein binding	9	0.848256	0.0494367	NM_011347, NM_016807, NM_007560, NM_011577, NM_001082960, NM_001098227, NM_009917, NM_008404, NM_008906, NM_009735	897	79	17446	2.21574	1	0.560657	0.543803
INTERPRO	IPR001611:Leucine-rich repeat	20	1.88501	0.0498091	NM_146191, NM_001033207, NM_018762, NM_021297, NM_126166, NM_177303, NM_133211, NM_146164, NM_205820, NM_009841, NM_030682, NM_205823, NM_144556, NM_029796, NM_146069, NM_011905, NM_153074, NM_011604, NM_145827, NM_145857	1004	259	20594	1.58393	1	0.669711	0.647519
GOTERM_BP_DIRECT	GO:2000352~negative regulation of endothelial cell apoptotic process	5	0.471254	0.0499175	NM_008871, NM_009397, NM_010493, NM_010902, NM_139064	911	28	18082	3.54438	1	0.400103	0.377324
GOTERM_BP_DIRECT	GO:0045638~negative regulation of myeloid cell differentiation	5	0.471254	0.0499175	NM_001162365, NM_010907, NM_009873, NM_172498, NM_011756, NM_001033324	911	28	18082	3.54438	1	0.400103	0.377324
PIR_SUPERFAMILY	PIRSF001155:C1r-like complement-activating serine protease	3	0.282752	0.0500695	NM_173864, NM_144938, NM_023143	115	6	1807	7.85652	0.993487	1	1
GOTERM_BP_DIRECT	GO:0000902~cell morphogenesis	9	0.848256	0.0506939	NM_009744, NM_008452, NM_013464, NM_021460, NM_019449, NM_007403, NM_009504, NM_001038845, NM_010734	911	81	18082	2.20539	1	0.405394	0.382314
GOTERM_BP_DIRECT	GO:0001938~positive regulation of endothelial cell proliferation	8	0.754006	0.0507985	NM_010444, NM_011057, NM_029796, NM_011333, NM_010171, NM_007447, NM_007806, NM_009370	911	67	18082	2.36997	1	0.405394	0.382314
UP_KEYWORDS	Leucine-rich repeat	20	1.88501	0.0508488	NM_146191, NM_001033207, NM_018762, NM_021297, NM_126166, NM_177303, NM_133211, NM_146164, NM_205820, NM_009841, NM_030682, NM_205823, NM_144556, NM_029796, NM_146069, NM_011905, NM_153074, NM_011604, NM_145827, NM_145857	1041	275	22680	1.58449	1	0.254876	0.221473
GOTERM_BP_DIRECT	GO:0007250~activation of NF-kappaB-inducing kinase activity	4	0.377003	0.050985	NM_172161, NM_030682, NM_021297, NM_177371	911	17	18082	4.67024	1	0.405999	0.382885
UP_KEYWORDS	Protease inhibitor	11	1.03676	0.0515561	NM_008871, NM_001168294, NM_008694, NM_001082545, NM_173024, NM_001082543, NM_007443, NM_025288, NM_009977, NM_008670, NM_009251	1041	121	22680	1.98061	1	0.254876	0.221473
GOTERM_CC_DIRECT	GO:0005768~endosome	37	3.48728	0.0519327	NM_177322, NM_001029841, NM_023635, NM_175188, NM_008998, NM_007806, NM_205820, NM_054098, NM_009853, NM_008326, NM_029422, NM_009696, NM_001009573, NM_027840, NM_019429, NM_009593, NM_019449, NM_009370, NM_016794, NM_019983, NM_126166, NM_133211, NM_009917, NM_008625, NM_007419, NM_201351, NM_139200, NM_008410, NM_001039394, NM_007483, NM_013710, NM_010386, NM_010387, NM_008677, NM_009204, NM_01…	981	544	19662	1.36321	1	0.486131	0.454163
GOTERM_CC_DIRECT	GO:0005884~actin filament	8	0.754006	0.0520587	NM_010566, NM_009898, NM_001043322, NM_029332, NM_009008, NM_019467, NM_008879, NM_001172117	981	68	19662	2.35798	1	0.486131	0.454163
UP_KEYWORDS	Pyrrolidone carboxylic acid	7	0.659755	0.0525978	NM_001123394, NM_009777, NM_013654, NM_021472, NM_011333, NM_007447, NM_008491	1041	59	22680	2.58487	1	0.256414	0.22281
GOTERM_CC_DIRECT	GO:0030141~secretory granule	11	1.03676	0.0529122	NM_017372, NM_023635, NM_011577, NM_016794, NM_008522, NM_177544, NM_007987, NM_011580, NM_008361, NM_010824, NM_013590	981	112	19662	1.96849	1	0.486131	0.454163
UP_SEQ_FEATURE	domain:VWFA	7	0.659755	0.052978	NM_008198, NM_001082960, NM_008400, NM_010580, NM_013484, NM_008404, NM_172767	907	54	18012	2.5743	1	1	0.991472
GOTERM_BP_DIRECT	GO:0006869~lipid transport	11	1.03676	0.0530304	NM_009775, NM_147220, NM_138310, NM_009696, NM_177820, NM_008796, NM_029932, NM_009593, NM_009693, NM_007469, NM_175391	911	111	18082	1.96697	1	0.421373	0.397383
INTERPRO	IPR020846:Major facilitator superfamily domain	13	1.22526	0.0532429	NM_199252, NM_020258, NM_001142539, NM_175316, NM_029932, NM_183161, NM_013454, NM_009204, NM_001102414, NM_028247, NM_023044, NM_148933, NM_001029842	1004	146	20594	1.82641	1	0.705741	0.682355
GOTERM_MF_DIRECT	GO:0000976~transcription regulatory region sequence-specific DNA binding	7	0.659755	0.0533327	NM_008689, NM_001136073, NM_007498, NM_145365, NM_011065, NM_010902, NM_007913	897	53	17446	2.56877	1	0.587861	0.57019
GOTERM_MF_DIRECT	GO:0046703~natural killer cell lectin-like receptor binding	4	0.377003	0.0536026	NM_010400, NM_010398, NM_001177775, NM_001077705	897	17	17446	4.5763	1	0.587861	0.57019
GOTERM_MF_DIRECT	GO:0005149~interleukin-1 receptor binding	4	0.377003	0.0536026	NM_010851, NM_010554, NM_001039701, NM_008361	897	17	17446	4.5763	1	0.587861	0.57019
INTERPRO	IPR000770:SAND domain	3	0.282752	0.0545676	NM_001013817, NM_175397, NM_175219	1004	8	20594	7.69198	1	0.705741	0.682355
INTERPRO	IPR002087:Anti-proliferative protein	3	0.282752	0.0545676	NM_001034856, NM_007569, NM_007570	1004	8	20594	7.69198	1	0.705741	0.682355
INTERPRO	IPR001562:Zinc finger, Btk motif	3	0.282752	0.0545676	NM_133914, NM_010583, NM_013482	1004	8	20594	7.69198	1	0.705741	0.682355
BIOCARTA	m_il10Pathway:IL-10 Anti-inflammatory Signaling Pathway	5	0.471254	0.0549674	NM_010554, NM_008348, NM_010442, NM_031168, NM_008349	165	12	1289	3.25505	0.999964	0.621819	0.601206
UP_SEQ_FEATURE	repeat:ANK 4	12	1.13101	0.0552853	NM_146191, NM_023049, NM_172142, NM_008689, NM_033601, NM_080444, NM_010928, NM_010907, NM_030612, NM_011706, NM_019408, NM_008690	907	127	18012	1.87643	1	1	0.991472
UP_KEYWORDS	Glycosyltransferase	17	1.60226	0.0553438	NM_133219, NM_173870, NM_173442, NM_010283, NM_022305, NM_001163576, NM_201410, NM_201641, NM_001123371, NM_139197, NM_009177, NM_008215, NM_030166, NM_001039530, NM_133198, NM_009477, NM_008494	1041	225	22680	1.64611	1	0.266105	0.231231
GOTERM_MF_DIRECT	GO:0000979~RNA polymerase II core promoter sequence-specific DNA binding	8	0.754006	0.0555167	NM_010234, NM_001033207, NM_011355, NM_009883, NM_009284, NM_001025597, NM_013627, NM_007913	897	67	17446	2.3223	1	0.602235	0.584132
INTERPRO	IPR002909:Cell surface receptor IPT/TIG	5	0.471254	0.0560559	NM_009046, NM_008689, NM_001136073, NM_009044, NM_019408	1004	30	20594	3.41866	1	0.71815	0.694353
KEGG_PATHWAY	mmu04015:Rap1 signaling pathway	21	1.97926	0.0565708	NM_001113530, NM_177320, NM_018750, NM_001037859, NM_177568, NM_001082960, NM_007778, NM_011580, NM_008404, NM_001037724, NM_010512, NM_011950, NM_010696, NM_009008, NM_011057, NM_013521, NM_001164051, NM_008840, NM_009499, NM_008400, NM_011815, NM_020272, NM_010689	494	214	7691	1.52778	0.999999	0.19719	0.155974
GOTERM_CC_DIRECT	GO:0032009~early phagosome	3	0.282752	0.0568865	NM_133211, NM_011518, NM_019449	981	8	19662	7.51606	1	0.511978	0.478311
GOTERM_BP_DIRECT	GO:0007613~memory	9	0.848256	0.0570544	NM_010512, NM_009987, NM_009883, NM_011198, NM_001039701, NM_009807, NM_008361, NM_007419, NM_008969	911	83	18082	2.15225	1	0.44827	0.422749
UP_SEQ_FEATURE	zinc finger region:Btk-type	3	0.282752	0.0578258	NM_133914, NM_010583, NM_013482	907	8	18012	7.44708	1	1	0.991472
GOTERM_BP_DIRECT	GO:0001812~positive regulation of type I hypersensitivity	3	0.282752	0.0578807	NM_010188, NM_010185, NM_013482	911	8	18082	7.44319	1	0.44827	0.422749
GOTERM_BP_DIRECT	GO:0034351~negative regulation of glial cell apoptotic process	3	0.282752	0.0578807	NM_011103, NM_011333, NM_011331	911	8	18082	7.44319	1	0.44827	0.422749
GOTERM_BP_DIRECT	GO:0051549~positive regulation of keratinocyte migration	3	0.282752	0.0578807	NM_008871, NM_013599, NM_019427	911	8	18082	7.44319	1	0.44827	0.422749
GOTERM_BP_DIRECT	GO:0060907~positive regulation of macrophage cytokine production	3	0.282752	0.0578807	NM_021297, NM_001042605, NM_011905	911	8	18082	7.44319	1	0.44827	0.422749
GOTERM_BP_DIRECT	GO:0007167~enzyme linked receptor protein signaling pathway	3	0.282752	0.0578807	NM_010589, NM_009465, NM_011518, NM_001190830	911	8	18082	7.44319	1	0.44827	0.422749
GOTERM_BP_DIRECT	GO:0015833~peptide transport	3	0.282752	0.0578807	NM_011530, NM_013683, NM_023044	911	8	18082	7.44319	1	0.44827	0.422749
GOTERM_BP_DIRECT	GO:0034392~negative regulation of smooth muscle cell apoptotic process	3	0.282752	0.0578807	NM_177322, NM_010512, NM_145429	911	8	18082	7.44319	1	0.44827	0.422749
GOTERM_BP_DIRECT	GO:0002223~stimulatory C-type lectin receptor signaling pathway	3	0.282752	0.0578807	NM_020001, NM_011518, NM_010185	911	8	18082	7.44319	1	0.44827	0.422749
GOTERM_BP_DIRECT	GO:0002489~antigen processing and presentation of endogenous peptide antigen via MHC class Ib via ER pathway, TAP-dependent	3	0.282752	0.0578807	NM_011530, NM_010398, NM_013683	911	8	18082	7.44319	1	0.44827	0.422749
GOTERM_BP_DIRECT	GO:2000107~negative regulation of leukocyte apoptotic process	3	0.282752	0.0578807	NM_007719, NM_008225, NM_008587	911	8	18082	7.44319	1	0.44827	0.422749
GOTERM_BP_DIRECT	GO:0032731~positive regulation of interleukin-1 beta production	3	0.282752	0.0578807	NM_001013779, NM_001038845, NM_145857	911	8	18082	7.44319	1	0.44827	0.422749
UP_KEYWORDS	Allosteric enzyme	6	0.565504	0.058416	NM_008102, NM_177343, NM_013820, NM_018851, NM_133198, NM_001033245	1041	46	22680	2.84175	1	0.277081	0.240769
GOTERM_MF_DIRECT	GO:0005085~guanyl-nucleotide exchange factor activity	14	1.31951	0.0584827	NM_153551, NM_177611, NM_011691, NM_152801, NM_013867, NM_028195, NM_033374, NM_013710, NM_029332, NM_134023, NM_028785, NM_016846, NM_011878, NM_144538	897	156	17446	1.74545	1	0.624042	0.605283
UP_SEQ_FEATURE	repeat:LRR 6	16	1.50801	0.058653	NM_146191, NM_021297, NM_001081330, NM_126166, NM_177303, NM_133211, NM_146164, NM_205820, NM_009841, NM_030682, NM_205823, NM_146069, NM_011905, NM_011604, NM_145827, NM_145857	907	191	18012	1.66357	1	1	0.991472
GOTERM_BP_DIRECT	GO:0010613~positive regulation of cardiac muscle hypertrophy	4	0.377003	0.0589672	NM_010512, NM_001033713, NM_001025439, NM_015743	911	18	18082	4.41078	1	0.451918	0.426189
GOTERM_BP_DIRECT	GO:2000573~positive regulation of DNA biosynthetic process	4	0.377003	0.0589672	NM_001162365, NM_011057, NM_172498, NM_009779, NM_145429	911	18	18082	4.41078	1	0.451918	0.426189
GOTERM_BP_DIRECT	GO:2000778~positive regulation of interleukin-6 secretion	4	0.377003	0.0589672	NM_023258, NM_010708, NM_019449, NM_008361	911	18	18082	4.41078	1	0.451918	0.426189
GOTERM_BP_DIRECT	GO:0043277~apoptotic cell clearance	4	0.377003	0.0589672	NM_009465, NM_008587, NM_009915, NM_009373	911	18	18082	4.41078	1	0.451918	0.426189
GOTERM_BP_DIRECT	GO:0043536~positive regulation of blood vessel endothelial cell migration	4	0.377003	0.0589672	NM_011577, NM_011057, NM_010902, NM_011580	911	18	18082	4.41078	1	0.451918	0.426189
GOTERM_MF_DIRECT	GO:0001968~fibronectin binding	5	0.471254	0.0591763	NM_011521, NM_013599, NM_016685, NM_021281, NM_011580	897	29	17446	3.35332	1	0.624042	0.605283
GOTERM_CC_DIRECT	GO:0005789~endoplasmic reticulum membrane	46	4.33553	0.0595708	NM_001033767, NM_001110252, NM_024228, NM_007609, NM_133969, NM_175188, NM_172572, NM_178911, NM_001034859, NM_146064, NM_146162, NM_008326, NM_029422, NM_001098227, NM_145365, NM_008521, NM_010352, NM_001177594, NM_009890, NM_019449, NM_018738, NM_173370, NM_019440, NM_022331, NM_173014, NM_126166, NM_029844, NM_133211, NM_146251, NM_008969, NM_028261, NM_011579, NM_016807, NM_001145164, NM_0011…	981	710	19662	1.29855	1	0.525414	0.490863
GOTERM_MF_DIRECT	GO:0033691~sialic acid binding	3	0.282752	0.0600281	NM_011347, NM_011345, NM_178706	897	8	17446	7.29348	1	0.624042	0.605283
GOTERM_MF_DIRECT	GO:0001614~purinergic nucleotide receptor activity	3	0.282752	0.0600281	NM_008771, NM_030701, NM_001038845	897	8	17446	7.29348	1	0.624042	0.605283
UP_SEQ_FEATURE	active site:Phosphocysteine intermediate	9	0.848256	0.0602655	NM_013642, NM_026268, NM_177710, NM_001111316, NM_177081, NM_010090, NM_001077705, NM_011206, NM_001007268	907	84	18012	2.12774	1	1	0.991472
GOTERM_BP_DIRECT	GO:0007596~blood coagulation	9	0.848256	0.0604159	NM_023635, NM_009778, NM_011057, NM_018762, NM_020286, NM_008455, NM_010171, NM_011173, NM_010755	911	84	18082	2.12663	1	0.460801	0.434566
GOTERM_BP_DIRECT	GO:0001933~negative regulation of protein phosphorylation	9	0.848256	0.0604159	NM_153159, NM_011577, NM_026268, NM_019983, NM_008620, NM_001111096, NM_011723, NM_145429, NM_013627	911	84	18082	2.12663	1	0.460801	0.434566
GOTERM_BP_DIRECT	GO:0043524~negative regulation of neuron apoptotic process	14	1.31951	0.0605028	NM_177322, NM_001162365, NM_172498, NM_011175, NM_007403, NM_009898, NM_001173550, NM_010442, NM_011333, NM_009883, NM_009696, NM_009465, NM_011331, NM_015743, NM_007570	911	160	18082	1.73675	1	0.460801	0.434566
GOTERM_CC_DIRECT	GO:0043025~neuronal cell body	36	3.39303	0.0609131	NM_001110252, NM_023258, NM_007807, NM_007609, NM_172498, NM_173402, NM_007987, NM_008998, NM_007447, NM_007806, NM_009848, NM_007398, NM_001039385, NM_010512, NM_138301, NM_010871, NM_009696, NM_009693, NM_010876, NM_001033954, NM_026418, NM_001162365, NM_009915, NM_008965, NM_009912, NM_019582, NM_001038845, NM_007560, NM_001025439, NM_011577, NM_011610, NM_011057, NM_011333, NM_001163608, NM_0…	981	534	19662	1.3512	1	0.526719	0.492082
UP_KEYWORDS	LDL	3	0.282752	0.0610388	NM_138310, NM_009693, NM_031195	1041	9	22680	7.26225	1	0.28301	0.24592
UP_SEQ_FEATURE	domain:Peptidase S1	11	1.03676	0.0612272	NM_001110252, NM_145403, NM_008198, NM_008873, NM_008455, NM_013484, NM_173864, NM_144938, NM_023143, NM_010370, NM_017370	907	114	18012	1.91621	1	1	0.991472
KEGG_PATHWAY	mmu05205:Proteoglycans in cancer	20	1.88501	0.0612512	NM_177320, NM_021297, NM_010580, NM_007669, NM_007987, NM_011580, NM_001077705, NM_010512, NM_011521, NM_011950, NM_011577, NM_001025439, NM_013599, NM_011113, NM_001164051, NM_008225, NM_008873, NM_008840, NM_009851, NM_011905, NM_020272	494	203	7691	1.53387	1	0.210497	0.1665
UP_KEYWORDS	Phagocytosis	4	0.377003	0.0612785	NM_013730, NM_008400, NM_001172117, NM_008404	1041	20	22680	4.35735	1	0.28301	0.24592
GOTERM_MF_DIRECT	GO:0019899~enzyme binding	28	2.63902	0.0616872	NM_023258, NM_172498, NM_007569, NM_007601, NM_001033245, NM_007496, NM_011103, NM_028071, NM_009971, NM_025760, NM_009351, NM_010559, NM_145429, NM_001177799, NM_001162365, NM_027988, NM_010928, NM_010708, NM_010907, NM_010592, NM_146173, NM_011577, NM_010442, NM_011113, NM_011198, NM_009663, NM_001111096, NM_011756, NM_011636, NM_145857	897	384	17446	1.41818	1	0.630869	0.611905
GOTERM_BP_DIRECT	GO:0044344~cellular response to fibroblast growth factor stimulus	5	0.471254	0.0618004	NM_010444, NM_013653, NM_011333, NM_009851, NM_011756	911	30	18082	3.30809	1	0.466809	0.440233
GOTERM_BP_DIRECT	GO:0009314~response to radiation	5	0.471254	0.0618004	NM_009399, NM_010592, NM_008416, NM_008362, NM_172647	911	30	18082	3.30809	1	0.466809	0.440233
GOTERM_BP_DIRECT	GO:0051602~response to electrical stimulus	5	0.471254	0.0618004	NM_009841, NM_031168, NM_019467, NM_007570, NM_001038845	911	30	18082	3.30809	1	0.466809	0.440233
GOTERM_BP_DIRECT	GO:0042149~cellular response to glucose starvation	5	0.471254	0.0618004	NM_153159, NM_001195025, NM_021451, NM_009477, NM_010902	911	30	18082	3.30809	1	0.466809	0.440233
GOTERM_MF_DIRECT	GO:0035259~glucocorticoid receptor binding	4	0.377003	0.0619491	NM_010444, NM_009883, NM_011809, NM_015743	897	18	17446	4.32206	1	0.630869	0.611905
INTERPRO	IPR007593:Interferon-induced transmembrane protein	4	0.377003	0.0623773	NM_030694, NM_001112715, NM_053088, NM_001033632	1004	19	20594	4.31831	1	0.791667	0.765433
UP_KEYWORDS	Iron	25	2.35627	0.0632538	NM_007807, NM_133969, NM_010240, NM_007806, NM_054098, NM_008522, NM_145684, NM_009890, NM_011723, NM_001113478, NM_172267, NM_153789, NM_201351, NM_133217, NM_008969, NM_010424, NM_013612, NM_001102405, NM_010442, NM_011198, NM_008455, NM_010927, NM_011539, NM_010824, NM_008491	1041	375	22680	1.45245	1	0.288339	0.250551
KEGG_PATHWAY	mmu04115:p53 signaling pathway	9	0.848256	0.0632876	NM_010512, NM_008871, NM_021451, NM_008655, NM_007544, NM_009873, NM_007669, NM_007987, NM_011580	494	67	7691	2.09133	1	0.210605	0.166585
GOTERM_MF_DIRECT	GO:0000977~RNA polymerase II regulatory region sequence-specific DNA binding	18	1.69651	0.063393	NM_001111022, NM_020596, NM_001033713, NM_011809, NM_008416, NM_007913, NM_009821, NM_009744, NM_007880, NM_008320, NM_008535, NM_008689, NM_009883, NM_007498, NM_145365, NM_008037, NM_001025597, NM_009044, NM_019408	897	221	17446	1.5841	1	0.639053	0.619843
KEGG_PATHWAY	mmu04151:PI3K-Akt signaling pathway	31	2.92177	0.0635408	NM_207680, NM_001008700, NM_177320, NM_021297, NM_016685, NM_010580, NM_007669, NM_010512, NM_008485, NM_008562, NM_008689, NM_001164051, NM_031376, NM_009971, NM_008368, NM_008840, NM_009873, NM_145365, NM_011905, NM_020272, NM_010559, NM_001190830, NM_001113530, NM_001037859, NM_007778, NM_011580, NM_001038664, NM_001013365, NM_010589, NM_008397, NM_010444, NM_011057, NM_031168, NM_011518	494	351	7691	1.37502	1	0.210605	0.166585
KEGG_PATHWAY	mmu05310:Asthma	5	0.471254	0.063872	NM_010389, NM_010386, NM_010387, NM_010185, NM_008206	494	24	7691	3.24351	1	0.210605	0.166585
GOTERM_MF_DIRECT	GO:0000981~RNA polymerase II transcription factor activity, sequence-specific DNA binding	15	1.41376	0.0645091	NM_001111022, NM_001033713, NM_001136073, NM_011809, NM_010592, NM_183193, NM_009821, NM_008535, NM_008689, NM_009883, NM_019866, NM_009044, NM_007492, NM_016868, NM_013627, NM_019408	897	174	17446	1.67666	1	0.643801	0.624448
GOTERM_BP_DIRECT	GO:0001541~ovarian follicle development	7	0.659755	0.0658804	NM_001039385, NM_021412, NM_009883, NM_013464, NM_010493, NM_008494, NM_009292	911	57	18082	2.43754	1	0.496606	0.468333
GOTERM_CC_DIRECT	GO:0034361~very-low-density lipoprotein particle	4	0.377003	0.0659535	NM_138310, NM_009696, NM_009693, NM_007469	981	19	19662	4.21954	1	0.544159	0.508376
GOTERM_CC_DIRECT	GO:0012506~vesicle membrane	5	0.471254	0.0663545	NM_177322, NM_009204, NM_010927, NM_009693, NM_009515	981	31	19662	3.23271	1	0.544159	0.508376
GOTERM_CC_DIRECT	GO:0031982~vesicle	14	1.31951	0.0666318	NM_016794, NM_019983, NM_010283, NM_001039701, NM_029932, NM_138952, NM_010511, NM_009448, NM_139197, NM_009204, NM_033444, NM_010628, NM_008361, NM_145857	981	164	19662	1.71097	1	0.544159	0.508376
UP_KEYWORDS	Cytoplasmic vesicle	31	2.92177	0.0667007	NM_175188, NM_153551, NM_177544, NM_007449, NM_007447, NM_172539, NM_007398, NM_011227, NM_030682, NM_009898, NM_001173550, NM_008326, NM_138301, NM_011905, NM_019429, NM_019449, NM_011604, NM_008361, NM_145429, NM_010778, NM_001024137, NM_001077698, NM_001081011, NM_010194, NM_133211, NM_174989, NM_001039394, NM_001123394, NM_001005508, NM_001172117, NM_011518	1041	489	22680	1.38116	1	0.300153	0.260817
KEGG_PATHWAY	mmu00603:Glycosphingolipid biosynthesis - globo series	4	0.377003	0.0669425	NM_010421, NM_139197, NM_009177, NM_010422	494	15	7691	4.15169	1	0.217786	0.172265
GOTERM_BP_DIRECT	GO:0009607~response to biotic stimulus	4	0.377003	0.0674964	NM_030694, NM_001112715, NM_053088, NM_001033632	911	19	18082	4.17864	1	0.507744	0.478837
INTERPRO	IPR019791:Haem peroxidase, animal, subgroup	3	0.282752	0.0679423	NM_011198, NM_010824, NM_008969	1004	9	20594	6.83732	1	0.8238	0.796502
INTERPRO	IPR007421:ATPase, AAA-4	3	0.282752	0.0679423	NM_011410, NM_011408, NM_001167743	1004	9	20594	6.83732	1	0.8238	0.796502
INTERPRO	IPR001346:Interferon regulatory factor DNA-binding domain	3	0.282752	0.0679423	NM_008320, NM_012057, NM_008390	1004	9	20594	6.83732	1	0.8238	0.796502
INTERPRO	IPR019817:Interferon regulatory factor, conserved site	3	0.282752	0.0679423	NM_008320, NM_012057, NM_008390	1004	9	20594	6.83732	1	0.8238	0.796502
INTERPRO	IPR000975:Interleukin-1	3	0.282752	0.0679423	NM_010554, NM_001039701, NM_008361	1004	9	20594	6.83732	1	0.8238	0.796502
UP_SEQ_FEATURE	domain:Death	5	0.471254	0.0681457	NM_172161, NM_010851, NM_008689, NM_007987, NM_019408	907	31	18012	3.20304	1	1	0.991472
GOTERM_MF_DIRECT	GO:0003779~actin binding	25	2.35627	0.0682409	NM_178893, NM_022024, NM_022321, NM_008879, NM_007447, NM_009405, NM_009406, NM_008663, NM_009898, NM_028071, NM_008225, NM_009499, NM_178440, NM_001077698, NM_177710, NM_019467, NM_177699, NM_053214, NM_053015, NM_009917, NM_009515, NM_001043322, NM_008653, NM_010927, NM_145857	897	338	17446	1.43856	1	0.674302	0.654032
GOTERM_BP_DIRECT	GO:0012501~programmed cell death	5	0.471254	0.0682516	NM_007609, NM_021540, NM_026960, NM_001038845, NM_133810	911	31	18082	3.20137	1	0.51133	0.482219
GOTERM_BP_DIRECT	GO:0051482~positive regulation of cytosolic calcium ion concentration involved in phospholipase C-activating G-protein coupled signaling pathway	5	0.471254	0.0682516	NM_001033954, NM_177322, NM_022320, NM_009373, NM_008152	911	31	18082	3.20137	1	0.51133	0.482219
SMART	SM00429:IPT	5	0.471254	0.0696021	NM_009046, NM_008689, NM_001136073, NM_009044, NM_019408	610	27	10425	3.16485	1	0.951465	0.928577
GOTERM_BP_DIRECT	GO:0016525~negative regulation of angiogenesis	8	0.754006	0.0696829	NM_009621, NM_138672, NM_008694, NM_009987, NM_021274, NM_011333, NM_009915, NM_011580	911	72	18082	2.20539	1	0.519217	0.489656
SMART	SM00082:LRRCT	9	0.848256	0.0703556	NM_030682, NM_144556, NM_018762, NM_029796, NM_021297, NM_126166, NM_011905, NM_133211, NM_011604	610	75	10425	2.05082	1	0.951465	0.928577
KEGG_PATHWAY	mmu04923:Regulation of lipolysis in adipocytes	8	0.754006	0.070394	NM_001163689, NM_177320, NM_001164051, NM_011198, NM_008840, NM_020272, NM_001037724, NM_007419, NM_008969	494	57	7691	2.1851	1	0.226002	0.178764
GOTERM_BP_DIRECT	GO:0042542~response to hydrogen peroxide	7	0.659755	0.0705101	NM_007398, NM_001162365, NM_013642, NM_010442, NM_145983, NM_172498, NM_015743, NM_017370	911	58	18082	2.39551	1	0.519217	0.489656
GOTERM_CC_DIRECT	GO:0042582~azurophil granule	3	0.282752	0.070777	NM_010421, NM_010422, NM_010824	981	9	19662	6.68094	1	0.562555	0.525562
GOTERM_MF_DIRECT	GO:1990841~promoter-specific chromatin binding	4	0.377003	0.0708578	NM_001111022, NM_009821, NM_001139516, NM_007548, NM_007913	897	19	17446	4.09458	1	0.688305	0.667615
GOTERM_CC_DIRECT	GO:0043235~receptor complex	12	1.13101	0.0714356	NM_001008700, NM_175331, NM_010928, NM_177715, NM_010580, NM_009371, NM_001163608, NM_133211, NM_030720, NM_008404, NM_009504, NM_009370	981	134	19662	1.79488	1	0.562555	0.525562
GOTERM_MF_DIRECT	GO:0050839~cell adhesion molecule binding	8	0.754006	0.0714735	NM_001005421, NM_009369, NM_016807, NM_001098227, NM_011693, NM_008400, NM_007403, NM_008404, NM_001077705	897	71	17446	2.19147	1	0.688305	0.667615
UP_KEYWORDS	Lipid metabolism	27	2.54477	0.0717155	NM_001163689, NM_133969, NM_177568, NM_178911, NM_019455, NM_146064, NM_009778, NM_133670, NM_133792, NM_145684, NM_025760, NM_009890, NM_009693, NM_021460, NM_144915, NM_173370, NM_001024137, NM_173014, NM_134102, NM_153404, NM_025806, NM_008969, NM_011198, NM_138310, NM_011539, NM_013913, NM_013737	1041	417	22680	1.41065	1	0.318635	0.276876
UP_SEQ_FEATURE	domain:ITAM	3	0.282752	0.0719246	NM_028728, NM_008339, NM_010185	907	9	18012	6.61963	1	1	0.991472
UP_SEQ_FEATURE	DNA-binding region:Tryptophan pentad repeat	3	0.282752	0.0719246	NM_008320, NM_012057, NM_008390	907	9	18012	6.61963	1	1	0.991472
GOTERM_BP_DIRECT	GO:0032688~negative regulation of interferon-beta production	3	0.282752	0.0719917	NM_023258, NM_009046, NM_009044	911	9	18082	6.61617	1	0.519217	0.489656
GOTERM_BP_DIRECT	GO:0030816~positive regulation of cAMP metabolic process	3	0.282752	0.0719917	NM_021274, NM_008599, NM_010285	911	9	18082	6.61617	1	0.519217	0.489656
GOTERM_BP_DIRECT	GO:0042116~macrophage activation	3	0.282752	0.0719917	NM_030682, NM_013612, NM_021297	911	9	18082	6.61617	1	0.519217	0.489656
GOTERM_BP_DIRECT	GO:0035234~ectopic germ cell programmed cell death	3	0.282752	0.0719917	NM_007609, NM_010554, NM_008361	911	9	18082	6.61617	1	0.519217	0.489656
GOTERM_BP_DIRECT	GO:0032464~positive regulation of protein homooligomerization	3	0.282752	0.0719917	NM_207680, NM_007544, NM_007987	911	9	18082	6.61617	1	0.519217	0.489656
GOTERM_BP_DIRECT	GO:0046010~positive regulation of circadian sleep/wake cycle, non-REM sleep	3	0.282752	0.0719917	NM_010285, NM_009807, NM_008965	911	9	18082	6.61617	1	0.519217	0.489656
GOTERM_BP_DIRECT	GO:0032680~regulation of tumor necrosis factor production	3	0.282752	0.0719917	NM_010851, NM_008522, NM_011756	911	9	18082	6.61617	1	0.519217	0.489656
GOTERM_BP_DIRECT	GO:0042088~T-helper 1 type immune response	3	0.282752	0.0719917	NM_009046, NM_033601, NM_011604	911	9	18082	6.61617	1	0.519217	0.489656
GOTERM_BP_DIRECT	GO:0050665~hydrogen peroxide biosynthetic process	3	0.282752	0.0719917	NM_007807, NM_007806, NM_010876	911	9	18082	6.61617	1	0.519217	0.489656
GOTERM_BP_DIRECT	GO:0032308~positive regulation of prostaglandin secretion	3	0.282752	0.0719917	NM_010554, NM_008361, NM_001038845	911	9	18082	6.61617	1	0.519217	0.489656
GOTERM_BP_DIRECT	GO:0002504~antigen processing and presentation of peptide or polysaccharide antigen via MHC class II	3	0.282752	0.0719917	NM_010389, NM_010386, NM_010387	911	9	18082	6.61617	1	0.519217	0.489656
GOTERM_BP_DIRECT	GO:0050798~activated T cell proliferation	3	0.282752	0.0719917	NM_001082960, NM_008400, NM_008404	911	9	18082	6.61617	1	0.519217	0.489656
GOTERM_BP_DIRECT	GO:0050764~regulation of phagocytosis	3	0.282752	0.0719917	NM_001172117, NM_011518, NM_010208	911	9	18082	6.61617	1	0.519217	0.489656
GOTERM_BP_DIRECT	GO:0002639~positive regulation of immunoglobulin production	3	0.282752	0.0719917	NM_001008700, NM_028773, NM_007645	911	9	18082	6.61617	1	0.519217	0.489656
GOTERM_BP_DIRECT	GO:0034115~negative regulation of heterotypic cell-cell adhesion	3	0.282752	0.0719917	NM_009397, NM_001039701, NM_010637	911	9	18082	6.61617	1	0.519217	0.489656
GOTERM_BP_DIRECT	GO:0009743~response to carbohydrate	3	0.282752	0.0719917	NM_009693, NM_008361, NM_001111096	911	9	18082	6.61617	1	0.519217	0.489656
GOTERM_BP_DIRECT	GO:0003417~growth plate cartilage development	3	0.282752	0.0719917	NM_016685, NM_009371, NM_011580	911	9	18082	6.61617	1	0.519217	0.489656
GOTERM_MF_DIRECT	GO:0004871~signal transducer activity	43	4.05278	0.0722649	NM_177322, NM_021476, NM_022320, NM_177568, NM_009909, NM_172498, NM_176912, NM_183168, NM_028808, NM_008519, NM_001145972, NM_010333, NM_001173550, NM_139138, NM_013521, NM_030701, NM_030720, NM_008362, NM_016977, NM_019925, NM_001162365, NM_019980, NM_007719, NM_053218, NM_017466, NM_009915, NM_021606, NM_010130, NM_009917, NM_008965, NM_001038664, NM_007718, NM_009779, NM_174989, NM_009912, NM…	897	648	17446	1.29062	1	0.688305	0.667615
GOTERM_MF_DIRECT	GO:0004866~endopeptidase inhibitor activity	5	0.471254	0.0724169	NM_009778, NM_001082545, NM_001082543, NM_023132, NM_009780	897	31	17446	3.13698	1	0.688305	0.667615
UP_KEYWORDS	Complement alternate pathway	3	0.282752	0.0740351	NM_008198, NM_009888, NM_009778	1041	10	22680	6.53602	1	0.320819	0.278774
UP_KEYWORDS	Chylomicron	3	0.282752	0.0740351	NM_138310, NM_009696, NM_009693	1041	10	22680	6.53602	1	0.320819	0.278774
GOTERM_BP_DIRECT	GO:0045907~positive regulation of vasoconstriction	6	0.565504	0.0742927	NM_021476, NM_011057, NM_011198, NM_010493, NM_011539, NM_008969	911	45	18082	2.64647	1	0.533715	0.503329
GOTERM_BP_DIRECT	GO:0048469~cell maturation	6	0.565504	0.0742927	NM_011138, NM_010496, NM_008357, NM_009465, NM_013482, NM_007678, NM_001163554	911	45	18082	2.64647	1	0.533715	0.503329
GOTERM_MF_DIRECT	GO:0050544~arachidonic acid binding	3	0.282752	0.0746125	NM_009114, NM_009663, NM_013650	897	9	17446	6.48309	1	0.689475	0.668749
GOTERM_MF_DIRECT	GO:0042834~peptidoglycan binding	3	0.282752	0.0746125	NM_031254, NM_011905, NM_145857	897	9	17446	6.48309	1	0.689475	0.668749
GOTERM_MF_DIRECT	GO:0005068~transmembrane receptor protein tyrosine kinase adaptor activity	3	0.282752	0.0746125	NM_053182, NM_008528, NM_010071	897	9	17446	6.48309	1	0.689475	0.668749
INTERPRO	IPR000488:Death domain	5	0.471254	0.0747756	NM_172161, NM_010851, NM_008689, NM_007987, NM_019408	1004	33	20594	3.10787	1	0.898631	0.868853
GOTERM_BP_DIRECT	GO:0033574~response to testosterone	5	0.471254	0.0750355	NM_009775, NM_013642, NM_009805, NM_139305, NM_011580, NM_207653	911	32	18082	3.10133	1	0.53695	0.50638
GOTERM_BP_DIRECT	GO:0000060~protein import into nucleus, translocation	5	0.471254	0.0750355	NM_009744, NM_013612, NM_011577, NM_033601, NM_010907	911	32	18082	3.10133	1	0.53695	0.50638
SMART	SM00258:SAND	3	0.282752	0.0754585	NM_001013817, NM_175397, NM_175219	610	8	10425	6.40881	1	0.951465	0.928577
SMART	SM00099:btg1	3	0.282752	0.0754585	NM_001034856, NM_007569, NM_007570	610	8	10425	6.40881	1	0.951465	0.928577
SMART	SM00107:BTK	3	0.282752	0.0754585	NM_133914, NM_010583, NM_013482	610	8	10425	6.40881	1	0.951465	0.928577
UP_SEQ_FEATURE	domain:Sushi 4	4	0.377003	0.0764546	NM_011347, NM_011345, NM_009888, NM_010778	907	20	18012	3.97178	1	1	0.991472
GOTERM_BP_DIRECT	GO:0030301~cholesterol transport	4	0.377003	0.0765503	NM_013454, NM_009593, NM_009693, NM_031195	911	20	18082	3.9697	1	0.544605	0.513599
GOTERM_BP_DIRECT	GO:0022409~positive regulation of cell-cell adhesion	4	0.377003	0.0765503	NM_008397, NM_011333, NM_008400, NM_009917	911	20	18082	3.9697	1	0.544605	0.513599
GOTERM_BP_DIRECT	GO:0033198~response to ATP	4	0.377003	0.0765503	NM_008771, NM_009807, NM_008361, NM_001038845	911	20	18082	3.9697	1	0.544605	0.513599
GOTERM_MF_DIRECT	GO:0008236~serine-type peptidase activity	14	1.31951	0.0769349	NM_001110252, NM_013484, NM_173864, NM_029614, NM_010370, NM_145403, NM_008198, NM_008522, NM_008873, NM_008455, NM_019429, NM_144938, NM_023143, NM_028243	897	163	17446	1.67049	1	0.704413	0.683239
SMART	SM00324:RhoGAP	8	0.754006	0.0784713	NM_001142701, NM_001037727, NM_001081011, NM_001005508, NM_138630, NM_146011, NM_198101, NM_009164	610	64	10425	2.13627	1	0.951465	0.928577
GOTERM_BP_DIRECT	GO:0007010~cytoskeleton organization	10	0.942507	0.0785291	NM_011337, NM_033374, NM_013654, NM_022320, NM_001077698, NM_011333, NM_020286, NM_011331, NM_001172117, NM_007547	911	104	18082	1.90851	1	0.557602	0.525856
GOTERM_MF_DIRECT	GO:0003700~transcription factor activity, sequence-specific DNA binding	56	5.27804	0.0794078	NM_001111022, NM_001163502, NM_001163504, NM_008416, NM_009504, NM_001033324, NM_007498, NM_145365, NM_015743, NM_019866, NM_010658, NM_007679, NM_007678, NM_007913, NM_011138, NM_009744, NM_007880, NM_008452, NM_009821, NM_010444, NM_133919, NM_001025597, NM_181319, NM_016868, NM_021455, NM_028967, NM_011809, NM_007548, NM_183193, NM_010234, NM_008320, NM_008689, NM_010791, NM_012057, NM_013464,…	897	883	17446	1.23348	1	0.716181	0.694653
INTERPRO	IPR001060:FCH domain	4	0.377003	0.0797551	NM_001142701, NM_001081011, NM_138630, NM_010194	1004	21	20594	3.90704	1	0.950065	0.918583
UP_KEYWORDS	Transferase	89	8.38831	0.0799456	NM_001081128, NM_177320, NM_173442, NM_138952, NM_146064, NM_001033245, NM_175308, NM_011103, NM_001195025, NM_011662, NM_133670, NM_008587, NM_133792, NM_133198, NM_009873, NM_009477, NM_020272, NM_001177753, NM_173370, NM_001162365, NM_146191, NM_001037859, NM_173014, NM_019984, NM_133232, NM_021606, NM_013482, NM_178907, NM_009419, NM_001163576, NM_011854, NM_201641, NM_007560, NM_029332, NM_0…	1041	1654	22680	1.17232	1	0.342206	0.297359
GOTERM_MF_DIRECT	GO:0005031~tumor necrosis factor-activated receptor activity	4	0.377003	0.0803044	NM_011610, NM_178931, NM_009399, NM_007987	897	20	17446	3.88986	1	0.716181	0.694653
GOTERM_BP_DIRECT	GO:0007566~embryo implantation	7	0.659755	0.0803167	NM_001033954, NM_013599, NM_011198, NM_009371, NM_010394, NM_008175, NM_008392	911	60	18082	2.31566	1	0.569194	0.536789
GOTERM_MF_DIRECT	GO:0000980~RNA polymerase II distal enhancer sequence-specific DNA binding	8	0.754006	0.080373	NM_008689, NM_001163504, NM_011355, NM_010902, NM_001025597, NM_009044, NM_007492, NM_001033324	897	73	17446	2.13143	1	0.716181	0.694653
GOTERM_MF_DIRECT	GO:0016791~phosphatase activity	11	1.03676	0.081938	NM_013642, NM_026268, NM_177710, NM_001111316, NM_177081, NM_001033344, NM_010090, NM_001077705, NM_001085390, NM_011206, NM_001007268	897	118	17446	1.81307	1	0.723665	0.701912
GOTERM_BP_DIRECT	GO:0032147~activation of protein kinase activity	5	0.471254	0.0821455	NM_001033954, NM_011103, NM_013612, NM_011057, NM_009371	911	33	18082	3.00735	1	0.580785	0.547719
UP_KEYWORDS	Metal-binding	173	16.3054	0.0821961	NM_001081128, NM_024228, NM_177568, NM_172397, NM_008813, NM_007449, NM_173006, NM_013692, NM_007601, NM_009504, NM_175308, NM_001164598, NM_015749, NM_009114, NM_029364, NM_001195025, NM_031159, NM_145684, NM_015743, NM_023143, NM_144915, NM_001177799, NM_177691, NM_133914, NM_018851, NM_173014, NM_008404, NM_133754, NM_153504, NM_001164466, NM_009621, NM_009744, NM_010444, NM_013710, NM_007560,…	1041	3395	22680	1.11019	1	0.343981	0.298901
INTERPRO	IPR010255:Haem peroxidase	3	0.282752	0.0822571	NM_011198, NM_010824, NM_008969	1004	10	20594	6.15359	1	0.963138	0.931223
GOTERM_BP_DIRECT	GO:0006887~exocytosis	10	0.942507	0.0822686	NM_011337, NM_023635, NM_013653, NM_001009573, NM_001172117, NM_009396, NM_009912, NM_178440, NM_183161, NM_028807	911	105	18082	1.89034	1	0.580785	0.547719
UP_KEYWORDS	Transcription	99	9.33082	0.0823202	NM_001111022, NM_001164075, NM_013692, NM_008416, NM_009504, NM_001164598, NM_009233, NM_010692, NM_015743, NM_007570, NM_175397, NM_001033450, NM_007679, NM_007678, NM_011138, NM_009744, NM_010444, NM_008535, NM_010167, NM_181319, NM_139064, NM_008250, NM_019937, NM_021455, NM_183426, NM_026864, NM_172938, NM_008320, NM_008689, NM_013464, NM_001029929, NM_001172205, NM_009099, NM_010637, NM_0136…	1041	1859	22680	1.16024	1	0.343981	0.298901
KEGG_PATHWAY	mmu05414:Dilated cardiomyopathy	10	0.942507	0.0829718	NM_010512, NM_008397, NM_011577, NM_001081023, NM_008653, NM_010580, NM_001037724, NM_009406, NM_019582, NM_007419	494	83	7691	1.87576	1	0.262924	0.207968
UP_KEYWORDS	Serine/threonine-protein kinase	26	2.45052	0.0833804	NM_177343, NM_019777, NM_007746, NM_138952, NM_080708, NM_010831, NM_011103, NM_001195025, NM_008842, NM_009873, NM_016896, NM_009371, NM_020272, NM_009097, NM_009370, NM_146191, NM_177078, NM_016693, NM_021606, NM_001035531, NM_178907, NM_133810, NM_011950, NM_007560, NM_001025439, NM_001014390, NM_011737	1041	405	22680	1.39866	1	0.344312	0.299189
GOTERM_CC_DIRECT	GO:0005902~microvillus	8	0.754006	0.0841014	NM_008663, NM_017372, NM_007980, NM_011577, NM_011693, NM_134023, NM_178440, NM_013590	981	76	19662	2.10977	1	0.640157	0.598061
GOTERM_CC_DIRECT	GO:0034364~high-density lipoprotein particle	4	0.377003	0.084193	NM_011315, NM_013454, NM_009696, NM_007469	981	21	19662	3.81768	1	0.640157	0.598061
UP_SEQ_FEATURE	repeat:III	4	0.377003	0.085999	NM_001081023, NM_010580, NM_008404, NM_019582	907	21	18012	3.78264	1	1	0.991472
UP_SEQ_FEATURE	repeat:IV	4	0.377003	0.085999	NM_001081023, NM_010580, NM_008404, NM_019582	907	21	18012	3.78264	1	1	0.991472
UP_SEQ_FEATURE	repeat:II	4	0.377003	0.085999	NM_001081023, NM_010580, NM_008404, NM_019582	907	21	18012	3.78264	1	1	0.991472
UP_SEQ_FEATURE	repeat:I	4	0.377003	0.085999	NM_001081023, NM_010580, NM_008404, NM_019582	907	21	18012	3.78264	1	1	0.991472
GOTERM_BP_DIRECT	GO:0045954~positive regulation of natural killer cell mediated cytotoxicity	4	0.377003	0.0861051	NM_008479, NM_011691, NM_013819, NM_030710	911	21	18082	3.78067	1	0.587555	0.554104
GOTERM_BP_DIRECT	GO:0030279~negative regulation of ossification	4	0.377003	0.0861051	NM_001033954, NM_001162365, NM_011577, NM_172498, NM_008813	911	21	18082	3.78067	1	0.587555	0.554104
GOTERM_BP_DIRECT	GO:0006970~response to osmotic stress	4	0.377003	0.0861051	NM_001162365, NM_011950, NM_031159, NM_172498, NM_028584	911	21	18082	3.78067	1	0.587555	0.554104
GOTERM_BP_DIRECT	GO:0045648~positive regulation of erythrocyte differentiation	4	0.377003	0.0861051	NM_010566, NM_010496, NM_015783, NM_153505	911	21	18082	3.78067	1	0.587555	0.554104
GOTERM_BP_DIRECT	GO:0048266~behavioral response to pain	4	0.377003	0.0861051	NM_009775, NM_001111022, NM_009821, NM_011580, NM_001013365	911	21	18082	3.78067	1	0.587555	0.554104
GOTERM_BP_DIRECT	GO:0051412~response to corticosterone	4	0.377003	0.0861051	NM_177322, NM_008036, NM_010234, NM_007669	911	21	18082	3.78067	1	0.587555	0.554104
GOTERM_BP_DIRECT	GO:0043153~entrainment of circadian clock by photoperiod	4	0.377003	0.0861051	NM_010831, NM_010496, NM_198092, NM_011065	911	21	18082	3.78067	1	0.587555	0.554104
UP_SEQ_FEATURE	domain:Sushi 6	3	0.282752	0.0869894	NM_011347, NM_011345, NM_009888	907	10	18012	5.95766	1	1	0.991472
GOTERM_MF_DIRECT	GO:0035035~histone acetyltransferase binding	5	0.471254	0.0870271	NM_001033713, NM_009883, NM_015743, NM_013627, NM_007913	897	33	17446	2.94686	1	0.750028	0.727483
GOTERM_MF_DIRECT	GO:0001965~G-protein alpha-subunit binding	5	0.471254	0.0870271	NM_177322, NM_026418, NM_173402, NM_009061, NM_015811	897	33	17446	2.94686	1	0.750028	0.727483
GOTERM_BP_DIRECT	GO:0002438~acute inflammatory response to antigenic stimulus	3	0.282752	0.0870689	NM_009256, NM_009909, NM_010493	911	10	18082	5.95456	1	0.587555	0.554104
GOTERM_BP_DIRECT	GO:0034116~positive regulation of heterotypic cell-cell adhesion	3	0.282752	0.0870689	NM_133219, NM_009851, NM_008361	911	10	18082	5.95456	1	0.587555	0.554104
GOTERM_BP_DIRECT	GO:0033628~regulation of cell adhesion mediated by integrin	3	0.282752	0.0870689	NM_134152, NM_008873, NM_001111096	911	10	18082	5.95456	1	0.587555	0.554104
GOTERM_BP_DIRECT	GO:0042347~negative regulation of NF-kappaB import into nucleus	3	0.282752	0.0870689	NM_153159, NM_019980, NM_145827	911	10	18082	5.95456	1	0.587555	0.554104
GOTERM_BP_DIRECT	GO:0055091~phospholipid homeostasis	3	0.282752	0.0870689	NM_013454, NM_009593, NM_013913	911	10	18082	5.95456	1	0.587555	0.554104
GOTERM_BP_DIRECT	GO:0090557~establishment of endothelial intestinal barrier	3	0.282752	0.0870689	NM_010851, NM_010493, NM_172647	911	10	18082	5.95456	1	0.587555	0.554104
GOTERM_BP_DIRECT	GO:0030851~granulocyte differentiation	3	0.282752	0.0870689	NM_011355, NM_009971, NM_007678	911	10	18082	5.95456	1	0.587555	0.554104
GOTERM_BP_DIRECT	GO:0006957~complement activation, alternative pathway	3	0.282752	0.0870689	NM_008198, NM_009888, NM_009778	911	10	18082	5.95456	1	0.587555	0.554104
GOTERM_BP_DIRECT	GO:0048541~Peyer's patch development	3	0.282752	0.0870689	NM_007398, NM_010496, NM_001025597	911	10	18082	5.95456	1	0.587555	0.554104
GOTERM_BP_DIRECT	GO:0033598~mammary gland epithelial cell proliferation	3	0.282752	0.0870689	NM_010496, NM_009883, NM_009284	911	10	18082	5.95456	1	0.587555	0.554104
GOTERM_BP_DIRECT	GO:0002827~positive regulation of T-helper 1 type immune response	3	0.282752	0.0870689	NM_013612, NM_009915, NM_138952	911	10	18082	5.95456	1	0.587555	0.554104
GOTERM_BP_DIRECT	GO:0010656~negative regulation of muscle cell apoptotic process	3	0.282752	0.0870689	NM_001162365, NM_153159, NM_010442, NM_172498	911	10	18082	5.95456	1	0.587555	0.554104
GOTERM_BP_DIRECT	GO:0070257~positive regulation of mucus secretion	3	0.282752	0.0870689	NM_009631, NM_008965, NM_007806	911	10	18082	5.95456	1	0.587555	0.554104
GOTERM_BP_DIRECT	GO:0015909~long-chain fatty acid transport	3	0.282752	0.0870689	NM_007980, NM_009696, NM_007408	911	10	18082	5.95456	1	0.587555	0.554104
GOTERM_BP_DIRECT	GO:0032480~negative regulation of type I interferon production	3	0.282752	0.0870689	NM_134250, NM_030150, NM_008392	911	10	18082	5.95456	1	0.587555	0.554104
GOTERM_BP_DIRECT	GO:0090197~positive regulation of chemokine secretion	3	0.282752	0.0870689	NM_023258, NM_001008700, NM_001037859	911	10	18082	5.95456	1	0.587555	0.554104
GOTERM_BP_DIRECT	GO:0071404~cellular response to low-density lipoprotein particle stimulus	3	0.282752	0.0870689	NM_011518, NM_010185, NM_008404	911	10	18082	5.95456	1	0.587555	0.554104
GOTERM_BP_DIRECT	GO:0007264~small GTPase mediated signal transduction	18	1.69651	0.087834	NM_019662, NM_146191, NM_023635, NM_207231, NM_177337, NM_026864, NM_011691, NM_008998, NM_013867, NM_011227, NM_001039394, NM_033374, NM_007483, NM_009008, NM_010442, NM_001005508, NM_028785, NM_016846	911	236	18082	1.51387	1	0.59163	0.557947
UP_SEQ_FEATURE	binding site:ATP	38	3.58153	0.0880311	NM_177343, NM_019777, NM_172498, NM_008439, NM_007746, NM_138952, NM_080708, NM_010831, NM_011103, NM_001195025, NM_007710, NM_008842, NM_008587, NM_009873, NM_016896, NM_009371, NM_009097, NM_001190830, NM_009370, NM_001162365, NM_146191, NM_177078, NM_016693, NM_001037859, NM_010194, NM_021606, NM_001035531, NM_013482, NM_178907, NM_133810, NM_010589, NM_011950, NM_007560, NM_001025439, NM_0010…	907	583	18012	1.2944	1	1	0.991472
UP_KEYWORDS	Thiol protease	11	1.03676	0.0886626	NM_022325, NM_007609, NM_009397, NM_198092, NM_009982, NM_021281, NM_011175, NM_007801, NM_009807, NM_183199, NM_007601, NM_001177799	1041	134	22680	1.78846	1	0.357422	0.31058
INTERPRO	IPR019749:Band 4.1 domain	6	0.565504	0.0888825	NM_008663, NM_153795, NM_010589, NM_001162365, NM_172498, NM_019427, NM_153789, NM_001190830	1004	49	20594	2.51167	1	0.963138	0.931223
INTERPRO	IPR024066:Regulator of G-protein signaling, domain 1	4	0.377003	0.0891455	NM_026418, NM_173402, NM_009061, NM_015811	1004	22	20594	3.72945	1	0.963138	0.931223
UP_KEYWORDS	Pyrogen	2	0.188501	0.08961	NM_010554, NM_008361	1041	2	22680	21.7867	1	0.357422	0.31058
UP_KEYWORDS	Bacteriolytic enzyme	2	0.188501	0.08961	NM_017372, NM_013590	1041	2	22680	21.7867	1	0.357422	0.31058
GOTERM_BP_DIRECT	GO:0030154~cell differentiation	49	4.61828	0.0896329	NM_153159, NM_026886, NM_001145953, NM_007447, NM_029639, NM_001077705, NM_009873, NM_009396, NM_007492, NM_010928, NM_013562, NM_001123394, NM_007560, NM_007483, NM_008655, NM_010167, NM_009465, NM_001172117, NM_010724, NM_008250, NM_001040611, NM_010208, NM_194064, NM_183426, NM_021412, NM_028967, NM_026268, NM_027995, NM_146162, NM_029021, NM_010831, NM_033079, NM_008562, NM_029422, NM_0011640…	911	780	18082	1.24689	1	0.602354	0.56806
GOTERM_MF_DIRECT	GO:0001047~core promoter binding	8	0.754006	0.0898843	NM_001111022, NM_009046, NM_009821, NM_175026, NM_011355, NM_001033450, NM_008329, NM_001204910, NM_010637	897	75	17446	2.07459	1	0.750028	0.727483
GOTERM_MF_DIRECT	GO:0042287~MHC protein binding	3	0.282752	0.0901787	NM_175188, NM_011530, NM_013683	897	10	17446	5.83478	1	0.750028	0.727483
GOTERM_MF_DIRECT	GO:0004683~calmodulin-dependent protein kinase activity	4	0.377003	0.0902627	NM_001162365, NM_177343, NM_001025439, NM_172498, NM_178907	897	21	17446	3.70462	1	0.750028	0.727483
KEGG_PATHWAY	mmu04722:Neurotrophin signaling pathway	13	1.22526	0.0905911	NM_172161, NM_177320, NM_010907, NM_138952, NM_007486, NM_011103, NM_011950, NM_001025439, NM_008689, NM_001164051, NM_008840, NM_020272, NM_009097, NM_008690	494	122	7691	1.65897	1	0.283388	0.224155
UP_KEYWORDS	ATP-binding	74	6.97455	0.0916358	NM_025636, NM_001033207, NM_138952, NM_001033245, NM_001037724, NM_030150, NM_008663, NM_011103, NM_001195025, NM_008587, NM_009873, NM_029600, NM_023141, NM_009593, NM_009351, NM_020272, NM_172161, NM_001162365, NM_146191, NM_001037859, NM_001081330, NM_013683, NM_053214, NM_021606, NM_013482, NM_178907, NM_011854, NM_007560, NM_001025439, NM_011530, NM_001014390, NM_009465, NM_145211, NM_001172…	1041	1363	22680	1.18285	1	0.358527	0.31154
UP_SEQ_FEATURE	domain:Ig-like C2-type 5	6	0.565504	0.0921737	NM_001037859, NM_011693, NM_001167906, NM_008653, NM_010493, NM_010867	907	48	18012	2.48236	1	1	0.991472
GOTERM_BP_DIRECT	GO:0009725~response to hormone	6	0.565504	0.0923326	NM_001162365, NM_021412, NM_008225, NM_172498, NM_007447, NM_001111096, NM_013913	911	48	18082	2.48106	1	0.602354	0.56806
GOTERM_BP_DIRECT	GO:0010862~positive regulation of pathway-restricted SMAD protein phosphorylation	6	0.565504	0.0923326	NM_010424, NM_016807, NM_011577, NM_001098227, NM_010708, NM_008108, NM_009370	911	48	18082	2.48106	1	0.602354	0.56806
SMART	SM00348:IRF	3	0.282752	0.0933662	NM_008320, NM_012057, NM_008390	610	9	10425	5.69672	1	1	0.97931
SMART	SM00114:CARD	3	0.282752	0.0933662	NM_007464, NM_007609, NM_009807	610	9	10425	5.69672	1	1	0.97931
UP_KEYWORDS	Integrin	6	0.565504	0.0947117	NM_008397, NM_001082960, NM_008400, NM_010580, NM_007403, NM_008404	1041	53	22680	2.46642	1	0.358527	0.31154
SMART	SM00093:SERPIN	8	0.754006	0.0949213	NM_001199940, NM_009256, NM_008871, NM_001168294, NR_033450, NM_173024, NM_011454, NM_009251	610	67	10425	2.04062	1	1	0.97931
UP_KEYWORDS	Heme	13	1.22526	0.0949592	NM_001113478, NM_007807, NM_133969, NM_007806, NM_201351, NM_008969, NM_054098, NM_010442, NM_011198, NM_008455, NM_010927, NM_011539, NM_010824	1041	171	22680	1.6563	1	0.358527	0.31154
UP_SEQ_FEATURE	domain:Fibronectin type-III 2	11	1.03676	0.094978	NM_178258, NM_007781, NM_007780, NM_177091, NM_009465, NM_008587, NM_008653, NM_001111316, NM_015766, NM_008349, NM_010867	907	124	18012	1.76167	1	1	0.991472
UP_KEYWORDS	Glycosidase	8	0.754006	0.0949943	NM_010764, NM_010368, NM_017372, NM_010421, NM_008550, NM_010422, NM_027288, NM_013590	1041	85	22680	2.05052	1	0.358527	0.31154
UP_KEYWORDS	Lipid transport	8	0.754006	0.0949943	NM_009775, NM_138310, NM_009696, NM_008796, NM_029932, NM_009593, NM_009693, NM_007469	1041	85	22680	2.05052	1	0.358527	0.31154
INTERPRO	IPR003502:Interleukin-1 propeptide	2	0.188501	0.0950372	NM_010554, NM_008361	1004	2	20594	20.512	1	0.963138	0.931223
INTERPRO	IPR013812:Glycoside hydrolase, family 2/20, immunoglobulin-like beta-sandwich domain	2	0.188501	0.0950372	NM_010368, NM_027288	1004	2	20594	20.512	1	0.963138	0.931223
INTERPRO	IPR003294:Interleukin-1, alpha/beta	2	0.188501	0.0950372	NM_010554, NM_008361	1004	2	20594	20.512	1	0.963138	0.931223
INTERPRO	IPR011360:Complement B/C2	2	0.188501	0.0950372	NM_008198, NM_013484	1004	2	20594	20.512	1	0.963138	0.931223
INTERPRO	IPR001740:GPCR, family 2, EMR1 hormone receptor	2	0.188501	0.0950372	NM_139138, NM_010130	1004	2	20594	20.512	1	0.963138	0.931223
INTERPRO	IPR018295:FLAP/GST2/LTC4S, conserved site	2	0.188501	0.0950372	NM_009663, NM_008521	1004	2	20594	20.512	1	0.963138	0.931223
INTERPRO	IPR006103:Glycoside hydrolase, family 2, TIM barrel	2	0.188501	0.0950372	NM_010368, NM_027288	1004	2	20594	20.512	1	0.963138	0.931223
INTERPRO	IPR006102:Glycoside hydrolase, family 2, immunoglobulin-like beta-sandwich	2	0.188501	0.0950372	NM_010368, NM_027288	1004	2	20594	20.512	1	0.963138	0.931223
INTERPRO	IPR011365:Cytokine IL-3/IL-5/GM-CSF receptor common beta chain	2	0.188501	0.0950372	NM_007781, NM_007780	1004	2	20594	20.512	1	0.963138	0.931223
INTERPRO	IPR024122:Interferon-induced protein with tetratricopeptide repeats 3	2	0.188501	0.0950372	NM_010501, NM_001005858	1004	2	20594	20.512	1	0.963138	0.931223
INTERPRO	IPR001274:C5A-anaphylatoxin receptor	2	0.188501	0.0950372	NM_001173550, NM_176912	1004	2	20594	20.512	1	0.963138	0.931223
INTERPRO	IPR025705:Beta-hexosaminidase subunit alpha/beta	2	0.188501	0.0950372	NM_010421, NM_010422	1004	2	20594	20.512	1	0.963138	0.931223
INTERPRO	IPR006104:Glycoside hydrolase, family 2, N-terminal	2	0.188501	0.0950372	NM_010368, NM_027288	1004	2	20594	20.512	1	0.963138	0.931223
INTERPRO	IPR001894:Cathelicidin	2	0.188501	0.0950372	NM_008694, NM_009921	1004	2	20594	20.512	1	0.963138	0.931223
INTERPRO	IPR013305:ABC transporter, ABCB2	2	0.188501	0.0950372	NM_011530, NM_013683	1004	2	20594	20.512	1	0.963138	0.931223
INTERPRO	IPR002234:Anaphylatoxin chemotactic receptor	2	0.188501	0.0950372	NM_001173550, NM_009779	1004	2	20594	20.512	1	0.963138	0.931223
INTERPRO	IPR002236:CC chemokine receptor 1	2	0.188501	0.0950372	NM_007718, NM_009912	1004	2	20594	20.512	1	0.963138	0.931223
KEGG_PATHWAY	mmu05160:Hepatitis C	14	1.31951	0.0955675	NM_177320, NM_019777, NM_126166, NM_010907, NM_007669, NM_007707, NM_174989, NM_011950, NM_008331, NM_008689, NM_001164051, NM_145211, NM_008840, NM_008390, NM_020272	494	136	7691	1.60267	1	0.29517	0.233475
UP_SEQ_FEATURE	repeat:TNFR-Cys 1	4	0.377003	0.0960186	NM_011610, NM_009399, NM_007987, NM_021349	907	22	18012	3.6107	1	1	0.991472
UP_SEQ_FEATURE	repeat:TNFR-Cys 2	4	0.377003	0.0960186	NM_011610, NM_009399, NM_007987, NM_021349	907	22	18012	3.6107	1	1	0.991472
GOTERM_BP_DIRECT	GO:0045582~positive regulation of T cell differentiation	4	0.377003	0.0961353	NM_007398, NM_010386, NM_001111316, NM_001042605	911	22	18082	3.60882	1	0.602354	0.56806
GOTERM_BP_DIRECT	GO:0045671~negative regulation of osteoclast differentiation	4	0.377003	0.0961353	NM_010566, NM_011337, NM_133209, NM_010658	911	22	18082	3.60882	1	0.602354	0.56806
GOTERM_BP_DIRECT	GO:0048260~positive regulation of receptor-mediated endocytosis	4	0.377003	0.0961353	NM_010424, NM_008871, NM_007719, NM_009735	911	22	18082	3.60882	1	0.602354	0.56806
GOTERM_CC_DIRECT	GO:0033257~Bcl3/NF-kappaB2 complex	2	0.188501	0.0972028	NM_033601, NM_019408	981	2	19662	20.0428	1	0.669788	0.625743
GOTERM_CC_DIRECT	GO:1990682~CSF1-CSF1R complex	2	0.188501	0.0972028	NM_001113530, NM_001037859, NM_007778	981	2	19662	20.0428	1	0.669788	0.625743
GOTERM_CC_DIRECT	GO:0035692~macrophage migration inhibitory factor receptor complex	2	0.188501	0.0972028	NM_009851, NM_001042605	981	2	19662	20.0428	1	0.669788	0.625743
GOTERM_CC_DIRECT	GO:0035354~Toll-like receptor 1-Toll-like receptor 2 protein complex	2	0.188501	0.0972028	NM_030682, NM_011905	981	2	19662	20.0428	1	0.669788	0.625743
GOTERM_CC_DIRECT	GO:0034687~integrin alphaL-beta2 complex	2	0.188501	0.0972028	NM_008400, NM_008404	981	2	19662	20.0428	1	0.669788	0.625743
GOTERM_CC_DIRECT	GO:0071065~alpha9-beta1 integrin-vascular cell adhesion molecule-1 complex	2	0.188501	0.0972028	NM_011693, NM_007403	981	2	19662	20.0428	1	0.669788	0.625743
INTERPRO	IPR015917:Peptidase C14, caspase precursor p45, core	3	0.282752	0.0973889	NM_007609, NM_009805, NM_009807, NM_207653	1004	11	20594	5.59417	1	0.965359	0.93337
INTERPRO	IPR021184:Tumour necrosis factor, conserved site	3	0.282752	0.0973889	NM_009425, NM_009403, NM_008518	1004	11	20594	5.59417	1	0.965359	0.93337
INTERPRO	IPR000472:TGF-beta receptor/activin receptor, type I/II	3	0.282752	0.0973889	NM_007560, NM_027366, NM_009370	1004	11	20594	5.59417	1	0.965359	0.93337
UP_SEQ_FEATURE	chain:Mas-related G-protein coupled receptor member A2	2	0.188501	0.0980722	NM_153101, NM_001172588	907	2	18012	19.8589	1	1	0.991472
UP_SEQ_FEATURE	chain:Leukocyte immunoglobulin-like receptor subfamily B member 4	2	0.188501	0.0980722	NM_013532, NM_008147	907	2	18012	19.8589	1	1	0.991472
UP_SEQ_FEATURE	site:Aspirin-acetylated serine	2	0.188501	0.0980722	NM_011198, NM_008969	907	2	18012	19.8589	1	1	0.991472
UP_SEQ_FEATURE	region of interest:Interaction with ID2	2	0.188501	0.0980722	NM_001033450, NM_008329	907	2	18012	19.8589	1	1	0.991472
UP_SEQ_FEATURE	domain:Macro 2	2	0.188501	0.0980722	NM_030253, NM_001039530	907	2	18012	19.8589	1	1	0.991472
UP_SEQ_FEATURE	region of interest:Involved in peptide-binding site	2	0.188501	0.0980722	NM_011530, NM_013683	907	2	18012	19.8589	1	1	0.991472
UP_SEQ_FEATURE	chain:Interferon-activable protein 205-B	2	0.188501	0.0980722	NM_001033450, NM_008329	907	2	18012	19.8589	1	1	0.991472
UP_SEQ_FEATURE	domain:Macro 1	2	0.188501	0.0980722	NM_030253, NM_001039530	907	2	18012	19.8589	1	1	0.991472
UP_SEQ_FEATURE	chain:Mast cell surface glycoprotein Gp49A	2	0.188501	0.0980722	NM_013532, NM_008147	907	2	18012	19.8589	1	1	0.991472
UP_SEQ_FEATURE	region of interest:Mucin-like	2	0.188501	0.0980722	NM_009853, NM_013591	907	2	18012	19.8589	1	1	0.991472
UP_SEQ_FEATURE	chain:Interferon-activable protein 204	2	0.188501	0.0980722	NM_001033450, NM_008329	907	2	18012	19.8589	1	1	0.991472
UP_SEQ_FEATURE	active site:For cyclooxygenase activity	2	0.188501	0.0980722	NM_011198, NM_008969	907	2	18012	19.8589	1	1	0.991472
UP_SEQ_FEATURE	region of interest:4 X 7 AA tandem repeats of T-S-T-A-Q-A- [GR]	2	0.188501	0.0980722	NM_001033450, NM_008329	907	2	18012	19.8589	1	1	0.991472
UP_SEQ_FEATURE	chain:Complement C2	2	0.188501	0.0980722	NM_008198, NM_013484	907	2	18012	19.8589	1	1	0.991472
UP_SEQ_FEATURE	region of interest:GRR	2	0.188501	0.0980722	NM_008689, NM_019408	907	2	18012	19.8589	1	1	0.991472
UP_SEQ_FEATURE	region of interest:7 X 7 AA tandem repeats of T-S-T-A-Q-A- [GR]	2	0.188501	0.0980722	NM_001033450, NM_008329	907	2	18012	19.8589	1	1	0.991472
UP_SEQ_FEATURE	site:Cleavage (when cotranslationally processed)	2	0.188501	0.0980722	NM_008689, NM_019408	907	2	18012	19.8589	1	1	0.991472
UP_SEQ_FEATURE	chain:Complement C2b fragment	2	0.188501	0.0980722	NM_008198, NM_013484	907	2	18012	19.8589	1	1	0.991472
UP_SEQ_FEATURE	domain:UPAR/Ly6 3	2	0.188501	0.0980722	NM_011113, NM_026862	907	2	18012	19.8589	1	1	0.991472
UP_SEQ_FEATURE	chain:Complement C2a fragment	2	0.188501	0.0980722	NM_008198, NM_013484	907	2	18012	19.8589	1	1	0.991472
GOTERM_BP_DIRECT	GO:0038145~macrophage colony-stimulating factor signaling pathway	2	0.188501	0.0981225	NM_001113530, NM_001037859, NM_007778	911	2	18082	19.8485	1	0.602354	0.56806
GOTERM_BP_DIRECT	GO:0046967~cytosol to ER transport	2	0.188501	0.0981225	NM_011530, NM_013683	911	2	18082	19.8485	1	0.602354	0.56806
GOTERM_BP_DIRECT	GO:2001189~negative regulation of T cell activation via T cell receptor contact with antigen bound to MHC molecule on antigen presenting cell	2	0.188501	0.0981225	NM_134250, NM_001145953	911	2	18082	19.8485	1	0.602354	0.56806
GOTERM_BP_DIRECT	GO:0090265~positive regulation of immune complex clearance by monocytes and macrophages	2	0.188501	0.0981225	NM_011333, NM_009915	911	2	18082	19.8485	1	0.602354	0.56806
GOTERM_BP_DIRECT	GO:2000521~negative regulation of immunological synapse formation	2	0.188501	0.0981225	NM_134250, NM_001145953	911	2	18082	19.8485	1	0.602354	0.56806
GOTERM_BP_DIRECT	GO:0002431~Fc receptor mediated stimulatory signaling pathway	2	0.188501	0.0981225	NM_010185, NM_001111096	911	2	18082	19.8485	1	0.602354	0.56806
GOTERM_BP_DIRECT	GO:2000473~positive regulation of hematopoietic stem cell migration	2	0.188501	0.0981225	NM_001111316, NM_009915	911	2	18082	19.8485	1	0.602354	0.56806
GOTERM_BP_DIRECT	GO:1904434~positive regulation of ferrous iron binding	2	0.188501	0.0981225	NM_010424, NM_009735	911	2	18082	19.8485	1	0.602354	0.56806
GOTERM_BP_DIRECT	GO:0035771~interleukin-4-mediated signaling pathway	2	0.188501	0.0981225	NM_010589, NM_009284, NM_001190830	911	2	18082	19.8485	1	0.602354	0.56806
GOTERM_BP_DIRECT	GO:0032701~negative regulation of interleukin-18 production	2	0.188501	0.0981225	NM_013489, NM_145857	911	2	18082	19.8485	1	0.602354	0.56806
GOTERM_BP_DIRECT	GO:0002764~immune response-regulating signaling pathway	2	0.188501	0.0981225	NM_020044, NM_007801	911	2	18082	19.8485	1	0.602354	0.56806
GOTERM_BP_DIRECT	GO:0043316~cytotoxic T cell degranulation	2	0.188501	0.0981225	NM_023635, NM_029075	911	2	18082	19.8485	1	0.602354	0.56806
GOTERM_BP_DIRECT	GO:0002432~granuloma formation	2	0.188501	0.0981225	NM_009883, NM_001009573	911	2	18082	19.8485	1	0.602354	0.56806
GOTERM_BP_DIRECT	GO:0002518~lymphocyte chemotaxis across high endothelial venule	2	0.188501	0.0981225	NM_007719, NM_018866	911	2	18082	19.8485	1	0.602354	0.56806
GOTERM_BP_DIRECT	GO:0038183~bile acid signaling pathway	2	0.188501	0.0981225	NM_001163504, NM_009504	911	2	18082	19.8485	1	0.602354	0.56806
GOTERM_BP_DIRECT	GO:0072573~tolerance induction to lipopolysaccharide	2	0.188501	0.0981225	NM_009397, NM_008392	911	2	18082	19.8485	1	0.602354	0.56806
GOTERM_BP_DIRECT	GO:0032764~negative regulation of mast cell cytokine production	2	0.188501	0.0981225	NM_009744, NM_010442	911	2	18082	19.8485	1	0.602354	0.56806
GOTERM_BP_DIRECT	GO:0035419~activation of MAPK activity involved in innate immune response	2	0.188501	0.0981225	NM_007403, NM_145857	911	2	18082	19.8485	1	0.602354	0.56806
GOTERM_BP_DIRECT	GO:2000349~negative regulation of CD40 signaling pathway	2	0.188501	0.0981225	NM_009397, NM_013730	911	2	18082	19.8485	1	0.602354	0.56806
GOTERM_BP_DIRECT	GO:0002792~negative regulation of peptide secretion	2	0.188501	0.0981225	NM_001042605, NM_008965	911	2	18082	19.8485	1	0.602354	0.56806
GOTERM_BP_DIRECT	GO:0070427~nucleotide-binding oligomerization domain containing 1 signaling pathway	2	0.188501	0.0981225	NM_010907, NM_138952	911	2	18082	19.8485	1	0.602354	0.56806
GOTERM_BP_DIRECT	GO:0070230~positive regulation of lymphocyte apoptotic process	2	0.188501	0.0981225	NM_007987, NM_001038845	911	2	18082	19.8485	1	0.602354	0.56806
GOTERM_BP_DIRECT	GO:0070488~neutrophil aggregation	2	0.188501	0.0981225	NM_009114, NM_013650	911	2	18082	19.8485	1	0.602354	0.56806
GOTERM_BP_DIRECT	GO:1904437~positive regulation of transferrin receptor binding	2	0.188501	0.0981225	NM_010424, NM_009735	911	2	18082	19.8485	1	0.602354	0.56806
GOTERM_BP_DIRECT	GO:0034769~basement membrane disassembly	2	0.188501	0.0981225	NM_001110252, NM_021281	911	2	18082	19.8485	1	0.602354	0.56806
GOTERM_BP_DIRECT	GO:0071506~cellular response to mycophenolic acid	2	0.188501	0.0981225	NM_011057, NM_007913	911	2	18082	19.8485	1	0.602354	0.56806
GOTERM_BP_DIRECT	GO:0010819~regulation of T cell chemotaxis	2	0.188501	0.0981225	NM_021274, NM_010708	911	2	18082	19.8485	1	0.602354	0.56806
GOTERM_BP_DIRECT	GO:0042496~detection of diacyl bacterial lipopeptide	2	0.188501	0.0981225	NM_011905, NM_011604	911	2	18082	19.8485	1	0.602354	0.56806
GOTERM_BP_DIRECT	GO:0050712~negative regulation of interleukin-1 alpha secretion	2	0.188501	0.0981225	NM_010555, NM_008965	911	2	18082	19.8485	1	0.602354	0.56806
GOTERM_BP_DIRECT	GO:0051904~pigment granule transport	2	0.188501	0.0981225	NM_008663, NM_023635	911	2	18082	19.8485	1	0.602354	0.56806
GOTERM_BP_DIRECT	GO:0042495~detection of triacyl bacterial lipopeptide	2	0.188501	0.0981225	NM_030682, NM_011905	911	2	18082	19.8485	1	0.602354	0.56806
GOTERM_BP_DIRECT	GO:0002367~cytokine production involved in immune response	2	0.188501	0.0981225	NM_008209, NM_145857	911	2	18082	19.8485	1	0.602354	0.56806
GOTERM_BP_DIRECT	GO:0032765~positive regulation of mast cell cytokine production	2	0.188501	0.0981225	NM_015743, NM_010185	911	2	18082	19.8485	1	0.602354	0.56806
GOTERM_BP_DIRECT	GO:0070561~vitamin D receptor signaling pathway	2	0.188501	0.0981225	NM_008842, NM_009504	911	2	18082	19.8485	1	0.602354	0.56806
GOTERM_BP_DIRECT	GO:1902622~regulation of neutrophil migration	2	0.188501	0.0981225	NM_010851, NM_009008	911	2	18082	19.8485	1	0.602354	0.56806
GOTERM_BP_DIRECT	GO:0002268~follicular dendritic cell differentiation	2	0.188501	0.0981225	NM_033601, NM_019408	911	2	18082	19.8485	1	0.602354	0.56806
GOTERM_BP_DIRECT	GO:0072674~multinuclear osteoclast differentiation	2	0.188501	0.0981225	NM_029021, NM_183426	911	2	18082	19.8485	1	0.602354	0.56806
GOTERM_BP_DIRECT	GO:0002679~respiratory burst involved in defense response	2	0.188501	0.0981225	NM_010824, NM_010876	911	2	18082	19.8485	1	0.602354	0.56806
GOTERM_BP_DIRECT	GO:0002588~positive regulation of antigen processing and presentation of peptide antigen via MHC class II	2	0.188501	0.0981225	NM_031254, NM_023258	911	2	18082	19.8485	1	0.602354	0.56806
GOTERM_BP_DIRECT	GO:0019060~intracellular transport of viral protein in host cell	2	0.188501	0.0981225	NM_011530, NM_013683	911	2	18082	19.8485	1	0.602354	0.56806
GOTERM_BP_DIRECT	GO:0002587~negative regulation of antigen processing and presentation of peptide antigen via MHC class II	2	0.188501	0.0981225	NM_010389, NM_008206	911	2	18082	19.8485	1	0.602354	0.56806
GOTERM_BP_DIRECT	GO:0045428~regulation of nitric oxide biosynthetic process	2	0.188501	0.0981225	NM_010512, NM_001162365, NM_172498	911	2	18082	19.8485	1	0.602354	0.56806
GOTERM_BP_DIRECT	GO:1903991~positive regulation of ferrous iron import into cell	2	0.188501	0.0981225	NM_010424, NM_009735	911	2	18082	19.8485	1	0.602354	0.56806
GOTERM_BP_DIRECT	GO:0045659~negative regulation of neutrophil differentiation	2	0.188501	0.0981225	NM_010566, NM_144549	911	2	18082	19.8485	1	0.602354	0.56806
GOTERM_BP_DIRECT	GO:0051875~pigment granule localization	2	0.188501	0.0981225	NM_008663, NM_023635	911	2	18082	19.8485	1	0.602354	0.56806
GOTERM_BP_DIRECT	GO:0010519~negative regulation of phospholipase activity	2	0.188501	0.0981225	NM_009061, NM_013913	911	2	18082	19.8485	1	0.602354	0.56806
GOTERM_BP_DIRECT	GO:0032687~negative regulation of interferon-alpha production	2	0.188501	0.0981225	NM_134250, NM_008620	911	2	18082	19.8485	1	0.602354	0.56806
KEGG_PATHWAY	mmu04925:Aldosterone synthesis and secretion	10	0.942507	0.0984458	NM_177322, NM_177343, NM_010444, NM_001025439, NM_177568, NM_001081023, NM_145365, NM_144915, NM_001037724, NM_019582	494	86	7691	1.81033	1	0.30026	0.2375
GOTERM_MF_DIRECT	GO:0005044~scavenger receptor activity	6	0.565504	0.0985841	NM_138672, NM_145403, NM_023158, NM_008813, NM_011150, NM_031195	897	48	17446	2.43116	1	0.750028	0.727483
UP_SEQ_FEATURE	site:Cleavage	6	0.565504	0.0986344	NM_027835, NM_145403, NM_001033713, NM_139138, NM_007544, NM_019418	907	49	18012	2.4317	1	1	0.991472
GOTERM_BP_DIRECT	GO:0016049~cell growth	6	0.565504	0.0988024	NM_011577, NM_010928, NM_031168, NM_010559, NM_010129, NM_019738	911	49	18082	2.43043	1	0.605515	0.571042
UP_SEQ_FEATURE	domain:Fibronectin type-III 1	11	1.03676	0.0988589	NM_178258, NM_007781, NM_007780, NM_177091, NM_009465, NM_008587, NM_008653, NM_001111316, NM_015766, NM_008349, NM_010867	907	125	18012	1.74758	1	1	0.991472
INTERPRO	IPR000668:Peptidase C1A, papain C-terminal	4	0.377003	0.0989728	NM_022325, NM_009982, NM_021281, NM_007801	1004	23	20594	3.5673	1	0.97395	0.941676

## Sheet: top5-genes-list
refseq_NM	genename	RecercheV	Chr		chr	TSS	Start	End
NM_023258	Pycard	O15525	NC_000073.6	TSS	chr7	127993867	127985867	128001866		RefseqID	GeneName	ReporterID			AK135172	O1	NC_000067.6	TSS	chr1	3215632	-	1	ENSMUST00000162897
NM_001033207	Nlrc5	O16965	NC_000074.6	TSS	chr8	94472762	94464762	94480761		XM_911758	4930525M21Rik	A_52_P275259			AK149000	O2	NC_000067.6	TSS	chr1	3658904	-	1	ENSMUST00000192692
NM_007609	Casp4	O17554	NC_000075.6	TSS	chr9	5308848	5300848	5316847			A_30_P01017874	A_30_P01017874			Xkr4	O3	NC_000067.6	TSS	chr1	3671498	-	1	ENSMUST00000070533
NM_134158	Cd300c2	O23526	NC_000077.6	TSS	chr11	115001880	114993880	115009879		NM_172614	Tmem44	A_55_P1983944			Rp1	O4	NC_000067.6	TSS	chr1	4360314	-	1	ENSMUST00000027032
NM_001145953	Lgals3	O26809	NC_000080.6	TSS	chr14	47373859	47365859	47381858		NM_008974	Ptp4a2	A_52_P585448			Rp1	O5	NC_000067.6	TSS	chr1	4409241	-	1	ENSMUST00000194992
NM_017370	Hp	O17188	NC_000074.6	TSS	chr8	109579172	109571172	109587171			A_30_P01018352	A_30_P01018352			Sox17	O6	NC_000067.6	TSS	chr1	4492591	-	1	ENSMUST00000192505
NM_007574	C1qc	O8507	NC_000070.6	TSS	chr4	136892914	136884914	136900913			A_30_P01030334	A_30_P01030334			Sox17	O7	NC_000067.6	TSS	chr1	4493735	-	1	ENSMUST00000027035
NM_009114	S100a9	O5972	NC_000069.6	TSS	chr3	90695721	90687721	90703720			A_55_P2097560	A_55_P2097560			Sox17	O8	NC_000067.6	TSS	chr1	4497354	-	5	ENSMUST00000192650
NM_007572	C1qa	O8508	NC_000070.6	TSS	chr4	136898844	136890844	136906843		NM_016850	Irf7	A_51_P421876			Mrpl15	O9	NC_000067.6	TSS	chr1	4785726	-	3	ENSMUST00000156816
NM_010851	Myd88	O19403	NC_000075.6	TSS	chr9	119340040	119332040	119348039			A_30_P01021279	A_30_P01021279			Lypla1	O10	NC_000067.6	TSS	chr1	4807892	+	2	ENSMUST00000027036
NM_001042605	Cd74	O32308	NC_000084.6	TSS	chr18	60803848	60795848	60811847			Kalrn	A_51_P400016			Tcea1	O11	NC_000067.6	TSS	chr1	4857693	+	2	ENSMUST00000081551
NM_023143	C1ra	O12501	NC_000072.6	TSS	chr6	124512620	124504620	124520619		XM_975798	LOC674595	A_55_P2162497			Tcea1	O12	NC_000067.6	TSS	chr1	4858327	+	1	ENSMUST00000165720
NM_199225	Cd300c	O23524	NC_000077.6	TSS	chr11	114960417	114952417	114968416		NM_153177	Eif2c4	A_52_P27122			Rgs20	O13	NC_000067.6	TSS	chr1	5018734	-	1	ENSMUST00000002533
NM_020272	Pik3cg	O24057	NC_000078.6	TSS	chr12	32208338	32200338	32216337			A_30_P01023370	A_30_P01023370			Rgs20	O14	NC_000067.6	TSS	chr1	5019539	-	1	ENSMUST00000002533
NM_145209	Oasl1	O10264	NC_000071.6	TSS	chr5	114923239	114915239	114931238			LOC100046030	A_55_P2015173			Rgs20	O15	NC_000067.6	TSS	chr1	5070285	-	1	ENSMUST00000118000
NM_019948	Clec4e	O12485	NC_000072.6	TSS	chr6	123289871	123281871	123297870		NR_004415	Rnu3b1	A_55_P2009217			Atp6v1h	O16	NC_000067.6	TSS	chr1	5083085	+	3	ENSMUST00000044369
NM_010734	Lst1	O30937	NC_000083.6	TSS	chr17	35188440	35180440	35196439		NM_007474	Aqp8	A_55_P2078955			Oprk1	O17	NC_000067.6	TSS	chr1	5588492	+	2	ENSMUST00000160777
NM_019388	Cd86	O29567	NC_000082.6	TSS	chr16	36666077	36658077	36674076			Fgf13	A_55_P2139814			Oprk1	O18	NC_000067.6	TSS	chr1	5596517	+	1	ENSMUST00000160777
NM_175397	Sp110	O823	NC_000067.6	TSS	chr1	85598779	85590779	85606778		XR_105045	9530036M11Rik	A_55_P2225178			Npbwr1	O19	NC_000067.6	TSS	chr1	5917398	-	1	ENSMUST00000044180
NM_018851	Samhd1	O4663	NC_000068.7	TSS	chr2	157135222	157127222	157143221		NM_009367	Tgfb2	A_51_P317640			Rb1cc1	O20	NC_000067.6	TSS	chr1	6214661	+	1	ENSMUST00000027040
NM_013683	Tap1	O30829	NC_000083.6	TSS	chr17	34187555	34179555	34195554		NM_001195498	Dclk2	A_55_P1970234			Rb1cc1	O21	NC_000067.6	TSS	chr1	6234228	+	1	ENSMUST00000027040
NM_009735	B2m	O4075	NC_000068.7	TSS	chr2	122147686	122139686	122155685			Gm392	A_55_P2005225			Rb1cc1	O22	NC_000067.6	TSS	chr1	6240969	+	1	ENSMUST00000159802
NM_174989	Ticam1	O31400	NC_000083.6	TSS	chr17	56276767	56268767	56284766			A_30_P01023915	A_30_P01023915			Rb1cc1	O23	NC_000067.6	TSS	chr1	6262833	+	1	ENSMUST00000027040
NM_170758	Cd300a	O23522	NC_000077.6	TSS	chr11	114890040	114882040	114898039			ENSMUST00000085402	A_55_P1970831			Rb1cc1	O24	NC_000067.6	TSS	chr1	6270677	+	1	ENSMUST00000027040
NM_010566	Inpp5d	O880	NC_000067.6	TSS	chr1	87620311	87612311	87628310		NM_146829	Olfr27	A_51_P253857			Alkal1	O25	NC_000067.6	TSS	chr1	6359330	+	1	ENSMUST00000133144
NM_053182	Pag1	O5188	NC_000069.6	TSS	chr3	9705002	9697002	9713001			ENSMUST00000109709	A_55_P2017724			St18	O26	NC_000067.6	TSS	chr1	6487230	+	2	ENSMUST00000140079
NM_009744	Bcl6	O29397	NC_000082.6	TSS	chr16	23988612	23980612	23996611		NR_015546	C130026L21Rik	A_55_P2030020			St18	O27	NC_000067.6	TSS	chr1	6730050	+	3	ENSMUST00000043578
NM_011530	Tap2	O30832	NC_000083.6	TSS	chr17	34204478	34196478	34212477			LOC100044920	A_55_P2101419			Pcmtd1	O28	NC_000067.6	TSS	chr1	7088919	+	3	ENSMUST00000061280
NM_008534	Ly9	O1760	NC_000067.6	TSS	chr1	171607334	171599334	171615333			Phc3	A_55_P2127238			Pcmtd1	O29	NC_000067.6	TSS	chr1	7160084	+	1	ENSMUST00000061280
NM_009465	Axl	O13586	NC_000073.6	TSS	chr7	25774725	25766725	25782724			A_30_P01019083	A_30_P01019083			AK043789	O30	NC_000067.6	TSS	chr1	7397869	-	2	ENSMUST00000181554
NM_010724	Psmb8	O30831	NC_000083.6	TSS	chr17	34198194	34190194	34206193			A_30_P01023306	A_30_P01023306			Sntg1	O31	NC_000067.6	TSS	chr1	8470519	-	1	ENSMUST00000132064
NM_010846	Mx1	O30046	NC_000082.6	TSS	chr16	97460946	97452946	97468945		NR_030688	Gm6402	A_55_P2004142			Sntg1	O32	NC_000067.6	TSS	chr1	9299877	-	5	ENSMUST00000140295
NM_001111096	Lyn	O6851	NC_000070.6	TSS	chr4	3678120	3670120	3686119		NM_028638	Gadl1	A_66_P137911			Rrs1	O33	NC_000067.6	TSS	chr1	9545407	+	1	ENSMUST00000072079
NM_010208	Fgr	O8376	NC_000070.6	TSS	chr4	132974094	132966094	132982093			A_30_P01021117	A_30_P01021117			Adhfe1	O34	NC_000067.6	TSS	chr1	9548045	+	2	ENSMUST00000144177
NM_010689	Lat	O15388	NC_000073.6	TSS	chr7	126369568	126361568	126377567		NM_009514	Vpreb3	A_55_P2136906			3110035E14Rik	O35	NC_000067.6	TSS	chr1	9601266	+	1	ENSMUST00000088666
NM_145857	Nod2	O16913	NC_000074.6	TSS	chr8	88647346	88639346	88655345			A_30_P01032838	A_30_P01032838			2610203C22Rik	O36	NC_000067.6	TSS	chr1	9631092	-	2	ENSMUST00000115480
NM_008491	Lcn2	O2728	NC_000068.7	TSS	chr2	32387739	32379739	32395738			BC025933	A_55_P2422074			Mybl1	O37	NC_000067.6	TSS	chr1	9700209	-	2	ENSMUST00000088658
NM_027835	Ifih1	O3052	NC_000068.7	TSS	chr2	62646255	62638255	62654254			A_30_P01032573	A_30_P01032573			1700034P13Rik	O38	NC_000067.6	TSS	chr1	9747647	+	2	ENSMUST00000181821
NM_001013779	Aim2	O1819	NC_000067.6	TSS	chr1	173420603	173412603	173428602		NM_008429	Kcnj9	A_51_P511285			Vcpip1	O39	NC_000067.6	TSS	chr1	9748382	-	1	ENSMUST00000057438
NM_021297	Tlr4	O7475	NC_000070.6	TSS	chr4	66827550	66819550	66835549		NM_025491	Susd3	A_55_P2133726			Sgk3	O40	NC_000067.6	TSS	chr1	9798129	+	4	ENSMUST00000166384
NM_172498	Ptk2b	O27346	NC_000080.6	TSS	chr14	66170327	66162327	66178326		NM_172524	Nipal4	A_55_P2123917			Sgk3	O41	NC_000067.6	TSS	chr1	9848280	+	1	ENSMUST00000171265
NM_020001	Clec4n	O12482	NC_000072.6	TSS	chr6	123229842	123221842	123237841		NM_001081214	Pprc1	A_55_P1991693			Sgk3	O42	NC_000067.6	TSS	chr1	9848396	+	1	ENSMUST00000168907
NM_007746	Map3k8	O31763	NC_000084.6	TSS	chr18	4352953	4344953	4360952		NM_019979	Selk	A_55_P2128821			AK080469	O43	NC_000067.6	TSS	chr1	9895426	+	1	ENSMUST00000188486
NM_173864	C1s2	O12505	NC_000072.6	TSS	chr6	124636085	124628085	124644084			A_30_P01025586	A_30_P01025586			Mcmdc2	O44	NC_000067.6	TSS	chr1	9908637	+	2	ENSMUST00000052843
NM_029219	Rnf19b	O8244	NC_000070.6	TSS	chr4	129058270	129050270	129066269		NM_009123	Nkx1-2	A_51_P470304			Snord87	O45	NC_000067.6	TSS	chr1	9942543	-	1	ENSMUST00000175437
NM_030682	Tlr1	O9605	NC_000071.6	TSS	chr5	64932699	64924699	64940698			A_30_P01026955	A_30_P01026955			Snhg6	O46	NC_000067.6	TSS	chr1	9944118	-	1	ENSMUST00000182580
NM_010872	Naip2	O26133	NC_000079.6	TSS	chr13	100197124	100189124	100205123		NM_027519	6330406I15Rik	A_55_P2065732			Tcf24	O47	NC_000067.6	TSS	chr1	9967485	-	1	ENSMUST00000185184
NM_009777	C1qb	O8506	NC_000070.6	TSS	chr4	136886177	136878177	136894176		NM_019832	Gkap1	A_55_P2000758			Ppp1r42	O48	NC_000067.6	TSS	chr1	10009136	-	3	ENSMUST00000027049
NM_009778	C3	O31453	NC_000083.6	TSS	chr17	57228136	57220136	57236135		NM_009847	Cd2ap	A_52_P175066			Cops5	O49	NC_000067.6	TSS	chr1	10038159	-	4	ENSMUST00000027050
NM_008326	Irgm1	O21598	NC_000077.6	TSS	chr11	48871346	48863346	48879345			A_30_P01021298	A_30_P01021298			Cspp1	O50	NC_000067.6	TSS	chr1	10038217	+	3	ENSMUST00000071087
NM_010871	Naip6	O26137	NC_000079.6	TSS	chr13	100316675	100308675	100324674		NM_176917	Mettl4	A_55_P2154724			Cspp1	O51	NC_000067.6	TSS	chr1	10039772	+	3	ENSMUST00000118263
NM_001164051	Pik3cd	O8815	NC_000070.6	TSS	chr4	149663316	149655316	149671315			A_30_P01029289	A_30_P01029289			Cspp1	O52	NC_000067.6	TSS	chr1	10045075	+	1	ENSMUST00000071087
NM_013585	Psmb9	O30828	NC_000083.6	TSS	chr17	34187330	34179330	34195329		NM_011443	Sox2	A_52_P307739			Cspp1	O53	NC_000067.6	TSS	chr1	10046492	+	1	ENSMUST00000071087
NM_008840	Pik3cd	O8815	NC_000070.6	TSS	chr4	149663316	149655316	149671315			A_30_P01021745	A_30_P01021745			Arfgef1	O54	NC_000067.6	TSS	chr1	10160060	-	1	ENSMUST00000156563
NM_013464	Ahr	O24086	NC_000078.6	TSS	chr12	35534989	35526989	35542988			A_30_P01033132	A_30_P01033132			Arfgef1	O55	NC_000067.6	TSS	chr1	10216559	-	1	ENSMUST00000131556
NM_144938	C1s1	O12502	NC_000072.6	TSS	chr6	124542321	124534321	124550320			A_30_P01022827	A_30_P01022827			Arfgef1	O56	NC_000067.6	TSS	chr1	10232670	-	1	ENSMUST00000088615
NM_019449	Unc93b1	O32614	NC_000085.6	TSS	chr19	3935185	3927185	3943184			A_30_P01032348	A_30_P01032348			Cpa6	O57	NC_000067.6	TSS	chr1	10719945	-	2	ENSMUST00000035577
NM_011604	Tlr6	O9607	NC_000071.6	TSS	chr5	64960034	64952034	64968033		NM_009438	ENSMUST00000150350	A_55_P2052613			Prex2	O58	NC_000067.6	TSS	chr1	10993464	+	1	ENSMUST00000027056
NM_009251	Serpina3g	O24740	NC_000078.6	TSS	chr12	104236241	104228241	104244240			A_30_P01033121	A_30_P01033121			Prex2	O59	NC_000067.6	TSS	chr1	11098462	+	1	ENSMUST00000189822
NM_001190830	Jak3	O16654	NC_000074.6	TSS	chr8	71676382	71668382	71684381			A_30_P01022774	A_30_P01022774			Prex2	O60	NC_000067.6	TSS	chr1	11140690	+	1	ENSMUST00000187694
NM_027206	Tnfaip8l2	O6088	NC_000069.6	TSS	chr3	95142360	95134360	95150359		NM_025769	Efcab1	A_55_P1967470			Prex2	O61	NC_000067.6	TSS	chr1	11263962	+	1	ENSMUST00000027056
NM_021349	Tnfrsf13b	O21951	NC_000077.6	TSS	chr11	61126754	61118754	61134753			A_30_P01027224	A_30_P01027224			A830018L16Rik	O62	NC_000067.6	TSS	chr1	11414104	+	7	ENSMUST00000048613
NM_028261	Tmem173	O32018	NC_000084.6	TSS	chr18	35740554	35732554	35748553		NM_183319	Xkrx	A_55_P2004746			A830018L16Rik	O63	NC_000067.6	TSS	chr1	11596150	+	1	ENSMUST00000141512
NM_010589	Jak3	O16654	NC_000074.6	TSS	chr8	71676382	71668382	71684381		NM_176965	Efcab5	A_55_P2138217			Mir6341	O64	NC_000067.6	TSS	chr1	12425985	+	1	ENSMUST00000183490
NM_010501	Ifit3	O33291	NC_000085.6	TSS	chr19	34583528	34575528	34591527			A_30_P01029678	A_30_P01029678			Gm17644	O65	NC_000067.6	TSS	chr1	12667562	+	1	ENSMUST00000181272
NM_145634	Cd300lf	O23532	NC_000077.6	TSS	chr11	115133992	115125992	115141991			A_30_P01030163	A_30_P01030163			Sulf1	O66	NC_000067.6	TSS	chr1	12692429	+	2	ENSMUST00000177608
NM_009888	Cfh	O1400	NC_000067.6	TSS	chr1	140183411	140175411	140191410		NM_177325	Tsr1	A_66_P122758			Sulf1	O67	NC_000067.6	TSS	chr1	12718544	+	2	ENSMUST00000088585
NM_010186	Fcgr1	O6159	NC_000069.6	TSS	chr3	96286105	96278105	96294104			LOC638560	A_55_P2185782			Sulf1	O68	NC_000067.6	TSS	chr1	12842648	+	1	ENSMUST00000088585
NM_013730	Slamf1	O1767	NC_000067.6	TSS	chr1	171767131	171759131	171775130		NM_010095	Ebf2	A_51_P386562			Slco5a1	O69	NC_000067.6	TSS	chr1	12990963	-	2	ENSMUST00000136197
NM_008798	Pdcd1	O1024	NC_000067.6	TSS	chr1	94052553	94044553	94060552		NM_001085497	Slc25a43	A_52_P532313			Slco5a1	O70	NC_000067.6	TSS	chr1	12991135	-	2	ENSMUST00000115403
NM_030694	Ifitm2	O15735	NC_000073.6	TSS	chr7	140955961	140947961	140963960			Gm7767	A_55_P2137984			Prdm14	O71	NC_000067.6	TSS	chr1	13127163	-	1	ENSMUST00000047577
NM_010583	Itk	O21573	NC_000077.6	TSS	chr11	46389515	46381515	46397514		NM_207619	V1rd19	A_55_P1954321			AK171953	O72	NC_000067.6	TSS	chr1	13347054	-	1	ENSMUST00000195506
NM_008390	Irf1	O21756	NC_000077.6	TSS	chr11	53770013	53762013	53778012		NM_028086	Mospd4	A_55_P2114724			Ncoa2	O73	NC_000067.6	TSS	chr1	13372429	-	2	ENSMUST00000081713
NM_010745	Ly86	O25433	NC_000079.6	TSS	chr13	37345344	37337344	37353343			A_30_P01031247	A_30_P01031247			Ncoa2	O74	NC_000067.6	TSS	chr1	13374083	-	4	ENSMUST00000068304
NM_008392	Acod1	O27586	NC_000080.6	TSS	chr14	103047011	103039011	103055010			A_30_P01033465	A_30_P01033465			Tram1	O75	NC_000067.6	TSS	chr1	13589910	-	1	ENSMUST00000027068
NM_015790	Icosl	O20276	NC_000076.6	TSS	chr10	78069367	78061367	78077366			A_30_P01018137	A_30_P01018137			Lactb2	O76	NC_000067.6	TSS	chr1	13660509	-	1	ENSMUST00000027071
NM_153159	Zc3h12a	O8165	NC_000070.6	TSS	chr4	125122520	125114520	125130519		XM_003086309	Wdr49	A_55_P1954101			Xkr9	O77	NC_000067.6	TSS	chr1	13668770	+	1	ENSMUST00000088542
NM_175188	March1	O16490	NC_000074.6	TSS	chr8	65618039	65610039	65626038		NR_038041	2310015B20Rik	A_51_P199352			Gm5523	O78	NC_000067.6	TSS	chr1	13786929	-	1	ENSMUST00000180415
NM_001163504	Nr1h4	O20624	NC_000076.6	TSS	chr10	89506658	89498658	89514657			A_30_P01023336	A_30_P01023336			Eya1	O79	NC_000067.6	TSS	chr1	14304570	-	1	ENSMUST00000027066
NM_020583	Isg20	O14490	NC_000073.6	TSS	chr7	78913423	78905423	78921422		NM_009919	Cnih	A_51_P399625			Eya1	O80	NC_000067.6	TSS	chr1	14310199	-	4	ENSMUST00000027066
NM_010819	Clec4d	O12484	NC_000072.6	TSS	chr6	123262106	123254106	123270105			A_30_P01018765	A_30_P01018765			Msc	O81	NC_000067.6	TSS	chr1	14755966	-	1	ENSMUST00000027062
NM_001139519	Zbp1	O4977	NC_000068.7	TSS	chr2	173218922	173210922	173226921		NM_020286	Tspan32	A_51_P221248			AK080352	O82	NC_000067.6	TSS	chr1	14756194	+	1	ENSMUST00000187401
NM_028864	Zc3hav1	O11366	NC_000072.6	TSS	chr6	38354603	38346603	38362602			A_30_P01031627	A_30_P01031627			Trpa1	O83	NC_000067.6	TSS	chr1	14918862	-	2	ENSMUST00000041447
NM_013650	S100a8	O5971	NC_000069.6	TSS	chr3	90669070	90661070	90677069		NM_026308	Rpp21	A_55_P2143337			Kcnb2	O84	NC_000067.6	TSS	chr1	15312451	+	1	ENSMUST00000170146
NM_008339	Cd79b	O23394	NC_000077.6	TSS	chr11	106314562	106306562	106322561			A_30_P01032842	A_30_P01032842			Terf1	O85	NC_000067.6	TSS	chr1	15805645	+	4	ENSMUST00000186565
NM_010380	H2-D1	O30953	NC_000083.6	TSS	chr17	35263093	35255093	35271092			EF154513	A_55_P1980850			Sbspon	O86	NC_000067.6	TSS	chr1	15892722	-	1	ENSMUST00000040695
NM_138952	Ripk2	O6941	NC_000070.6	TSS	chr4	16163498	16155498	16171497			A_55_P2001764	A_55_P2001764			4930444P10Rik	O87	NC_000067.6	TSS	chr1	16093325	-	2	ENSMUST00000145070
NM_001112715	Ifitm1	O15736	NC_000073.6	TSS	chr7	140967428	140959428	140975427			A_30_P01032660	A_30_P01032660			Rpl7	O88	NC_000067.6	TSS	chr1	16104433	-	1	ENSMUST00000058437
NM_030150	Dhx58	O23158	NC_000077.6	TSS	chr11	100704271	100696271	100712270		NM_026233	4933434I20Rik	A_55_P2005417			Rdh10	O89	NC_000067.6	TSS	chr1	16105881	+	1	ENSMUST00000027053
NM_010259	Gbp2b	O6702	NC_000069.6	TSS	chr3	142501261	142493261	142509260		NM_010815	Grap2	A_52_P120612			Stau2	O90	NC_000067.6	TSS	chr1	16486150	-	1	ENSMUST00000149320
NM_013489	Cd84	O1768	NC_000067.6	TSS	chr1	171839696	171831696	171847695			A_30_P01019551	A_30_P01019551			Stau2	O91	NC_000067.6	TSS	chr1	16509408	-	1	ENSMUST00000162007
NM_011905	Tlr2	O5707	NC_000069.6	TSS	chr3	83841608	83833608	83849607			ENSMUST00000116231	A_55_P2099114			Stau2	O92	NC_000067.6	TSS	chr1	16519302	-	4	ENSMUST00000027052
NM_023065	Ifi30	O16594	NC_000074.6	TSS	chr8	70766663	70758663	70774662		NM_147011	Olfr1044	A_51_P150745			Ube2w	O93	NC_000067.6	TSS	chr1	16619338	-	5	ENSMUST00000117146
NM_001001892	H2-K1	O30808	NC_000083.6	TSS	chr17	33997755	33989755	34005754		NM_010298	Glrb	A_51_P250797			Eloc	O94	NC_000067.6	TSS	chr1	16656865	-	1	ENSMUST00000188641
NM_001162365	Ptk2b	O27346	NC_000080.6	TSS	chr14	66170327	66162327	66178326			A_30_P01026736	A_30_P01026736			Eloc	O95	NC_000067.6	TSS	chr1	16657119	-	2	ENSMUST00000188641
NM_001037859	Csf1r	O32320	NC_000084.6	TSS	chr18	61105571	61097571	61113570			A_30_P01031473	A_30_P01031473			D030040B21Rik	O96	NC_000067.6	TSS	chr1	16657551	+	1	ENSMUST00000181371
NM_126166	Tlr3	O16366	NC_000074.6	TSS	chr8	45410380	45402380	45418379			A_30_P01033216	A_30_P01033216			Tmem70	O97	NC_000067.6	TSS	chr1	16665190	+	2	ENSMUST00000065373
NM_012032	Serinc3	O4752	NC_000068.7	TSS	chr2	163645143	163637143	163653142			Cpvl	A_55_P2138594			Ly96	O98	NC_000067.6	TSS	chr1	16688455	+	2	ENSMUST00000026881
NM_008209	Mr1	O1495	NC_000067.6	TSS	chr1	155146780	155138780	155154779		NM_011686	Vmn2r88	A_55_P1981760			Jph1	O99	NC_000067.6	TSS	chr1	17097889	-	1	ENSMUST00000038382
NM_013484	C2	O30885	NC_000083.6	TSS	chr17	34882100	34874100	34890099		NM_134181	Vmn1r18	A_55_P1980174			Gdap1	O100	NC_000067.6	TSS	chr1	17145372	+	2	ENSMUST00000026879
NM_010130	Adgre1	O31459	NC_000083.6	TSS	chr17	57358685	57350685	57366684		NM_001031811	Kcnh8	A_55_P2147245			AK135932	O101	NC_000067.6	TSS	chr1	17168404	+	1	ENSMUST00000187817
NM_013482	Btk	O34775	NC_000086.7	TSS	chrX	134583140	134575140	134591139		NR_027974	3110070M22Rik	A_55_P1986639			Pi15	O102	NC_000067.6	TSS	chr1	17601900	+	1	ENSMUST00000088476
NM_011854	Oasl2	O10263	NC_000071.6	TSS	chr5	114896933	114888933	114904932		NM_001011734	Olfr1116-ps	A_66_P115444			Crispld1	O103	NC_000067.6	TSS	chr1	17727051	+	1	ENSMUST00000095075
NM_008331	Ifit1	O33297	NC_000085.6	TSS	chr19	34640888	34632888	34648887		NM_008704	Nme1	A_55_P1964174			Crispld1	O104	NC_000067.6	TSS	chr1	17727416	+	1	ENSMUST00000095075
NM_134250	Havcr2	O21577	NC_000077.6	TSS	chr11	46454930	46446930	46462929		NM_001042620	Dhx15	A_55_P2040888			Gm16070	O105	NC_000067.6	TSS	chr1	17727646	-	2	ENSMUST00000127328
NM_001169153	Cd300lf	O23532	NC_000077.6	TSS	chr11	115133992	115125992	115141991		NM_029115	4930455F23Rik	A_51_P190437			Crisp4	O106	NC_000067.6	TSS	chr1	18137052	-	1	ENSMUST00000026876
NM_146069	Nrros	O29468	NC_000082.6	TSS	chr16	32147881	32139881	32155880			Gm2667	A_55_P2119145			Crisp4	O107	NC_000067.6	TSS	chr1	18145853	-	2	ENSMUST00000026876
NM_001172117	Hck	O4536	NC_000068.7	TSS	chr2	153108467	153100467	153116466			ENSMUST00000100793	A_55_P2170834			Defb44-ps	O108	NC_000067.6	TSS	chr1	18223564	-	1	ENSMUST00000126871
NM_030710	Slamf6	O1769	NC_000067.6	TSS	chr1	171917536	171909536	171925535		NM_025532	Prl2b1	A_55_P2028898			Defb18	O109	NC_000067.6	TSS	chr1	18237443	-	1	ENSMUST00000097818
NM_001008700	Il4ra	O15372	NC_000073.6	TSS	chr7	125552281	125544281	125560280		NM_146201	Zfp553	A_55_P2060498			Defb41	O110	NC_000067.6	TSS	chr1	18265138	-	2	ENSMUST00000088463
NM_001033308	Themis2	O8372	NC_000070.6	TSS	chr4	132796364	132788364	132804363			A_30_P01017816	A_30_P01017816			Tfap2d	O111	NC_000067.6	TSS	chr1	19103021	+	1	ENSMUST00000037294
NM_026301	Rnf125	O31879	NC_000084.6	TSS	chr18	20944624	20936624	20952623			A_30_P01021689	A_30_P01021689			Tfap2b	O112	NC_000067.6	TSS	chr1	19208913	+	2	ENSMUST00000027059
NM_020044	Lat2	O10637	NC_000071.6	TSS	chr5	134609011	134601011	134617010			Tcfcp2	A_55_P2160726			Tfap2b	O113	NC_000067.6	TSS	chr1	19212053	+	2	ENSMUST00000027059
NM_007548	Prdm1	O19903	NC_000076.6	TSS	chr10	44458748	44450748	44466747		NM_008360	Il18	A_66_P105046			Tfap2b	O114	NC_000067.6	TSS	chr1	19213926	+	1	ENSMUST00000027059
NM_011095	Pirb	O12976	NC_000073.6	TSS	chr7	3720382	3712382	3728381			A_30_P01019365	A_30_P01019365			4930486I03Rik	O115	NC_000067.6	TSS	chr1	20356453	+	1	ENSMUST00000161509
NM_205820	Tlr13	O34669	NC_000086.7	TSS	chrX	106143274	106135274	106151273			ENSMUST00000114636	A_55_P2040534			Pkhd1	O116	NC_000067.6	TSS	chr1	20618057	-	2	ENSMUST00000088448
NM_001037747	Card9	O2525	NC_000068.7	TSS	chr2	26359547	26351547	26367546		NM_022428	Irx6	A_51_P347859			Mir133b	O117	NC_000067.6	TSS	chr1	20679009	+	1	ENSMUST00000185494
NM_010398	H2-T23	O31016	NC_000083.6	TSS	chr17	36032701	36024701	36040700		XM_001000454	3110082D06Rik	A_51_P161257			Il17a	O118	NC_000067.6	TSS	chr1	20730904	+	1	ENSMUST00000027061
NM_029422	Dcstamp	O27927	NC_000081.6	TSS	chr15	39745929	39737929	39753928		NM_147005	Olfr395	A_51_P450039			Il17f	O119	NC_000067.6	TSS	chr1	20779554	-	1	ENSMUST00000039046
NM_008522	Ltf	O19310	NC_000075.6	TSS	chr9	111019291	111011291	111027290		NM_177702	4833427G06Rik	A_51_P327983			Il17f	O120	NC_000067.6	TSS	chr1	20784270	-	1	ENSMUST00000039046
NM_012057	Irf5	O11257	NC_000072.6	TSS	chr6	29526624	29518624	29534623		XM_003085445	Kat2b-ps	A_66_P117679			Mcm3	O121	NC_000067.6	TSS	chr1	20820213	-	1	ENSMUST00000053266
NM_145827	Nlrp3	O21893	NC_000077.6	TSS	chr11	59541584	59533584	59549583		XR_035312	9930022D16Rik	A_52_P223483			6720483E21Rik	O122	NC_000067.6	TSS	chr1	20890473	-	1	ENSMUST00000181654
NM_001177775	H60b	O19699	NC_000076.6	TSS	chr10	22273473	22265473	22281472			Gm3728	A_55_P2064955			Paqr8	O123	NC_000067.6	TSS	chr1	20890621	+	1	ENSMUST00000189400
NM_178440	Myo1g	O21278	NC_000077.6	TSS	chr11	6520958	6512958	6528957		XR_105126	5430400D12Rik	A_55_P2279575			Paqr8	O124	NC_000067.6	TSS	chr1	20917839	+	1	ENSMUST00000068880
NM_153564	Gbp5	O6701	NC_000069.6	TSS	chr3	142496933	142488933	142504932			LOC435333	A_55_P2011951			Efhc1	O125	NC_000067.6	TSS	chr1	20951625	+	1	ENSMUST00000038447
NM_001005421	Jaml	O18175	NC_000075.6	TSS	chr9	45079182	45071182	45087181			Gm7998	A_55_P2060849			Tram2	O126	NC_000067.6	TSS	chr1	21079225	-	1	ENSMUST00000037998
NM_001113530	Csf1	O6380	NC_000069.6	TSS	chr3	107760469	107752469	107768468		NM_027301	Sdr9c7	A_52_P670188			AK138554	O127	NC_000067.6	TSS	chr1	21166497	+	1	ENSMUST00000189119
NM_010708	Lgals9	O22549	NC_000077.6	TSS	chr11	78984924	78976924	78992923			2610002J23Rik	A_55_P2209762			Tmem14a	O128	NC_000067.6	TSS	chr1	21218574	+	2	ENSMUST00000027064
NM_010394	H2-Q7	O30963	NC_000083.6	TSS	chr17	35439154	35431154	35447153			A_30_P01023479	A_30_P01023479			Gsta3	O129	NC_000067.6	TSS	chr1	21240584	+	3	ENSMUST00000027067
NM_133211	Tlr7	O35133	NC_000086.7	TSS	chrX	167330571	167322571	167338570		XR_105447	ENSMUST00000062469	A_51_P446990			Gm4956	O130	NC_000067.6	TSS	chr1	21298312	-	1	ENSMUST00000082032
NM_010391	H2-Q10	O30964	NC_000083.6	TSS	chr17	35470088	35462088	35478087		NM_027748	Taf3	A_51_P169624			Khdc1a	O131	NC_000067.6	TSS	chr1	21349676	+	1	ENSMUST00000088407
NM_007778	Csf1	O6380	NC_000069.6	TSS	chr3	107760469	107752469	107768468			A_30_P01028690	A_30_P01028690			Khdc1c	O132	NC_000067.6	TSS	chr1	21368330	+	1	ENSMUST00000070223
NM_009841	Cd14	O32042	NC_000084.6	TSS	chr18	36726815	36718815	36734814			A_30_P01022930	A_30_P01022930			Khdc1b	O133	NC_000067.6	TSS	chr1	21383555	+	1	ENSMUST00000147615
NM_205823	Tlr12	O8233	NC_000070.6	TSS	chr4	128618619	128610619	128626618			A_30_P01029000	A_30_P01029000			Kcnq5	O134	NC_000067.6	TSS	chr1	21962650	-	3	ENSMUST00000115300
NM_001146275	Iigp1	O32294	NC_000084.6	TSS	chr18	60376028	60368028	60384027		NM_177783	Ubr3	A_52_P160418			Rims1	O135	NC_000067.6	TSS	chr1	22315843	-	1	ENSMUST00000164877
NM_008198	Cfb	O30884	NC_000083.6	TSS	chr17	34862514	34854514	34870513			Atp13a1	A_55_P2083839			Rims1	O136	NC_000067.6	TSS	chr1	22509332	-	1	ENSMUST00000097808
NM_010386	H2-DMa	O30825	NC_000083.6	TSS	chr17	34122831	34114831	34130830		NM_001102615	Kif19a	A_55_P2011867			Rims1	O137	NC_000067.6	TSS	chr1	22805724	-	6	ENSMUST00000081544
NM_013532	Lilrb4a	O19918	NC_000076.6	TSS	chr10	51490897	51482897	51498896			A_30_P01018629	A_30_P01018629			4933415F23Rik	O138	NC_000067.6	TSS	chr1	23102253	-	1	ENSMUST00000073179
NM_010387	H2-DMb1	O30827	NC_000083.6	TSS	chr17	34153190	34145190	34161189		NM_029453	Wdr64	A_55_P2105813			Mir30a	O139	NC_000067.6	TSS	chr1	23272268	+	1	ENSMUST00000083471
NM_008511	Lrmp	O12870	NC_000072.6	TSS	chr6	145115635	145107635	145123634			A_30_P01028512	A_30_P01028512			Mir30c-2	O140	NC_000067.6	TSS	chr1	23291700	+	1	ENSMUST00000083633
NM_026960	Gsdmd	O28172	NC_000081.6	TSS	chr15	75862338	75854338	75870337			A_30_P01024620	A_30_P01024620			Ogfrl1	O141	NC_000067.6	TSS	chr1	23383175	-	1	ENSMUST00000027343
NM_011518	Syk	O25597	NC_000079.6	TSS	chr13	52583436	52575436	52591435		NM_001104539	Vmn2r90	A_55_P2165824			AK090150	O142	NC_000067.6	TSS	chr1	23397772	-	1	ENSMUST00000189537
NM_021394	Zbp1	O4977	NC_000068.7	TSS	chr2	173218922	173210922	173226921			C430039J16Rik	A_55_P2275462			B3gat2	O143	NC_000067.6	TSS	chr1	23761925	+	2	ENSMUST00000063663
NM_016923	Ly96	O98	NC_000067.6	TSS	chr1	16688455	16680455	16696454			A_30_P01018398	A_30_P01018398			Smap1	O144	NC_000067.6	TSS	chr1	23909736	-	3	ENSMUST00000027339
NM_177322	Agtr1a	O25355	NC_000079.6	TSS	chr13	30336355	30328355	30344354		NM_172993	Zfp512	A_52_P498985			Smap1	O145	NC_000067.6	TSS	chr1	23922381	-	1	ENSMUST00000027339
NM_021476	Cysltr1	O34677	NC_000086.7	TSS	chrX	106603679	106595679	106611678			A_30_P01022511	A_30_P01022511			Sdhaf4	O146	NC_000067.6	TSS	chr1	24005640	-	1	ENSMUST00000027338
NM_023258	Pycard	O15525	NC_000073.6	TSS	chr7	127993867	127985867	128001866			A_30_P01027499	A_30_P01027499			Fam135a	O147	NC_000067.6	TSS	chr1	24030528	-	1	ENSMUST00000188712
NM_178931	Tnfrsf14	O8927	NC_000070.6	TSS	chr4	154928077	154920077	154936076		NM_145374	Mios	A_52_P483301			Fam135a	O148	NC_000067.6	TSS	chr1	24030564	-	1	ENSMUST00000188712
NM_176912	C5ar2	O13245	NC_000073.6	TSS	chr7	16242331	16234331	16250330			A_30_P01018503	A_30_P01018503			Fam135a	O149	NC_000067.6	TSS	chr1	24100341	-	2	ENSMUST00000027337
NM_011940	Ifi202b	O1836	NC_000067.6	TSS	chr1	173982844	173974844	173990843		NM_025276	Evpl	A_51_P324838			Col9a1	O150	NC_000067.6	TSS	chr1	24177609	+	1	ENSMUST00000054588
NM_172161	Irak2	O12289	NC_000072.6	TSS	chr6	113638466	113630466	113646465			A_30_P01022809	A_30_P01022809			Col9a1	O151	NC_000067.6	TSS	chr1	24195202	+	1	ENSMUST00000088349
NM_007719	Ccr7	O23062	NC_000077.6	TSS	chr11	99155077	99147077	99163076		NM_001167949	Atp2b4	A_55_P2125714			Col19a1	O152	NC_000067.6	TSS	chr1	24452745	-	1	ENSMUST00000144297
NM_011260	Reg3g	O11875	NC_000072.6	TSS	chr6	78468874	78460874	78476873			Mettl13	A_55_P2175420			Col19a1	O153	NC_000067.6	TSS	chr1	24587437	-	2	ENSMUST00000051344
NM_007718	Ccr1l1	O19516	NC_000075.6	TSS	chr9	123978408	123970408	123986407		NM_029960	9230104L09Rik	A_51_P144894			BC069931	O154	NC_000067.6	TSS	chr1	24614812	-	1	ENSMUST00000189941
NM_007560	Bmpr1b	O6696	NC_000069.6	TSS	chr3	141931588	141923588	141939587			Gm8432	A_55_P2032727			Lmbrd1	O155	NC_000067.6	TSS	chr1	24678543	+	1	ENSMUST00000095062
NM_010045	Ackr1	O1816	NC_000067.6	TSS	chr1	173333503	173325503	173341502			LOC100044017	A_55_P1997132			Lmbrd1	O156	NC_000067.6	TSS	chr1	24678917	+	1	ENSMUST00000095062
NM_031168	Il6	O9281	NC_000071.6	TSS	chr5	30013113	30005113	30021112			4930522L14Rik	A_55_P2032318			Adgrb3	O157	NC_000067.6	TSS	chr1	25229100	-	2	ENSMUST00000126096
NM_139064	Tnip2	O9411	NC_000071.6	TSS	chr5	34513979	34505979	34521978			Gm7276	A_55_P2135291			Gm20172	O158	NC_000067.6	TSS	chr1	25277954	-	1	ENSMUST00000193138
NM_007987	Fas	O33286	NC_000085.6	TSS	chr19	34290658	34282658	34298657		NM_178793	Ccbe1	A_52_P39083			Adgrb3	O159	NC_000067.6	TSS	chr1	25826775	-	1	ENSMUST00000135518
NM_021460	Lipa	O33289	NC_000085.6	TSS	chr19	34527474	34519474	34535473			LOC100047326	A_55_P1962459			Adgrb3	O160	NC_000067.6	TSS	chr1	25829707	-	1	ENSMUST00000151309
NM_010876	Ncf1	O10625	NC_000071.6	TSS	chr5	134229625	134221625	134237624			A_30_P01027085	A_30_P01027085			4931408C20Rik	O161	NC_000067.6	TSS	chr1	26687460	-	1	ENSMUST00000097801
NM_172142	Nfkbid	O13802	NC_000073.6	TSS	chr7	30421731	30413731	30429730			Gm5731	A_55_P2185667			Gm5524	O162	NC_000067.6	TSS	chr1	27884045	+	1	ENSMUST00000185409
NM_009915	Ccr2	O19518	NC_000075.6	TSS	chr9	124102182	124094182	124110181			LOC100044864	A_55_P2020183			Gm597	O163	NC_000067.6	TSS	chr1	28780252	-	1	ENSMUST00000059937
NM_009917	Ccr5	O19520	NC_000075.6	TSS	chr9	124121542	124113542	124129541			ENSMUST00000089895	A_51_P144157			Mir6342	O164	NC_000067.6	TSS	chr1	29421487	+	1	ENSMUST00000183870
NM_009912	Ccr1	O19515	NC_000075.6	TSS	chr9	123968692	123960692	123976691		NM_013792	Naglu	A_52_P504361			AK087209	O165	NC_000067.6	TSS	chr1	30719961	-	1	ENSMUST00000065469
NM_138672	Stab1	O26636	NC_000080.6	TSS	chr14	31145453	31137453	31153452			Gm2899	A_55_P2118253			AK188812	O166	NC_000067.6	TSS	chr1	30770331	+	1	ENSMUST00000188572
NM_013612	Slc11a1	O663	NC_000067.6	TSS	chr1	74375202	74367202	74383201			AU017498	A_55_P2212663			Phf3	O167	NC_000067.6	TSS	chr1	30863256	-	1	ENSMUST00000088310
NM_008039	Fpr2	O30261	NC_000083.6	TSS	chr17	17887823	17879823	17895822		NM_146655	Olfr441	A_52_P506250			Phf3	O168	NC_000067.6	TSS	chr1	30873872	-	2	ENSMUST00000186105
NM_018866	Cxcl13	O9938	NC_000071.6	TSS	chr5	95956938	95948938	95964937			A330062J17Rik	A_55_P2372877			Ptp4a1	O169	NC_000067.6	TSS	chr1	30949755	-	2	ENSMUST00000027232
NM_030612	Nfkbiz	O29725	NC_000082.6	TSS	chr16	55822138	55814138	55830137		XM_976217	Zfp407	A_51_P100347			Gm29669	O170	NC_000067.6	TSS	chr1	31096454	-	1	ENSMUST00000188605
NM_010902	Nfe2l2	O3233	NC_000068.7	TSS	chr2	75704663	75696663	75712662			A_30_P01021588	A_30_P01021588			Lgsn	O171	NC_000067.6	TSS	chr1	31176434	+	1	ENSMUST00000062560
NM_013737	Pla2g7	O31160	NC_000083.6	TSS	chr17	43568450	43560450	43576449			A_30_P01022972	A_30_P01022972			4931428L18Rik	O172	NC_000067.6	TSS	chr1	31222656	-	2	ENSMUST00000127775
NM_007807	Cybb	O33822	NC_000086.7	TSS	chrX	9469324	9461324	9477323		NM_010329	Pdpn	A_55_P2064962			Pih1d3	O173	NC_000067.6	TSS	chr1	31222838	+	1	ENSMUST00000027230
NM_021274	Cxcl10	O9893	NC_000071.6	TSS	chr5	92348889	92340889	92356888		NM_007454	Ap1b1	A_55_P1981105			Khdrbs2	O174	NC_000067.6	TSS	chr1	32172805	+	3	ENSMUST00000027226
NM_007403	Adam8	O15680	NC_000073.6	TSS	chr7	139992562	139984562	140000561			A_30_P01031614	A_30_P01031614			Gm9839	O175	NC_000067.6	TSS	chr1	32520999	-	1	ENSMUST00000195252
NM_007806	Cyba	O17375	NC_000074.6	TSS	chr8	122432940	122424940	122440939			LOC100044641	A_55_P2145480			Gm5415	O176	NC_000067.6	TSS	chr1	32547293	-	1	ENSMUST00000171322
NM_011347	Selp	O1628	NC_000067.6	TSS	chr1	164115263	164107263	164123262			Casc5	A_55_P2027317			DQ714940	O177	NC_000067.6	TSS	chr1	33482356	+	1	ENSMUST00000185489
NM_011345	Sele	O1625	NC_000067.6	TSS	chr1	164048233	164040233	164056232			A_30_P01028890	A_30_P01028890			DQ693239	O178	NC_000067.6	TSS	chr1	33482402	+	1	ENSMUST00000185489
NM_001173550	C5ar1	O13247	NC_000073.6	TSS	chr7	16259338	16251338	16267337		NM_027064	1700024P04Rik	A_51_P439019			Prim2	O179	NC_000067.6	TSS	chr1	33622142	-	1	ENSMUST00000189552
NM_009397	Tnfaip3	O19657	NC_000076.6	TSS	chr10	19011963	19003963	19019962		NM_146105	Cnst	A_52_P429774			Prim2	O180	NC_000067.6	TSS	chr1	33669794	-	1	ENSMUST00000027312
NM_013521	Fpr1	O30260	NC_000083.6	TSS	chr17	17883939	17875939	17891938			A_30_P01018367	A_30_P01018367			1700001G17Rik	O181	NC_000067.6	TSS	chr1	33669823	+	1	ENSMUST00000191779
NM_021443	Ccl8	O22602	NC_000077.6	TSS	chr11	82115184	82107184	82123183			A_30_P01020923	A_30_P01020923			AK037117	O182	NC_000067.6	TSS	chr1	33674227	-	1	ENSMUST00000193126
NM_019467	Aif1	O30935	NC_000083.6	TSS	chr17	35172710	35164710	35180709		NM_146026	Prr15l	A_52_P435561			Rab23	O183	NC_000067.6	TSS	chr1	33719895	+	4	ENSMUST00000088287
NM_008327	Ifi202b	O1836	NC_000067.6	TSS	chr1	173982844	173974844	173990843			A_30_P01027071	A_30_P01027071			Rab23	O184	NC_000067.6	TSS	chr1	33720418	+	1	ENSMUST00000115174
NM_011580	Thbs1	O3914	NC_000068.7	TSS	chr2	118111875	118103875	118119874		NM_019499	Mad2l1	A_55_P2179296			Bag2	O185	NC_000067.6	TSS	chr1	33757750	-	1	ENSMUST00000044691
NM_009779	C3ar1	O12472	NC_000072.6	TSS	chr6	122856157	122848157	122864156			A_30_P01028023	A_30_P01028023			Zfp451	O186	NC_000067.6	TSS	chr1	33814595	-	3	ENSMUST00000019861
NM_021327	Tnip1	O21785	NC_000077.6	TSS	chr11	54956178	54948178	54964177		NM_134029	Nt5m	A_51_P344046			Gm15455	O187	NC_000067.6	TSS	chr1	33838914	-	1	ENSMUST00000117459
NM_008969	Ptgs1	O2842	NC_000068.7	TSS	chr2	36230425	36222425	36238424		NM_030233	Saal1	A_52_P5901			Bend6	O188	NC_000067.6	TSS	chr1	33883842	-	1	ENSMUST00000126724
NM_011337	Ccl3	O22656	NC_000077.6	TSS	chr11	83649378	83641378	83657377		NM_054052	B3gnt5	A_51_P389156			Bend6	O189	NC_000067.6	TSS	chr1	33907767	-	3	ENSMUST00000062289
NM_011577	Tgfb1	O13581	NC_000073.6	TSS	chr7	25687001	25679001	25695000		NM_026968	Manbal	A_55_P2005754			Dst	O190	NC_000067.6	TSS	chr1	33908224	+	1	ENSMUST00000115104
NM_011610	Tnfrsf1b	O8714	NC_000070.6	TSS	chr4	145246870	145238870	145254869			1700085B13Rik	A_55_P2083824			Dst	O191	NC_000067.6	TSS	chr1	34005882	+	1	ENSMUST00000182697
NM_008176	Cxcl1	O9863	NC_000071.6	TSS	chr5	90891244	90883244	90899243			A_30_P01023656	A_30_P01023656			Dst	O192	NC_000067.6	TSS	chr1	34006149	+	1	ENSMUST00000182314
NM_011333	Ccl2	O22598	NC_000077.6	TSS	chr11	82035576	82027576	82043575		NM_001195529	Gm4980	A_55_P2003976			Dst	O193	NC_000067.6	TSS	chr1	34011824	+	2	ENSMUST00000097785
NM_011331	Ccl12	O22601	NC_000077.6	TSS	chr11	82101844	82093844	82109843			Xpo4	A_52_P247366			Dst	O194	NC_000067.6	TSS	chr1	34121581	+	1	ENSMUST00000183006
NM_008455	Klkb1	O16361	NC_000074.6	TSS	chr8	45295032	45287032	45303031			A_30_P01020371	A_30_P01020371			Dst	O195	NC_000067.6	TSS	chr1	34160329	+	1	ENSMUST00000183302
NM_010927	Nos2	O22546	NC_000077.6	TSS	chr11	78920786	78912786	78928785		XM_001475241	4930524J08Rik	A_51_P415247			Dst	O196	NC_000067.6	TSS	chr1	34215268	+	1	ENSMUST00000185269
NM_009780	C4b	O30871	NC_000083.6	TSS	chr17	34743897	34735897	34751896			A_30_P01024233	A_30_P01024233			Dst	O197	NC_000067.6	TSS	chr1	34287186	+	1	ENSMUST00000115104
NM_009141	Cxcl5	O9858	NC_000071.6	TSS	chr5	90759297	90751297	90767296			A_30_P01026358	A_30_P01026358			Dst	O198	NC_000067.6	TSS	chr1	34290358	+	1	ENSMUST00000115104
NM_009140	Cxcl2	O9864	NC_000071.6	TSS	chr5	90903898	90895898	90911897			A_30_P01029963	A_30_P01029963			Mir5103	O199	NC_000067.6	TSS	chr1	34433199	-	1	ENSMUST00000175111
NM_177343	Camk1d	O2171	NC_000068.7	TSS	chr2	5676046	5668046	5684045			A_30_P01033323	A_30_P01033323			Ccdc115	O200	NC_000067.6	TSS	chr1	34439672	-	1	ENSMUST00000042493
NM_008519	Ltb4r1	O27159	NC_000080.6	TSS	chr14	55765961	55757961	55773960			A_30_P01017600	A_30_P01017600			Imp4	O201	NC_000067.6	TSS	chr1	34439828	+	1	ENSMUST00000027303
NM_010554	Il1a	O4207	NC_000068.7	TSS	chr2	129309130	129301130	129317129		XM_003084852	ENSMUST00000099661	A_55_P2221901			Ptpn18	O202	NC_000067.6	TSS	chr1	34459745	+	1	ENSMUST00000027302
NM_008361	Il1b	O4209	NC_000068.7	TSS	chr2	129367410	129359410	129375409		NM_028102	Ddhd2	A_55_P2439712			Ptpn18	O203	NC_000067.6	TSS	chr1	34472735	+	1	ENSMUST00000188972
NM_019408	Nfkb2	O33519	NC_000085.6	TSS	chr19	46304736	46296736	46312735			A_30_P01026670	A_30_P01026670			AK016244	O204	NC_000067.6	TSS	chr1	34485611	-	1	ENSMUST00000188292
NM_001033954	Calca	O15232	NC_000073.6	TSS	chr7	114636357	114628357	114644356			Gm16476	A_55_P2085186			Prss39	O205	NC_000067.6	TSS	chr1	34498429	+	1	ENSMUST00000027299
NM_017466	Ccrl2	O19311	NC_000075.6	TSS	chr9	111057244	111049244	111065243		NM_183189	Krtap13-1	A_51_P135118			Cfc1	O206	NC_000067.6	TSS	chr1	34535647	+	1	ENSMUST00000027298
NM_001038845	P2rx7	O10446	NC_000071.6	TSS	chr5	122643910	122635910	122651909		NM_008577	Slc3a2	A_51_P472901			Prss40	O207	NC_000067.6	TSS	chr1	34560943	-	2	ENSMUST00000047840
NM_009046	Relb	O13356	NC_000073.6	TSS	chr7	19619842	19611842	19627841		NM_027640	Prss54	A_55_P2067971			Amer3	O208	NC_000067.6	TSS	chr1	34579692	+	1	ENSMUST00000052670
NM_013654	Ccl7	O22599	NC_000077.6	TSS	chr11	82045711	82037711	82053710		NM_028355	Tmem48	A_51_P407606			AA619741	O209	NC_000067.6	TSS	chr1	34636210	-	1	ENSMUST00000195095
NM_013653	Ccl5	O22652	NC_000077.6	TSS	chr11	83530518	83522518	83538517			A_30_P01028799	A_30_P01028799			AK082264	O210	NC_000067.6	TSS	chr1	34678187	+	1	ENSMUST00000159747
NM_011198	Ptgs2	O1427	NC_000067.6	TSS	chr1	150100030	150092030	150108029		NM_001025244	Krtap31-2	A_66_P140508			Arhgef4	O211	NC_000067.6	TSS	chr1	34721923	+	1	ENSMUST00000159747
NM_008357	Il15	O16748	NC_000074.6	TSS	chr8	82345698	82337698	82353697			A_30_P01023347	A_30_P01023347			Arhgef4	O212	NC_000067.6	TSS	chr1	34801721	+	3	ENSMUST00000047664
NM_013652	Ccl4	O22657	NC_000077.6	TSS	chr11	83662583	83654583	83670582			ENSMUST00000105413	A_55_P2108768			Fam168b	O213	NC_000067.6	TSS	chr1	34843050	-	3	ENSMUST00000167518
NM_008599	Cxcl9	O9891	NC_000071.6	TSS	chr5	92328079	92320079	92336078		NM_181444	Gprc5a	A_52_P597775			Plekhb2	O214	NC_000067.6	TSS	chr1	34849958	+	2	ENSMUST00000027297
NM_009044	Rel	O21416	NC_000077.6	TSS	chr11	23770970	23762970	23778969		NM_024255	Hsdl2	A_55_P1976869			AK003327	O215	NC_000067.6	TSS	chr1	35879844	+	1	ENSMUST00000194261
NM_010185	Fcer1g	O1733	NC_000067.6	TSS	chr1	171234349	171226349	171242348		NM_001099918	4930431A04Rik	A_55_P2077956			Hs6st1	O216	NC_000067.6	TSS	chr1	36068399	+	1	ENSMUST00000088174
NM_007447	Ang	O26886	NC_000080.6	TSS	chr14	51095999	51087999	51103998		NM_001085498	Chmp6	A_66_P121474			Mir6897	O217	NC_000067.6	TSS	chr1	36144313	-	1	ENSMUST00000184790
NM_011662	Tyrobp	O13800	NC_000073.6	TSS	chr7	30413787	30405787	30421786			ENSMUST00000099100	A_55_P2037772			Uggt1	O218	NC_000067.6	TSS	chr1	36165811	-	1	ENSMUST00000046875
NM_145211	Oas1a	O10388	NC_000071.6	TSS	chr5	120907525	120899525	120915524		NM_026497	Nudt12	A_51_P136441			Uggt1	O219	NC_000067.6	TSS	chr1	36244302	-	3	ENSMUST00000046875
NM_177544	Ang4	O26899	NC_000080.6	TSS	chr14	51773590	51765590	51781589		NR_033524	Gm11529	A_55_P2017397			Neurl3	O220	NC_000067.6	TSS	chr1	36273425	-	2	ENSMUST00000056946
NM_031254	Trem2	O31321	NC_000083.6	TSS	chr17	48346400	48338400	48354399		NM_146361	Olfr557	A_51_P381006			Arid5a	O221	NC_000067.6	TSS	chr1	36307732	+	8	ENSMUST00000137906
NM_008689	Nfkb1	O6646	NC_000069.6	TSS	chr3	135603851	135595851	135611850			Gm3294	A_55_P1965806			Mir6898	O222	NC_000067.6	TSS	chr1	36348758	-	1	ENSMUST00000184898
NM_010194	Fes	O14548	NC_000073.6	TSS	chr7	80387392	80379392	80395391			A_30_P01027014	A_30_P01027014			Kansl3	O223	NC_000067.6	TSS	chr1	36368014	-	1	ENSMUST00000010597
NM_009921	Camp	O19258	NC_000075.6	TSS	chr9	109849456	109841456	109857455		NM_175126	Zcchc3	A_51_P479132			Kansl3	O224	NC_000067.6	TSS	chr1	36369181	-	3	ENSMUST00000010597
NM_001077189	Fcgr2b	O1716	NC_000067.6	TSS	chr1	170976047	170968047	170984046		NM_177642	Igfn1	A_51_P250337			Fer1l5	O225	NC_000067.6	TSS	chr1	36372290	+	1	ENSMUST00000179162
NM_008813	Enpp1	O19739	NC_000076.6	TSS	chr10	24712159	24704159	24720158			A_30_P01023516	A_30_P01023516			Fer1l5	O226	NC_000067.6	TSS	chr1	36385437	+	1	ENSMUST00000179162
NM_010696	Lcp2	O21502	NC_000077.6	TSS	chr11	34047200	34039200	34055199			A_30_P01029409	A_30_P01029409			Fer1l5	O227	NC_000067.6	TSS	chr1	36416872	+	1	ENSMUST00000140452
NM_009399	Tnfrsf11a	O1058	NC_000067.6	TSS	chr1	105780722	105772722	105788721		NM_013872	Pmm1	A_55_P1972720			Lman2l	O228	NC_000067.6	TSS	chr1	36441579	-	1	ENSMUST00000134594
NM_021281	Ctss	O6117	NC_000069.6	TSS	chr3	95526785	95518785	95534784		NM_001039389	Wdr37	A_65_P14571			Lman2l	O229	NC_000067.6	TSS	chr1	36445271	-	4	ENSMUST00000001171
NM_177371	Tnfsf15	O7466	NC_000070.6	TSS	chr4	63745113	63737113	63753112			A_30_P01025419	A_30_P01025419			Cnnm4	O230	NC_000067.6	TSS	chr1	36471596	+	1	ENSMUST00000153128
NM_008528	Blnk	O33386	NC_000085.6	TSS	chr19	40959862	40951862	40967861		NM_080463	Pofut1	A_55_P2154570			AK139814	O231	NC_000067.6	TSS	chr1	36473951	+	1	ENSMUST00000193157
NM_008206	H2-Oa	O30819	NC_000083.6	TSS	chr17	34092378	34084378	34100377			A_30_P01027107	A_30_P01027107			Cnnm3	O232	NC_000067.6	TSS	chr1	36511875	+	3	ENSMUST00000001166
NM_011579	Tgtp1	O21604	NC_000077.6	TSS	chr11	48992246	48984246	49000245			LOC641065	A_55_P2059961			Cnnm3	O233	NC_000067.6	TSS	chr1	36518951	+	1	ENSMUST00000001166
NM_001145164	Tgtp2	O21608	NC_000077.6	TSS	chr11	49064212	49056212	49072211			A_30_P01021568	A_30_P01021568			Ankrd23	O234	NC_000067.6	TSS	chr1	36535739	-	2	ENSMUST00000193083
NM_009425	Tnfsf10	O5279	NC_000069.6	TSS	chr3	27317076	27309076	27325075		XR_105891	E230001N04Rik	A_52_P297176			Ankrd23	O235	NC_000067.6	TSS	chr1	36536556	-	1	ENSMUST00000193083
NM_019418	Tnfsf14	O31451	NC_000083.6	TSS	chr17	57194181	57186181	57202180			ENSMUST00000118036	A_55_P2105346			Ankrd23	O236	NC_000067.6	TSS	chr1	36539358	-	1	ENSMUST00000191849
NM_011815	Fyb	O27730	NC_000081.6	TSS	chr15	6579846	6571846	6587845			Sgms1	A_55_P1956762			Ankrd39	O237	NC_000067.6	TSS	chr1	36547252	-	3	ENSMUST00000001172
NM_021893	Cd274	O33231	NC_000085.6	TSS	chr19	29367437	29359437	29375436			A_30_P01019024	A_30_P01019024			Sema4c	O238	NC_000067.6	TSS	chr1	36557557	-	2	ENSMUST00000191642
NM_011691	Vav1	O31457	NC_000083.6	TSS	chr17	57279099	57271099	57287098			A_30_P01031992	A_30_P01031992			Sema4c	O239	NC_000067.6	TSS	chr1	36558381	-	2	ENSMUST00000191677
NM_145153	Oas1f	O10385	NC_000071.6	TSS	chr5	120847366	120839366	120855365		NM_009813	Casq1	A_51_P199104			Fam178b	O240	NC_000067.6	TSS	chr1	36593332	-	1	ENSMUST00000193763
NM_008518	Ltb	O30938	NC_000083.6	TSS	chr17	35194506	35186506	35202505			A_30_P01029142	A_30_P01029142			Fam178b	O241	NC_000067.6	TSS	chr1	36683183	-	2	ENSMUST00000114981
NM_009256	Serpinb9	O25382	NC_000079.6	TSS	chr13	33004540	32996540	33012539			6430562O15Rik	A_55_P2356298			Cox5b	O242	NC_000067.6	TSS	chr1	36691486	+	1	ENSMUST00000193210
NM_008320	Irf8	O17347	NC_000074.6	TSS	chr8	120736357	120728357	120744356		NM_016743	Nell2	A_51_P243900			Actr1b	O243	NC_000067.6	TSS	chr1	36709925	-	1	ENSMUST00000043951
NM_009971	Csf3	O23034	NC_000077.6	TSS	chr11	98701312	98693312	98709311			A_30_P01031897	A_30_P01031897			4933424G06Rik	O244	NC_000067.6	TSS	chr1	36714537	+	1	ENSMUST00000193459
NM_016896	Map3k14	O23322	NC_000077.6	TSS	chr11	103242389	103234389	103250388		NM_001077398	Ldb2	A_55_P2013601			Zap70	O245	NC_000067.6	TSS	chr1	36761797	+	1	ENSMUST00000027291
NM_010392	H2-Q2	O30957	NC_000083.6	TSS	chr17	35342332	35334332	35350331			A_30_P01025044	A_30_P01025044			Zap70	O246	NC_000067.6	TSS	chr1	36764514	+	1	ENSMUST00000027291
NM_009515	Was	O33784	NC_000086.7	TSS	chrX	8090491	8082491	8098490			A730093L10Rik	A_55_P2218483			Zap70	O247	NC_000067.6	TSS	chr1	36766933	+	1	ENSMUST00000027291
NM_001013365	Osm	O21200	NC_000077.6	TSS	chr11	4236784	4228784	4244783			A_30_P01020632	A_30_P01020632			Zap70	O248	NC_000067.6	TSS	chr1	36778983	+	1	ENSMUST00000190128
NM_009403	Tnfsf8	O7467	NC_000070.6	TSS	chr4	63861284	63853284	63869283		NM_146915	Olfr1336	A_55_P2074668			Zap70	O249	NC_000067.6	TSS	chr1	36779653	+	1	ENSMUST00000027291
NM_010389	H2-Ob	O30834	NC_000083.6	TSS	chr17	34238904	34230904	34246903			A_30_P01028352	A_30_P01028352			Tmem131	O250	NC_000067.6	TSS	chr1	36808476	-	1	ENSMUST00000027290
NM_011636	Plscr1	O18890	NC_000075.6	TSS	chr9	92250193	92242193	92258192		NM_001081131	Dhtkd1	A_52_P543079			Tmem131	O251	NC_000067.6	TSS	chr1	36939527	-	1	ENSMUST00000027290
NM_009909	Cxcr2	O648	NC_000067.6	TSS	chr1	74153993	74145993	74161992		NM_001045964	Mink1	A_55_P2144110			Vwa3b	O252	NC_000067.6	TSS	chr1	37029315	+	3	ENSMUST00000067178
NM_023158	Cxcl16	O22237	NC_000077.6	TSS	chr11	70459984	70451984	70467983			Gm15452	A_55_P2087944			4921511C04Rik	O253	NC_000067.6	TSS	chr1	37157332	+	1	ENSMUST00000169057
NM_033374	Dock2	O21507	NC_000077.6	TSS	chr11	34514545	34506545	34522544		NM_001029930	ENSMUSG00000068790	A_55_P2097384			AK014863	O254	NC_000067.6	TSS	chr1	37175485	+	1	ENSMUST00000169057
NM_010551	Il16	O14599	NC_000073.6	TSS	chr7	83655423	83647423	83663422		NM_134245	Vmn1r216	A_51_P203306			Cnga3	O255	NC_000067.6	TSS	chr1	37218277	+	1	ENSMUST00000027288
NM_015768	Prok2	O12196	NC_000072.6	TSS	chr6	99726392	99718392	99734391		NM_028180	1700030F18Rik	A_51_P478581			Cnga3	O256	NC_000067.6	TSS	chr1	37219204	+	1	ENSMUST00000027288
NM_133978	Cmtm7	O19359	NC_000075.6	TSS	chr9	114781993	114773993	114789992		NM_001162368	Mgat4c	A_52_P314370			Inpp4a	O257	NC_000067.6	TSS	chr1	37299837	+	3	ENSMUST00000027287
NM_153505	Nckap1l	O28990	NC_000081.6	TSS	chr15	103453824	103445824	103461823			A_30_P01020703	A_30_P01020703			AK051424	O258	NC_000067.6	TSS	chr1	37299892	+	1	ENSMUST00000193024
NM_009987	Cx3cr1	O19427	NC_000075.6	TSS	chr9	120068296	120060296	120076295		NM_146193	Btbd1	A_55_P1968523			AK019601	O259	NC_000067.6	TSS	chr1	37334172	-	1	ENSMUST00000141402
NM_009008	Rac2	O28338	NC_000081.6	TSS	chr15	78572783	78564783	78580782			A_30_P01018240	A_30_P01018240			Inpp4a	O260	NC_000067.6	TSS	chr1	37369216	+	3	ENSMUST00000114933
										XM_001474200	4933434I20Rik	A_66_P135372			Coa5	O261	NC_000067.6	TSS	chr1	37430103	-	1	ENSMUST00000027286
										XM_897479	ENSMUST00000089098	A_55_P1995318			Unc50	O262	NC_000067.6	TSS	chr1	37430171	+	1	ENSMUST00000027285
											A_30_P01026836	A_30_P01026836			Unc50	O263	NC_000067.6	TSS	chr1	37430185	+	1	ENSMUST00000027285
										NM_001160319	Ubr4	A_51_P380153			4930594C11Rik	O264	NC_000067.6	TSS	chr1	37488605	-	1	ENSMUST00000192316
											A_30_P01022665	A_30_P01022665			Mgat4a	O265	NC_000067.6	TSS	chr1	37496095	-	1	ENSMUST00000042161
										NM_023500	Xk	A_52_P6828			Mgat4a	O266	NC_000067.6	TSS	chr1	37536404	-	1	ENSMUST00000151952
											A_30_P01029948	A_30_P01029948			Mgat4a	O267	NC_000067.6	TSS	chr1	37541016	-	1	ENSMUST00000151952
										XM_001475769	Gm3167	A_55_P1973357			2010300C02Rik	O268	NC_000067.6	TSS	chr1	37626068	-	1	ENSMUST00000162875
										NR_015464	A330069E16Rik	A_55_P2160043			2010300C02Rik	O269	NC_000067.6	TSS	chr1	37719811	-	2	ENSMUST00000160589
											A_30_P01033525	A_30_P01033525			Tsga10	O270	NC_000067.6	TSS	chr1	37855373	-	3	ENSMUST00000114902
											A_30_P01023121	A_30_P01023121			Tsga10	O271	NC_000067.6	TSS	chr1	37864807	-	1	ENSMUST00000123082
											A_30_P01022491	A_30_P01022491			Tsga10	O272	NC_000067.6	TSS	chr1	37865082	-	3	ENSMUST00000041815
										NM_146246	Rp1l1	A_52_P528240			AK039030	O273	NC_000067.6	TSS	chr1	37865298	+	1	ENSMUST00000181885
										NM_008832	Phka1	A_55_P1972192			Tsga10	O274	NC_000067.6	TSS	chr1	37865298	-	1	ENSMUST00000088072
											A_30_P01020293	A_30_P01020293			Lipt1	O275	NC_000067.6	TSS	chr1	37872205	+	1	ENSMUST00000041621
										NM_010293	Gykl1	A_51_P389396			Mitd1	O276	NC_000067.6	TSS	chr1	37890411	-	1	ENSMUST00000027257
										NM_033525	Npnt	A_55_P1993549			Mrpl30	O277	NC_000067.6	TSS	chr1	37890552	+	1	ENSMUST00000027256
										NM_001013581	Pard3	A_55_P1985012			Lyg2	O278	NC_000067.6	TSS	chr1	37916493	-	1	ENSMUST00000078307
										NR_003107	Gm9731	A_55_P1964375			Lyg1	O279	NC_000067.6	TSS	chr1	37957759	-	1	ENSMUST00000114894
										NM_025609	Tab1	A_51_P121466			Txndc9	O280	NC_000067.6	TSS	chr1	37997208	-	1	ENSMUST00000162031
											A_30_P01025878	A_30_P01025878			Txndc9	O281	NC_000067.6	TSS	chr1	37997250	-	1	ENSMUST00000162031
											A_30_P01033045	A_30_P01033045			Eif5b	O282	NC_000067.6	TSS	chr1	37998009	+	1	ENSMUST00000027252
										XM_138671	Prss47	A_52_P269482			Rev1	O283	NC_000067.6	TSS	chr1	38083827	-	1	ENSMUST00000027251
										NM_008773	P2ry2	A_52_P587738			Rev1	O284	NC_000067.6	TSS	chr1	38088674	-	1	ENSMUST00000194650
										NM_029320	Pibf1	A_52_P593015			Rev1	O285	NC_000067.6	TSS	chr1	38129662	-	1	ENSMUST00000027251
										NM_021886	Cenph	A_51_P492830			AK048050	O286	NC_000067.6	TSS	chr1	38384948	+	1	ENSMUST00000143261
										NR_027388	1700096K18Rik	A_55_P2334112			Aff3	O287	NC_000067.6	TSS	chr1	38627244	-	2	ENSMUST00000039827
										NM_023529	Ms4a10	A_55_P2094444			Aff3	O288	NC_000067.6	TSS	chr1	38664955	-	1	ENSMUST00000027250
											2410080I02Rik	A_66_P135872			Lonrf2	O289	NC_000067.6	TSS	chr1	38821215	-	1	ENSMUST00000039612
											A_30_P01029088	A_30_P01029088			Chst10	O290	NC_000067.6	TSS	chr1	38898160	-	4	ENSMUST00000193441
										NM_011739	Ywhaq	A_55_P2142296			Nms	O291	NC_000067.6	TSS	chr1	38939148	+	2	ENSMUST00000088029
										NM_011056	Pde4d	A_55_P2010396			Pdcl3	O292	NC_000067.6	TSS	chr1	38987813	+	1	ENSMUST00000027247
											A_30_P01028343	A_30_P01028343			Mir6349	O293	NC_000067.6	TSS	chr1	39186992	-	1	ENSMUST00000184059
										NM_172457	Mobkl2a	A_51_P486001			Npas2	O294	NC_000067.6	TSS	chr1	39194271	+	1	ENSMUST00000056815
										NR_015588	4932441J04Rik	A_55_P2285812			Rpl31	O295	NC_000067.6	TSS	chr1	39367850	+	4	ENSMUST00000086535
										XR_105135	ENSMUST00000065257	A_66_P121171			Tbc1d8	O296	NC_000067.6	TSS	chr1	39478747	-	2	ENSMUST00000054462
										NM_001002239	Rpl17	A_55_P2011674			Cnot11	O297	NC_000067.6	TSS	chr1	39535553	+	1	ENSMUST00000161515
										NM_001113331	Shc1	A_55_P1979082			Cnot11	O298	NC_000067.6	TSS	chr1	39538244	+	1	ENSMUST00000161515
										NM_013763	Tbl2	A_52_P499206			Snord89	O299	NC_000067.6	TSS	chr1	39548840	-	1	ENSMUST00000104516
										NM_007859	Dffb	A_52_P46742			AK040602	O300	NC_000067.6	TSS	chr1	39552002	-	1	ENSMUST00000146314
											A_30_P01026005	A_30_P01026005			Rnf149	O301	NC_000067.6	TSS	chr1	39577347	-	1	ENSMUST00000062525
										NM_133643	Edaradd	A_51_P173162			Creg2	O302	NC_000067.6	TSS	chr1	39651182	-	1	ENSMUST00000053355
											Rgs3	A_55_P2027112			Rfx8	O303	NC_000067.6	TSS	chr1	39720989	-	1	ENSMUST00000151913
											A_30_P01019215	A_30_P01019215			Gm3646	O304	NC_000067.6	TSS	chr1	39805332	-	1	ENSMUST00000171319
										NM_016804	Mtx2	A_52_P86158			1700066B17Rik	O305	NC_000067.6	TSS	chr1	39847330	-	2	ENSMUST00000186683
										NM_028312	Ccdc12	A_55_P2014611			Map4k4	O306	NC_000067.6	TSS	chr1	39900912	+	5	ENSMUST00000163854
										NM_028932	Eaf1	A_51_P419959			Il1r2	O307	NC_000067.6	TSS	chr1	40084767	+	2	ENSMUST00000027243
										XM_003084467	Rpl21-ps5	A_55_P2050298			Gm16894	O308	NC_000067.6	TSS	chr1	40085851	-	1	ENSMUST00000181756
											A_30_P01021130	A_30_P01021130			Il1r1	O309	NC_000067.6	TSS	chr1	40225079	+	1	ENSMUST00000027241
											Gm8103	A_66_P139200			Il1r1	O310	NC_000067.6	TSS	chr1	40266585	+	1	ENSMUST00000114795
										NM_175009	Eny2	A_55_P2111419			Il1rl2	O311	NC_000067.6	TSS	chr1	40324626	+	1	ENSMUST00000095020
											Gm3790	A_55_P2019833			Il1rl2	O312	NC_000067.6	TSS	chr1	40324689	+	1	ENSMUST00000194296
											1700048B10Rik	A_55_P2197693			Il1rl1	O313	NC_000067.6	TSS	chr1	40429569	+	1	ENSMUST00000173514
										NM_177775	Esyt3	A_52_P195246			Il1rl1	O314	NC_000067.6	TSS	chr1	40439628	+	2	ENSMUST00000097772
										NM_009250	Serpini1	A_66_P100165			Il18r1	O315	NC_000067.6	TSS	chr1	40465551	+	1	ENSMUST00000167723
											Gm4021	A_55_P2043362			Il18r1	O316	NC_000067.6	TSS	chr1	40465620	+	2	ENSMUST00000167723
											A_30_P01032621	A_30_P01032621			Il18r1	O317	NC_000067.6	TSS	chr1	40465969	+	1	ENSMUST00000193793
											A_30_P01032049	A_30_P01032049			Il18r1	O318	NC_000067.6	TSS	chr1	40466005	+	2	ENSMUST00000108044
											A_30_P01018917	A_30_P01018917			Il18rap	O319	NC_000067.6	TSS	chr1	40515361	+	3	ENSMUST00000027237
										NM_025349	Lsm7	A_55_P2003443			Slc9a4	O320	NC_000067.6	TSS	chr1	40580226	+	1	ENSMUST00000027233
											A_30_P01027822	A_30_P01027822			Slc9a2	O321	NC_000067.6	TSS	chr1	40681711	+	2	ENSMUST00000027231
											A_30_P01028733	A_30_P01028733			Mfsd9	O322	NC_000067.6	TSS	chr1	40790657	-	2	ENSMUST00000039672
										NM_001033167	Slc22a23	A_55_P1989076			Tmem182	O323	NC_000067.6	TSS	chr1	40805600	+	1	ENSMUST00000114765
										NM_020568	Plin4	A_51_P495780			4930448I06Rik	O324	NC_000067.6	TSS	chr1	41181252	-	1	ENSMUST00000194002
											Gm12922	A_55_P1962314			Pantr1	O325	NC_000067.6	TSS	chr1	42667672	-	1	ENSMUST00000176052
										NM_013920	Hnf4g	A_55_P1980242			Pantr1	O326	NC_000067.6	TSS	chr1	42693115	-	2	ENSMUST00000181593
										NM_027297	Prpf4	A_55_P2115003			Pantr1	O327	NC_000067.6	TSS	chr1	42694825	-	2	ENSMUST00000177136
										NM_001012520	Klri1	A_55_P1997151			Pou3f3	O328	NC_000067.6	TSS	chr1	42697145	+	1	ENSMUST00000054883
											A_30_P01028677	A_30_P01028677			2900092D14Rik	O329	NC_000067.6	TSS	chr1	42700335	+	1	ENSMUST00000054883
											Gm4473	A_55_P2019267			AK011913	O330	NC_000067.6	TSS	chr1	42708052	-	1	ENSMUST00000192894
											A_30_P01018655	A_30_P01018655			Pantr2	O331	NC_000067.6	TSS	chr1	42713454	-	1	ENSMUST00000180589
										NM_145155	Wasf3	A_55_P1978651			Dalir	O332	NC_000067.6	TSS	chr1	42750711	+	1	ENSMUST00000188773
										NM_001081203	Sbno1	A_55_P1980446			Mrps9	O333	NC_000067.6	TSS	chr1	42851232	+	2	ENSMUST00000057208
											A_30_P01023760	A_30_P01023760			Mrps9	O334	NC_000067.6	TSS	chr1	42862468	+	1	ENSMUST00000185376
										NM_001081275	1700009P17Rik	A_51_P430259			Gpr45	O335	NC_000067.6	TSS	chr1	42952871	+	2	ENSMUST00000179766
											A_30_P01018009	A_30_P01018009			Gpr45	O336	NC_000067.6	TSS	chr1	43032198	+	1	ENSMUST00000114761
											A_30_P01026127	A_30_P01026127			Tgfbrap1	O337	NC_000067.6	TSS	chr1	43060933	-	1	ENSMUST00000188598
										NR_033138	Gm833	A_55_P1952901			Tgfbrap1	O338	NC_000067.6	TSS	chr1	43092486	-	2	ENSMUST00000186694
											Gm3775	A_55_P1952668			Tgfbrap1	O339	NC_000067.6	TSS	chr1	43098622	-	1	ENSMUST00000095014
											BC064078	A_55_P2154719			AI597479	O340	NC_000067.6	TSS	chr1	43098709	+	1	ENSMUST00000010434
											A_30_P01033523	A_30_P01033523			Fhl2	O341	NC_000067.6	TSS	chr1	43163961	-	1	ENSMUST00000008280
											A_30_P01030003	A_30_P01030003			Rpl29	O342	NC_000067.6	TSS	chr1	43189120	+	1	ENSMUST00000178557
											A_30_P01018937	A_30_P01018937			Fhl2	O343	NC_000067.6	TSS	chr1	43196761	-	1	ENSMUST00000008280
											A_30_P01021028	A_30_P01021028			Nck2	O344	NC_000067.6	TSS	chr1	43445750	+	2	ENSMUST00000086421
											A_30_P01017903	A_30_P01017903			1500015O10Rik	O345	NC_000067.6	TSS	chr1	43730601	+	1	ENSMUST00000027217
										NM_009978	Cst8	A_55_P2038106			Uxs1	O346	NC_000067.6	TSS	chr1	43827708	-	2	ENSMUST00000076997
											A_30_P01027001	A_30_P01027001			Tpp2	O347	NC_000067.6	TSS	chr1	43933993	+	4	ENSMUST00000087933
										NM_027416	Calml3	A_55_P2083317			Tpp2	O348	NC_000067.6	TSS	chr1	43983071	+	1	ENSMUST00000087933
											A_30_P01027800	A_30_P01027800			Mettl21c	O349	NC_000067.6	TSS	chr1	44020006	-	2	ENSMUST00000061421
											A_30_P01021431	A_30_P01021431			Tex30	O350	NC_000067.6	TSS	chr1	44102343	-	2	ENSMUST00000128190
											Gm4464	A_55_P2085146			Tex30	O351	NC_000067.6	TSS	chr1	44102388	-	2	ENSMUST00000027215
										NM_001205214	Rxrb	A_55_P2008609			Kdelc1	O352	NC_000067.6	TSS	chr1	44118773	-	3	ENSMUST00000065767
											LOC100045726	A_66_P122730			Bivm	O353	NC_000067.6	TSS	chr1	44119161	+	1	ENSMUST00000114709
										NM_011500	Strn	A_55_P1976993			Bivm	O354	NC_000067.6	TSS	chr1	44119183	+	1	ENSMUST00000114709
										NM_001039093	Tom1l2	A_55_P1991114			Bivm	O355	NC_000067.6	TSS	chr1	44119967	+	1	ENSMUST00000114709
										NM_025476	Fam82b	A_51_P512783			Ercc5	O356	NC_000067.6	TSS	chr1	44147743	+	2	ENSMUST00000027214
										NM_031997	Tmem2	A_55_P2294184			Ercc5	O357	NC_000067.6	TSS	chr1	44147931	+	1	ENSMUST00000027214
										NM_207541	Zfp81	A_55_P2046485			Mettl21e	O358	NC_000067.6	TSS	chr1	44218931	-	1	ENSMUST00000054801
											4930415C11Rik	A_55_P2198983			Gulp1	O359	NC_000067.6	TSS	chr1	44551670	+	3	ENSMUST00000074525
											ENSMUST00000098676	A_55_P2177347			4930521E06Rik	O360	NC_000067.6	TSS	chr1	44744949	-	1	ENSMUST00000186732
											A_30_P01019036	A_30_P01019036			Col3a1	O361	NC_000067.6	TSS	chr1	45311537	+	2	ENSMUST00000087883
										NM_026558	Fam92a	A_51_P179498			Col5a2	O362	NC_000067.6	TSS	chr1	45503282	-	2	ENSMUST00000086430
											A_30_P01031042	A_30_P01031042			Wdr75	O363	NC_000067.6	TSS	chr1	45795500	+	1	ENSMUST00000027139
											Gm1524	A_55_P2200870			Wdr75	O364	NC_000067.6	TSS	chr1	45814544	+	1	ENSMUST00000135662
											A_30_P01029464	A_30_P01029464			Slc40a1	O365	NC_000067.6	TSS	chr1	45925594	-	2	ENSMUST00000027137
										NM_008214	Hars	A_51_P125368			Slc40a1	O366	NC_000067.6	TSS	chr1	45926519	-	2	ENSMUST00000187406
										NM_009734	Azi1	A_55_P2168692			Stk-ps2	O367	NC_000067.6	TSS	chr1	46030437	-	3	ENSMUST00000051224
										NM_013813	Epb4.1l3	A_55_P1960097			Dnah7b	O368	NC_000067.6	TSS	chr1	46066737	+	1	ENSMUST00000069293
										NM_011888	Ccl19	A_55_P2099742			Dnah7b	O369	NC_000067.6	TSS	chr1	46235247	+	1	ENSMUST00000187548
										NM_019796	Syncrip	A_52_P80806			Dnah7b	O370	NC_000067.6	TSS	chr1	46289532	+	1	ENSMUST00000069293
											AU018823	A_55_P2363050			Dnah7c	O371	NC_000067.6	TSS	chr1	46425517	+	1	ENSMUST00000189749
											A_30_P01024403	A_30_P01024403			Slc39a10	O372	NC_000067.6	TSS	chr1	46836151	-	1	ENSMUST00000141226
										XR_105206	ENSMUST00000059351	A_55_P2115696			Slc39a10	O373	NC_000067.6	TSS	chr1	46853509	-	1	ENSMUST00000027131
										NM_001081054	Qrsl1	A_51_P243930			Mir6350	O374	NC_000067.6	TSS	chr1	47467125	-	1	ENSMUST00000183639
										XM_917305	U07874	A_55_P2120696			AK219219	O375	NC_000067.6	TSS	chr1	47658850	+	1	ENSMUST00000187358
											A_30_P01026749	A_30_P01026749			C230029F24Rik	O376	NC_000067.6	TSS	chr1	49244615	+	1	ENSMUST00000188673
											A_30_P01021215	A_30_P01021215			AK020188	O377	NC_000067.6	TSS	chr1	50900646	+	1	ENSMUST00000186103
											A_30_P01030354	A_30_P01030354			Tmeff2	O378	NC_000067.6	TSS	chr1	50909961	+	1	ENSMUST00000114565
											ENSMUST00000097880	A_55_P2173596			Tmeff2	O379	NC_000067.6	TSS	chr1	50927522	+	1	ENSMUST00000081851
										NM_001033484	Iqgap3	A_52_P588881			Cavin2	O380	NC_000067.6	TSS	chr1	51289125	+	1	ENSMUST00000051572
										NM_130884	Idh3b	A_51_P130110			9330175M20Rik	O381	NC_000067.6	TSS	chr1	51333779	-	1	ENSMUST00000189867
										NM_144902	Slc35a3	A_52_P514317			AK006937	O382	NC_000067.6	TSS	chr1	51458931	-	1	ENSMUST00000189460
											A_30_P01030714	A_30_P01030714			Nabp1	O383	NC_000067.6	TSS	chr1	51478399	-	5	ENSMUST00000027279
											A_30_P01018722	A_30_P01018722			Gm17767	O384	NC_000067.6	TSS	chr1	51596718	-	1	ENSMUST00000190169
											A_30_P01028100	A_30_P01028100			Myo1b	O385	NC_000067.6	TSS	chr1	51758022	-	1	ENSMUST00000114541
										NM_001033668	Dnahc1	A_55_P2277970			Myo1b	O386	NC_000067.6	TSS	chr1	51915978	-	5	ENSMUST00000046390
											A_30_P01019120	A_30_P01019120			Stat4	O387	NC_000067.6	TSS	chr1	51987147	+	1	ENSMUST00000168302
											Kcnh7	A_52_P408230			Stat4	O388	NC_000067.6	TSS	chr1	52008239	+	2	ENSMUST00000027277
											A_30_P01027356	A_30_P01027356			Stat1	O389	NC_000067.6	TSS	chr1	52119437	+	4	ENSMUST00000070968
											NAP111330-1	A_66_P119429			Stat1	O390	NC_000067.6	TSS	chr1	52119621	+	1	ENSMUST00000070968
											A_30_P01029900	A_30_P01029900			Stat1	O391	NC_000067.6	TSS	chr1	52144077	+	1	ENSMUST00000070968
										NM_023556	Mvk	A_55_P2058861			Gls	O392	NC_000067.6	TSS	chr1	52207359	-	1	ENSMUST00000155587
										NM_008324	Ido1	A_55_P2141152			Gls	O393	NC_000067.6	TSS	chr1	52233232	-	2	ENSMUST00000114510
										NM_026794	Deb1	A_55_P2088716			Nab1	O394	NC_000067.6	TSS	chr1	52500448	-	1	ENSMUST00000069792
										NM_001085513	Fam131c	A_55_P1962766			DQ715306	O395	NC_000067.6	TSS	chr1	52522537	+	1	ENSMUST00000191424
											A_30_P01030707	A_30_P01030707			Nemp2	O396	NC_000067.6	TSS	chr1	52630704	+	4	ENSMUST00000165859
										NM_009431	Ctr9	A_51_P370163			Nemp2	O397	NC_000067.6	TSS	chr1	52630751	+	1	ENSMUST00000190108
										NM_080451	Synpo2	A_55_P2159309			Mfsd6	O398	NC_000067.6	TSS	chr1	52727318	-	3	ENSMUST00000087701
										NM_007687	Cfl1	A_52_P748958			Inpp1	O399	NC_000067.6	TSS	chr1	52817688	-	1	ENSMUST00000027271
											A_30_P01030178	A_30_P01030178			Hibch	O400	NC_000067.6	TSS	chr1	52845037	+	2	ENSMUST00000044478
										NM_028304	Pus10	A_51_P429295			1700019D03Rik	O401	NC_000067.6	TSS	chr1	52952840	-	1	ENSMUST00000050567
										NM_013827	Mtf2	A_51_P261001			1700019D03Rik	O402	NC_000067.6	TSS	chr1	52963260	-	1	ENSMUST00000114493
										NM_146110	Aamp	A_52_P624362			Mstn	O403	NC_000067.6	TSS	chr1	53061639	+	1	ENSMUST00000027269
											A_30_P01031857	A_30_P01031857			1700019A02Rik	O404	NC_000067.6	TSS	chr1	53187617	-	1	ENSMUST00000072235
											4933424M12Rik	A_55_P1965512			AK052226	O405	NC_000067.6	TSS	chr1	53196112	+	1	ENSMUST00000191402
											LOC100048832	A_55_P2091456			Pms1	O406	NC_000067.6	TSS	chr1	53297028	-	2	ENSMUST00000027267
											4932413F04Rik	A_66_P104559			Ormdl1	O407	NC_000067.6	TSS	chr1	53297094	+	2	ENSMUST00000027266
											A_30_P01021827	A_30_P01021827			Osgepl1	O408	NC_000067.6	TSS	chr1	53313623	+	4	ENSMUST00000027265
										NM_028054	Zfyve19	A_55_P2115245			Osgepl1	O409	NC_000067.6	TSS	chr1	53319708	+	1	ENSMUST00000150115
											A_30_P01032850	A_30_P01032850			Asnsd1	O410	NC_000067.6	TSS	chr1	53346761	-	1	ENSMUST00000027264
											A_30_P01022840	A_30_P01022840			Asnsd1	O411	NC_000067.6	TSS	chr1	53352752	-	4	ENSMUST00000027264
											1700121L16Rik	A_55_P2289824			Dnah7a	O412	NC_000067.6	TSS	chr1	53706784	-	2	ENSMUST00000094964
											A_30_P01025425	A_30_P01025425			Stk17b	O413	NC_000067.6	TSS	chr1	53785215	-	1	ENSMUST00000027263
										NM_133978	Cmtm7	A_55_P2080870			Mir7681	O414	NC_000067.6	TSS	chr1	53849423	+	1	ENSMUST00000184834
										NM_007771	Cry1	A_52_P420500			Hecw2	O415	NC_000067.6	TSS	chr1	54195034	-	4	ENSMUST00000087659
											A_30_P01023911	A_30_P01023911			Ccdc150	O416	NC_000067.6	TSS	chr1	54250682	+	3	ENSMUST00000027128
											A_30_P01027192	A_30_P01027192			Gtf3c3	O417	NC_000067.6	TSS	chr1	54439026	-	1	ENSMUST00000041638
											A_55_P1969874	A_55_P1969874			Pgap1	O418	NC_000067.6	TSS	chr1	54557684	-	2	ENSMUST00000097739
											A_30_P01026896	A_30_P01026896			AK051866	O419	NC_000067.6	TSS	chr1	54557694	-	1	ENSMUST00000189506
										NM_016874	Deaf1	A_55_P1998159			AK015376	O420	NC_000067.6	TSS	chr1	54681728	+	1	ENSMUST00000190007
										NM_025819	1200016B10Rik	A_55_P2145034			Ankrd44	O421	NC_000067.6	TSS	chr1	54926387	-	3	ENSMUST00000178935
											Gm9801	A_51_P305721			Sf3b1	O422	NC_000067.6	TSS	chr1	54991115	-	1	ENSMUST00000190175
											A_30_P01031048	A_30_P01031048			Sf3b1	O423	NC_000067.6	TSS	chr1	55027478	-	2	ENSMUST00000027127
											Mbd5	A_55_P2034938			Coq10b	O424	NC_000067.6	TSS	chr1	55052769	+	2	ENSMUST00000027125
											A_30_P01021459	A_30_P01021459			AK163399	O425	NC_000067.6	TSS	chr1	55059638	+	1	ENSMUST00000185918
										NM_145223	Alms1	A_55_P2454521			Hspd1	O426	NC_000067.6	TSS	chr1	55087932	-	1	ENSMUST00000027123
										XM_484380	B020004C17Rik	A_55_P2020923			Hspe1	O427	NC_000067.6	TSS	chr1	55088147	+	1	ENSMUST00000075242
										NM_009792	Camk2a	A_55_P2149215			Mob4	O428	NC_000067.6	TSS	chr1	55131244	+	3	ENSMUST00000162364
										NM_198858	Ctf2	A_52_P656790			AK165532	O429	NC_000067.6	TSS	chr1	55147629	+	1	ENSMUST00000187422
											A_30_P01032713	A_30_P01032713			Rftn2	O430	NC_000067.6	TSS	chr1	55204392	-	1	ENSMUST00000027121
											A_30_P01031894	A_30_P01031894			AK135004	O431	NC_000067.6	TSS	chr1	55226250	+	1	ENSMUST00000181563
											Gm7262	A_55_P2126940			Rftn2	O432	NC_000067.6	TSS	chr1	55226782	-	2	ENSMUST00000027121
											A_30_P01028949	A_30_P01028949			2002-03-01	O433	NC_000067.6	TSS	chr1	55237176	+	1	ENSMUST00000061334
											A_30_P01018457	A_30_P01018457			Boll	O434	NC_000067.6	TSS	chr1	55362707	-	1	ENSMUST00000114423
											LOC630296	A_55_P2070711			Boll	O435	NC_000067.6	TSS	chr1	55363469	-	2	ENSMUST00000087585
										NM_178892	Tiparp	A_51_P514961			Plcl1	O436	NC_000067.6	TSS	chr1	55405945	+	1	ENSMUST00000042986
										NM_029020	Abcb8	A_55_P2177426			Akr1b3	O437	NC_000067.6	TSS	chr1	55445063	-	1	ENSMUST00000186507
										NM_010240	Ftl1	A_55_P1968245			9130227L01Rik	O438	NC_000067.6	TSS	chr1	55931240	+	1	ENSMUST00000189293
										NM_175164	Arhgap26	A_55_P2080562			9130227L01Rik	O439	NC_000067.6	TSS	chr1	55960913	+	1	ENSMUST00000188040
										NM_026448	Klhl7	A_51_P423008			1700003I22Rik	O440	NC_000067.6	TSS	chr1	56018977	+	2	ENSMUST00000186048
										NM_145980	8430408G22Rik	A_51_P316935			Hsfy2	O441	NC_000067.6	TSS	chr1	56637451	-	1	ENSMUST00000062085
										NM_178900	Prkd2	A_51_P499441			Satb2	O442	NC_000067.6	TSS	chr1	56971334	-	2	ENSMUST00000042857
										NM_013659	Sema4b	A_55_P1973848			9130024F11Rik	O443	NC_000067.6	TSS	chr1	56971468	+	3	ENSMUST00000135238
										NM_009874	Cdk7	A_55_P2138013			BC055402	O444	NC_000067.6	TSS	chr1	57214996	-	1	ENSMUST00000190488
											A_30_P01026331	A_30_P01026331			4930558J18Rik	O445	NC_000067.6	TSS	chr1	57377544	-	1	ENSMUST00000181949
											A_30_P01026016	A_30_P01026016			1700066M21Rik	O446	NC_000067.6	TSS	chr1	57377619	+	1	ENSMUST00000042734
											Fam48b1	A_55_P1975135			Maip1	O447	NC_000067.6	TSS	chr1	57406547	+	1	ENSMUST00000027114
											LOC100046353	A_55_P2098593			Tyw5	O448	NC_000067.6	TSS	chr1	57406674	-	6	ENSMUST00000079998
										XR_001580	ENSMUST00000082357	A_55_P2243277			Spats2l	O449	NC_000067.6	TSS	chr1	57774860	+	1	ENSMUST00000167085
										NR_040378	5730403I07Rik	A_55_P2080095			Spats2l	O450	NC_000067.6	TSS	chr1	57845570	+	1	ENSMUST00000167085
											Gm2531	A_55_P2096166			Kctd18	O451	NC_000067.6	TSS	chr1	57969524	-	1	ENSMUST00000161608
										NM_138948	Cabp7	A_55_P2033225			Kctd18	O452	NC_000067.6	TSS	chr1	57970084	-	5	ENSMUST00000068000
											LOC641195	A_55_P2156524			Sgo2a	O453	NC_000067.6	TSS	chr1	57985339	+	1	ENSMUST00000027202
											A_30_P01033648	A_30_P01033648			Sgo2a	O454	NC_000067.6	TSS	chr1	57995973	+	1	ENSMUST00000027202
											Cenpp	A_55_P2073208			Aox1	O455	NC_000067.6	TSS	chr1	58029968	+	1	ENSMUST00000001027
											Gbf1	A_52_P421716			Aox3	O456	NC_000067.6	TSS	chr1	58113135	+	1	ENSMUST00000040999
											A_30_P01021598	A_30_P01021598			Aox3	O457	NC_000067.6	TSS	chr1	58122241	+	1	ENSMUST00000040999
										NM_021526	Psmd14	A_52_P652212			Aox4	O458	NC_000067.6	TSS	chr1	58210396	+	1	ENSMUST00000040442
											LOC100048366	A_55_P2184508			Aox2	O459	NC_000067.6	TSS	chr1	58278325	+	1	ENSMUST00000114366
											A_30_P01026479	A_30_P01026479			Bzw1	O460	NC_000067.6	TSS	chr1	58393096	+	1	ENSMUST00000050552
										NR_030718	F630028O10Rik	A_55_P2007220			Bzw1	O461	NC_000067.6	TSS	chr1	58393135	+	1	ENSMUST00000050552
											A_30_P01020159	A_30_P01020159			Clk1	O462	NC_000067.6	TSS	chr1	58415659	-	1	ENSMUST00000123580
										NM_025747	4933411K20Rik	A_66_P101620			Clk1	O463	NC_000067.6	TSS	chr1	58424088	-	3	ENSMUST00000156931
										NM_183027	Ap1s3	A_55_P2170210			Nif3l1	O464	NC_000067.6	TSS	chr1	58445266	+	2	ENSMUST00000087521
											4930453O03Rik	A_55_P2321493			Ppil3	O465	NC_000067.6	TSS	chr1	58445486	-	4	ENSMUST00000081677
										NM_144830	Tmem106a	A_55_P2037121			Nif3l1	O466	NC_000067.6	TSS	chr1	58447633	+	1	ENSMUST00000087521
										NM_027223	Cinp	A_55_P2134804			Orc2	O467	NC_000067.6	TSS	chr1	58501426	-	1	ENSMUST00000027198
											LOC100045321	A_55_P2170263			Orc2	O468	NC_000067.6	TSS	chr1	58505109	-	2	ENSMUST00000027198
											A_30_P01026768	A_30_P01026768			AK144771	O469	NC_000067.6	TSS	chr1	58505147	+	1	ENSMUST00000129740
										NM_001164320	Chadl	A_52_P163201			AK053027	O470	NC_000067.6	TSS	chr1	58505154	+	1	ENSMUST00000139825
										NM_001081397	Myo16	A_55_P2181306			Fam126b	O471	NC_000067.6	TSS	chr1	58586154	-	1	ENSMUST00000161600
											B930078G14Rik	A_55_P2226675			Fam126b	O472	NC_000067.6	TSS	chr1	58586333	-	2	ENSMUST00000161600
											A_30_P01023618	A_30_P01023618			Ndufb3	O473	NC_000067.6	TSS	chr1	58586396	+	1	ENSMUST00000027193
											A_30_P01027610	A_30_P01027610			Gm20257	O474	NC_000067.6	TSS	chr1	58652640	+	1	ENSMUST00000185352
											A_55_P2091541	A_55_P2091541			Als2cr12	O475	NC_000067.6	TSS	chr1	58692445	-	2	ENSMUST00000191565
										NM_134096	Fam19a5	A_55_P1967325			Als2cr12	O476	NC_000067.6	TSS	chr1	58695989	-	1	ENSMUST00000055313
											A_55_P2074381	A_55_P2074381			Cflar	O477	NC_000067.6	TSS	chr1	58711490	+	2	ENSMUST00000114313
											ENSMUST00000100730	A_55_P2049479			Cflar	O478	NC_000067.6	TSS	chr1	58713285	+	2	ENSMUST00000114309
										NM_013771	Yme1l1	A_52_P175304			Cflar	O479	NC_000067.6	TSS	chr1	58713295	+	1	ENSMUST00000123553
											A_30_P01017509	A_30_P01017509			Cflar	O480	NC_000067.6	TSS	chr1	58730551	+	1	ENSMUST00000114313
											A_30_P01030935	A_30_P01030935			Casp8	O481	NC_000067.6	TSS	chr1	58795373	+	1	ENSMUST00000027189
										XM_283903	Fam102b	A_51_P196629			Casp8	O482	NC_000067.6	TSS	chr1	58802501	+	2	ENSMUST00000027189
											A_30_P01018659	A_30_P01018659			Trak2	O483	NC_000067.6	TSS	chr1	58973482	-	1	ENSMUST00000027186
										NM_025843	Ndufb7	A_51_P519276			Stradb	O484	NC_000067.6	TSS	chr1	58973570	+	3	ENSMUST00000027185
										NM_001101479	Pabpc4l	A_55_P2018111			Stradb	O485	NC_000067.6	TSS	chr1	58991423	+	1	ENSMUST00000153990
										NM_147222	Rdh19	A_51_P177194			Als2cr11b	O486	NC_000067.6	TSS	chr1	59003539	-	1	ENSMUST00000054653
											1700054M17Rik	A_52_P32353			Als2cr11	O487	NC_000067.6	TSS	chr1	59069842	-	1	ENSMUST00000097080
											A_30_P01032580	A_30_P01032580			Als2cr11	O488	NC_000067.6	TSS	chr1	59094900	-	1	ENSMUST00000097080
										NM_138685	Wfdc15b	A_55_P2005984			Tmem237	O489	NC_000067.6	TSS	chr1	59119806	-	1	ENSMUST00000087475
										NM_021522	Usp14	A_65_P11632			Tmem237	O490	NC_000067.6	TSS	chr1	59120096	-	1	ENSMUST00000094917
										NM_030561	BC004004	A_55_P2078048			Tmem237	O491	NC_000067.6	TSS	chr1	59120382	-	1	ENSMUST00000094917
											A_30_P01017858	A_30_P01017858			Mpp4	O492	NC_000067.6	TSS	chr1	59145802	-	1	ENSMUST00000187825
										XM_003084477	ENSMUST00000064229	A_66_P140688			Mpp4	O493	NC_000067.6	TSS	chr1	59150634	-	1	ENSMUST00000189743
										NM_146366	Olfr1093	A_55_P2018244			Mpp4	O494	NC_000067.6	TSS	chr1	59158675	-	1	ENSMUST00000078874
											A_30_P01032468	A_30_P01032468			Mpp4	O495	NC_000067.6	TSS	chr1	59161636	-	2	ENSMUST00000078874
										NM_007714	Clk4	A_55_P2171008			Mpp4	O496	NC_000067.6	TSS	chr1	59163389	-	1	ENSMUST00000114275
											Gm7995	A_55_P2051166			Als2	O497	NC_000067.6	TSS	chr1	59186526	-	1	ENSMUST00000027178
										NM_027935	Tmem50a	A_55_P2058497			AK036019	O498	NC_000067.6	TSS	chr1	59219126	-	1	ENSMUST00000188469
										NM_030253	Parp9	A_55_P2142863			Als2	O499	NC_000067.6	TSS	chr1	59237093	-	1	ENSMUST00000027178
										NM_001011861	Olfr331	A_55_P2033720			Als2	O500	NC_000067.6	TSS	chr1	59237231	-	2	ENSMUST00000027178
											A_30_P01020744	A_30_P01020744			Cdk15	O501	NC_000067.6	TSS	chr1	59256906	+	2	ENSMUST00000114248
											Gm3811	A_55_P2178583			Cdk15	O502	NC_000067.6	TSS	chr1	59298935	+	1	ENSMUST00000162906
										NM_018737	Ctps2	A_55_P2152074			Fzd7	O503	NC_000067.6	TSS	chr1	59482146	+	1	ENSMUST00000114246
											Utrn	A_55_P2153961			KY467489	O504	NC_000067.6	TSS	chr1	59492605	-	1	ENSMUST00000180778
											A_30_P01031038	A_30_P01031038			Gm973	O505	NC_000067.6	TSS	chr1	59516263	+	1	ENSMUST00000114243
											A_30_P01028362	A_30_P01028362			AK006768	O506	NC_000067.6	TSS	chr1	59548788	-	1	ENSMUST00000191318
										NM_146792	Olfr1246	A_55_P2086550			Sumo1	O507	NC_000067.6	TSS	chr1	59670834	-	1	ENSMUST00000091374
										XM_894484	ENSMUST00000091811	A_55_P2083582			Nop58	O508	NC_000067.6	TSS	chr1	59685005	+	1	ENSMUST00000191142
											A_30_P01024177	A_30_P01024177			Snord70	O509	NC_000067.6	TSS	chr1	59691957	+	1	ENSMUST00000104157
											Gm2682	A_66_P103231			Snord11	O510	NC_000067.6	TSS	chr1	59704807	+	1	ENSMUST00000158468
										NM_145920	Evc2	A_52_P441974			Bmpr2	O511	NC_000067.6	TSS	chr1	59764278	+	1	ENSMUST00000087435
										NM_025466	Gkn1	A_55_P2178466			Fam117b	O512	NC_000067.6	TSS	chr1	59913005	+	1	ENSMUST00000036540
										NM_172626	Rbm27	A_55_P2404157			Ica1l	O513	NC_000067.6	TSS	chr1	60043122	-	3	ENSMUST00000027172
											A_30_P01023856	A_30_P01023856			Wdr12	O514	NC_000067.6	TSS	chr1	60097907	-	1	ENSMUST00000027173
											Gas2	A_55_P2041713			Wdr12	O515	NC_000067.6	TSS	chr1	60098134	-	1	ENSMUST00000122038
										NM_009626	Adh7	A_51_P233797			Carf	O516	NC_000067.6	TSS	chr1	60098246	+	2	ENSMUST00000187978
										NM_001164661	Cyfip1	A_55_P1956667			Wdr12	O517	NC_000067.6	TSS	chr1	60098500	-	1	ENSMUST00000117438
										XM_003084787	ENSMUST00000098854	A_55_P2023419			AK164905	O518	NC_000067.6	TSS	chr1	60101250	+	1	ENSMUST00000191232
										NM_001126046	Fam178b	A_55_P2054280			Carf	O519	NC_000067.6	TSS	chr1	60105310	+	1	ENSMUST00000187978
											Gm8638	A_55_P2101286			Carf	O520	NC_000067.6	TSS	chr1	60108082	+	2	ENSMUST00000187978
											A_30_P01017511	A_30_P01017511			AB347871	O521	NC_000067.6	TSS	chr1	60117251	+	1	ENSMUST00000118718
										NM_019461	Usp27x	A_55_P1985425			Nbeal1	O522	NC_000067.6	TSS	chr1	60180598	+	1	ENSMUST00000160834
										XM_909370	ENSMUST00000109592	A_55_P2107815			Nbeal1	O523	NC_000067.6	TSS	chr1	60234980	+	1	ENSMUST00000160834
											A_30_P01029340	A_30_P01029340			Nbeal1	O524	NC_000067.6	TSS	chr1	60260232	+	1	ENSMUST00000160834
										NM_053179	Nans	A_55_P2109752			Nbeal1	O525	NC_000067.6	TSS	chr1	60278666	+	1	ENSMUST00000160834
											LOC100044824	A_55_P2054708			AK038131	O526	NC_000067.6	TSS	chr1	60284818	+	1	ENSMUST00000190958
											Lrp1	A_55_P1985633			Cyp20a1	O527	NC_000067.6	TSS	chr1	60343299	+	3	ENSMUST00000060608
										NR_030695	B330016D10Rik	A_52_P305053			Abi2	O528	NC_000067.6	TSS	chr1	60409618	+	3	ENSMUST00000052332
										NM_144941	Mtap7d1	A_55_P2010014			Raph1	O529	NC_000067.6	TSS	chr1	60566765	-	1	ENSMUST00000140485
											9130004C02Rik	A_55_P2014174			AK217854	O530	NC_000067.6	TSS	chr1	60704258	+	1	ENSMUST00000122226
											AI790276	A_55_P2266178			Cd28	O531	NC_000067.6	TSS	chr1	60746387	+	2	ENSMUST00000027165
										NM_028715	Fcho1	A_55_P2047461			AK009383	O532	NC_000067.6	TSS	chr1	60778845	+	1	ENSMUST00000130082
										NM_178690	Rab3gap1	A_52_P558939			KY467491	O533	NC_000067.6	TSS	chr1	60781834	-	1	ENSMUST00000145502
											Hemt1	A_55_P2151414			Ctla4	O534	NC_000067.6	TSS	chr1	60909024	+	2	ENSMUST00000027164
										NM_007527	Bax	A_55_P2137406			Icos	O535	NC_000067.6	TSS	chr1	60977913	+	1	ENSMUST00000102827
											A_30_P01032053	A_30_P01032053			AK137839	O536	NC_000067.6	TSS	chr1	60989478	+	1	ENSMUST00000193733
											A_30_P01025500	A_30_P01025500			9530026F06Rik	O537	NC_000067.6	TSS	chr1	61378431	+	1	ENSMUST00000141000
										NM_183024	Raver2	A_55_P2024366			Pard3b	O538	NC_000067.6	TSS	chr1	61638823	+	3	ENSMUST00000075374
											1110046J04Rik	A_55_P2197638			AK015421	O539	NC_000067.6	TSS	chr1	61851540	-	1	ENSMUST00000138535
										NM_175090	Slc31a1	A_55_P2028655			Pard3b	O540	NC_000067.6	TSS	chr1	62010306	+	1	ENSMUST00000075374
										NM_020018	Magea5	A_66_P100794			Nrp2	O541	NC_000067.6	TSS	chr1	62703316	+	7	ENSMUST00000075144
										NM_010493	Icam1	A_52_P613241			Nrp2	O542	NC_000067.6	TSS	chr1	62768968	+	1	ENSMUST00000114155
											A_30_P01028045	A_30_P01028045			Ino80d	O543	NC_000067.6	TSS	chr1	63114267	-	2	ENSMUST00000165066
											A_30_P01025396	A_30_P01025396			Ino80dos	O544	NC_000067.6	TSS	chr1	63114470	+	1	ENSMUST00000138611
										NM_008279	Map4k1	A_52_P552589			Ino80dos	O545	NC_000067.6	TSS	chr1	63114739	+	1	ENSMUST00000138611
											A_30_P01032292	A_30_P01032292			Ndufs1	O546	NC_000067.6	TSS	chr1	63165030	-	1	ENSMUST00000185827
											A_30_P01032091	A_30_P01032091			Ndufs1	O547	NC_000067.6	TSS	chr1	63176822	-	5	ENSMUST00000027111
										NM_021480	Tdh	A_55_P2078960			Eef1b2	O548	NC_000067.6	TSS	chr1	63176830	+	1	ENSMUST00000129339
											A_30_P01030104	A_30_P01030104			Snora41	O549	NC_000067.6	TSS	chr1	63179022	+	1	ENSMUST00000082668
											A_30_P01021462	A_30_P01021462			Zdbf2	O550	NC_000067.6	TSS	chr1	63200357	+	2	ENSMUST00000114132
										NM_010613	Khsrp	A_55_P2149881			Gpr1	O551	NC_000067.6	TSS	chr1	63214281	-	1	ENSMUST00000050536
											A_30_P01027402	A_30_P01027402			Zdbf2	O552	NC_000067.6	TSS	chr1	63273268	+	2	ENSMUST00000114132
										NM_001033321	Tmem231	A_51_P432779			Adam23	O553	NC_000067.6	TSS	chr1	63445890	+	4	ENSMUST00000087374
										XR_106001	ENSMUST00000096767	A_55_P2004727			Adam23	O554	NC_000067.6	TSS	chr1	63567848	+	2	ENSMUST00000097717
										NM_007929	Emp2	A_51_P437240			Dytn	O555	NC_000067.6	TSS	chr1	63686927	-	1	ENSMUST00000090313
										NM_026241	Ankrd39	A_52_P156485			Mdh1b	O556	NC_000067.6	TSS	chr1	63730318	-	1	ENSMUST00000114094
										NM_172015	Iars	A_52_P200617			Fastkd2	O557	NC_000067.6	TSS	chr1	63730624	+	2	ENSMUST00000027103
											A_30_P01031387	A_30_P01031387			4933402D24Rik	O558	NC_000067.6	TSS	chr1	63769267	-	1	ENSMUST00000027102
										NM_177348	Ifne	A_52_P323797			Gm13749	O559	NC_000067.6	TSS	chr1	63964726	+	1	ENSMUST00000133244
											A_30_P01029532	A_30_P01029532			Mir6899	O560	NC_000067.6	TSS	chr1	64042501	-	1	ENSMUST00000184798
										NM_031255	Rsph6a	A_51_P104783			Klf7	O561	NC_000067.6	TSS	chr1	64121389	-	1	ENSMUST00000114086
											A_30_P01018882	A_30_P01018882			Klf7	O562	NC_000067.6	TSS	chr1	64121426	-	2	ENSMUST00000055001
										NM_001113554	Nudcd1	A_55_P2168113			Creb1	O563	NC_000067.6	TSS	chr1	64532803	+	3	ENSMUST00000087366
										NM_021439	Chst11	A_51_P275101			Creb1	O564	NC_000067.6	TSS	chr1	64550848	+	1	ENSMUST00000087366
											A_30_P01033627	A_30_P01033627			Mettl21a	O565	NC_000067.6	TSS	chr1	64617168	-	1	ENSMUST00000053469
											ENSMUST00000100425	A_55_P2160673			Mettl21a	O566	NC_000067.6	TSS	chr1	64617206	-	1	ENSMUST00000114079
											Gm7361	A_55_P2139426			2810408I11Rik	O567	NC_000067.6	TSS	chr1	64690659	-	1	ENSMUST00000150749
										NM_001195767	Gm6772	A_55_P2144994			Ccnyl1	O568	NC_000067.6	TSS	chr1	64691212	+	1	ENSMUST00000114077
										NM_027661	Hsfy2	A_55_P2082969			Fzd5	O569	NC_000067.6	TSS	chr1	64737750	-	2	ENSMUST00000063982
											AU024581	A_55_P2417212			Plekhm3	O570	NC_000067.6	TSS	chr1	64928097	-	1	ENSMUST00000140857
										NM_011826	Hax1	A_55_P2116889			Plekhm3	O571	NC_000067.6	TSS	chr1	64956824	-	2	ENSMUST00000097713
[truncated: 55,111 more rows]

## Sheet:  TOP10-all-clusters
Category	Term	Count	%	PValue	Genes	List Total	Pop Hits	Pop Total	Fold Enrichment	Bonferroni	Benjamini	FDR
[truncated: 43 more rows]
