# Supplementary material for: Epigenetic priming of immune/inflammatory pathways activation and abnormal activity of cell cycle pathway in a perinatal model of white matter injury
Source: Cell Death Dis. 2022 Dec 13;13(12):1038. doi: 10.1038/s41419-022-05483-4 (PMC9748018; doi:10.1038/s41419-022-05483-4)
Supplement: Supplementary file 4 — Table S3 [file 41419_2022_5483_MOESM4_ESM.xlsx]

## Sheet: read me
Single-cell analysis performed from data obtained from mouse cortices at P7 (control samples of the study published in :In vivo Perturb-Seq reveals neuronal and glial abnormalities associated with autism risk genes (Jin et al., Science 27 Nov 2020: Vol. 370, Issue 6520. DOI: 10.1126/science.aaz6063))
We identified 19 cell clusters.
	column A : genes that belongs to the GO Chemotaxis (GO:0006935)						column F: if the gene of column K belongs to the GO Chemotaxis (GO:0006935) gene list, "present in the list" is indicated
	column B : genes that belongs to the GO Immune response (GO:0006955)						column G : if the gene of column K belongs to the GO Immune response (GO:0006955) gene list, "present in the list" is indicated
	column C : genes that belongs to the GO innate immune response (GO:0045087)						column H: if the gene of column K belongs to the GO innate immune response (GO:0045087) gene list, "present in the list" is indicated
	column D: genes that belongs to the GO inflammatory response (GO:0006954)						column I: if the gene of column K belongs to the GO inflammatory response (GO:0006954) gene list, "present in the list" is indicated
	column E: genes that belongs to the GO immune system process (GO:0002376)						column J: if the gene of column K belongs to the GO immune system process (GO:0002376) gene list, "present in the list" is indicated
	the genes in column K are indicated in yellow when they belong to one of the 5 GO-gene lists
	column 22 (AF) indicates the maximum value detected for one given gene (some values are very low).
Based on gene expression we can consider that :
- cluster 10 (column 12) corresponds to OPCs (PDGFRa, S100, and Olig2 expression)
- cluster 12 (column 14) corresponds to mature oligodendrocytes (MBP expression, S100 expression)
- cluster 13 (column 15) corresponds to microglia (itgam expression)
- cluster 7 (column 9) might correspond to unmature microglia (low Itgam expression)
In order to identify cell clusters that displayed the highest expression of genes linked to inflammation, we looked for the highest expression value of one given gene : this value is indicated in column 22 (AF) and colored in green for one given cluster.

## Sheet: all the data
GO:0006935	GO:0006955	GO:0045087	GO:0006954	GO:0002376	GO:0006935?	GO:0006955?	GO:0045087?	GO:0006954?	GO:0002376?	Column1	Column2	Column3	Column4	Column5	Column6	Column7	Column8	Column9	Column10	Column11	Column12	Column13	Column14	Column15	Column16	Column17	Column18	Column19	Column20	Column21	Column22
A_chemotaxis	A_immune resp	A_innate immune resp	A_inflammatory response	A_immune syst prcess	A_chemtoxais	A_immune resp	A_innate immune resp	A_inflammatory response	A_immune syst prcess									RNA,7 (microglia precursor? )	RNA,8	RNA,9	RNA,10 (PDGFRa + cells)	RNA,11	RNA,12 (mature oligo)	RNA,13 (microglia? )	RNA,14	RNA,15	RNA,16	RNA,17	RNA,18	RNA,19	Maximum expression level
2610528A11Rik	1300017J02Rik	1810058I24Rik	Abcc1	1300017J02Rik	present in the list	present in the list	present in the list	present in the list	present in the list	S100a8	0.0993851	0.00154486	0	0	0.18197	0.000928074	0.0637119	0.0134152	0.00255713	0.298151	0.0113978	0.00307053	0	10.2646	0	0.00666395	0	0	0	0	10.2646
Abcc1	1810058I24Rik	9230019H11Rik	Abcd1	1810058I24Rik				present in the list	present in the list	Hif1a	0.366212	0.486894	0.578327	0.697533	0.528962	0.519735	0.651661	0.85359	0.652164	0.0645123	1.27885	0.626133	0.511966	0.0589623	0.447533	0.748068	1.0573	0.789443	0	0.252237	1.27885
Ablim1	4930486L24Rik	A2m	Abcd2	2610528A11Rik	present in the list	present in the listi		present in the list	present in the list	Itgam	0.194752	0.0116846	0.116412	0	0.00337087	0.00178245	0	1.44153	0.0055093	0.233809	0.00982758	0.0112921	0	1.74235	0	0.941255	0	0	0	0	1.74235
Ackr2	6030468B19Rik	Acod1	Abhd12	3830403N18Rik	present in the list				present in the list	Pdgfra	0.0572967	0.00142914	0	0	0.0164865	0.00128241	0.0265672	0.00447786	0.00220026	0	7.94024	0	0	0	0.263971	0	0.0400026	0	0	0	7.94024
Ackr3	9230019H11Rik	Actg1	Abi3bp	4930430F08Rik					present in the list	Cdk13	0.101063	0.185033	0.0716558	0.190565	0.278922	0.253907	0.266063	0.177946	0.177914	0.00796883	0.146414	0.253408	0.126889	0	0.118069	0.360783	0.113486	0.229051	0	0.58601	0.58601
Ackr4	A2m	Actr2	Abr	4930474N05Rik				present in the list		Cdk19	0.233071	0.176919	0	0.0381885	0.189135	0.29439	0.166541	0.286319	0.270902	0.0958521	0.217163	0.171199	0.199404	0	0.0839031	0.501108	0.268266	0.0321398	0	0.176141	0.501108
Adam8	Abl1	Actr3	Ace	4930486L24Rik	present in the list					Cdk5	0.956732	0.432185	2.12974	1.49644	0.26107	0.821094	0.288896	0.180707	0.942275	1.12437	0.477475	0.238356	1.59312	0.565093	0.383227	0.169654	0.561537	0.925783	0	0.49179	2.12974
Adam10	Abr	Adam8	Acer3	6030468B19Rik					present in the list	Cdk6	0.118672	0.0677564	0	0.30625	0.142523	0.143588	0.432604	0.625445	0.0855388	0.363617	0.543185	0.467709	0.00348067	0.502412	0.330885	0.691644	0.387852	0.0644176	0	0.569574	0.691644
Adam17	Ackr2	Adam15	Ackr1	9230019H11Rik					present in the list	Cdkn1c	0.962057	0.0184359	0.127558	0.192738	1.56317	0.0699263	1.42419	0.0176416	0.237924	0.493273	0.376562	0.80422	1.83799	0.3125	10.5162	0.078471	0.314985	1.70779	0	0	10.5162
Adgra2	Ackr3	Adar	Ackr2	A2m					present in the list	Cdkn2a	0	0	0	0	0.0135118	0.00457832	0.0371435	0.0307706	0.00444236	0.0440315	0.0106686	0.0565254	0	0	0	0.411334	0	0	0	0	0.411334
Ager	Ackr4	Adgrb1	Acod1	Abca15					present in the list	Cdkn2b	0.247982	0.0310297	0	0	1.24405	0.00903195	1.23933	0.0157701	0.00836869	0.00925112	0.0300026	0.522826	0	0	0.0997056	0	0	0	0	0.0952146	1.24405
Agrn	Acod1	Aim2	Acp5	Abcb9					present in the list	Cdkn1a	0.777972	0.159376	0.400761	0.460858	4.59736	0.638276	3.20487	4.86383	0.788608	0.0609232	0.154387	2.62705	0.00756925	1.39777	0.8724	3.43356	0.0743583	0.192782	0	4.17952	4.86383
Agtr1a	Actg1	Akap1	Ada	Abcb10	present in the list					Akt2	0.250939	1.73348	0.124468	0.352327	0.173516	0.212913	0.188927	0.190107	0.261684	1.31747	0.734098	0.226345	0.593103	0.101203	0.60662	0.313646	0.758612	0.270057	0	0.731296	1.73348
Agtr1b	Actr2	Akap8	Adam8	Abi1	present in the list					Bdnf	0	0.161487	0.364579	0.706913	0.000782783	0.231771	0.0163395	0	0.103539	0.0124076	0.019569	0	0.0035138	0	0.0193313	0.0166609	0	0	0	0.0651147	0.706913
Aif1	Actr3	Akirin2	Adam17	Abl1	present in the list	present in the listi	present in the list	present in the list	present in the list	Ccl12	0.518616	0.118397	0.140513	0.0443433	0.0135981	0.0212144	0.0132059	8.10343	0.00880227	0.00624021	0.0567999	0.0392372	0.0096103	5.01923	0.0205063	10.8903	0	0.0503277	0	0.0458948	10.8903
Akirin1	Ada	Alpk1	Adamts12	Abl2	present in the list	present in the listi	present in the list	present in the list	present in the list	Ccl17	0.179354	0.00461178	0	0.252178	0.00194385	0.0974911	0.00444015	0	0.139122	0	0.056004	0.00548453	0	0	0	0	0	0.0528739	0	0	0.252178
Akt2	Adam8	Ang	Adcy1	Abr	present in the list	present in the listi	present in the list	present in the list	present in the list	Ccl19	0	0.00375899	0	0	0.00374021	0.0182186	0.00709302	0	0.0212843	0	0.0197251	0	0	0	0.00842125	0	0	0	0	0	0.0212843
Alcam	Adam15	Ang2	Adcy7	Ace	present in the list	present in the listi	present in the list	present in the list	present in the list	Ccl2	1.56403	0.137785	0.712473	0.567873	0.104015	0.10162	0.101779	23.2069	0.0701821	0.950738	0.103431	0.231932	0.564957	6.99944	0.251782	38.9332	0.110873	0.0207803	0.0225327	0.0639773	38.9332
Alox5	Adam17	Ang3	Adcy8	Ackr2	present in the list	present in the listi	present in the list	present in the list	present in the list	Ccl25	0	0.118135	0	0.168709	0.179158	0.228044	0.13665	0.0235951	0.211903	0.301777	0.236435	0.0921348	0.0263232	0.0893368	0.146198	0.0196495	0.0435912	0.326646	0	0.349902	0.349902
Amot	Adar	Ang4	Adcyap1	Ackr3	present in the list	present in the listi			present in the list	Ccl27a	1.20699	0.316274	4.13615	3.34695	0.114588	3.78695	0.0921971	0.051749	2.99862	0.719914	0.225407	0.0496751	0.141866	0.142564	0.116803	0.0708984	0.983281	2.45318	0	0.926231	4.13615
Angpt1	Adcy7	Ang5	Adipoq	Ackr4	present in the list	present in the listi	present in the list	present in the list	present in the list	Ccl3	1.96505	0.163647	1.40914	0.37904	0.158235	0.118905	0.172667	34.2707	0.0919215	1.04044	0.105149	0.232591	0.50188	13.9401	0.389314	53.3252	0.02506	0.1316	0.0718381	0.0764763	53.3252
Angpt2	Adcyap1	Ang6	Adora1	Acod1	present in the list	present in the listi	present in the list	present in the list	present in the list	Ccl4	2.30015	0.268587	1.34012	0.746516	0.171117	0.117236	0.0740597	36.5328	0.0947297	0.938458	0.157283	0.188365	0.61585	13.9776	0.258229	60.8561	0.246124	0.158667	0.0528671	0.0193836	60.8561
Ank3	Adgrb1	Ankhd1	Adora2a	Acp6	present in the list	present in the listi	present in the list	present in the list	present in the list	Ccl7	0.479656	0.0745044	0.103366	0.158736	0.0367484	0.0475748	0.0179037	9.98259	0.0262211	0.528312	0.0290855	0.0109974	0.0208864	0.553339	0.175015	8.96248	0	0.133691	0.0662395	0.0283741	9.98259
Ano6	Adgre1	Ankrd17	Adora2b	Actg1	present in the list				present in the list	Cklf	0.0616564	0.122532	0	0.226623	0.125579	0.0475878	0.145043	0.432974	0.0478792	0.396226	0.119439	0.208124	0	1.21396	0.0948865	0.597092	0.200054	0	0	0.194249	1.21396
Anxa1	Adm	Anxa1	Adora3	Actn1	present in the list	present in the listi	present in the list	present in the list	present in the list	Csf1	0.183695	0.336536	0	0.000748254	0.246461	0.0194259	0.154482	0.739923	0.00706214	0.258864	0.0936095	0.198565	0.0925852	0	0.1727	0.896601	0	0.0231973	0	0.134701	0.896601
Apbb1	Adora2b	Ap1g1	Adra2a	Actr2	present in the list	present in the listi		present in the list	present in the list	Cxcl1	0.696199	0.550467	0.120709	0.299785	0.995501	0.0171404	0.803547	0.205253	0.0105775	0.239867	0.0372316	1.08181	0	0	2.02751	0.0988332	0	0.170771	0	0.020626	2.02751
Apbb2	Adora3	Apcs	Adrb2	Actr3	present in the list	present in the listi			present in the list	Cxcl12	0.82148	0.00662813	0.652015	0.647026	3.87451	0.381165	4.50139	0.0243942	0.184857	0.257795	0.02196	2.15441	0.648706	0.0858045	8.51251	0.0111896	0.162245	14.8233	0	0.0520031	14.8233
Apoa1	Ager	Apoa4	Afap1l2	Acvr1b	present in the list	present in the listi			present in the list	Cxcl14	1.11979	2.71093	0.21749	0.438721	0.0431241	0.128012	0.0447708	0.172694	8.84913	4.79398	2.27133	0.0111719	0.253839	0.0991434	0.324423	0.0224639	0	1.41621	0	0.329373	8.84913
App	Ahcy	Apobec3	Ager	Acvr2a	present in the list	present in the listi		present in the list	present in the list	Cxcl2	0.449541	0.0736466	0.098282	0.0667735	0.390475	0.014585	0.211078	4.68276	0.00620917	0.00308371	0.0095161	0.138967	0.0025957	0.48879	0.0116784	5.47832	0	0	0.0234885	0	5.47832
Arhgap35	Ahcyl	Apoe	Agt	Ada	present in the list	present in the listi		present in the list	present in the list	Cxcl5	0	0.0147123	0	0	0	0.0140869	0	0.00257238	0.0082684	0	0.0276017	0	0	0	0	0	0	0	0	0	0.0276017
Arhgef5	Ahr	App	Agtr1a	Adam8	present in the list	present in the listi	present in the list	present in the list	present in the list	Hmgb1	4.25844	2.68677	5.37446	5.72176	4.27927	4.6311	4.13706	3.20288	5.86946	3.9466	10.9585	8.74466	6.05437	3.86217	3.25937	9.971	7.18131	4.85112	2.27997	6.51664	10.9585
Arhgef16	Aicda	Appl1	Agtr1b	Adam9	present in the list	present in the listi	present in the list	present in the list	present in the list	Hmgb2	2.41071	0.965072	0.746977	0.223194	1.36091	0.0544613	1.39492	1.65963	0.0925176	1.79944	11.507	13.0877	0.250619	2.69781	0.899683	19.7672	1.73307	0.128008	1.44237	4.0346	19.7672
Arhgef25	Aim2	Appl2	Agtr2	Adam10		present in the listi	present in the list		present in the list	Hmgb3	2.2666	0.789708	1.89175	2.51466	0.742053	1.83415	0.732394	0.124815	3.47641	2.0509	3.96972	1.99828	0.8871	0	0.519909	0.72709	5.66987	2.00069	0	1.23671	5.66987
Arrb2	Aire	Aqp4	Ahcy	Adam15		present in the listi			present in the list	Hmgn2	1.94465	1.1012	0.763272	0.80496	0.999936	1.13303	0.898978	1.24908	1.8285	1.93497	6.05877	3.30542	4.27389	1.42539	0.842154	4.95375	13.2651	1.3359	1.26851	1.1778	13.2651
Artn	Ak7	Arg1	Ahcyl	Adam17				present in the list	present in the list	Il17d	0	0.0907403	0.105798	0.0213003	0.00712554	0.118689	0.0147739	0.00569356	0.177619	0.101348	0.329747	0.0125613	0	0	0.0413585	0.0152909	0	0.238429	0	0.0800208	0.329747
Arx	Akap1	Arg2	Ahsg	Adar		present in the listi	present in the list	present in the list	present in the list	Il18	0.2114	1.63779	0.188301	0.103855	0.00691647	0.0493226	0.0118964	0.430701	0.0740953	2.20505	1.47351	0.00290227	0.664571	0.759095	0.217319	0.240072	0.132121	0.166161	0	0.41249	2.20505
Atoh1	Akap8	Arhgef2	Aim2	Adcy7		present in the listi		present in the list	present in the list	Il2	0.00944299	0.0300465	0	0.0124085	0.0203543	0.0438081	0.0497363	0.023446	0.0608436	0	0.0420617	0.0457268	0	0	0.0645071	0.0261249	0	0.0811782	0	0.0162595	0.0811782
B3gnt2	Akirin2	Arid5a	Aimp1	Adcyap1		present in the listi		present in the list	present in the list	Il33	0	0.0231044	0	0	0	0.00622276	0.010887	0	0.00501351	0.252194	0.00516505	0	0	0	0.075154	0	0	0	0	0.0319186	0.252194
B4gat1	Alcam	Arl8b	Ak7	Add1		present in the listi		present in the list	present in the list	Il6	0	0.00966943	0	0	0	0	0	0.00662372	0	0.00925112	0.0049206	0	0.0035138	0	0	0	0	0	0	0	0.00966943
Bcar1	Alox5	Arrb2	Akna	Add2		present in the listi			present in the list	Il7	0	0.00211648	0	0	0	0	0	0	0.00202968	0	0.00371288	0	0	0	0	0	0	0	0	0	0.00371288
Bcl11b	Alox15	Atg9a	Akt1	Adgrb1		present in the listi	present in the list		present in the list	Irf1	0.0315323	0.314182	0.1249	0.177003	0.272462	0.00720515	0.223051	0.171044	0.00614237	0.197811	0.0788587	0.187088	0.00712824	0.392588	0.491033	0.0362036	0.0473633	0.0564237	0	0.118615	0.491033
Bdnf	Alpk1	Axl	Aldh2	Adgre1					present in the list	Irf2	0.0622369	0.275421	0.106424	0	0.713911	0.105084	0.781069	0.550276	0.104365	0.397479	0.271142	0.50185	0.156003	0.16293	0.0299138	0.556698	0.0473256	0.0587446	0	0.212716	0.781069
Bin2	Ang	AY761185	Alox5	Adgrf4					present in the list	Irf2bp2	0.264299	0.665279	0.60555	0.250269	0.320889	0.309326	0.449945	0.768222	0.249876	0.0393267	0.123233	0.383462	0.0492725	0.156406	0.723735	0.452835	0.339077	0.332292	0	1.14059	1.14059
Bmp7	Ang2	B2m	Alox5ap	Adgrf5		present in the listi	present in the list	present in the list	present in the list	Irf3	0.0899333	0.252525	0.0549179	0.0220717	0.461081	0.11136	0.409272	0.240206	0.149771	0.141036	0.294173	0.377343	0.105071	0.583463	0.456734	0.347939	0.180245	0.333452	0	0.231577	0.583463
Bmpr1b	Ang3	Bcl10	Alox15	Adgrg3		present in the listi	present in the list		present in the list	Irf8	0.0481355	0.0134295	0.110681	0.0649553	0.0155218	0.00408801	0.0848136	3.03314	0.0315263	0.00446008	0.00540277	0.054227	0	3.13302	0.0492616	3.211	0	0.031517	0	0.0321495	3.211
Bmpr2	Ang4	Blk	Ankrd42	Adipoq					present in the list	Irf9	0.145289	0.21238	0.0917633	0	0.256734	0.0375404	0.199622	0.157095	0.0220775	0	0.0471525	0.156529	0	0.376506	0.174434	0.103333	0	0.149857	0	0.248307	0.376506
Boc	Ang5	Bpi	Ano6	Adk				present in the list	present in the list	Nfkb1	0.0261232	0.165599	0	0.00589377	0.680839	0.0668844	0.61191	0.667088	0.0721469	0.0490063	0.170369	0.577962	0.0328911	0	0.38308	0.720117	0	0.0826155	0	0.463465	0.720117
Bsg	Ang6	Bpifa1	Anxa1	Adm		present in the listi		present in the list	present in the list	Nfkbia	2.7865	2.04766	1.17256	1.06088	10.9293	0.23333	9.12429	10.6947	0.309054	1.37577	0.786666	7.475	0.945473	4.73521	1.91663	16.3409	1.12093	0.283206	1.66469	0.494317	16.3409
Bst1	Angpt1	Bpifa5	Aoah	Adora1				present in the list		Nfkbib	0.0775134	0.281246	0.645748	0.433469	0.303045	0.214467	0.248864	0.411477	0.285823	0.0214871	0.357588	0.234447	2.35176	0.101203	0.148248	0.441574	0.453612	0.22085	0	0.254777	2.35176
C1qbp	Ankhd1	Bpifb1	Aoc3	Adora2a		present in the listi		present in the list	present in the list	Nfkbid	0.261524	0.0321618	0	0.0619637	0.17985	0.0272227	0.133404	2.57086	0.0227606	0	0.0205288	0.218986	0.00737099	0.430407	0	3.48069	0.053734	0	0.0273694	0.026898	3.48069
C3ar1	Ankrd17	Bpifb3	Ap3b1	Adora2b		present in the listi		present in the list	present in the list	Osm	0.0590099	0.0121626	0	0	0.0218364	0.00199685	0.00597813	1.46535	0.00188583	0.225581	0.0110897	0	0	0.0814651	0	1.21537	0	0	0	0.0194307	1.46535
C5ar1	Anxa1	Bst2	Apoa1	Adora3		present in the listi		present in the list	present in the list	Stat3	0.216034	0.993988	0.141064	0.0645578	0.565855	0.110017	0.693401	0.499924	0.110781	0.467407	0.476231	0.572527	0.0859023	0.991753	0.959014	0.364261	0.287657	0.116585	0	0.236444	0.993988
C5ar2	Anxa3	Btk	Apod	Adrm1	present in the list	present in the listi			present in the list	Tgfb2	0.0942002	1.01968	0	0.0589303	0.761621	0.144739	0.725404	0.0350967	0.136745	0.676915	0.327236	0.426844	0.0184255	0	0.732873	0.0329517	0	0	0	0.387604	1.01968
Calca	Ap1g1	C1qa	Apoe	Adtrp		present in the listi		present in the list	present in the list	Tnf	0.20845	0.0142465	0.345869	0	0.0346229	0.0376004	0.0229751	5.73066	0.014305	0.251383	0.0214004	0.0122544	0	0.0893368	0.0646305	9.62262	0.13697	0	0	0	9.62262
Calr	Ap3b1	C1qb	App	Ager				present in the list		Tnfaip6	0.0438568	0.143869	0	0	0	0.00320544	0.00178885	0	0.0117709	0.100167	0.317692	0.00650697	0.0138639	0	0.10549	0	0	0	0	0.063621	0.317692
Camk1d	Apbb1ip	C1qbp	Appl1	Agpat5		present in the listi			present in the list	Traf2	0.0912933	0.114293	0	0.0200026	0.0960376	0.0401757	0.119302	0.0993492	0.0537655	0.304044	0.138702	0.167882	0.0207155	0.376506	0.0436862	0.132086	0.0758403	0.0327099	0	0.0374637	0.376506
Casr	Apcs	C1qc	Appl2	Ahctf1		present in the listi		present in the list	present in the list	Traf3ip2	0	0.00594855	0	0	0	0.00283158	0.00377196	0.0022271	0.0165733	0	0.0592958	0.00413646	0	0	0.0255726	0	0	0	0	0.491177	0.491177
Ccdc141	Aplf	C1ra	Arel1	Ahcy		present in the listi			present in the list	Traf6	0	0.0662441	0.142743	0	0.0756968	0.0380399	0.131968	0.113165	0.0528147	0.00446008	0.219663	0.141423	0.0228957	0	0.0914743	0.186264	0.214086	0.0361568	0	0.020626	0.219663
Ccl1	Apoa1	C1rb	Ash1l	Ahcyl	present in the list	present in the listi	present in the list	present in the list	present in the list	S100a9	0	0	0	0.0403564	0.0667223	0.00239881	0.0350783	0.00142846	0	0	0	0	0	12.2198	0	0	0	0	0	0	12.2198
Ccl2	Apoa2	C1rl	Atm	Ahr		present in the listi	present in the list	present in the list	present in the list	Myd88	0.105869	0.0617928	0	0.0671105	0.0971276	0.0216919	0.173114	0.295092	0.025298	0.0067506	0.00927165	0.117021	0.319446	0.167317	0.24741	0.267176	0.0415669	0.0213568	0.0264296	0.0925708	0.319446
Ccl3	Apoa4	C1s1	Atrn	Ahsp		present in the listi	present in the list	present in the list	present in the list	Rela	0.136173	0.221007	0.765386	0.150808	0.754082	0.0730234	0.815501	0.459052	0.10545	0.133015	0.136316	0.61913	0.548947	1.12058	0.660971	0.307054	0.459559	0.214849	0	0.0761715	1.12058
Ccl4	Apobec3	C1s2	Axl	Aicda		present in the listi			present in the list	Nfkb2	0.0164007	0.0284785	0	0	0.137479	0.00431016	0.104911	0.133234	0.00347571	0	0	0.113414	0.00490412	0	0.0358397	0.0773471	0	0	0	0.0251051	0.137479
Ccl5	Apoe	C2	B4galt1	Aif1		present in the listi			present in the list	Oprk1	0	0	0	0.0133738	0	0.0157613	0	0	0.0847692	0	0	0	0	0	0	0	0	0	0	0	0.0847692
Ccl6	App	C3	Bap1	Aim2		present in the listi	present in the list	present in the list	present in the list	Ly96	0.0717969	0.0529003	0	0.0204703	0.16102	0.00442307	0.130379	0.337896	0.0382218	0	0	0.125573	0.00332249	0.344923	0.10147	0.154579	0	0	0	0	0.344923
Ccl7	Appl1	C4bp	Bcl6	Aimp1		present in the listi	present in the list	present in the list	present in the list	Il17f	0	0	0	0	0	0.00198835	0	0.00383136	0	0	0	0	0	0	0	0	0	0	0	0	0.00383136
Ccl8	Appl2	C8a	Bcl6b	Aire					present in the list	Cfc1	0	0.00115624	0	0	0	0.0067956	0	0	0.00210038	0	0	0	0	0	0	0	0	0	0	0	0.0067956
Ccl9	Aqp4	C8b	Bcr	Ak7		present in the listi	present in the list		present in the list	Zap70	0.0315488	0.00463382	0	0	0.175597	0.00828855	0.171016	0	0.0040568	0	0	0.193613	0	0	0	0	0	0	0	0.0687642	0.193613
Ccl11	Arf6	C8g	Bdkrb1	Akap1		present in the listi		present in the list	present in the list	Il1r1	0	0.0328249	0	0.0713306	0.130135	0.00742624	0.147283	0.0147589	0.00621254	0	0	0.0995614	0.00974014	0	0.134276	0	0	0	0	0.149141	0.149141
Ccl12	Arg1	C9	Bdkrb2	Akap8		present in the listi	present in the list	present in the list	present in the list	Il1rl2	0	0	0	0	0.0119798	0.00304765	0.0407823	0.100226	0	0	0	0.0343891	0	0	0.086233	0.0628361	0	0	0	0.0171622	0.100226
Ccl17	Arg2	Cactin	Brd4	Akirin1		present in the listi		present in the list	present in the list	Il1rl1	0	0.00306358	0	0	0	0.00134127	0	0.0487506	0.00220703	0	0	0.00290227	0	0	0	0.0649898	0	0	0	0	0.0649898
Ccl19	Arhgef2	Cadm1	Bst1	Akirin2		present in the listi	present in the list	present in the list	present in the list	Il18rap	0	0	0	0	0	0.000857558	0	0.00461805	0	0	0	0.00689321	0	0.0814651	0	0	0	0	0	0	0.0814651
Ccl20	Arid5a	Calcoco2	C1qtnf3	Akt1	present in the list				present in the list	Mstn	0	0	0.15114	0.007849	0	0.0350935	0	0	0.0047327	0	0	0	0	0	0	0	0	0	0	0	0.15114
Ccl21a	Arl8b	Camp	C1qtnf12	Alas1		present in the listi	present in the list		present in the list	1810058I24Rik	1.14253	2.65353	1.67955	0.766586	1.78559	1.6225	1.95846	1.62903	0.958232	1.87783	1.94458	1.6222	2.68892	2.10129	2.69096	1.30059	0.739421	1.62871	2.68865	6.01811	6.01811
Ccl21b	Arrb2	Capg	C2cd4a	Alas2		present in the listi		present in the list	present in the list	Cd28	0	0.00278112	0	0	0.00161554	0.000833812	0.00882171	0.119978	0	0	0	0.0108715	0.31746	0	0.051378	0.0266558	0	0	0	0	0.31746
Ccl21c	Atad5	Card9	C2cd4b	Alcam		present in the listi			present in the list	Fzd5	0	0.0160408	0	0	0.022681	0.00531441	0.0196642	0.014664	0.00211261	0	0	0.0275069	0	0	0.0334878	0.0195654	0	0	0	0.0193836	0.0334878
Ccl22	Atg5	Casp1	C3	Alox5	present in the list	present in the listi		present in the list	present in the list	Cxcr2	0	0	0	0	0.0106493	0.00227845	0	0	0	0	0	0	0	0.0814651	0	0.0295811	0.0936645	0	0	0.0194307	0.0936645
Ccl24	Atg9a	Casp4	C3ar1	Alox15		present in the listi	present in the list	present in the list	present in the list	Slc11a1	0	0.00295935	0.128929	0.00613871	0.00264243	0.00315637	0	1.58813	0	0.351114	0	0	0	0.138152	0	1.00268	0	0	0	0	1.58813
Ccl25	Atp7a	Casp8	C5ar1	Alpk1					present in the list	Ihh	0.0253743	0	0	0	0.00933627	0.00280181	0	0	0	0	0	0	0	0	0	0	0	0	0	0	0.0253743
Ccl26	Axl	Ccl1	C5ar2	Ampd3	present in the list				present in the list	Scg2	0.399496	0.0316894	0.674892	1.43924	0.00805992	0.53821	0.00865518	0	0.948272	0.0974944	0	0	0	0	0	0.0305819	0.174297	0.639635	0	0	1.43924
Ccl27a	AY761185	Ccl2	Calca	Ang	present in the list	present in the listi	present in the list	present in the list	present in the list	Ccl20	0	0	0	0	0.00247454	0.00481151	0.00577235	0	0.0036161	0	0	0.00614106	0	0	0	0	0	0	0	0	0.00614106
Ccl28	Azgp1	Ccl3	Calcrl	Ang2					present in the list	4930430F08Rik	0.235298	0.200008	0.333596	0.105703	0.0513187	0.128432	0.0545482	0.0479677	0.171692	0.0747612	0.23423	0.0448582	0.173306	0	0.114535	0.0129856	0.200972	0.15154	0	0.089248	0.333596
Ccn1	B2m	Ccl4	Camk1d	Ang3		present in the listi	present in the list		present in the list	Sp110	0	0	0	0	0.0229813	0.00214548	0.0366805	0.297421	0.0102047	0	0	0.00708526	0	0.404793	0.110059	0.166145	0	0	0	0	0.404793
Ccn3	Bach2	Ccl5	Camk4	Ang4		present in the listi	present in the list		present in the list	Sp100	0.034042	0.00117072	0	0	0.101894	0.000888339	0.102501	0.156396	0	0	0	0.0363003	0	0.0422411	0.0251492	0.110989	0	0	0	0	0.156396
Ccr1	Bag6	Ccl6	Camp	Ang5					present in the list	Gpr55	0	0	0	0	0	0	0.00458698	0	0	0	0	0	0	0	0.00777975	0	0	0	0	0.070656	0.070656
Ccr1l1	Batf	Ccl7	Card9	Ang6		present in the listi			present in the list	Rab17	0	0	0	0	0	0	0	0.0172918	0.00211781	0.00770309	0	0	0	0	0	0	0	0	0	0	0.0172918
Ccr2	Bax	Ccl8	Casp1	Angpt1					present in the list	Twist2	0	0	0	0	0	0.0381771	0.00219418	0	0.0249245	0	0	0	0	0	0.288196	0.011515	0	0	0	0	0.288196
Ccr3	BC051665	Ccl9	Casp4	Angpt2	present in the list				present in the list	Gpr35	0	0	0	0	0.00143013	0	0	0.0337629	0.00181476	0	0	0.00184633	0	0	0	0.0353742	0.0936645	0	0	0.0584635	0.0936645
Ccr4	Bcap31	Ccl11	Casp6	Ank1					present in the list	Serpinb12	0.0483978	0	0	0	0	0.00113512	0	0	0.00201508	0	0	0	0	0	0	0.0096584	0	0	0	0	0.0483978
Ccr5	Bcar1	Ccl12	Casp12	Ankhd1		present in the listi	present in the list		present in the list	A2m	0	0.672329	0	0.0564742	0.000685393	0.00207011	0.00182235	0.00593395	0	0.134658	0.0532072	0.00482517	0.0070276	0	0.133297	0	0	0	0	0	0.672329
Ccr6	Bcl2	Ccl17	Ccl1	Ankle1		present in the listi			present in the list	Pigr	0	0.00566767	0	0	0	0.00277906	0	0	0	0	0	0	0	0	0	0	0	0	0	0	0.00566767
Ccr7	Bcl2a1d	Ccl19	Ccl2	Ankrd17					present in the list	Fcmr	0	0	0	0	0	0.00865278	0.0067607	0	0.0184362	0	0	0	0	0	0	0	0	0	0	0	0.0184362
Ccr8	Bcl3	Ccl20	Ccl3	Ankrd54		present in the listi		present in the list	present in the list	Il10	0.0755829	0	0	0	0	0	0	0.0746556	0	0	0	0	0	0	0	0.0380254	0	0	0	0	0.0755829
Ccr9	Bcl6	Ccl21a	Ccl4	Anln		present in the listi	present in the list		present in the list	Ikbke	0	0.0236877	0	0	0	0.00377407	0	0.035319	0	0	0	0.0110705	0	0	0.0247346	0	0	0.026161	0	0.108449	0.108449
Ccr10	Bcl6b	Ccl21b	Ccl5	Ano6					present in the list	Ctse	0.00101998	0	0	0	0.00162693	0	0.00336422	0.077855	0	0	0	0	0	0	0	0.00666395	0	0	0.0196881	0	0.077855
Ccrl2	Bcl10	Ccl21c	Ccl6	Anxa1		present in the listi			present in the list	Lax1	0	0.00265355	0	0	0	0.00467387	0.00804743	0	0.00215755	0	0	0	0	0	0	0	0	0	0	0	0.00804743
Cd74	Bcr	Ccl22	Ccl7	Anxa3					present in the list	Abcb10	0.0737012	0.0664724	0.271721	0.0592903	0.0630628	0.150319	0.0895125	0.0323074	0.111921	0.0339977	0.127237	0.0421818	0.294818	0	0.146219	0.0525728	0.130306	0.206995	0	0.0618644	0.294818
Cdh4	Bdkrb2	Ccl24	Ccl8	Aoc3		present in the listi			present in the list	Ptprc	0	0.00111832	0.145045	0.0566482	0.0188126	0.0100477	0.00303784	0.92332	0.0135714	0	0	0	0	0.257455	0	0.900678	0	0	0	0	0.92332
Cdh13	Blk	Ccl25	Ccl9	Ap1g1					present in the list	Abcb9	0.230496	0.302923	0.371753	0.367727	0.0475668	0.299739	0.0389499	0.0229617	0.192556	0.373957	0.15189	0.0329892	0.0378988	0	0.0384646	0.0129856	0.0435912	0.0455812	0	0.0800205	0.373957
Cdk5	Blnk	Ccl26	Ccl11	Ap2a2				present in the list		Abcd1	0.0551615	0.0509324	0.108674	0.180181	0.0999177	0.0668473	0.0773803	0.200539	0.0500646	0	0.0474409	0.0916467	0.0416039	0	0.0785909	0.164042	0.102986	0.0314136	0	0.0509289	0.200539
Cdk5r1	Bmi1	Ccr1	Ccl12	Ap3b1		present in the listi			present in the list	Cfhr2	0	0	0	0	0	0	0	0.0153893	0	0	0	0	0	0	0.00506766	0.0119762	0	0	0	0	0.0153893
Celsr3	Bmp6	Cd1d1	Ccl17	Ap3d1		present in the listi	present in the list	present in the list	present in the list	Cfh	0	0.00989625	0	0	0.0257745	0.00692261	0.022399	1.09213	0.00794284	0	0	0.0479045	0	0.693303	0.957281	1.05834	0	0	0	0	1.09213
Ch25h	Bmpr1a	Cd14	Ccl19	Apbb1ip				present in the list		Abhd12	0.454284	1.44367	0.257437	1.60533	0.295807	0.934245	0.373299	5.65084	0.928582	1.73107	1.38607	0.311735	2.04993	2.70662	0.56222	4.90963	0.163709	1.12708	0.0236911	0.649106	5.65084
Chga	Bmx	Cd24a	Ccl20	Apc		present in the listi			present in the list	Prg4	0	0	0	0	0	0	0	0	0	0	0	0	0.00342074	0	0.121413	0	0	0	0	0	0.121413
Chl1	Bpi	Cd40	Ccl21a	Apcs					present in the list	Abi1	0.485746	0.625073	0.790152	0.161028	0.613566	0.777311	0.610893	0.730584	0.559393	1.03235	0.456358	0.522352	0.580879	0.0865172	0.415347	0.729178	0.560379	0.414667	0	0.23568	1.03235
Chn1	Bpifa1	Cd47	Ccl21b	Aplf				present in the list		Abi3bp	0	0.0363878	0	0	0.00205618	0.0472637	0.0077028	0.00300517	0.0514533	0	0.00880186	0.00624528	0	0	0.0739338	0	0	0	0	0	0.0739338
Cklf	Bpifa5	Cd55	Ccl21c	Apoa1		present in the listi			present in the list	Abl1	0.301964	0.160665	0	0.00514552	0.246756	0.0965609	0.365434	0.401751	0.114243	0.0115108	0.14175	0.305863	0.396493	0	0.306482	0.302042	0.356874	0.0992698	0	0.24722	0.401751
Cmklr1	Bpifb1	Cd55b	Ccl22	Apoa2					present in the list	Abl2	0.101438	0.234387	0.114924	0.132391	0.224944	0.260968	0.218551	0.205239	0.210875	0	0.0929905	0.182612	0.0969994	0	0.0800433	0.418661	0.195156	0.103147	0	0.154093	0.418661
Cmtm2a	Bpifb3	Cd74	Ccl24	Apoa4		present in the listi		present in the list	present in the list	Abr	0.890762	1.06344	0.359495	0.770209	0.117366	1.30892	0.223045	0.278186	0.79322	0.290584	0.380891	0.140898	0.488295	0	0.343543	0.272818	0.764733	0.381339	0	0.406057	1.30892
Cmtm2b	Braf	Cd84	Ccl25	Apobec3	present in the list					Lhx4	0	0	0	0	0	0.00442094	0	0	0	0	0	0	0	0	0.00945838	0	0	0	0	0	0.00945838
Cmtm3	Bst2	Cd96	Ccl26	Apod				present in the list	present in the list	Ace	0.0144289	0.00530905	0	0	0.055151	0.0266696	0.0565198	0.0055278	0.056144	0.0135012	0.0335637	0.0118002	0.00332357	0	0.191677	0	0	0	0	0.0579066	0.191677
Cmtm5	Btk	Cd160	Ccn3	Apoe				present in the list		Acer3	0.071048	0.0539047	0.107377	0.242445	0.0452138	0.127035	0.0476415	0.214708	0.0650683	0.0767674	0.0644389	0.0737683	0.0279246	0	0.125656	0.315376	0	0.0534847	0	0.0817448	0.315376
Cmtm7	Btla	Cd177	Ccn4	App				present in the list		Ackr1	0.306789	0.0180013	0	0.235832	0.0300313	0.752895	0.00284713	0.0127096	0.450091	0.235239	0.0154776	0.0185896	0.0687322	0	0.0269263	0	0.0341013	0.328323	0.033381	0.0121754	0.752895
Cmtm8	Btn1a1	Cd180	Ccr1	Appl1	present in the list	present in the listi			present in the list	Ackr3	0.0538242	0.0294511	0.133227	0.00224476	0.196224	0.0154836	0.582526	0	0.0173463	0.0227226	0.228542	0.52955	0.0035138	0.160751	1.45308	0.0120365	0.0283954	0	0	0.032519	1.45308
Cnr2	Btn2a2	Cd226	Ccr1l1	Appl2	present in the list	present in the listi		present in the list	present in the list	Tnfsf18	0	0	0	0	0	0	0	0.0531144	0	0	0	0	0	0	0	0.00666395	0	0	0	0	0.0531144
Cntn1	Btnl1	Cd244a	Ccr2	Aqp3					present in the list	Acp6	0.214077	0.0917008	0	0.220087	0.191462	0.0512479	0.164175	0.147618	0.0490652	0.180218	0.426305	0.197738	0.159311	0	0.0203135	0.0800802	0.0355897	0	0	0.251937	0.426305
Cntn2	Btnl2	Cdc37	Ccr3	Aqp4				present in the list		Scyl3	0.122446	0.0696584	0	0	0.0952281	0.0939141	0.0707358	0.0810667	0.0503948	0	0	0.0383984	0.0117084	0	0.0265081	0.0250256	0	0.105544	0	0.0347005	0.122446
Cntn4	Btnl4	Cdc42	Ccr4	Arf6				present in the list	present in the list	Selp	0	0	0	0	0.000855304	0.00107688	0.00268427	0	0	0	0	0.00536065	0	0	0	0	0	0	0	0	0.00536065
Cntn5	Btnl6	Cdc42ep2	Ccr5	Arg1		present in the listi	present in the list		present in the list	Actg1	25.2699	12.1339	39.3063	39.2244	30.8512	26.6248	29.0489	18.5357	28.2664	19.6838	14.0532	28.8604	26.7608	24.5669	21.8711	20.6734	44.4181	21.2026	6.01572	11.5919	44.4181
Cntn6	Btnl9	Cdc42ep4	Ccr6	Arg2					present in the list	Actn1	0.314479	0.437145	0.184116	0.422691	1.03242	0.336141	0.930185	0.245521	0.33117	0	0.268053	1.05192	0.0965346	0	0.847047	0.175396	0.234289	0.0691699	0	1.6312	1.6312
colm	Btnl10	Ceacam1	Ccr7	Arhgef2		present in the listi	present in the list		present in the list	Actr2	1.31652	0.798214	1.47044	2.2777	1.10451	2.86055	1.11482	2.23208	1.72055	0.470008	0.834425	1.12156	1.30515	2.10167	0.834737	2.67303	1.46735	0.966138	0.0217174	0.694211	2.86055
Coro1a	C1qa	Cebpg	Ccrl2	Arhgef5		present in the listi	present in the list		present in the list	Actr3	2.46648	0.802042	2.23101	1.26966	2.38653	1.9875	2.68123	2.88521	1.69109	0.860956	1.15225	2.90755	1.46561	3.28122	2.22311	3.12833	1.70972	2.21721	0.0196881	0.660076	3.28122
Coro1b	C1qb	Cfb	Cd5l	Arhgef7		present in the listi			present in the list	Cd247	0	0	0	0	0.0531048	0	0.0386846	0	0	0	0	0.0293357	0	0	0	0	0	0	0	0	0.0531048
Creb1	C1qbp	Cfd	Cd6	Arid4a					present in the list	Acvr2a	0.16056	0.0765134	0.153069	0.0455389	0.0625785	0.343834	0.0838711	0.0171049	0.264355	0.040085	0.16563	0.0562987	0.0232971	0	0.0707813	0.0298597	0.0552682	0.0929834	0	0.252448	0.343834
Creb3	C1qc	Cfh	Cd14	Arid5a		present in the listi		present in the list	present in the list	Ada	0	0.00217847	0	0	0.00298898	0.0256227	0.00207754	0.152696	0.0152962	0	0.0243271	0.0127324	0.0148315	0	0.0190606	0.113017	0	0	0	0	0.152696
Crk	C1ra	Cfi	Cd24a	Arih2	present in the list				present in the list	Adam10	1.01641	0.375059	0.106424	0.468742	1.80511	0.673739	1.77241	0.800479	0.45162	0.075322	0.515467	1.41303	0.154453	0.645253	1.03186	1.25518	0.513355	0.241019	0	0.248873	1.80511
Crkl	C1rb	Cfp	Cd28	Arl8b		present in the listi	present in the list		present in the list	Adam15	0.453989	0.192501	0.160586	0.153484	1.55942	0.376596	1.44721	1.1773	0.242087	0.293346	0.168691	1.24958	0.298274	0.576568	0.446954	1.53664	0.281004	0.435648	0	0.197262	1.55942
Crmp1	C1rl	Cgas	Cd40	Arl11	present in the list	present in the listi		present in the list	present in the list	Adam17	0.111041	0.365527	0	0.0969909	0.263004	0.04117	0.264613	0.553055	0.0246587	0.17325	0.157367	0.251174	0.0585782	0	0.116294	0.506729	0	0.0373878	0	0.46148	0.553055
Crppa	C1s1	Chid1	Cd40lg	Armc5	present in the list	present in the listi	present in the list	present in the list	present in the list	Adam8	0	0.00586406	0	0	0.00540507	0.0143811	0.00501013	0.0745721	0.0134159	0	0.0286094	0.0217212	0	0.0814651	0.0203314	0.0209147	0.0435912	0.0683436	0	0	0.0814651
crts	C1s2	Ciita	Cd44	Armc6					present in the list	Adam9	0.243496	0.470106	0	0.40125	0.161254	0.18824	0.233884	0.554928	0.0906608	0.475005	0.9537	0.247968	0.547073	0.36507	0.259582	0.709355	0.127472	0.307316	0	0.215178	0.9537
Csf1	C2	Cited1	Cd47	Arrb2		present in the listi	present in the list		present in the list	Sh2d1b1	0	0.00178676	0	0	0.00528486	0	0	0.0310329	0	0	0	0	0	0	0	0	0	0	0	0	0.0310329
Csf1r	C3	Clec2d	Cd68	Artn		present in the listi		present in the list	present in the list	Fcgr2b	0	0.0179385	0	0	0.00186103	0.00367431	0.00255984	1.00039	0.00310985	0	0	0.00252566	0	0	0	0.532161	0	0	0	0.0115704	1.00039
Csf3r	C3ar1	Clec4a1	Cd81	Asb2		present in the listi			present in the list	Fcgr4	0	0.00502574	0	0	0.0632807	0	0	0.123477	0	0	0	0	0	0	0	0.151838	0	0	0	0	0.151838
Cttn	C4a	Clec4a2	Cd96	Asxl1	present in the list	present in the listi		present in the list	present in the list	Fcgr3	0.462518	0.0194485	0.147423	0	0.0115369	0.0739288	0.0077322	8.66162	0.037803	0	0	0.00588842	0	5.41222	0.0270107	5.01345	0.0404924	0	0	0.0115704	8.66162
Cx3cl1	C4b	Clec4a3	Cd163	Asxl2		present in the listi	present in the list		present in the list	Adar	0.211454	0.145604	0.28906	0.130596	0.06085	0.434759	0.0907534	0.127247	0.35687	0.137088	0.141915	0.0698118	0.0303323	0	0.0765883	0.0751518	0.162882	0.116028	0	0.107946	0.434759
Cx3cr1	C4bp	Clec4a4	Cd180	Atad5				present in the list		Adcy1	1.17908	0.2044	1.58701	2.6232	0.0429437	4.27753	0.0721394	0.0786123	3.00343	0.548225	0.143094	0.0383102	0.046554	0	0.232092	0.0665102	0	0.560169	0.0677935	0.0525984	4.27753
Cxadr	C5ar1	Clec4b1	Cd200	Atf2					present in the list	Add1	0.508879	0.899788	0.544012	0.192348	0.686623	1.42145	0.930982	0.470008	0.999593	0.155472	1.29714	0.767034	2.1461	0.228264	0.663038	0.720767	0.85028	1.14368	0	0.554372	2.1461
Cxcl1	C5ar2	Clec4b2	Cd200r1	Atf4					present in the list	Add2	0.126674	0.00434434	0.766391	0.160511	0.00493637	0.677219	0.00814739	0.00942184	0.4997	0.0183727	0.196323	0.0137745	0.00684805	0	0.136077	0.0112667	0.314137	0.534372	0	0	0.766391
Cxcl2	C6	Clec4d	Cd200r2	Atf7		present in the listi	present in the list		present in the list	Ly9	0	0	0	0	0.00264243	0.00156263	0.00225357	0.186629	0	0	0	0	0	0.3125	0	0.108083	0	0	0	0	0.3125
Cxcl3	C8a	Clec4e	Cd200r3	Atg5		present in the listi	present in the list		present in the list	Slamf7	0	0	0	0	0.00161554	0.00685888	0	0	0	0	0	0	0	0	0	0	0	0	0	0	0.00685888
Cxcl5	C8b	Clec4n	Cd200r4	Atg7		present in the listi			present in the list	Cd48	0.0683153	0	0	0	0.00824487	0.00560205	0	0.590142	0	0	0	0	0	0	0	0.308513	0	0	0	0	0.590142
Cxcl9	C8g	Clec5a	Cd276	Atg9a	present in the list					Adgra2	0.0932049	0.00728765	0	0.000748254	0.515871	0.0225516	0.669825	0.00646347	0.0163447	0	0.0289907	0.588898	0	0	0.584056	0	0	0	0	0	0.669825
Cxcl10	C9	Clec7a	Cd300a	Atm		present in the listi	present in the list		present in the list	Slamf6	0	0	0	0	0	0	0.00481341	0.0826506	0	0	0	0	0	0	0	0.178289	0	0	0	0	0.178289
Cxcl12	Cacnb3	Clec12b	Cdh5	Atp6ap1					present in the list	Adgrf5	0.951453	0.0142279	0.301062	0.401231	2.72273	0.028981	2.51251	0.0269924	0.0250865	0.298151	0.0169202	1.75058	0.00348067	0.264382	0.0992248	0.0465092	0	0	0	0.0794407	2.72273
Cxcl13	Cacnb4	Clnk	Cdk19	Atp7a	present in the list	present in the listi			present in the list	Slamf9	0.0724979	0.0017388	0	0	0	0	0	0.192778	0.00390754	0	0	0.00343757	0	0.63004	0	0.15266	0	0	0	0	0.63004
Cxcl14	Cactin	Clpb	Cebpa	Atp11c	present in the list	present in the listi	present in the list	present in the list	present in the list	Slamf8	0	0.00103421	0	0	0	0	0	0.0808402	0	0	0	0	0	0	0	0.0559928	0	0	0	0	0.0808402
Cxcl15	Cadm1	Cnot7	Cebpb	Atpif1		present in the listi	present in the list	present in the list	present in the list	Aim2	0.0127968	0.00392696	0.124468	0	0.0492537	0.0072806	0.0549432	0.575372	0.0223708	0	0	0.0312771	0.00332357	1.2308	0	0.681176	0	0	0	0	1.2308
Cxcl16	Calcoco2	Cnpy3	Cela1	Atxn1l		present in the listi	present in the list		present in the list	Ifi204	0	0.00187296	0	0	0.00259396	0.00286426	0.0305156	0.165834	0	0.222321	0	0	0	0.160751	0	0	0	0.0236135	0	0	0.222321
Cxcl17	Camk4	Coch	Celf1	Axin1		present in the listi	present in the list		present in the list	Mndal	0	0	0	0	0.0307271	0.0184622	0.261384	0.169444	0.031027	0	0	0.167406	0	0	0.54188	0	0.0417564	0	0	0	0.54188
Cxcr1	Camp	Colec11	Cers6	Axl		present in the listi	present in the list		present in the list	Ifi203	0	0.00799856	0.139966	0	0.0287069	0.0263698	0.30666	0.187512	0.00799447	0	0	0.248249	0.00342074	0	0.405025	0	0.0807103	0	0	0	0.405025
Cxcr2	Capg	Coro1a	Cfh	AY036118					present in the list	Adk	0.430272	1.43686	0.451444	0.573184	0.0847122	0.243664	0.159299	0.164986	0.421193	2.45568	0.479087	0.334351	0.295619	0.367383	0.387868	0.275319	0.249169	0.273595	0	0.211777	2.45568
Cxcr3	Card9	Cr1l	Chia1	AY761185					present in the list	Spta1	0.00082764	0	0	0	0.00198556	0.000796663	0.00287616	0	0	0	0	0	0	0	0	0	0	0	0.0442501	0	0.0442501
Cxcr4	Card11	Cr2	Chid1	Azgp1		present in the listi			present in the list	Adm	0.0819409	0.0116469	0	0	0.722656	0.00402405	0.418398	0.0117919	0.00656812	0.0733706	0.0337902	0.260484	0	0.546329	0.288688	0	0	0.026161	0	0.0619019	0.722656
Cxcr5	Carmil2	Crcp	Chil1	Azi2				present in the list	present in the list	Adora1	0.644465	0.714856	0.829157	0.915676	0.0093261	1.35067	0.0219013	0.0282367	0.64618	0.288293	0.5997	0.0121788	0.0147429	0	0.0170637	0.0112521	0.0355897	0.0219677	0	0.184732	1.35067
Cxcr6	Casp1	Crk	Chil3	B2m				present in the list	present in the list	Adora2a	0.224495	0.0934117	0	0.0519282	0.694116	0.00985461	0.94678	0.013196	0.298759	0	0.0407072	0.723369	0	0	0.64973	0.00623702	0	0	0	0.0115704	0.94678
Cyfip1	Casp4	Crp	Chil4	B4galt1		present in the listi		present in the list	present in the list	Adora2b	0.134888	0.796783	0	0.0284534	0.009831	0.0045787	0.0557092	0	0.00635921	0.515186	0.376872	0.012465	0.00756925	0	0.143849	0	0.156642	0	0	0.565839	0.796783
Cyp7b1	Casp8	Crtam	Chil5	Babam1					present in the list	Adrm1	0.140904	0.346724	0.615416	0.428992	0.498765	0.28339	0.652512	0.316821	0.356609	0.0371365	0.587527	0.5627	0.337062	0.244974	0.61766	0.554572	0.46684	0.584147	0.0241068	0.198399	0.652512
Cyp19a1	Cav1	Csf1	Chil6	Bach2					present in the list	Agpat5	0.173912	0.928842	0.370565	0.306997	0.227746	0.622298	0.289436	0.463527	0.541356	1.09182	0.786681	0.240576	0.376277	0.776839	0.407761	0.278445	0.213396	0.545073	0	0.306025	1.09182
Cyrib	Cblb	Csf1r	Chrna7	Bad	present in the list					Agrn	0.997089	0.946073	1.21063	0.626884	1.63642	0.698945	2.32664	0.0549807	0.607052	0.449631	0.552172	1.86639	0.200593	0.156406	1.87694	0.0661158	0.554622	0.316177	0.0646921	0.243356	2.32664
Cysltr1	Ccl1	Cx3cl1	Chst1	Bag6				present in the list		Agt	0.147872	0.421436	0	0	0.00156145	0.00126165	0.00637502	0	0.00331943	0.600099	0.00494007	0	0	0.267094	0.179377	0	0	1.21452	0	0.0543036	1.21452
Dag1	Ccl2	Cx3cr1	Chst2	Bak1	present in the list			present in the list		Agtr1a	0	0.00197403	0	0	0	0.00489195	0.00408479	0	0.00234812	0	0.0400072	0	0	0	0.0295052	0	0	0	0	0.0136027	0.0400072
Dapk2	Ccl3	Cxcl16	Chst4	Bank1					present in the list	Ahctf1	0.077226	0.196519	0.420119	0.0611726	0.260904	0.142535	0.273475	0.14391	0.204439	0.100985	0.347937	0.294675	0.0741381	0	0.302045	0.250365	0.296601	0.384956	0	0.357894	0.420119
Dcc	Ccl4	Cyba	Ciita	Bap1		present in the listi		present in the list	present in the list	Ahcy	0	0.0297504	0.141619	0	0.0147648	0.0200739	0.0213625	0.0113577	0.017215	0.101616	0.0357408	0.0551735	0.0329674	0	0.0344545	0.0470058	0	0	0	0	0.141619
Defb3	Ccl5	Cybb	Clcf1	Barx1		present in the listi			present in the list	Ahr	0.0469894	0.0536042	0.126659	0.00149651	0.0696089	0.126521	0.0468336	0.11114	0.0926216	0.240559	0.00893335	0.07085	0.00342074	0	0.00966565	0.0380254	0	0	0	0.01589	0.240559
Defb4	Ccl6	Cybc1	Clec10a	Batf		present in the listi			present in the list	Hlx	0.0596968	0.00786368	0	0	0.312295	0.00170618	0.243003	0.180186	0.00445884	0	0	0.174558	0.163452	0.717008	0	0.166405	0	0	0	0	0.717008
Defb5	Ccl7	Cyld	Clock	Batf2				present in the list	present in the list	Aimp1	0.858711	0.486262	0.707201	1.11267	0.901941	0.68983	0.893278	0.818181	1.09471	0.686999	1.21586	0.929358	1.19978	0.856405	1.07253	0.803039	1.50334	1.86398	0.023128	0.550709	1.86398
Defb6	Ccl8	Cyp27b1	Cma1	Batf3		present in the listi	present in the list		present in the list	Akap1	0.225444	0.0906748	0.0856458	0.18475	0.100562	0.171768	0.110316	0.0803496	0.228078	0	0.206932	0.10958	0.0528118	0	0.105652	0.0603188	0.0473633	0.158755	0	0.0474491	0.228078
Defb7	Ccl9	D1Pas1	Cmklr1	Bax	present in the list				present in the list	Akirin1	0.966884	0.658516	0.487453	0.904038	0.741368	0.877461	0.711682	1.61891	0.795361	0.43456	1.0721	0.549929	1.13394	1.27913	0.433294	0.905431	0.649899	1.00125	1.50693	1.05653	1.61891
Defb8	Ccl11	Dab2ip	Cnr1	BC051665		present in the listi	present in the list		present in the list	Akirin2	0.739947	0.775534	1.36163	1.20764	0.577763	1.14106	0.746314	0.703875	1.07459	0.495647	1.08647	0.795278	0.83714	1.21502	1.09674	0.759325	1.10673	0.949384	0	0.808103	1.36163
Defb14	Ccl12	Dapk1	Cnr2	BC053393				present in the list		Akna	0	0.0089279	0	0.00514552	0.0109973	0.00300546	0.0350037	0.0633232	0.00653798	0	0.00516505	0.0368187	0	0	0.019801	0.0756665	0.0404924	0	0	0.147118	0.147118
Defb25	Ccl17	Dapk3	Cntnap2	Bcap31					present in the list	Irf6	0	0	0	0	0.00312031	0.00726627	0.00624572	0	0.00680535	0	0	0.00623204	0	0	0	0.0096584	0	0	0	0	0.0096584
Defb33	Ccl19	Dcst1	Cr2	Bcar1					present in the list	Alas1	0.360718	0.256842	0.42347	0.091851	0.7811	0.129246	0.596257	0.505773	0.151421	0.375989	0.172366	0.402722	0.168507	0.325099	0.182736	0.299838	0.099942	0.160737	0	0.163894	0.7811
Defb46	Ccl20	Ddx1	Crh	Bcl2				present in the list		Aldh2	0.286089	0.759219	0.625925	0.551898	0.419712	0.0949487	0.845261	1.52431	0.13316	0.878045	0.400763	0.527318	0.306978	0.811105	1.8912	1.04386	0.0552553	0.204014	0.0263925	0.483161	1.8912
Defb47	Ccl21a	Ddx3x	Crhbp	Bcl2a1a				present in the list		Alox5ap	0	0.0095448	0	0.0704127	0.0547605	0.0421399	0.0114272	1.08253	0.0400288	0	0.0391116	0.0112921	0	1.32774	0.016201	1.58653	0	0	0	0	1.58653
Defb48	Ccl21b	Ddx21	Crlf2	Bcl2a1d		present in the listi		present in the list	present in the list	Il2ra	0	0	0	0	0	0	0.0104356	0	0	0	0	0	0	0	0	0	0	0	0	0	0.0104356
dleon	Ccl21c	Ddx58	Crp	Bcl2l11	present in the list					Amot	0.14005	0.432786	0.1249	0.00535616	0.106441	0.0127831	0.147903	0.00880872	0.0230685	0.0332856	0.0632705	0.0921678	0.0035138	0	0.100528	0.011515	0.0848522	0.0373878	1.40607	0.310219	1.40607
Dlx5	Ccl22	Defa1	Csf1	Bcl3					present in the list	Ampd3	0	0.235004	0.0743207	0	0.0207071	0.0339481	0.00351742	0.132361	0.0414616	0.0247637	0.563114	0.0299142	0.0312038	0	0.0692269	0.102181	0.0283954	0.0561426	0	0.167719	0.563114
Dnm1l	Ccl24	Defa2	Csf1r	Bcl6	present in the list				present in the list	Angpt2	0.036924	0.00804891	0	0	0.417156	0.0052246	0.364347	0.0210147	0.0154916	0.00796883	0.0749234	0.306228	0.0348602	0	0.311225	0.0124909	0.0473633	0	0	0.0136027	0.417156
Dock2	Ccl25	Defa3	Cspg4	Bcl6b					present in the list	Ank1	0	0.0193461	0	0	0	0.0440288	0	0.0100793	0.0472868	0.0677736	0.020751	0	0	0	0	0	0.0701311	0	0	0.0831871	0.0831871
Dock4	Ccl26	Defa4	Csrp3	Bcl10	present in the list					Ank3	0.627806	0.0389735	0.73859	1.40509	0.0144129	2.99325	0.0454001	0.0653856	2.66745	0.244802	1.02935	0.0347737	3.18084	0	0.0882274	0.0468087	0.544301	3.52545	0	0.928153	3.52545
Dpep1	Ccl27a	Defa5	Cst7	Bcl11a					present in the list	Ankle1	0	0	0	0	0.00303066	0.00260154	0.00151694	0.00645019	0	0	0.112679	0.163389	0	0	0	0.177037	0	0	0	0	0.177037
Dpp4	Ccl27b	Defa6	Ctla2a	Bcl11b		present in the listi		present in the list	present in the list	Il1rn	0	0	0	0	0.00303283	0	0.00200258	0.1702	0.00151802	0	0	0	0	0	0	0.0354727	0	0	0	0	0.1702
Dpysl2	Ccl28	Defa7	Ctnnbip1	Bcr		present in the listi	present in the list		present in the list	Ankrd17	0.535965	0.54919	0.141619	0.112874	0.597347	0.872666	0.790983	0.58746	0.744019	0.363918	1.02884	0.693244	0.47514	0.251206	0.753045	0.734229	0.942231	0.49585	0	0.732086	1.02884
Dpysl4	Ccr1	Defa8	Ctsc	Bdkrb1				present in the list		Ankrd42	0.221413	0.0397388	0.297283	0.0711225	0.00882919	0.10365	0.00911732	0.00834024	0.0912009	0	0.0509477	0.0135221	0.00405545	0	0	0	0.0495309	0.259614	0	1.31242	1.31242
Dpysl5	Ccr1l1	Defa9	Ctss	Bdkrb2					present in the list	Anln	0	0.0202876	0	0.0260817	0.0103617	0.0194994	0.00317186	0.00292217	0.00568378	0	0.173336	0.348053	0	0	0	0.515138	0	0	0	0.10578	0.515138
Draxin	Ccr2	Defa10	Cuedc2	Blk		present in the listi		present in the list	present in the list	Fut7	0	0	0	0	0.0191739	0.00113923	0.00286242	0.00749196	0	0	0	0	0	0	0	0	0	0.0966763	0	0.0374637	0.0966763
Dscam	Ccr3	Defa11	Cx3cl1	Blm		present in the listi			present in the list	Anxa3	1.09583	0.0448026	0	0.139959	3.59739	0.0730646	3.22961	2.48449	0.0648063	0.538661	0.146894	2.74719	0.29691	2.87872	1.1677	2.60673	0	0.0434675	0	0.149714	3.59739
Dscaml1	Ccr4	Defa13	Cx3cr1	Blnk		present in the listi	present in the list		present in the list	Fcna	0	0	0	0	0	0	0	0.13489	0	0	0	0	0.00405545	0	0.0158487	0	0	0	0	0	0.13489
Dusp1	Ccr5	Defa14	Cxcl1	Bloc1s2		present in the listi	present in the list		present in the list	Ap1g1	0.117219	0.286139	0.4076	0.149043	0.241089	0.572589	0.263889	0.273145	0.323172	0.384173	0.320579	0.196045	0.0460444	0	0.251156	0.315427	0.112959	0.275032	0	0.516039	0.572589
Dusp3	Ccr6	Defa15	Cxcl2	Bloc1s3		present in the listi	present in the list	present in the list	present in the list	Card9	0	0.00189389	0	0	0	0.0010919	0	0.0722169	0	0	0	0	0	0	0	0.0506348	0	0	0	0	0.0722169
Dvl1	Ccr7	Defa16	Cxcl3	Bloc1s6					present in the list	Ap2a2	0.938162	0.380924	1.75255	1.17801	0.905476	1.8868	0.811838	0.712784	1.18852	0.396011	0.837714	0.845353	0.348095	0.30755	0.63613	0.419567	2.1209	1.77152	1.2444	0.285463	2.1209
Dysf	Ccr8	Defa17	Cxcl5	Bmi1		present in the listi		present in the list	present in the list	Ap3b1	0.197149	0.168407	0.238534	0.0595271	0.250284	0.141442	0.309957	0.478542	0.12665	0.106352	0.168858	0.259019	0.470292	0.450842	0.246353	0.583548	0.353304	0.339408	0.0251793	0.220572	0.583548
Ear1	Ccr9	Defa20	Cxcl9	Bmncr					present in the list	Ap3d1	0.090759	0.235954	0.444966	0.221878	0.180395	0.395398	0.178911	0.28477	0.296951	0.281521	0.277012	0.227971	0.113957	0.405437	0.251391	0.225691	0.261601	0.477362	0	0.326823	0.477362
Ear2	Ccr10	Defa21	Cxcl10	Bmp4					present in the list	Dbh	0	0	0	0	0	0.0047816	0.000843667	0	0	0	0	0	0	0	0	0	0	0	0	0	0.0047816
Ear3	Ccrl2	Defa22	Cxcl13	Bmp6	present in the list					Apbb1	2.22475	0.446056	2.33221	2.62427	0.0860773	1.84968	0.16186	0.0941149	1.82131	1.11405	0.751865	0.153826	2.87657	0.0589623	0.335708	0.0178535	1.21901	1.13612	1.27097	0.422793	2.87657
Ear4	Cd1d1	Defa23	Cxcl15	Bmpr1a		present in the listi			present in the list	Apbb1ip	0.0691128	0.00472392	0	0	0.0151068	0.00962713	0.00252959	1.69781	0.00881338	0	0.0339319	0	0.0035138	1.62145	0	1.18861	0	0	0	0.0775813	1.69781
Ear6	Cd1d2	Defa24	Cxcl17	Bmx	present in the list					Apbb2	0.533751	0.181032	0.662628	0.352191	1.70314	0.726633	2.11292	0.23756	0.675721	0.623064	0.438669	1.41554	0.241386	0	0.994314	0.151575	0.187028	0.314154	0	1.83563	2.11292
Ear10	Cd3d	Defa25	Cxcr2	Bpi		present in the listi			present in the list	Aplf	0.0653014	0.0520306	0.112762	0.0479296	0.0230113	0.101286	0.0327166	0.0291023	0.102277	0	0.0489136	0.0264646	0.0043797	0.082672	0.0444746	0.0994549	0.123748	0	0	0.0224761	0.123748
Ear14	Cd3e	Defa26	Cxcr3	Bpifa1	present in the list	present in the listi		present in the list	present in the list	Apoa1	0	0	0	0.118807	0.00160052	0.037046	0.00708376	0.0146704	0.0542327	0	0.024586	0	0	0	0	0	0	0.0207803	0	0.0790712	0.118807
Ece1	Cd3g	Defa27	Cxcr6	Bpifa5		present in the listi			present in the list	Apoa2	0.085993	0.0129581	0	0.000748254	0.139828	0.0172529	0.16866	0.00285224	0.0121151	0.289184	0.00516505	0.0977378	0.00683629	0	0.0787869	0.0135185	0	0.0476281	0	0.131554	0.289184
Ecscr	Cd4	Defa28	Cyba	Bpifb1				present in the list	present in the list	Apod	0.723765	0.0168405	0	0.150681	2.40497	0.0132639	1.22265	0.0137439	0.0115505	0	0.0109234	0.943417	0.42313	0	2.92306	0.0150358	0	0.105663	0	0	2.92306
Edn1	Cd5l	Defa29	Cybb	Bpifb3		present in the listi	present in the list	present in the list	present in the list	Apoe	29.4554	180.827	12.6694	6.23771	6.51749	1.65679	5.55809	227.035	1.50032	258.668	28.3365	3.37473	6.1357	127.533	26.0173	28.7772	1.62211	1.12809	2.24086	35.6779	258.668
Edn2	Cd6	Defa30	Cyld	Braf		present in the listi	present in the list	present in the list	present in the list	Appl1	0.300514	0.426967	1.32352	0.542048	0.274118	0.800607	0.394157	0.267607	0.742896	0.261024	0.620817	0.401986	0.573574	1.12314	0.310339	0.271254	0.826911	0.775828	0	0.373863	1.32352
Edn3	Cd7	Defa31	Cyp19a1	Brca2		present in the listi	present in the list	present in the list	present in the list	Appl2	0.171593	1.19205	0.552216	0.0271062	0.0736722	0.0230026	0.0724767	0.257777	0.0260767	1.09141	0.16837	0.0696817	0.0271004	0.160751	0.183741	0.178926	0.105511	0.203516	0	0.446373	1.19205
Ednra	Cd8a	Defa34	Cyp26b1	Brd1				present in the list		Arel1	0.249391	0.273908	0.15114	0.227856	0.0631417	0.574146	0.0960168	0.106221	0.400882	0.0928844	0.119474	0.0476096	0.0786472	0.63004	0.166336	0.0880916	0	0.0812914	0.023128	0.14962	0.63004
Ednrb	Cd8b1	Defa35	Cysltr1	Bsg		present in the listi			present in the list	Arf6	0.926712	0.542002	0.814652	0.685015	2.634	0.570815	2.3671	1.0318	0.590706	0.467578	0.949792	2.69896	1.05348	0.363527	0.981889	2.01542	0.537936	1.04025	0.0429747	0.900368	2.69896
Efcab1	Cd14	Defa37	Dab2ip	Bst1		present in the listi	present in the list		present in the list	Arg2	0	0.00433571	0	0.116874	0	0.0438436	0	0.00685978	0.0713341	0	0.0266752	0	0	0	0	0	0.02506	0	0	0.0433833	0.116874
Efna1	Cd19	Defa38	Dagla	Bst2	present in the list					Arhgap35	0.377918	0.360602	0.310647	0.186647	0.120164	0.61817	0.183089	0.0441027	0.567913	0.167759	2.21874	0.145849	0.934195	0	0.096656	0.107412	0.247084	0.432094	0	0.417217	2.21874
Efna2	Cd22	Defa39	Daglb	Btk		present in the listi	present in the list		present in the list	Lcn2	0	0	0	0	0.120998	0	0.0112042	0	0	0	0	0.0169535	0	0	0.049297	0	0	0	0	0.0121146	0.120998
Efna3	Cd24a	Defa40	Ddt	Btla		present in the listi	present in the list		present in the list	Arhgef2	0.485391	0.0807694	0.587144	0.537042	0.937487	0.653149	0.688655	0.517443	0.431839	0.0307075	0.203979	0.599731	0.557713	0.435991	0.190473	0.508607	1.16263	0.107379	0	0.422607	1.16263
Efna4	Cd28	Defa41	Ddx3x	Btn1a1	present in the list					Arhgef25	0.27715	0.164087	0	0.214838	0.0216836	0.228326	0.187576	0.00677858	0.181957	0.0665019	0.103567	0.0897778	0.0149224	0	0.917097	0.0720253	0.182595	0.252967	0	0.0404887	0.917097
Efna5	Cd33	Defa42	Dhrs7b	Btn2a2					present in the list	Arhgef7	0.448222	0.192293	0.62113	0.531445	0.846961	0.896841	0.669295	0.241302	0.545047	0.610055	0.200904	0.636878	0.604031	0	0.531323	0.15248	0.909305	0.56293	0	0.626983	0.909305
Efnb1	Cd36	Defa-rs2	Dhx9	Btnl1					present in the list	Arid4a	0.624477	0.30519	0.21006	0.523036	0.325415	0.713497	0.470779	0.445868	0.803799	0.0616621	0.776217	0.348995	0.148306	0.347054	0.652712	0.300627	0.583684	0.935589	0	0.391625	0.935589
Efnb2	Cd37	Defa-rs10	Dicer1	Btnl2		present in the listi	present in the list		present in the list	Arid5a	0.00657214	0.313764	0	0.134255	0.153326	0.0112496	0.204991	0.130453	0.0353505	0.708552	0.0774932	0.149901	0.0710501	0.0814651	0.243692	0.406781	0	0.146255	0	0.684507	0.708552
Efnb3	Cd38	Defa-rs12	Dnase1	Btnl4					present in the list	Arih2	0.354123	0.22053	0.099368	0.208013	0.189161	0.211073	0.227362	0.237463	0.192398	0.225174	0.192963	0.267046	0.24886	0	0.260436	0.300299	0.110249	0.12893	0.023128	0.287544	0.354123
Egr2	Cd40	Defb1	Dnase1l3	Btnl6	present in the list	present in the listi	present in the list	present in the list	present in the list	Hc	0	0.00895439	0	0	0	0.000989643	0	0	0	0	0	0	0	0	0.00572498	0	0	0	0	0.458327	0.458327
Egr3	Cd40lg	Defb2	Dpep1	Btnl9		present in the listi	present in the list		present in the list	Arl8b	0.678257	0.80833	0.714711	0.402565	0.433949	1.2665	0.514167	1.3151	0.827955	0.4287	0.633563	0.495114	1.31261	0.326056	0.415352	1.11406	0.396743	0.725244	0.0263925	0.350859	1.3151
Elmo2	Cd44	Defb9	Drosha	Btnl10					present in the list	Armc5	0.0733256	0.125913	0	0.0795532	0.130815	0.0501996	0.168989	0.213151	0.0539768	0.0263973	0.08322	0.143998	0.076159	0	0.347606	0.19859	0.0435912	0.0287356	0	0.0589915	0.347606
Emb	Cd46	Defb10	Duoxa1	Bves					present in the list	Armc6	0.244575	0.134205	1.10786	0.762713	0.079393	0.502792	0.0752832	0.0934636	0.41964	0.0484632	0.197325	0.154845	0.106749	0	0.0922554	0.0595031	0.344251	0.231317	0	0	1.10786
Enah	Cd47	Defb11	Duoxa2	C1qa					present in the list	Wdr38	0	0.00248166	0	0	0.0156019	0.00382946	0.00288474	0	0.00344155	0	0	0.00884173	0.0138293	0	0	0	0	0	0	0.123701	0.123701
Eng	Cd48	Defb12	Dusp10	C1qb		present in the listi	present in the list		present in the list	Kynu	0	0	0	0	0	0.0150521	0	0.00887323	0.00288524	0	0	0	0	0	0	0	0	0	0	0	0.0150521
Enpp2	Cd55	Defb15	Ecm1	C1qbp	present in the list	present in the listi	present in the list		present in the list	Arrb2	0.170324	0.0589831	0.186283	0.265128	0.0640656	0.213783	0.0692396	1.036	0.272508	0.161877	0.163001	0.0642508	0.0359252	0.323488	0.108657	1.22198	0.273724	0.483159	0	0.0147563	1.22198
Epha1	Cd55b	Defb18	Ednra	C1qc	present in the list					Arx	0.162114	0.373689	0	0.13589	0.00406188	0.0343275	0	0.00323173	0.311221	0.00705069	0.28897	0.0239723	0.0035138	0	0	0	3.11679	0	0	0.429164	3.11679
Epha2	Cd59a	Defb19	Ednrb	C1ra	present in the list	present in the listi	present in the list		present in the list	Dpp4	0.106846	0.00689227	0	0	0.167595	0.0434092	0.167367	0.00870258	0.0396063	0	0	0.0739925	0	0	0.141646	0	0	0	0	0	0.167595
Epha3	Cd59b	Defb20	Eif2ak1	C1rb				present in the list		Ash1l	0.63291	0.931843	0.371042	0.348201	0.664554	0.762733	0.762613	0.447685	0.71142	0.790896	0.951448	0.65973	0.200811	0	0.586206	0.416772	1.05336	1.04142	0	0.863385	1.05336
Epha4	Cd68	Defb22	Elane	C1rl				present in the list		Scn9a	0	0	0	0.0179925	0.0011285	0.12923	0.00182235	0.00142846	0.236683	0	0	0	0	0	0	0	0	0.112285	0	0	0.236683
Epha5	Cd70	Defb25	Elf3	C1s1				present in the list		Cers6	0.0683153	0.0186621	0	0.129774	0.00857009	0.31909	0.00765209	0.129248	0.25294	0.00767236	0	0.0261301	0	0	0.0492953	0.0902112	0.0953525	0.0528752	0	0.426281	0.426281
Epha6	Cd74	Defb29	Enpp3	C1s2	present in the list					Lrp2	0	0	0	0	0	0.000682512	0	0	0.000698171	0	0	0	0	0	0	0	0	0	0	0.107469	0.107469
Epha7	Cd79a	Defb30	Epha2	C2					present in the list	Asxl1	0.272664	0.135134	0.108674	0.00983014	0.191533	0.27591	0.248933	0.20326	0.21513	0	0.210698	0.305009	0.0466028	0.0865172	0.0644853	0.303534	0.22909	0.199056	0.0236252	0.443914	0.443914
Epha8	Cd79b	Defb34	Ephb2	C3					present in the list	Asxl2	0.000748914	0.374389	0	0.0663373	0.327237	0.224215	0.414268	0.305561	0.194732	0.105946	0.660942	0.294256	0.169011	0	0.333286	0.701539	0.124855	0.200541	0	0.67476	0.701539
Epha10	Cd80	Defb35	Ephb6	C3ar1		present in the listi			present in the list	Atad5	0.0419905	0.0372033	0	0.00829283	0.0409657	0.0320248	0.040973	0.0551673	0.0312553	0.00624021	0.151501	0.16502	0.00348067	0	0.0328198	0.129752	0.175241	0.220195	0	1.01879	1.01879
Ephb1	Cd81	Defb36	Ephx2	C4a					present in the list	Atf2	0.405027	0.325635	0.538251	0.58405	0.256092	1.05178	0.338248	0.237564	0.933401	0.468451	0.690511	0.272335	0.146957	0.0814651	0.239423	0.272416	0.87765	0.88933	0	0.290035	1.05178
Ephb2	Cd84	Defb37	Esr1	C4b		present in the listi			present in the list	Atg5	0.152919	0.480102	0.454797	0.16369	0.403062	0.348241	0.371111	0.548791	0.356302	0.475602	0.399648	0.364423	0.0997475	0.571053	0.341458	0.441744	0.385175	0.414754	0.0196881	0.19829	0.571053
Ephb3	Cd86	Defb38	Ets1	C4bp					present in the list	Atg7	0.0688273	0.16988	0.393389	0.0175908	0.222705	0.129579	0.25774	0.147062	0.0986515	0	0.231421	0.201613	0.0492937	0	0.138333	0.119614	0.373105	0.177136	0	0.257879	0.393389
Ephb4	Cd96	Defb39	Ext1	C5ar1		present in the listi	present in the list		present in the list	Atg9a	0.135781	0.217353	0	0.294088	0.318489	0.522284	0.299033	0.104979	0.376837	0.102172	0.34813	0.232334	0.116673	0	0.316401	0.0995775	0.246982	0.519768	0	0.168146	0.522284
Ephb6	Cd160	Defb40	Ezh2	C5ar2				present in the list	present in the list	Atm	0.0586204	0.0577668	0	0.0552023	0.0202921	0.0573257	0.0495306	0.0260784	0.0294592	0.0167035	0.153733	0.0620964	0.0246054	0	0.0260277	0.0604375	0	0	0	0.10206	0.153733
Erbb2	Cd177	Defb41	F2	C6					present in the list	Atp11c	0.0789701	0.0774117	0	0.0251442	0.146911	0.0947966	0.157878	0.0693685	0.100257	0.0909837	0.0421823	0.116945	0.0148893	0.54173	0.0280785	0.185515	0.111348	0	0	0.0647493	0.54173
Etv1	Cd180	Defb43	F2r	C8a					present in the list	Atp6ap1	0.767149	0.625794	0.593314	2.13124	0.552286	1.21058	0.48989	0.987412	0.854742	0.511785	0.518598	0.32323	0.546756	0.857978	0.903518	0.631105	0.582932	0.586051	0.0518053	0.330758	2.13124
Etv4	Cd200	Dhx9	F2rl1	C8b		present in the listi			present in the list	Atp7a	0.0749883	0.0614093	0.0815674	0	0.0927133	0.0134392	0.210483	0.135666	0.00873082	0.0156412	0.0681904	0.196912	0.00954883	0	0.333664	0.177196	0.02506	0	0	0	0.333664
Evl	Cd209a	Dhx36	F3	C8g					present in the list	Atpif1	12.8222	4.28416	18.5253	20.0722	3.7486	12.3578	4.44988	6.1878	14.4951	5.55341	6.95029	5.72029	4.61343	6.46689	7.46381	7.75785	14.8762	12.8755	2.43264	11.546	20.0722
Evx1	Cd209b	Dhx58	F8	C9				present in the list		Atrn	0.509192	0.38867	0.650782	0.496854	0.191084	0.934882	0.274693	0.058178	0.523073	0.505769	0.520417	0.153611	0.401445	0	0.397152	0.101876	0.140973	0.455079	0	0.415591	0.934882
Ext1	Cd209c	Dnaja3	F12	Cacna1c					present in the list	Atxn1l	0.0903803	0.139401	0.119904	0.0364248	0.188091	0.11867	0.258629	0.108223	0.0469158	0.0528215	0.170688	0.182456	0.0680133	0	0.140946	0.15479	0.0687556	0.031517	0	0.230169	0.258629
F2rl1	Cd209d	Dpp4	F630003A18Rik	Cacnb3	present in the list	present in the listi	present in the list		present in the list	Spi1	0.151775	0.0152247	0.217303	0.0673346	0.0296078	0.0115057	0.00766276	4.65923	0.0137157	0.00308371	0	0.0338764	0.00789484	2.90975	0	4.45996	0	0	0	0	4.65923
F7	Cd209e	Drd2	Fabp4	Cacnb4		present in the listi		present in the list	present in the list	Nr1h3	0.0343467	0.0494642	0	0.000748254	0.0416417	0.00264493	0.288288	0.0487849	0.00266482	0	0	0.222568	0	0	0.209835	0	0	0	0	0.020626	0.288288
Fcer1g	Cd226	Dtx3l	Fanca	Cactin		present in the listi		present in the list	present in the list	F2	0	0	0	0	0.00402704	0.00134656	0.00883242	0.00403695	0.000698171	0	0	0.00385501	0	0	0	0	0	0	0	0	0.00883242
Fcgr3	Cd244a	Dusp10	Fancd2	Cadm1		present in the listi	present in the list	present in the list	present in the list	Axl	0.142802	0.957138	0	0.081798	0.0413347	0.0100701	0.841953	1.04187	0.0135725	0.366673	0.172105	0.614778	0.0035138	0.527458	1.57676	0.109053	0	0	0.0194862	0.0591411	1.57676
Fer	Cd247	Ear1	Fasn	Calca					present in the list	Azi2	0.317449	0.344802	0.90738	0.538564	0.457772	0.681178	0.55329	0.469958	0.737901	0.209021	0.657259	0.606253	0.425566	0.960383	0.460746	0.444575	0.34643	0.92375	0	0.652442	0.960383
Fes	Cd274	Ear2	Fcer1a	Calcoco2		present in the listi			present in the list	Rag1	0	0	0	0	0	0.000956443	0	0	0.0139949	0	0	0	0	0	0	0	0	0	0	0	0.0139949
Fezf1	Cd276	Ear3	Fcer1g	Calcr		present in the listi	present in the list		present in the list	B2m	3.63956	1.71267	1.3421	0.882493	4.63751	0.429203	3.99195	30.4317	0.441829	2.63026	1.86386	3.70495	0.108388	18.5635	5.29192	20.1571	0.239983	0.13061	0.0628654	1.01072	30.4317
Fezf2	Cd300a	Ear4	Fcgr1	Calr		present in the listi			present in the list	Cd59b	0.0363087	0.0358343	0	0	0.0374226	0.0261117	0.0205029	0	0.0125408	0.136388	0	0	0	0	0	0.0112667	0	0	0	0.3935	0.3935
Ffar2	Cd300ld3	Ear6	Fcgr2b	Camk1d		present in the listi			present in the list	Cd59a	0.173568	0.14652	0	0.0577117	0.859166	0.0685995	0.731724	0.088185	0.0753249	0.330142	0	0.297336	0	0	0.286757	0.031612	0.0552553	0.20831	0.0675417	0.135756	0.859166
Fgf1	Cd300lf	Ear10	Fcgr3	Camk4				present in the list	present in the list	B4galt1	0.153004	0.0762147	0	0	0.279187	0.0168461	0.255268	0.623126	0.0151404	0	0.0391629	0.290389	0.0035138	0.258218	0.26754	0.52774	0	0	0	0.267297	0.623126
Fgf2	Cdc37	Ear14	Fem1a	Caml					present in the list	Babam1	0.554835	0.539297	0.601341	0.700674	1.04725	0.734401	1.03158	0.424087	0.642467	0.310851	0.460371	1.17679	0.501365	0.706463	0.776643	0.592012	0.818493	1.04182	0.0250083	1.12456	1.17679
Fgf4	Cdc42	Ecsit	Fem1al	Camp		present in the listi			present in the list	Bach2	0.0390196	0.134072	0	0.282053	0.0422975	0.244379	0.0782363	0.0828867	0.223771	0.00754379	0.239172	0.0338358	0.401204	0	0.0190178	0.0725649	0.362723	0	0	0.0193836	0.401204
Fgf7	Cdc42ep2	Eif2ak2	Ffar2	Capg				present in the list	present in the list	Bap1	0.103542	0.264482	0.86942	0.707154	0.230174	0.539372	0.242817	0.118503	0.430192	0.0311957	0.7364	0.326492	0.347074	0.208056	0.262026	0.23654	0.256234	0.180716	0.0234885	0.4307	0.86942
Fgf8	Cdc42ep4	Elf4	Ffar3	Capn1					present in the list	Batf3	0.0437487	0.0672723	0.114924	0	0.00408832	0.0204213	0.00457655	0.321034	0.00601988	0.0067506	0.0209429	0.00397184	0	0	0.0116784	0.323554	0	0	0	0.191054	0.323554
Fgf10	Cdh17	Eprs	Ffar4	Car2		present in the listi			present in the list	Bax	3.24344	2.81063	2.76909	2.50526	1.78001	2.25555	2.13848	2.76094	2.76597	3.37694	2.78758	1.93415	5.17269	1.82182	2.00059	3.87913	1.5418	2.28668	0.0236252	1.21774	5.17269
Fgf16	Ceacam1	Ereg	Fgfr1	Card9	present in the list			present in the list	present in the list	Thbs1	0.0634357	0.0305865	0	0	0.00778513	0.0168101	0.00991784	0.026621	0.0384798	0	0	0.00624528	0	0	0.784707	0.0275649	0	0	0	0.676377	0.784707
Fgf18	Cebpg	Evl	Fn1	Card11		present in the listi			present in the list	Bcap31	0.57778	0.702421	0.262044	1.34836	0.858125	0.270147	0.915044	0.997235	0.446113	1.37461	0.530917	0.888403	0.391548	0.436453	1.37118	1.09828	0.665351	0.575414	0	1.07101	1.37461
Fgfr1	Cfb	F2rl1	Fndc4	Carmil2	present in the list	present in the listi			present in the list	Bcar1	0.140614	0.121066	0.133722	0.121249	0.353821	0.112357	0.556596	0.0108215	0.0895198	0.0173559	0.106118	0.551299	0.430089	0	0.587314	0.0245105	0.262997	0.154156	0	0.192237	0.587314
Flot1	Cfd	Fadd	Foxf1	Cartpt		present in the listi	present in the list		present in the list	Bcl10	0.396671	0.599201	0.439747	0.368145	1.30064	0.191913	1.11636	1.38397	0.340315	0.704988	0.844825	1.24295	0.390698	1.5809	0.429024	1.22206	0.260829	0.473806	0	0.496324	1.5809
Flrt2	Cfh	Fam3a	Foxp1	Casp1					present in the list	Bcl11a	0.861246	0.103849	0.823368	1.53556	0.039818	2.44243	0.0225163	0.0511754	2.66236	0.309095	0.294029	0.103163	0.00789484	0	0.0320428	0.0197555	5.45723	3.9738	0	0.101907	5.45723
Flrt3	Cfhr2	Fau	Foxp3	Casp3		present in the listi			present in the list	Bcl2	0.206369	0.878855	0	0.03914	0.814875	0.155411	0.593192	0.118238	0.178543	0.134525	0.621227	0.595729	0.0242394	0	0.211305	0.193786	0.208901	0.0508854	0	0.301693	0.878855
Flt1	Cfhr4	Fbxo9	Fpr1	Casp4					present in the list	Bcl2l11	0.098638	0.0636113	0	0.0426244	0.178742	0.0387248	0.220407	0.399513	0.0427469	0.0173251	0.0830007	0.144498	0.0361053	0	0.136893	0.130985	0	0.121907	0.0234885	0.098281	0.399513
Fn1	Cfi	Fcer1g	Fpr2	Casp8					present in the list	Epb42	0	0	0	0	0	0	0.00177657	0	0	0	0	0	0	0	0	0	0	0	0.0847848	0	0.0847848
Foxd1	Cfp	Fcgr1	Fpr3	Cav1		present in the listi			present in the list	Bcl3	0	0.00173147	0	0.0381773	0.0682297	0	0.0570725	0.0238896	0	0	0.0188733	0.0413619	0	0	0.032533	0.0147905	0	0	0	0	0.0682297
Foxg1	Cgas	Fcna	Fpr-rs3	Cbfa2t3		present in the listi		present in the list	present in the list	Bcl6b	0.197919	0.00548092	0.341417	0.117131	0.574434	0.0765814	0.344202	0.0104238	0.112903	0	0.0227087	0.396274	0.00332357	0	0	0.00623702	0.104428	0	0	0.154912	0.574434
Foxp1	Chga	Fcnb	Fpr-rs4	Cbfb		present in the listi		present in the list	present in the list	Bcr	0.364119	0.25789	0.263653	0.066742	0.507543	0.319415	0.570207	0.0383446	0.244132	0.261728	0.13982	0.279786	0.0190585	0	0.484527	0	0.241543	0.263169	0	0.380465	0.570207
Fpr1	Chid1	Fer	Fpr-rs6	Cblb					present in the list	Blm	0	0.0201982	0	0.000748254	0.0246159	0.0345681	0.0286939	0.0531225	0.0419891	0	0.116436	0.107339	0.0169813	0	0.00506766	0.179897	0.0283954	0.026161	0	0.17424	0.179897
Fpr2	Ciita	Fes	Fpr-rs7	Ccdc88b					present in the list	Bloc1s3	0.124721	0.092947	0.273941	0.0494556	0.0514285	0.11402	0.117996	0.119522	0.147466	0	0.0269781	0.0672332	0.185651	0	0.0657893	0.0871993	0.22059	0.244781	0	0.0787607	0.273941
Fpr3	Cited1	Ffar2	Fut7	Ccdc134					present in the list	Bloc1s6	0.488149	0.250038	0.738575	0.478107	0.219936	0.857875	0.268138	0.240041	0.783185	0.65031	0.303625	0.25828	0.0601475	0	0.315147	0.220098	0.197969	0.41087	0	0.302331	0.857875
Fpr-rs3	Clcf1	Fga	Gal	Ccl1		present in the listi			present in the list	Bmi1	0.0670501	0.215746	0.468653	0.0497263	0.265946	0.258407	0.266052	0.12298	0.219304	0.00705069	0.369798	0.203101	0.108079	0	0.254129	0.0648472	0.794403	0.314572	0	0.224754	0.794403
Fzd3	Clec2d	Fgb	Gata3	Ccl2					present in the list	Bmp4	0	0	0	0.000748254	0.0109188	0.00712657	0.0370714	0.00656562	0	0	0.373967	0.0400468	0.792321	0	0.54035	0	0	0	0	0	0.792321
Gab1	Clec2i	Fgg	Gbp5	Ccl3	present in the list					Bmp7	0.0724979	0.155032	0	0	0.00343351	0.00214499	0.00706941	0.00595648	0.00181651	0	0.883984	0	0.0113912	0	0.992659	0	0	0.598961	0	0.0701552	0.992659
Gap43	Clec4a1	Fgr	Ggt1	Ccl4		present in the listi			present in the list	Bmpr1a	0.281769	2.27741	0.121115	0.0745107	0.0152047	0.159489	0.167497	0.131523	0.154992	0.159489	0.530145	0.099807	0.119414	0	0.59917	0.192212	0.202008	0.206174	0	0.543644	2.27741
Gas1	Clec4a2	Flnb	Ggt5	Ccl5	present in the list					Bmpr1b	0	0.654269	0	0.0371361	0.0029493	0.0162728	0.001114	0.0152398	0.0254228	0.259146	0.0995013	0	0.0035138	0	0	0	0	0.0308875	0	0.0194307	0.654269
Gas6	Clec4a3	Frk	Ghrl	Ccl6	present in the list					Bmpr2	0.469694	0.863675	0.790799	0.345912	0.90321	1.24736	1.03512	0.299741	0.596186	0.267838	0.490021	0.702787	0.274459	0.520347	0.598793	0.195979	0.609214	0.494298	0	0.473458	1.24736
Gata3	Clec4a4	Fyn	Ghsr	Ccl7		present in the listi		present in the list	present in the list	Il1a	0.379905	0.015408	0.146224	0	0.00391231	0.00955712	0	3.37525	0.0104224	0.540567	0	0.0116847	0	0.625176	0	5.42128	0.220663	0	0	0.0225251	5.42128
Gbf1	Clec4b1	G3bp1	Git1	Ccl8	present in the list	present in the listi		present in the list	present in the list	Il1b	0.107498	0.0110606	0.116412	0	0.00452839	0.00520342	0.00176067	1.31839	0.00855426	0	0	0	0	2.76981	0	0.540185	0	0	0	0	2.76981
Gbx1	Clec4b2	G3bp2	Gja1	Ccl9		present in the listi			present in the list	Braf	0.484886	0.187362	0.257464	0.287818	0.224261	0.634653	0.257329	0.158231	0.413665	0.0332856	0.255803	0.220281	0.0846355	0	0.146136	0.103489	0.323795	0.681343	0	0.491889	0.681343
Gbx2	Clec4d	Gapdh	Gm5849	Ccl11					present in the list	Brca2	0.0103993	0.0475642	0	0	0.0661218	0.0221171	0.0473214	0.0741792	0.0320633	0.350693	0.1785	0.149992	0.00348067	0	0.0277926	0.317747	0	0.133165	0	0.081331	0.350693
Gdf7	Clec4e	Gata3	Gper1	Ccl12	present in the list				present in the list	Bsg	37.5967	5.20663	11.9471	14.7692	148.518	4.73415	131.461	5.15299	6.70014	15.589	6.93778	97.9955	5.61635	8.77395	11.8298	5.8658	4.56536	7.33781	5.61871	5.92859	148.518
Gdnf	Clec4g	Gbp2	Gpr4	Ccl17		present in the listi	present in the list		present in the list	Bst2	0.21347	0.134907	0	0.0523836	0.755409	0.0382073	0.428359	2.3309	0.0393906	0.0160745	0.108609	0.4931	0	1.48704	0.517516	0.689409	0.0743583	0	0	0.146965	2.3309
Gfra3	Clec4n	Gbp2b	Gpr17	Ccl19		present in the listi	present in the list		present in the list	Btk	0	0	0	0	0.00140825	0.000822009	0	0.296851	0	0	0.0109234	0	0	0.437675	0	0.442581	0	0	0	0	0.442581
Gli2	Clec5a	Gbp3	Gpr31b	Ccl20					present in the list	Bves	0	0.00581588	0	0	0.00140825	0.00321176	0.00298008	0	0.00268262	0	0.0219545	0.00307053	0	0	0	0	0	0	0	0	0.0219545
Gli3	Clec7a	Gbp4	Gpr33	Ccl21a		present in the listi	present in the list		present in the list	C1qa	1.02415	0.0666875	0.56753	0.127189	0.105826	0.0562504	0.0433239	36.3674	0.0231319	0.0154062	0.0618526	0.0331564	0.00953025	20.3615	0.248467	26.1681	0	0	0.0453427	0.0837278	36.3674
Gm5849	Clec12a	Gbp5	Gprc5b	Ccl21b		present in the listi	present in the list		present in the list	C1qb	0.53473	0.0681676	0.278859	0.0790027	0.0929292	0.0522361	0.034457	34.3195	0.0529604	0.173421	0.0587369	0.0314929	0.0288641	19.3552	0.0101739	27.6356	0.0283954	0.0377562	0	0.0613348	34.3195
Gpr18	Clec12b	Gbp6	Gps2	Ccl21c	present in the list	present in the listi	present in the list		present in the list	C1qbp	1.11411	1.13614	2.12975	1.34202	0.809421	1.00695	0.967772	1.50248	1.34028	0.951959	1.38199	1.40789	2.16415	3.28949	1.31392	1.43407	1.1601	1.78365	0	0.484489	3.28949
Gpr35	Clnk	Gbp7	Gpsm3	Ccl22		present in the listi	present in the list		present in the list	C1qc	1.28699	0.101497	1.25398	0.331487	0.090226	0.0643569	0.0740351	40.7595	0.0315786	1.00947	0.00371288	0.0484251	0.336211	23.3079	0.0506524	34.4728	0.0807103	0.0891644	0.0481099	0.023685	40.7595
Gpr183	Clpb	Gbp8	Gpx1	Ccl24		present in the listi	present in the list		present in the list	C2	0	0.0319612	0	0	0.00109266	0.00341802	0.00413678	0.329009	0.00294361	0.00308371	0.00482307	0.00387473	0.0105695	0	0.166354	0.0129538	0.0581855	0	0	0	0.329009
Gpsm3	Cmklr1	Gbp9	Gpx2	Ccl25				present in the list		C2cd4a	0	0	0	0	0	0.00332236	0	0	0.00491469	0	0.0206499	0.00505142	0	0	0.0116784	0	0	0	0	0	0.0206499
Grem1	Cmtm3	Gbp10	Gpx4	Ccl26		present in the listi	present in the list		present in the list	C8g	0.0726598	0.0165204	0	0.0915656	0.0623235	0.0303649	0.0359499	0.0120567	0.0212632	0.0366824	0.00482307	0.0343522	0.0035138	0	0.265358	0	0	0.0610571	0	0.166412	0.265358
Gstp1	Cnot7	Gch1	Grn	Ccl27a		present in the listi		present in the list	present in the list	Cst7	0	0	0	0	0	0	0.00379369	0.26635	0	0	0	0	0	0	0	0.184035	0	0	0	0	0.26635
Gstp2	Cnpy3	Gfer	Gsdmd	Ccl27b					present in the list	Cacna1c	0.230214	0.018451	0.139966	0.0546962	0.0199119	0.278138	0.0645934	0.00465112	0.200192	0	0.11853	0.160119	0.0096103	0	0.396644	0	0.31863	0.220207	0	0.030954	0.396644
Hbegf	Cnr1	Gimap3	Gstp1	Ccl28		present in the listi			present in the list	Cacnb4	0.160967	0.0597116	0.63937	0.603499	0.0480516	1.2425	0.0316803	0.0272311	1.23198	0.12345	0.717103	0.00428238	0.414081	0	0.0419519	0	0.594522	0.381003	0	0.199835	1.2425
Hc	Coch	Gimap5	H2bc1	Ccn3		present in the listi	present in the list		present in the list	Defb20	0	0	0	0	0	0.00167407	0	0	0	0	0	0	0.0321633	0	0	0	0	0	0	0.0486204	0.0486204
Hgf	Col3a1	Gm43302	Hamp	Ccn4		present in the listi	present in the list		present in the list	Cactin	0.377734	0.146191	0.27025	0.205847	0.347208	0.109611	0.307054	0.103485	0.126093	0.259853	0.231989	0.246056	0.0411345	0	0.204699	0.163362	0.239565	0.13082	0	0.325645	0.377734
Hmgb1	Colec11	Gm45717	Havcr2	Ccnb2		present in the listi	present in the list		present in the list	Cadm1	0.718981	1.01878	0.377694	2.41932	0.888785	1.62785	0.69634	1.02639	2.14529	0.736413	0.967268	0.531813	1.19396	0.228715	0.266256	0.865137	0.531916	0.129469	0	1.68751	2.41932
Hmgb2	Colec12	Gp2	Hc	Ccnd3		present in the listi	present in the list	present in the list	present in the list	Hck	0	0	0	0	0.00442813	0.0109846	0.00179512	0.519203	0.0297905	0	0	0	0	0.153487	0.0155027	0.481297	0	0	0	0	0.519203
Hoxa1	Coro1a	Gper1	Hck	Ccr1	present in the list			present in the list	present in the list	Calca	0.0382801	0.0205312	0.124468	0.330747	0.00250165	0.072026	0	0	0.125361	0.00308371	0.0113978	0	0	0	0	0.0147905	0	0	0	0	0.330747
Hoxa2	Cplx2	Grn	Hdac5	Ccr1l1				present in the list		Calcrl	0.0885837	0.114245	0	0.0528989	0.294844	0.00863832	0.313879	0.059048	0.0179174	0	1.22436	0.170506	0	0	0.0340635	0.114735	0	0	0	0	1.22436
Hoxb9	Cr1l	Gsdmd	Hdac7	Ccr2		present in the listi	present in the list		present in the list	Bpifb1	0	0	0.101901	0	0.00796207	0.00926499	0.00336494	0	0	0	0	0.0129959	0	0	0	0	0	0	0	0	0.101901
Hrg	Cr2	Gsn	Hdac9	Ccr3	present in the list				present in the list	Calr	3.13056	3.60741	1.83727	3.12816	3.91692	2.23639	4.26971	4.49835	2.35535	4.67195	3.15321	3.71115	3.56729	3.19216	4.81403	4.21676	1.23755	1.56812	0.0713417	3.46961	4.81403
Hrh1	Cracr2a	Gzmb	Hgf	Ccr4	present in the list			present in the list	present in the list	Camk1d	0.315918	0.0476767	0.412055	0.0371505	0.020222	0.876797	0.0240186	0.352895	0.519574	0.192797	0.130994	0.0333621	0	0	0.0891511	0.370317	0.0355897	0	0	1.03865	1.03865
Hsd3b7	Crcp	Gzmc	Hif1a	Ccr5					present in the list	Caml	0.424613	0.351654	0.95464	1.1772	0.479801	0.433914	0.443554	0.213273	0.774276	0.394862	0.586658	0.377219	0.352446	0.12776	0.197116	0.19359	0.97754	0.467383	0.0250083	0.940409	1.1772
Hspb1	Crhr1	Gzmd	Hk1	Ccr6		present in the listi	present in the list		present in the list	Capg	0.175113	0.0185465	0	0	0.382804	0.00440999	0.32444	0.24902	0.00211595	0.0185022	0.0114587	0.230975	0.0286459	0.838588	0.14345	0.125099	0	0	0	0.15673	0.838588
Ifng	Crk	Gzme	Hmgb1	Ccr7					present in the list	Car2	1.65557	7.22024	0.566954	0.593646	1.55688	0.0708877	1.61374	0.135366	0.139517	8.04681	1.53803	1.68187	0.46029	0.414456	0.662178	0.0575452	0.17796	0.192179	5.36308	0.0787989	8.04681
Igfals	Crkl	Gzmf	Hmgb2	Ccr8		present in the listi	present in the list		present in the list	Bpi	0	0	0	0	0	0.00216877	0	0	0.000698171	0	0	0	0	0	0	0	0	0	0	0	0.00216877
Il1b	Crlf2	Gzmg	Hmox1	Ccr9		present in the listi	present in the list	present in the list	present in the list	Casp1	0	0.0114502	0	0.00953936	0	0.00768948	0	0.176579	0.0137264	0	0.00664929	0	0	0.172369	0	0.182962	0	0	0	0	0.182962
Il4	Crp	Gzmn	Hnrnpa0	Ccr10					present in the list	Casp3	0.140131	0.0347925	0.103366	0.304493	0.0136764	0.0812367	0.00918498	0.0255666	0.134473	0	0.0453742	0.0447153	0.0549069	0	0	0.0208544	0.207236	0.211314	0	0.0647739	0.304493
Il12a	Crtam	H2-Aa	Hp	Ccrl2				present in the list		Casp6	0.241078	0.132866	0	0.0926405	1.1002	0.0198141	1.05619	0.255779	0.0328466	0.110205	0.0611788	0.76489	0.161266	0.469219	0.322952	0.182092	0.0473633	0.0687785	0	0.289971	1.1002
Il16	Csf1	H2-Ab1	Hps1	Cd1d1		present in the listi	present in the list		present in the list	Casp8	0.0925402	0.0526601	0	0.0169773	0.660927	0.00648499	0.611656	0.613026	0.00351014	0.00925112	0.0620011	0.506094	0	2.35161	0.261729	0.606015	0.053734	0	0	0.0837453	2.35161
Il17b	Csf1r	H2-Bl	Hrh4	Cd1d2		present in the listi			present in the list	Cav1	0.428297	0.391845	0	0.0848747	1.3034	0.0707859	1.20348	0.021414	0.0761077	0.00616741	0.644558	0.800375	0.39818	0	0.190685	0.0550758	0	0	0	0	1.3034
Il17ra	Csf2	H2-Eb1	Hspd1	Cd2					present in the list	L3mbtl1	0	0	0.273627	0.0277051	0	0.0937418	0	0	0.0639661	0	0	0.0111874	0	0	0	0.0204777	0	0	0	0	0.273627
Il17rc	Csf3	H2-M3	Hyal1	Cd3d					present in the list	Cbfb	0.547514	1.31557	0.138885	0.417669	0.525875	0.167809	0.469119	0.677273	0.258198	0.223179	0.925776	0.614874	0.899888	0.934058	0.191524	1.81144	0.31336	0.240492	1.27097	0.733884	1.81144
Il23a	Csk	H2-Q7	Hyal2	Cd3e		present in the listi	present in the list		present in the list	Wfdc12	0	0	0	0	0	0	0	0	0	0	0	0	0.0314185	0	0	0	0	0	0	0	0.0314185
Il34	Cst7	H2-Q9	Hyal3	Cd3g		present in the listi	present in the list		present in the list	Slpi	0.0606323	0.0281808	0.141619	0	0.00283321	0.00184554	0.00151694	1.14182	0	0	0	0	0.167895	0.244395	0	0.0133279	0	0.0451463	0	0	1.14182
Isl1	Cst9	H60a	Icam1	Cd4		present in the listi	present in the list		present in the list	Wfdc3	0	0.00582351	0	0	0	0.0280744	0.00167363	0.00285224	0.0136799	0.00965279	0	0.00323025	0	0	0.0180038	0	0	0	0	0.208263	0.208263
Isl2	Cstdc2	H60b	Ido1	Cd5					present in the list	Mmp9	0	0	0	0	0.00579407	0.0144261	0.0709897	0	0.0143778	0	0	0.00326286	0	0	0.13503	0	0	0	0	0	0.13503
Itga1	Ctla4	H60c	Ier3	Cd5l		present in the listi	present in the list	present in the list	present in the list	Cd40	0.251355	0.00343702	0.0832667	0.0133376	0.944034	0.00628138	0.650408	0.00344579	0.00182366	0	0	0.660466	0	0	0.15131	0.00623702	0	0	0	0.0310119	0.944034
Itga2	Cts3	Havcr2	Ifi35	Cd6	present in the list					Ccdc141	0.774722	0.45189	0.308649	0.0969084	3.1344	0.0438032	2.80986	0.0228834	0.0241902	0.211879	0.152482	1.88187	0.0188944	0.576568	0.211198	0.0551741	0.0950223	0.0213568	0	0.0892633	3.1344
Itga9	Cts6	Hc	Ifng	Cd7					present in the list	Ocstamp	0	0.00411088	0	0	0	0.00222153	0.00221602	0.00400746	0.00325065	0	0	0	0.00342074	0	0.00572498	0	0	0	0	0	0.00572498
Itgam	Cts7	Hck	Igf1	Cd8a		present in the listi	present in the list	present in the list	present in the list	Zbp1	0	0	0	0	0.0011285	0	0.00494892	0.0505576	0	0	0	0	0	0	0	0	0	0	0	0	0.0505576
Itgav	Cts8	Herc6	Igh-7	Cd8b1	present in the list				present in the list	Edn3	0	0	0	0	0.315741	0.000956443	0.285958	0	0.00182892	0.245761	0	0.107406	0.00348067	0	0.454423	0.0111896	0.0811227	0	0	0	0.454423
Itgb2	Ctsc	Hexim1	Igh-8	Cd9					present in the list	Ccnb2	0.139578	0.0275356	0	0.0564742	0.0570054	0.00721561	0.0568081	0.115567	0.0110637	0.344947	1.37602	1.81231	0	0.0858516	0.0254254	2.6644	0	0	0	0.66241	2.6644
Itgb2l	Ctsg	Hk1	Ighg1	Cd14	present in the list	present in the listi			present in the list	Ccr10	0	0	0	0	0.0115044	0.00577494	0.00672964	0.00420648	0.00726068	0	0.0197251	0.0122519	0	0	0	0	0	0	0	0.020626	0.020626
Itgb3	Ctsh	Hmgb1	Ighg2a	Cd19					present in the list	Cdh26	0	0.00382856	0	0	0.00982671	0	0.00320718	0	0.00202968	0	0	0	0	0	0	0	0	0	0	0.174119	0.174119
Jam3	Ctsj	Hmgb2	Ighg2b	Cd22	present in the list					Lama5	0.144569	0.0379483	0.0703938	0.0578972	0.371969	0.00842667	0.266649	0	0.00211261	0	0	0.155101	0	0	0.0756786	0.012474	0	0.0267143	0	0.330869	0.371969
Jaml	Ctsk	Hmgb3	Il1a	Cd24a		present in the listi	present in the list	present in the list	present in the list	Cd14	0.0498932	0.35999	0.119904	0	0.0126715	0.00366206	0.00717989	1.0942	0	0.237417	0.00804816	0.0030508	0	1.46986	0.0109991	1.02699	0	0	0	0	1.46986
Kalrn	Ctsl	Hpx	Il1b	Cd27					present in the list	Cd151	0.851354	0.545195	0.126215	0.295188	2.70966	0.128144	2.79294	0.350149	0.120969	0.840483	0.222687	2.03024	0.286254	0.160751	2.68899	0.338633	0.20706	0.1496	0	0.43521	2.79294
Kdr	Ctsll3	Hsp84-2	Il1f10	Cd28		present in the listi	present in the list		present in the list	Cd1d1	0.0151866	0.0908761	0	0	0.174417	0.00462248	0.0893933	0.0598578	0.0120593	0.144338	0.159948	0.0818145	0	0	0.0443993	0.0147905	1.7476	0	0	0.272477	1.7476
Kif5a	Ctsm	Hsp90aa1	Il1r1	Cd33		present in the listi			present in the list	Cd1d2	0	0	0	0	0.00134447	0	0.00541447	0	0	0	0.0160594	0	0	0	0	0	0	0	0	0	0.0160594
Kif5b	Ctsq	Ifi27	Il1r2	Cd34					present in the list	Cd248	0.176505	0.00402786	0	0.0614529	0.0648344	0.00647296	1.84268	0.012123	0.0204039	0.0559642	0.0181325	1.04198	0	0	5.19897	0	0.0898134	0.0561426	0	0	5.19897
Kif5c	Ctsr	Ifi27l2b	Il1rap	Cd36		present in the listi	present in the list	present in the list	present in the list	Cd24a	3.31664	0.261884	4.04438	9.16732	0.567529	4.69734	0.468182	0.114443	7.42277	0.488432	0.964524	0.224278	0.7594	1.29726	0.621635	0.0746464	18.2172	2.92205	12.3619	9.2388	18.2172
Kit	Ctss	Ifi35	Il1rl1	Cd37					present in the list	Cd27	0	0.0414846	0	0	0.140701	0.0053928	0.0983166	0.0318866	0.0152201	0.00705069	0.0172281	0.0528558	0.00787482	0	0.103051	0.0422496	0.228279	0.0500925	0	0.0462881	0.228279
Klf7	Cuedc2	Ifi202a	Il1rl2	Cd38		present in the listi		present in the list	present in the list	Cd276	0.126222	0.120038	0	0	0.104029	0.140459	0.179458	0.0956235	0.148614	0.400697	0.2145	0.103358	0.0209576	0	0.0838898	0.114419	0.24428	0.0577754	0	0.276344	0.400697
L1cam	Cx3cl1	Ifi203	Il1rn	Cd40		present in the listi		present in the list	present in the list	Cd300a	0.0670264	0.0136204	0	0	0.00785584	0.00937571	0.0170222	2.64229	0.00693093	0	0.0113978	0.0154824	0	0.418158	0	0.931146	0	0	0	0	2.64229
Lama1	Cx3cr1	Ifi204	Il2	Cd40lg					present in the list	Cd34	1.94283	0.0493351	0.50096	0.311094	8.27288	0.0923915	6.55429	0.0965432	0.0745212	0.597543	0.142635	4.79695	0.66943	0.582751	0.25147	0.345772	0.0567908	0.0287356	0	0.0504465	8.27288
Lama2	Cxcl1	Ifi205	Il2ra	Cd44		present in the listi			present in the list	Cd38	0.00541615	0.217109	0.145632	0.0682091	0.334656	0.00989307	0.308731	0.190417	0.00250701	0.145138	0.0487551	0.165482	0.0035138	0	0	0.00666395	0	0	0.023128	0	0.334656
Lama3	Cxcl2	Ifi206	Il4	Cd46		present in the listi			present in the list	Cd3d	0	0	0	0	0.00323108	0.00424678	0	0	0	0	0.00440093	0.00203154	0.00332249	0	0	0	0	0	0	0	0.00440093
Lama5	Cxcl3	Ifi207	Il4ra	Cd47		present in the listi		present in the list	present in the list	Cd44	0.127239	0.945442	0	0.0244827	0.0293111	0.102203	0.0226203	0.0847791	0.0673403	0.383928	0.119311	0.0279355	0	0.219617	0.0878309	0.024467	0	0	0	0.344796	0.945442
Lamb2	Cxcl5	Ifi208	Il5ra	Cd48		present in the listi			present in the list	Cd46	0.0651827	0.0518467	0	0	0.0235607	0.0475669	0.0473503	0.00323173	0.0663742	0	0.0049206	0.0169789	0.0286459	0	0.0954182	0	0.0898134	0.0544024	0	0	0.0954182
Lamc2	Cxcl9	Ifi209	Il6	Cd55		present in the listi	present in the list		present in the list	Cd55	0.0433219	0.0128387	0	0.0770314	0.116635	0.0988077	0.0638166	0.00285224	0.0365527	0	0.0045823	0.0957398	0	0	0.139997	0.0190127	0	0	0	0.310201	0.310201
Lbp	Cxcl10	Ifi211	Il10	Cd55b		present in the listi		present in the list	present in the list	Cd68	0.080709	0.0429102	0.282754	0.00905312	0.0627465	0.029268	0.0707635	6.44903	0.0236046	0.0405864	0.0298477	0.0431889	0.240906	4.62223	0.0442131	4.91118	0	0	0.773036	0.0115704	6.44903
Lect2	Cxcl12	Ifi214	Il12b	Cd59a		present in the listi	present in the list		present in the list	Ptk6	0.0303106	0	0	0	0.000782783	0.00113612	0.0105537	0	0	0	0	0.00505142	0	0	0	0.0168795	0	0	0	0	0.0303106
Lef1	Cxcl13	Ifih1	Il13	Cd59b		present in the listi	present in the list		present in the list	Srms	0	0	0	0	0.023712	0	0.0340977	0	0	0	0	0.0167811	0	0	0	0	0	0	0	0	0.0340977
Lgals3	Cxcl14	Ifit1	Il16	Cd68		present in the listi			present in the list	Cd70	0	0	0	0	0	0	0	0	0.00449627	0	0.0151455	0	0	0	0	0	0.0701311	0	0	0	0.0701311
Lgals9	Cxcl15	Ifit2	Il17a	Cd70		present in the listi		present in the list	present in the list	Cd81	7.76056	15.484	3.81323	5.84188	9.62043	2.78935	12.3413	7.14104	3.3326	15.4178	11.0772	10.4261	16.5327	10.6343	14.2074	9.79235	2.93102	2.84223	0.795569	4.08825	16.5327
Lgi1	Cxcl16	Ifit3	Il17b	Cd74					present in the list	Cd83	0.351589	0.0748914	0.490416	0.0754245	0.411043	0.126836	0.23113	4.40974	0.124791	0	0.238414	0.153921	0.00332357	2.73339	0	5.68231	0.143547	0	0	0.0463433	5.68231
Lgmn	Cxcr1	Ifitm1	Il17c	Cd79a		present in the listi	present in the list		present in the list	Cd84	0.0598047	0.00330026	0	0.0775627	0.0280429	0.00317875	0	1.88904	0.005747	0	0.0109234	0	0	0.264382	0	1.01285	0	0	0	0	1.88904
Lgr4	Cxcr2	Ifitm2	Il17d	Cd79b		present in the listi			present in the list	Cd86	0.039736	0.00360522	0	0	0.00542365	0	0.00797254	2.04873	0.00409247	0.344947	0.00982758	0	0	0	0	1.33846	0	0	0	0	2.04873
Lhx1	Cxcr3	Ifitm3	Il17f	Cd80					present in the list	Cd9	2.19614	10.4535	0.920831	0.577881	0.414938	0.101944	0.316966	5.98185	0.080924	10.2347	8.31045	0.350865	11.3007	3.89778	1.47953	5.20877	0.447521	0.206872	0.0236911	5.84109	11.3007
Lhx2	Cxcr4	Ifitm6	Il17ra	Cd81					present in the list	Cd99l2	0.195618	0.262925	0.480128	1.02932	0.181529	1.12239	0.209385	0.162607	0.779363	0.553777	0.182115	0.113894	0.32251	0	0.238123	0.12211	0.359976	0.537522	0	0.277549	1.12239
Lhx3	Cxcr5	Ifitm7	Il17rb	Cd83		present in the listi	present in the list		present in the list	Cdc37	1.12662	0.582167	1.23281	1.62791	1.87912	0.672955	1.83841	1.2208	0.984871	0.813073	0.871514	1.78827	1.03882	0.774229	1.59231	1.11529	1.39806	1.41443	0.795569	0.550211	1.87912
Lhx4	Cxcr6	Ifna1	Il17rc	Cd84		present in the listi	present in the list		present in the list	Cdc42	6.35613	3.50985	10.1454	6.03057	5.45409	5.52379	5.40104	5.87478	5.68539	6.80394	4.61674	4.75076	8.54846	7.42791	3.82089	6.36474	4.54027	3.74631	2.90432	2.1583	10.1454
Lmtk2	Cyba	Ifnar1	Il17re	Cd86		present in the listi	present in the list		present in the list	Cdc42ep4	0.568471	1.40795	0.271132	0.316678	0.694474	0.139773	0.686692	0.0848606	0.239808	1.00555	0.529804	0.711883	0.0140552	0	0.977609	0.0920324	0.25246	0.313583	0	1.02324	1.40795
Lmx1a	Cybb	Ifnar2	Il18	Cd96		present in the listi		present in the list	present in the list	Foxp3	0	0.00217961	0	0	0	0.00084524	0.00244608	0.00616378	0	0	0	0.00331401	0	0	0	0	0	0	0	0	0.00616378
Lox	Cybc1	Ifnb1	Il18r1	Cd99					present in the list	Cdc73	0.00082764	0.269147	0.18846	0.222635	0.200179	0.264878	0.267864	0.0965515	0.210442	0.0150195	0.219442	0.234838	0.139111	0	0.363758	0.201179	0.477005	0.520481	0	0.366989	0.520481
Lpar1	Cyld	Ifng	Il18rap	Cd99l2	present in the list					Cdh13	0.425418	0.155864	0.308059	1.52574	0.104497	2.10953	0.0764244	0.0133628	1.28433	0.143559	1.06127	0.0552757	0.329818	0	0.00842125	0.0457289	0.053734	0.452675	0.0501875	0.0779561	2.10953
Lrp1	Cyp27b1	Ifnl2	Il20rb	Cd101	present in the list					Cdh4	0.0307833	0.0334095	0.124468	0.122125	0.00703878	0.308368	0.0767971	0.00257238	0.253914	0.163003	0.225144	0.0990158	0	0	0.183407	0	0.0701311	2.20744	0	0.318562	2.20744
Lrp2	Cyrib	Ifnl3	Il22	Cd109				present in the list		Cdh5	0.704635	0.0116973	0.288604	0.0847193	2.96199	0.0251163	2.44287	0.0149612	0.0323652	0.601559	0.0386498	1.87717	0.124388	0	0.892586	0.0668027	0.0404924	0	0.0273694	0.0242901	2.96199
Lrtm1	Cysltr1	Igf2	Il22ra2	Cd151		present in the listi			present in the list	Gata1	0	0	0	0	0.00161554	0	0.00111065	0	0	0	0	0	0	0	0	0	0	0	0.023128	0	0.023128
Lrtm2	D1Pas1	Igha	Il23a	Cd160	present in the list					Cdk5r1	1.15291	0.0760376	2.56868	2.9159	0.0594607	4.02498	0.0777119	0.192786	3.35031	0.836606	0.823364	0.0541164	0.0106935	0.0893368	0.0275012	0.365566	4.41238	2.44026	0.0250083	0.0136027	4.41238
Lsp1	D6Wsu163e	Ighd	Il23r	Cd177					present in the list	Cdk5rap3	0.980536	0.326698	0.911805	0.332695	0.280592	0.272633	0.285835	0.301579	0.344469	0.486217	0.567503	0.330933	0.767452	0	0.612708	0.271305	0.253568	0.324891	0	0.510373	0.980536
Lyn	Dab2ip	Ighe	Il25	Cd180				present in the list	present in the list	Cebpa	0.025266	0.049815	0	0.0571768	0.00345103	0.00771875	0.0408707	1.24754	0	0	0.030972	0	0	0.809562	0.115038	0.625545	0.0415669	0.220003	0	0.0596386	1.24754
Lyst	Dapk1	Ighg	Il27	Cd200				present in the list	present in the list	Cebpb	0.329789	0.95583	0	0.141785	0.403914	0.20419	1.3405	2.66596	0.149944	0.358663	0.285534	0.936064	0.0025957	3.00304	4.18682	3.30217	0.0355897	0.151163	0	2.83683	4.18682
Maco1	Dapk3	Ighg1	Il31ra	Cd200r1				present in the list		Agtr2	0	0	0	0	0	0	0	0	0	0	0	0	0	0	0.0348926	0	0	0	0	0	0.0348926
Mapk1	Dbnl	Ighg2a	Il33	Cd209a		present in the listi	present in the list		present in the list	Cebpg	0.465518	0.326912	0.386344	0.000748254	0.57765	0.285227	0.548782	0.491639	0.269099	0.113832	0.429849	0.526461	0.0859867	0.12776	0.266835	0.551711	0.631525	1.06076	0	0.750689	1.06076
Mapk3	Dclre1c	Ighg2b	Il34	Cd209b				present in the list		Celf1	0.53039	0.723421	0	0.585283	0.608813	1.31545	0.738064	0.823043	1.22291	0.309468	0.953958	0.648358	0.167635	0.160751	0.789178	0.818288	1.24814	0.942462	0	1.09207	1.31545
Mapk8ip3	Dcst1	Ighg2c	Il36a	Cd209c	present in the list					Celsr3	0	0.00358614	0.146224	0.147506	0.000685393	0.168093	0.0032231	0.00955646	0.168672	0	0.0276017	0	0	0	0.0113295	0	0.129716	0.21209	0	0	0.21209
Matn2	Ddx1	Ighg3	Il36b	Cd209d		present in the listi	present in the list		present in the list	Sh2d1a	0	0	0	0	0	0.00295562	0	0	0.0148557	0	0	0	0	0	0	0	0	0	0	0	0.0148557
Mcu	Ddx3x	Ighm	Il36g	Cd209e		present in the listi			present in the list	Sash3	0	0	0	0	0	0.000841362	0	0.307449	0	0	0	0	0	0.128046	0	0.251929	0	0	0	0	0.307449
Mdk	Ddx21	Ighv1-4	Il36rn	Cd226		present in the listi	present in the list		present in the list	Elf4	0	0	0	0	0.00580197	0.00156263	0.013821	0.190417	0	0	0	0.0124481	0	0	0.0470046	0.104604	0	0	0	0.0751403	0.190417
Mef2c	Ddx58	Ighv1-5	Irak2	Cd244a					present in the list	3830403N18Rik	0	0.00220018	0	0	0.00166066	0.000915876	0.00208813	0.0390748	0	0	0	0	0	0	0	0.0182574	0	0	0	0	0.0390748
Megf8	Ddx60	Ighv1-7	Irf3	Cd247		present in the listi	present in the list		present in the list	Cfi	0	0	0	0	0.0143926	0	0.0166044	0	0	0	0.0144373	0	0	0	0.148251	0	0	0	0	0	0.148251
Met	Defa1	Ighv1-9	Irf5	Cd248		present in the listi	present in the list		present in the list	Cfp	0	0.0321622	0	0.046834	0.0252095	0.0229372	0.0255132	0.181049	0.0143142	0	0.0144373	0.0249301	0.00787482	0	0.104572	0.0334679	0.053734	0	0	0.0121146	0.181049
Mif	Defa2	Ighv1-11	Isl1	Cd274					present in the list	Chd2	0.176935	0.401726	0.443602	0.143437	0.363655	0.290894	0.379932	0.344627	0.300853	0.0224569	0.512574	0.326834	0.0591616	0	0.371297	0.419298	0.359757	0.376989	0	0.372709	0.512574
Mir9-1	Defa3	Ighv1-12	Itga2	Cd276					present in the list	Chd7	0.298147	0.331373	0.098282	0.0590012	0.382684	0.00706579	0.307078	0.498654	0.0266676	0.246454	1.97516	0.330866	0.336736	0	0.121007	0.499704	1.28518	0.539684	0	0.501777	1.97516
Mir9-2	Defa4	Ighv1-15	Itgam	Cd300a		present in the listi	present in the list	present in the list	present in the list	Chid1	0.37981	0.429957	0.279516	0.667571	0.126612	0.438165	0.138721	0.209406	0.540493	0.516233	0.244686	0.123448	0.158719	0.251206	0.347785	0.190625	0.0435912	0.319761	0	0.466862	0.667571
Mir9-3	Defa5	Ighv1-16	Itgav	Cd300c				present in the list		Chil1	0.131587	0.195714	0.0944127	0	0	0.0277564	0.00458283	0.0230168	0.00963814	0.327439	0.0773873	0	0	0.0814651	0.00903489	0.0413787	0	0	0	0.0462545	0.327439
Mir200a	Defa6	Ighv1-18	Itgb1	Cd300c2	present in the list					Chl1	1.16353	0.72688	1.66602	2.41548	0.0880262	3.91663	0.0396688	0.0560124	2.98865	0.447751	0.864545	0.0430091	0.172412	0.182535	0.0287347	0.0850309	0.21525	1.34651	0.0768918	0.171724	3.91663
Mir200b	Defa7	Ighv1-19	Itgb2	Cd300e	present in the list					Chn1	0.922588	0.460066	3.14551	1.96682	0.0449439	2.70559	0.295483	0.0560754	1.3863	0.814759	0.378655	0.309026	0.0391401	0	0.838592	0.033554	0.443082	0.459861	0.023128	0.255884	3.14551
Mir200c	Defa8	Ighv1-20	Itgb2l	Cd300lb					present in the list	Chrna4	0.0523952	0.0161926	0	0.132717	0.00262731	0.236399	0.0060352	0.00142846	0.230496	0.0115108	0.500081	0	0.0147148	0	0.0413136	0	0	0	0	0	0.500081
Mir376a	Defa9	Ighv1-22	Itgb6	Cd300ld				present in the list		Chst1	1.10714	0.858871	1.29657	2.43045	1.63913	1.54518	0.849182	0.102762	1.63913	0.746294	0.354232	0.758396	0.038374	0	0.119555	0.0158954	0.0776925	0.388399	1.29046	0.0522703	2.43045
Mmp28	Defa10	Ighv1-23	Itih4	Cd300ld3				present in the list	present in the list	Chst2	1.2938	7.21629	0.9742	1.46885	1.17664	1.04842	1.35625	0.114982	1.53172	5.32794	2.28376	1.30283	1.10492	0	1.31487	0.0379814	0.14012	3.99251	0.0842852	0.133703	7.21629
Mnx1	Defa11	Ighv1-24	Jak2	Cd300lf					present in the list	Chst3	0	0.0900017	0	0	0.00659045	0	0.0283293	0	0	0.00796883	0.123935	0.0441902	0.766292	0	0.0158487	0	0	0	0	0	0.766292
Mospd2	Defa13	Ighv1-26	Jam3	Cd300lg					present in the list	Ciapin1	0.775853	0.426031	0.412932	0.385389	0.729151	0.355539	0.731517	0.294986	0.429235	0.501236	0.479364	0.657175	0.644877	0.082672	0.523319	0.289559	0.760197	0.453098	0	0.147425	0.775853
Mpp1	Defa14	Ighv1-31	Kars	Cd320					present in the list	Cib1	0.318112	1.21309	0.236001	0.105578	0.570521	0.111137	0.559577	0.968207	0.086983	1.57255	0.281822	0.52595	0.524187	0.95384	0.668856	0.715166	0.0878353	0.496156	0	1.88466	1.88466
Msmp	Defa15	Ighv1-34	Kdm6b	Cdc37		present in the listi	present in the list		present in the list	Cited1	0.00154037	0.0386456	0	0.0327076	0	0.0444847	0.000843667	0	0.0681212	0.089552	0.22225	0	0	0	0.0808484	0	0.0417564	0	0	0.0499183	0.22225
Mst1	Defa16	Ighv1-36	Kit	Cdc42					present in the list	Cited2	0.231219	0.413074	0.237436	0.182038	0.270937	0.409949	0.640716	1.79019	0.834878	0.586275	0.312943	0.328465	0.0168684	0.57663	1.63339	1.05037	2.09503	2.0842	0.0397046	0.62494	2.09503
Mstn	Defa17	Ighv1-37	Kl	Cdc42ep2					present in the list	Il2rg	0.0919951	0.00988245	0	0.00299302	0.779741	0.00279374	0.622655	0.113248	0.0169117	0	0	0.52245	0	0	0	0.267957	0	0	0	0.0225251	0.779741
Mtus1	Defa20	Ighv1-39	Klk1b1	Cdc42ep4	present in the list	present in the listi		present in the list	present in the list	Cxcr3	0.0467421	0	0	0	0	0	0	0.0154855	0	0	0	0	0	0	0	0	0	0	0	0	0.0467421
Mycbp2	Defa21	Ighv1-42	Klkb1	Cdc73		present in the listi	present in the list		present in the list	Clec2d	0.0266641	0.0149941	0	0	0.352578	0.00588354	0.331693	0.11291	0.00233077	0	0.124193	0.160909	0.191755	0	0.0724233	0.0460977	0	0	0	0	0.352578
Myh10	Defa22	Ighv1-43	Klrh1	Cdh17					present in the list	Clec2g	0	0.0013685	0	0	0	0	0	0.00535011	0	0	0.00664929	0	0	0	0	0	0	0	0	0.0682757	0.0682757
Myo9b	Defa23	Ighv1-47	Kng1	Cdh26				present in the list		Clock	0.082993	0.430294	0.246943	0.142845	0.287915	0.481759	0.368527	0.301325	0.443251	0.326592	0.578631	0.348663	0.212678	0.488281	0.541665	0.13011	0.353994	0.446343	0	0.323898	0.578631
Myot	Defa24	Ighv1-49	Kpna6	Cdin1		present in the listi	present in the list		present in the list	Clpb	0.133349	0.237035	0	0.450318	0.122712	0.117799	0.159567	0.0984868	0.152064	0.330742	0.370082	0.248201	0.0670261	0	0.196916	0.264238	0.0701311	0.0670443	0	0.107589	0.450318
Mypn	Defa25	Ighv1-50	Krt1	Cdk5rap3					present in the list	Clptm1	0.782366	1.14272	0.41386	1.00528	1.17586	0.525281	1.18522	0.856004	0.479824	1.2053	0.886136	1.13254	0.509847	0.306373	0.722249	1.06902	0.635345	0.396469	0	0.530074	1.2053
Nbl1	Defa26	Ighv1-52	Krt16	Cdk6	present in the list					Fgf16	0	0	0	0	0	0.00746456	0.00174085	0	0.0137079	0	0	0	0	0	0	0	0	0	0	0	0.0137079
Ncam1	Defa27	Ighv1-53	Lacc1	Cdk13	present in the list	present in the listi		present in the list	present in the list	Cysltr1	0	0.00107752	0	0	0	0	0.0431693	0.177383	0	0	0	0.0363072	0	0	0.0730188	0.119827	0	0	0	0	0.177383
Nckap1l	Defa28	Ighv1-54	Lat	Cdkn1a					present in the list	Clu	1.63131	13.3583	0.140158	1.7355	0.101578	0.451403	0.0872472	0.0903242	0.64087	12.4736	2.0774	0.0243689	0.207287	0.176753	1.13421	0.110177	0	0.11974	0.0196028	7.0093	13.3583
Nectin1	Defa29	Ighv1-55	Lbp	Cdkn1c	present in the list	present in the listi			present in the list	Cmtm3	0.461031	0.553285	0.233574	0.0996368	0.936519	0.0200607	0.910569	1.1199	0.0586675	0.721939	0.484149	0.939402	0.0118617	2.03097	0.983138	0.770501	0.416689	0.210814	0	0.473595	2.03097
Neo1	Defa30	Ighv1-56	Ldlr	Cdkn2a	present in the list					Cmtm5	0.415618	2.15266	0	0.191884	0.0113255	0.00727557	0.0124562	0.021797	0.00239746	0.23204	0.71723	0.00520937	1.34723	0	0.0347211	0	0	0	0	0.168229	2.15266
Neurog2	Defa31	Ighv1-58	Lep	Cdkn2b					present in the list	Cnn2	0.43289	0.0165521	0.202038	0.0309459	2.03669	0.0265029	3.05119	0.144474	0.0627704	0.344947	0.0160821	2.57418	0.0315794	0.268187	4.2164	0.113948	0.305515	0.0373878	0	0.0293377	4.2164
Nexn	Defa34	Ighv1-59	Lgals9	Ceacam1					present in the list	Cnot4	0.390637	0.567089	0.605508	0.488928	0.569087	0.960228	0.570832	0.463421	0.868073	0.35647	0.995235	0.686309	0.298033	0	0.501873	0.625761	0.556825	0.809579	0	0.622531	0.995235
Nfasc	Defa35	Ighv1-61	Lias	Ceacam20		present in the listi	present in the list		present in the list	Cnot7	1.01434	0.513847	1.52562	0.85552	0.62167	1.40766	0.52486	0.307947	1.4288	0.949425	0.852445	0.499638	0.894031	0.546362	0.411314	0.467515	1.62595	1.96027	0	0.567446	1.96027
Nfib	Defa37	Ighv1-62-2	Lilra5	Cebpa		present in the listi		present in the list	present in the list	Cnr1	0.773211	0.0920933	0.89297	0.972242	0.0647669	1.22883	0.0216387	0.0282809	3.56731	0.167406	0.119398	0	0.0422312	1.8121	0.0166731	0	0.314234	1.18278	0	0.0121146	3.56731
Ngfr	Defa38	Ighv1-62-3	Lilrb4a	Cebpb	present in the list					Cntn2	0	0.00507568	0.134724	0.0982034	0.00720845	0.305439	0.00274149	0.00607366	0.229955	0	0.00664929	0	0	0	0.0158487	0	0.179019	0.552289	0	0	0.552289
Ninj1	Defa39	Ighv1-63	Lilrb4b	Cebpd	present in the list					Cntn4	0	0.00370856	0.119506	0.249765	0.00447744	0.195321	0.00126137	0	0.19039	0	0.247144	0	0.0043797	0	0	0	0	0.0356743	0	0	0.249765
Nkx2-1	Defa40	Ighv1-64	Lipa	Cebpe	present in the list					Cntn6	0.168445	0.0120953	0.434315	0.276615	0.0101409	0.399264	0.000843667	0.00417015	0.24552	0	0.199652	0.00821785	0.0774916	0	0.0116784	0	0	0	0	0	0.434315
Nod2	Defa41	Ighv1-66	Loxl3	Cebpg				present in the list		Cntnap2	0.254187	0.182535	0.0703938	0.360933	0.0384775	0.873324	0.0331019	0.0117352	0.872497	0.568007	0.120321	0.0395335	0	0	0.0414008	0	0.104232	2.88906	0	0.337528	2.88906
Nog	Defa42	Ighv1-67	Lpcat3	Cfb		present in the listi	present in the list		present in the list	Coch	0.101376	0	0.216026	0.378612	0.000855304	0.140017	0.00272496	0	0.0746464	0	0.00806393	0	0	0	0.0269263	0	0	0	0	0	0.378612
Notch1	Defa-rs2	Ighv1-69	Lpl	Cfc1		present in the listi			present in the list	Il13ra2	0	0	0	0	0	0	0	0	0.0024199	0	0	0	0	0	0.145835	0	0	0	0	0	0.145835
Notch3	Defa-rs10	Ighv1-72	Lrfn5	Cfd					present in the list	Col24a1	0	0	0	0	0	0.0139371	0	0	0.00959821	0	0.0286094	0	0	0	0.0293869	0	0	0	0	0	0.0293869
Nova2	Defa-rs12	Ighv1-74	Lrrc19	Cfh					present in the list	Alas2	0.490733	0.0101908	0.147423	0.124822	0.677076	0.00840118	0.170934	0.0399386	0	0	0	0.0982902	0	0	0	0	0.0701311	0.0666648	20.5087	0	20.5087
Nptn	Defb1	Ighv1-75	Lrrk2	Cfhr2		present in the listi			present in the list	Col3a1	0.173438	0.00168018	0	0.0340496	0.0247767	0.00838959	0.500376	0.0180249	0.0216826	0.345507	0.0197012	0.506402	0	0.473418	11.0869	0.0166609	0	0.0356743	0.0321172	0.0274933	11.0869
Nr4a1	Defb2	Ighv1-76	Lta	Cfhr4	present in the list	present in the listi	present in the list		present in the list	Coro1a	0.348545	0.03685	1.9467	0.919056	0.085502	0.59691	0.0485074	3.20142	0.626734	0.0567747	0.236441	0.0322304	0.317905	6.01062	0.0090019	5.01612	0.203618	0.466977	0.0559136	0.0294927	6.01062
Nr4a3	Defb9	Ighv1-77	Ltb4r1	Cfi		present in the listi			present in the list	Bmx	0	0	0	0	0.0272045	0	0.0744162	0	0	0	0	0.00396165	0	0	0	0	0	0	0	0.0321495	0.0744162
Nrcam	Defb10	Ighv1-78	Ltb4r2	Cfp		present in the listi	present in the list	present in the list	present in the list	Tlr7	0	0	0	0	0.0108951	0	0.00172033	0.550898	0	0	0	0	0	0	0	0.281255	0	0	0	0	0.550898
Nrg1	Defb11	Ighv1-80	Lxn	Cftr		present in the listi			present in the list	Cplx2	2.39786	0.512973	3.22048	5.94779	0.0933381	6.15597	0.141634	0.111581	5.47016	1.06048	0.270597	0.040412	0.586829	0.488281	0.0841625	0.110855	0.708066	0.864076	0.223316	0.808863	6.15597
Nrg3	Defb12	Ighv1-81	Ly86	Cgas		present in the listi	present in the list		present in the list	Cr1l	0.389524	0.399804	0	0.192264	0.648836	0.107054	0.702697	0.433992	0.250752	0.459089	0.301131	0.640139	0.0465817	0	0.719231	0.333673	0.282458	0.19426	0	0.0314982	0.719231
Nrp1	Defb15	Ighv1-82	Ly96	Ch25h		present in the listi	present in the list	present in the list	present in the list	Cr2	0	0.00455121	0	0	0	0.0151801	0	0	0	0	0.0643832	0	0	0	0	0	0	0	0	0	0.0643832
Nrp2	Defb18	Ighv1-84	Lyn	Chd2					present in the list	Gm9733	0	0.00906546	0	0	0.00317717	0.00535164	0	0	0	0	0	0	0	0.0814651	0	0	0	0	0	0	0.0814651
Ntf3	Defb19	Ighv1-85	Macir	Chd7					present in the list	Sirpb1b	0	0	0	0	0.00303283	0	0.000897185	0.00866124	0	0	0	0	0	0	0	0	0	0	0	0	0.00866124
Ntn1	Defb20	Ighv2-2	Map2k3	Chga						Sirpb1c	0	0	0	0	0.00264243	0	0	0.0112424	0	0	0	0	0	0.0814651	0	0	0	0.0444824	0	0	0.0814651
Ntn3	Defb21	Ighv2-3	Mapk8	Chia1		present in the listi	present in the list		present in the list	Crcp	0.543267	0.277032	1.16552	0.301301	0.280464	0.567327	0.343325	0.354856	0.563873	0.321862	0.30187	0.213599	0.344739	0	0.564399	0.258463	0.295174	0.426393	0	0.208696	1.16552
Ntn5	Defb22	Ighv2-4	Mapk14	Chid1	present in the list				present in the list	Creb1	0.241696	0.269292	0.397144	0.159605	0.301412	0.235915	0.344951	0.302467	0.252695	0.00796883	0.291088	0.389374	0.125532	0.784624	0.280832	0.282086	0.472333	0.209817	0	0.231493	0.784624
Ntrk1	Defb25	Ighv2-5	Mapkapk2	Chrna4	present in the list				present in the list	Creb3	0.365253	0.28509	0.364901	0.308668	0.432897	0.220496	0.388725	0.245409	0.267836	0.407681	0.397535	0.300291	0.527844	0	0.419109	0.332604	0.303012	0.205287	0	0.256571	0.527844
Ntrk3	Defb29	Ighv2-6	Mas1	Chrna7		present in the listi		present in the list	present in the list	Trim55	0	0	0	0	0.00194385	0	0	0	0	0	0	0.00265716	0	0	0	0.0147905	0	0	0	0	0.0147905
Nup85	Defb30	Ighv2-6-8	Mcph1	Chrnb2				present in the list		Crh	0	0	0	0.10045	0	0.0118528	0.00262528	0	0.907935	0	0	0	0.0025957	0	0	0	0	0	0	0	0.907935
Ocm	Defb34	Ighv2-7	Mdk	Chst2	present in the list	present in the listi	present in the list		present in the list	Crk	0.670419	0.663396	0.932187	0.392814	1.2593	1.06851	1.30194	0.636069	0.727224	0.147692	0.864134	1.19901	0.721315	0.6605	0.508159	0.552213	0.260049	0.310979	0.0194862	0.554348	1.30194
Olfr17	Defb35	Ighv2-9	Mecom	Chst3	present in the list	present in the listi			present in the list	Crkl	0	0.003776	0	0	0.00711852	0.0147378	0.00960103	0.00406104	0.0104024	0	0.00909673	0.00343757	0.0319695	0	0	0.0111896	0	0.0434675	0	0.0274933	0.0434675
Olfr160	Defb36	Ighv2-9-1	Mefv	Chst4		present in the listi		present in the list	present in the list	Crlf2	0.663756	0.120502	0.407362	0.804391	0.609947	0.462112	0.522386	0.490579	0.470243	0.118862	0.404435	0.511284	0.0246401	0.224029	0.400591	0.445205	0.262238	0	0	0.170703	0.804391
Otx2	Defb37	Ighv3-1	Mep1b	Chuk		present in the listi			present in the list	Tnfsf10	0	0.00133083	0	0	0.172799	0.00169095	0.105777	0.0121009	0	0	0	0.0764227	0	0	0.0170545	0.00666395	0	0	0	0	0.172799
Oxsr1	Defb38	Ighv3-3	Metrnl	Ciao3	present in the list					Crmp1	2.86698	0.136759	8.10287	5.13614	0.161127	8.95294	0.103008	0.180309	5.58095	0.307151	0.626657	0.162701	0.394782	0.714403	0.0560315	0.208092	3.63018	2.44518	0.0618951	0.101777	8.95294
P2rx4	Defb39	Ighv3-4	Mfhas1	Ciapin1					present in the list	Crtc3	0.359866	0.419244	0	0.121828	0.394941	0.207175	0.500463	0.214448	0.25611	0.0186691	0.378858	0.49522	0.105336	0	0.416434	0.239616	0.579044	0.610786	0	1.8913	1.8913
P2ry12	Defb40	Ighv3-5	Mgll	Cib1				present in the list	present in the list	Mecom	0.0848745	0.0131055	0	0.00224476	0.874131	0.00768568	0.796723	0	0.011361	0	0	0.491536	0	0	0	0	0	0	0	0.0310158	0.874131
Padi2	Defb41	Ighv3-6	Mif	Ciita	present in the list	present in the listi	present in the list	present in the list	present in the list	Csf1r	0.547392	0.0558092	0.0549179	0.0376302	0.0359914	0.0401071	0.0148709	10.9149	0.0295435	0	0.0543975	0.0191628	0	7.52084	0.0540886	11.7425	0	0.0327099	0.0580947	0.134229	11.7425
Parva	Defb43	Ighv3-8	Mir21a	Cited1		present in the listi			present in the list	Csk	0.763879	0.24315	0.358399	0.221722	0.373075	0.660815	0.861852	0.781003	0.746437	0.0147231	0.575398	0.815132	0.670023	1.00448	1.3388	0.913705	0.41155	0.352177	0	0.145932	1.3388
Pax6	Dennd1b	Ighv4-1	Mir147	Cited2				present in the list		Cspg4	0.0978946	0.012603	0.103963	0.048086	0.0268706	0.00843157	0.758086	0.0532196	0.013971	0	1.69645	0.79992	0	0	2.43838	0	0	0.159599	0	0.0162595	2.43838
Pde4b	Dgkz	Ighv5-2	Mir155	Cklf					present in the list	Ctc1	0.138187	0.10516	0	0.0506725	0.132729	0.144393	0.144954	0.452428	0.168476	0.00624021	0.324696	0.166771	0.00674432	0.0865172	0.101528	0.323242	0.0891941	0.235358	0	0.343503	0.452428
Pde4d	Dhx9	Ighv5-4	Mir301	Clcf1				present in the list	present in the list	Ctla2a	5.08346	0.126206	0.935492	0.539217	18.6258	0.144512	12.3998	0.226622	0.167202	0.134177	0.145645	8.72801	0.91117	1.13285	0.151336	0.591393	0.430903	0.189244	0.0648087	0.185793	18.6258
Pdgfa	Dhx36	Ighv5-6	Mir324	Cldn18					present in the list	Ctnnb1	2.43167	1.58923	1.10135	1.27492	3.16028	1.25926	3.01316	1.11913	0.964207	0.742416	1.60104	2.58174	2.00468	3.22813	1.89428	1.19202	1.52291	1.14722	0.0429747	2.8681	3.22813
Pdgfb	Dhx58	Ighv5-9	Mir883b	Clec1b				present in the list	present in the list	Ctnnbip1	3.35382	9.50356	2.49637	2.12416	4.02211	3.03283	3.55839	0.953446	2.3849	4.74116	3.18314	3.16132	1.08711	0.934492	1.13408	0.865298	1.56593	1.13666	1.5112	1.38182	9.50356
Pdgfd	Dlg1	Ighv5-9-1	Mir7116	Clec2d					present in the list	Ctnnbl1	0.185354	0.119054	0.725517	0.19343	0.452485	0.114806	0.334118	0.18095	0.189984	0.249834	0.546897	0.270604	0.0611117	0.866641	0.371408	0.343707	1.53039	0.187437	0	0.107401	1.53039
Pdgfra	Dll1	Ighv5-12	Mir7578	Clec2g					present in the list	Ctps	0.300747	0.0930015	0.656239	0.200629	0.182594	0.360436	0.133379	0.105779	0.378616	0.120512	0.390054	0.338653	0.26001	0	0.0530055	0.106137	0.154667	0.408286	1.27097	0.0317749	1.27097
Pdgfrb	Dmbt1	Ighv5-12-4	Mmp8	Clec2i					present in the list	Ctr9	0	0.249013	0.247959	0.12381	0.213391	0.286018	0.250016	0.120787	0.286497	0.350123	0.449646	0.2917	0.508267	0	0.425232	0.145819	0.496888	0.315746	0	0.399489	0.508267
Pf4	Dnaja3	Ighv5-15	Mrgpra3	Clec4a1		present in the listi		present in the list	present in the list	Ctsc	0.155299	0.361563	0.0856458	0.181237	0.179309	0.00519033	0.247648	3.63518	0.0140545	0.278671	0.17373	0.393587	0	1.42164	0.36071	2.87347	0	0	0	0.0193836	3.63518
Pgf	Dnase1	Ighv5-16	Ms4a2	Clec4a2		present in the listi			present in the list	Ctsh	1.22622	0.125092	0.632398	0.14939	5.33528	0.0348747	4.18476	2.64381	0.05118	0.979638	0.0456649	3.18115	0	2.04919	2.00135	1.71683	0	0.162177	1.52642	2.85592	5.33528
Pik3c2g	Dnase1l3	Ighv5-17	Msmp	Clec4a3		present in the listi			present in the list	Ctsk	0.0635611	0.00637031	0.127107	0.0687931	0.0104834	0.0175359	0.0924429	0.00447786	0	0.0440315	0.00435105	0.208757	0.391621	0	1.02935	0	0	0	0	0	1.02935
Pik3cd	Dnase2a	Ighv6-3	Mtor	Clec4a4		present in the listi			present in the list	Ctsl	2.20889	3.83411	1.32801	2.2548	2.3515	0.439831	1.64535	13.8216	0.770958	5.72079	1.61233	0.977363	3.6456	5.89907	3.60978	6.4616	0.455764	1.08812	0.0620977	1.37337	13.8216
Pik3cg	Dock2	Ighv6-4	Muc19	Clec4b1		present in the listi		present in the list	present in the list	Ctss	0.932996	0.0379817	0.417887	0.175052	0.108671	0.0409804	0.042665	16.1829	0.0400664	0	0.0200922	0.0477812	0	12.9339	0.0170637	11.2225	0.0952579	0.0231973	0.0321172	0.0274933	16.1829
Pikfyve	Dock10	Ighv6-5	Mvk	Clec4b2	present in the list					Cttn	0.224056	0.4004	0.411789	0.450759	0.576624	0.774091	0.705112	0.0241937	0.633296	0.620971	0.408838	0.481061	0.742786	0	0.914892	0.023128	0.577489	0.277692	0	0.52261	0.914892
Pip5k1a	Dock11	Ighv6-6	Myd88	Clec4d					present in the list	Cul4a	0.300696	0.278946	0.652403	0.400852	0.384736	0.526926	0.333304	0.212658	0.44395	0.512578	0.130818	0.330735	0.315504	0.0991434	0.310659	0.191547	0.529735	0.394159	0.023128	0.362775	0.652403
Pip5k1c	Dpp4	Ighv6-7	Mylk3	Clec4e	present in the list	present in the listi	present in the list	present in the list	present in the list	Cx3cl1	0.802886	0.0519102	0.143312	1.36446	0.0702394	2.0437	0.108566	0.0333965	1.33416	0.0812576	0.103439	0.0679082	0.0804046	0	0.0190606	0.0237171	0.0292644	0.296382	0	0.180963	2.0437
piza	Drd2	Ighv7-2	Myo5a	Clec4f	present in the list	present in the listi	present in the list	present in the list	present in the list	Cx3cr1	0.342329	0.053102	0.0897038	0.164545	0.0702385	0.0447595	0.0119823	10.991	0.00924013	0	0.0160477	0.015385	0.00622634	3.72389	0	12.2249	0	0	0	0.117352	12.2249
Pla2g6	Dtx3l	Ighv7-4	Naip1	Clec4g	present in the list	present in the listi			present in the list	Cxcr4	0.147877	0.0682079	0	0	0.375933	0.00170056	0.511053	0.166325	0.0144296	0.379285	0.0408415	0.180301	0	0	0.0563456	0.0133279	0	0.575767	0	0.524022	0.575767
Pla2g7	Dusp3	Ighv8-2	Naip2	Clec4n		present in the listi	present in the list	present in the list	present in the list	Cyba	0.832408	0.427032	0.110681	0.178517	3.77617	0.0398175	2.68485	14.8208	0.0508821	0.487833	0.09617	2.7978	0.0500326	7.88701	1.94599	8.32214	0.0771566	0.134263	1.32237	0.986995	14.8208
Pla2g10	Dusp10	Ighv8-4	Naip5	Clec5a		present in the listi	present in the list	present in the list	present in the list	Cybb	0	0.00222537	0	0	0.0211707	0.00134552	0.00225357	0.930513	0.00390198	0	0.0281627	0	0	0	0	0.144708	0	0	0	0	0.930513
Plec	Dusp22	Ighv8-5	Naip6	Clec7a	present in the list					Cyfip1	0.408451	0.76265	0.153069	0.116083	0.486046	0.160438	0.543929	2.27509	0.159397	1.28969	0.536852	0.590904	0.0929859	0.963705	0.288348	3.14367	0.133946	0.104206	0	0.557057	3.14367
Plekhg5	Dysf	Ighv8-6	Naip7	Clec12a		present in the listi	present in the list	present in the list	present in the list	Cyld	0.221889	0.141901	0.0482188	0.28709	0.0967586	0.261541	0.0909973	0.295934	0.210786	0.111408	0.384424	0.0803124	0.0900281	0.082672	0.134939	0.186364	0.132948	0.0903878	0	0.0902747	0.384424
Plgrkt	Ear1	Ighv8-8	Napepld	Clec12b	present in the list				present in the list	Cyp7b1	0.142946	0.410037	0.0917633	0.17203	0.00624734	0.05437	0.022008	0.00595648	0.0231677	0.482183	0.120526	0.014216	0.0035138	0	0.100865	0	0	0.143026	0	0.071048	0.482183
Plxna1	Ear2	Ighv8-9	Ncf1	Clnk	present in the list	present in the listi	present in the list		present in the list	Il12a	0	0	0	0	0	0.0118316	0	0	0.00740669	0	0	0	0	0	0	0	0	0.244799	0	0	0.244799
Plxna2	Ear3	Ighv8-11	Ndfip1	Clpb		present in the listi			present in the list	D6Wsu163e	0.120241	0.0470458	0	0.0747714	0.0224357	0.103532	0.0718899	0.0760529	0.13401	0.0605644	0.0611034	0.0657943	0.1616	0	0.00789765	0.0262817	0.170446	0	0	0.0162595	0.170446
Plxna3	Ear4	Ighv8-12	Ndst1	Clptm1		present in the listi	present in the list	present in the list	present in the list	Dab2ip	0.229628	0.187604	0.355991	0.204967	0.769938	0.404757	0.939383	0.0241099	0.3039	0.00770309	0.131669	0.648192	0.0147625	0.0679643	0.372237	0.0448797	0	0.440783	0.0196881	0.174063	0.939383
Plxna4	Ear6	Ighv8-13	Ndufc2	Clu		present in the listi	present in the list	present in the list	present in the list	Tlr2	0.0685667	0.0172454	0	0	0.00977965	0.00240399	0.0122924	0.791198	0.00309261	0.00308371	0	0.0115918	0	0.975013	0	0.860305	0	0.0314136	0	0	0.975013
Plxnb1	Ear10	Ighv9-1	Ndufs4	Cmklr1	present in the list					Dag1	0.372893	2.4308	0.38919	0.332205	0.654214	0.669184	1.10808	0.292333	0.593744	0.899074	1.67662	0.798794	0.832513	0.182535	1.91425	0.248714	0.31418	0.504272	0.0442501	2.27487	2.4308
Plxnb2	Ear14	Ighv9-2	Nfe2l1	Cmtm3				present in the list		Daglb	0.25404	0.187861	0.328805	0.0951162	0.094166	0.165762	0.0673857	1.14394	0.163808	0.065072	0.163777	0.068725	0.826915	1.47411	0.297173	0.997649	0	0.102648	0	0.204768	1.47411
Plxnb3	Ecm1	Ighv9-3	Nfe2l2	Cmtm7		present in the listi	present in the list		present in the list	Dapk1	0.0627632	0.199264	0	0.00829283	0.158422	0.531893	0.126492	0.152721	0.442501	0.0167035	0.0725779	0.150043	0.0035138	0.082672	0.162358	0.0811339	1.1329	0.604941	0.0397046	0.46691	1.1329
Plxnc1	Ecsit	Ighv9-4	Nfkb1	Cnn2	present in the list				present in the list	Dapk2	0.143637	0.0927688	0	0.0393592	0.108937	0.0381664	0.233099	0	0.137006	0.358845	0.0453309	0.112113	0.0239616	0	0.531617	0.00623702	0	0.026161	0.0872298	0.0571873	0.531617
Plxnd1	Eda	Ighv10-1	Nfkbia	Cnot4		present in the listi	present in the list		present in the list	Dapk3	0.286468	0.374933	1.20938	0.778473	0.630182	0.439358	0.651106	0.30346	0.575472	0.458591	0.592518	0.49861	0.652723	0.238535	0.598962	0.221801	0.724208	0.510477	0	0.506777	1.20938
Pou4f2	Eif2ak2	Ighv10-3	Nfkbib	Cnot7		present in the listi		present in the list	present in the list	Cd5l	0	0	0	0	0	0	0	0.0256779	0	0	0	0	0	0	0	0.0162269	0	0	0	0	0.0256779
Pou4f3	Eif2ak4	Ighv11-1	Nfkbid	Cnpy3					present in the list	Fcrl1	0	0	0	0	0	0.00186699	0	0.0901248	0.00539624	0	0	0	0	0	0	0.0733369	0	0	0	0	0.0901248
Ppbp	Eif2b1	Ighv11-2	Nfkbiz	Cnr1		present in the listi			present in the list	Dbnl	0.681331	0.407341	0.662442	0.671423	0.521707	0.589085	0.632161	0.851988	0.564125	0.158502	0.626433	0.467798	0.267017	1.81739	0.649558	0.563782	0.776217	0.957064	0.046977	0.447119	1.81739
Ppia	Eif2b2	Ighv12-3	Ninj1	Cnr2					present in the list	Dcaf15	0.241568	0.0879408	0	0.0366587	0.0292891	0.15666	0.0487562	0.0507637	0.147767	0.394966	0.0489456	0.160816	0.0233199	0	0.0829371	0.0473168	0	0.0718816	0	0.0930569	0.394966
Ppib	Eif2b3	Ighv13-2	Nkiras2	Coch		present in the listi			present in the list	Dclre1c	0	0.0482679	0	0	0.0411071	0.0247881	0.0299769	0.239353	0.0503395	0	0.0329654	0.0133921	0.0168099	0.359195	0.00966565	0.200232	0.0897457	0	0	0.0341399	0.359195
Ppm1f	Eif2b4	Ighv14-1	Nlrc3	Col3a1	present in the list					Efna3	0.350698	0.0210829	0.104264	1.25592	0.0811121	0.785724	0.009513	0.0133817	1.13798	0	0	0.0154038	0	0	0.00789765	0	0.0807103	0.664211	0	0.0162595	1.25592
Prex1	Eif2b5	Ighv14-2	Nlrc4	Col24a1		present in the listi	present in the list		present in the list	Dcst1	0	0	0	0	0.0108446	0	0.00137978	0	0.00173285	0	0	0.00914912	0	0	0	0	0	0	0	0.0193836	0.0193836
Prkca	Elane	Ighv14-3	Nlrp1a	Colec11					present in the list	Ddias	0	0.0103125	0	0	0.00499806	0.0172155	0.0106224	0.0130237	0.00645094	0	0.091073	0.0983103	0	0	0.0113295	0.0412839	0	0	0	0.0482542	0.0983103
Prkcd	Elf1	Ighv14-4	Nlrp1b	Colec12					present in the list	Ddost	0.651659	1.01215	0.336198	1.45512	1.22036	0.462372	1.44279	1.47984	0.763785	1.34834	1.35076	1.54973	0.743894	0.760887	1.7254	1.88913	0.969776	0.76442	2.84576	0.625841	2.84576
Prkcq	Elf4	Ighv15-2	Nlrp3	Coro1a				present in the list		Ddt	1.05448	1.39681	0.605843	0.869964	0.496635	0.539723	0.511204	0.653082	0.68022	1.83035	0.889623	0.355114	1.26408	0.128093	0.911576	0.408339	0.206663	1.16326	0.0486678	3.00114	3.00114
Prkd1	Emp2	Ighv16-1	Nlrp4a	Cplx2		present in the listi	present in the list		present in the list	Ddx1	0.562369	0.486627	0.855774	0.61456	0.341578	0.402018	0.460213	0.376789	0.440626	1.18711	0.68083	0.486988	1.41797	0.656502	0.466358	0.668256	0.609202	0.616534	0.033381	0.637109	1.41797
Prkd2	Endou	Igkc	Nlrp4b	Cr1l					present in the list	Chrnb2	0	0.0100649	0.141619	0	0	0.256191	0.000897185	0.0117725	0.176574	0	0	0.00265716	0.00684805	0	0	0	0.124553	0.292724	0	0	0.292724
Prok2	Enpp1	Iglc1	Nlrp4c	Cr2		present in the listi			present in the list	Il6ra	0.0740083	0.00565308	0	0	0.0114601	0.00360274	0.0232022	1.01465	0.00325065	0.0123348	0	0.00601076	0	0.16293	0.0211501	1.01477	0	0	0	0.316796	1.01477
Prrxl1	Enpp2	Iglc2	Nlrp4e	Cracr2a		present in the listi	present in the list		present in the list	Ddx21	0.159954	0.250026	0.193891	0.0806515	0.335629	0.188603	0.462674	0.514042	0.244969	0.0592711	0.49043	0.479548	0.636959	0.0589623	0.259138	0.638945	0.293147	0.134648	0	0.260462	0.638945
Prss56	Enpp3	Iglc3	Nlrp4f	Crcp		present in the listi	present in the list	present in the list	present in the list	Ddx3x	1.18406	1.25517	0.728338	0.508895	1.288	1.09989	1.78387	1.82936	0.982664	0.131519	1.03576	1.43825	0.440048	0.0422411	1.59905	2.25096	1.25798	0.706887	1.34276	2.05795	2.25096
Prtg	Entpd7	Igll1	Nlrp6	Creb1		present in the listi	present in the list		present in the list	Ddx58	0.078523	0.0586243	0	0.000748254	0.170673	0.0117605	0.194282	0.079443	0.013602	0	0.0728759	0.132025	0.0116714	0	0.112006	0	0	0.0219677	0	0.0550267	0.194282
Ptafr	Eomes	Igtp	Nlrp9a	Creb3				present in the list		S100a7a	0	0.00703727	0	0	0	0.00694948	0	0	0	0	0	0.00698048	0	0	0	0	0	0	0	0	0.00703727
Ptch1	Epg5	Iigp1	Nlrp9b	Crhr1	present in the list	present in the listi	present in the list		present in the list	Defb25	0	0	0	0	0.00491392	0	0.0107528	0	0	0	0.0456246	0.00437449	0	0	0.00506766	0	0	0	0	0.202449	0.202449
Ptgdr2	Ephb2	Ikbke	Nlrp9c	Crip2		present in the listi			present in the list	Rorc	0	0.00325608	0	0	0	0	0	0	0	0.00308371	0	0	0	0	0	0	0	0	0	0.12428	0.12428
Ptk2	Ephb6	Il1rap	Nlrp10	Crip3		present in the listi			present in the list	Dennd1b	0.0749451	0.164361	0	0.0273801	0.121789	0.0758604	0.151955	0.175837	0.0639347	0.00446008	0.31317	0.147148	0.0510116	0	0.279013	0.106256	0.0404924	0.0762756	0	0.216428	0.31317
Ptk2b	Eprs	Il1rl2	Nlrp12	Crk		present in the listi	present in the list	present in the list	present in the list	Tnfaip8l2	0	0.00124891	0	0	0.00264243	0.00107062	0.00408446	1.56306	0.0107875	0	0	0.0157629	0	3.48533	0	0.846434	0	0	0	0	3.48533
Ptn	Erap1	Il4	Nlrx1	Crkl		present in the listi			present in the list	Dgkz	0.244792	0.141429	0.684594	0.448608	0.524641	0.818311	0.42593	0.744132	0.334999	0.252029	0.223747	0.392564	0.0692508	0.775394	0.34084	0.775346	0.206004	0.309325	1.40607	0.130811	1.40607
Ptpn2	Erbin	Il12a	Nmi	Crlf2					present in the list	Dhps	0.6619	0.287825	0.566185	0.577529	0.253288	0.795419	0.258415	0.348526	0.787529	0.0835998	0.22677	0.215937	0.15599	0	0.330556	0.568448	0.595604	0.501899	0	0.367558	0.795419
Ptprj	Ercc1	Il12b	Nod2	Crp				present in the list	present in the list	Dhrs7b	0.306719	0.372091	0.377577	0.604949	0.301739	0.2277	0.315555	0.365815	0.216086	0.362351	0.587403	0.372668	0.171125	0	0.568616	0.325956	0.208079	0.196511	0	0.721871	0.721871
Ptprm	Ereg	Il12rb1	Nos2	Crtam					present in the list	Dhtkd1	0.0364723	0.117217	0	0	0.00824719	0.0327716	0.00278536	0.0045873	0.0285973	0.0101344	0.048815	0	0.00787482	0	0.00825107	0	0	0	0	0.171223	0.171223
Ptpro	Ermap	Il17a	Notch1	Crtc3		present in the listi	present in the list		present in the list	Dhx36	0.433499	0.498324	0.191563	0.323259	0.37641	0.708795	0.371481	0.27588	0.744214	0.18368	0.561262	0.423631	0.420093	0	0.209853	0.325563	0.220824	0.662008	0.0225327	0.660095	0.744214
Rab13	Esr1	Il17f	Notch2	Csf1		present in the listi	present in the list	present in the list	present in the list	Dhx9	0.227067	0.437229	0.487136	0.345909	0.570861	0.368345	0.438512	0.502065	0.481836	0.0903613	0.738211	0.503943	0.79441	0.810711	0.813319	0.919763	0.884781	0.499311	0	0.833545	0.919763
Rac1	Evl	Il17ra	Nppa	Csf1r		present in the listi	present in the list	present in the list	present in the list	Fcgr1	0.141316	0.00249782	0.105179	0	0.00245864	0.00397104	0.00195458	2.64562	0.00957464	0	0	0	0.00342074	1.30491	0.0325444	1.91298	0	0	0	0	2.64562
Rac2	Exo1	Il18	Npy	Csf2					present in the list	Dlg5	0.260952	0.409668	0	0.0407013	0.0242406	0.157027	0.0666834	0	0.0946624	0.276713	0.105554	0.070905	0.00610951	0	0.0272025	0	0.190228	0.0802284	0	0.400407	0.409668
Rarres2	Exosc3	Il18rap	Npy5r	Csf3					present in the list	Cd101	0	0	0	0	0	0	0.00151612	0.0477124	0	0	0	0	0	0.437675	0	0.0381244	0	0	0	0	0.437675
Reln	Exosc6	Il21	Nr1d1	Csf3r					present in the list	Dlk1	0.0833999	0.0147832	0	0	0.00369929	0.0055151	0.182884	0	0.00557659	0	0.00435105	0.14478	0	0	0.399784	0	0	0	0	0	0.399784
Retnlg	Ext1	Il23a	Nr1d2	Csk					present in the list	Cd2	0	0	0	0	0.00483185	0	0.00167363	0	0.00227599	0	0	0.00770004	0	0	0	0	0	0	0	0.071048	0.071048
Rhoa	Ezr	Il23r	Nr1h3	Cst7					present in the list	Dll4	0.163698	0.0130669	0.116412	0.00522253	1.35655	0.00755984	0.909197	0.0206882	0.00336311	0.0750024	0.0380429	0.441327	0.201207	0	0.0780544	0.012474	0.0855227	0	0	0.0225251	1.35655
Rhog	F2	Il27	Nr1h4	Cst9	present in the list					Dlx5	0	0	0	0.0700241	0	0.00309089	0.00368248	0	0.33483	0	0.0984763	0.0103216	0	0	0	0	3.94051	0.254982	1.2444	0.0121754	3.94051
Rhoh	F2rl1	Il34	Nrros	Cstdc2		present in the listi			present in the list	Ptpn22	0	0.00663937	0	0	0.00161554	0.022469	0.0381735	0.0154683	0	0	0	0.00970634	0	0	0.0503569	0	0	0	0	0.0193836	0.0503569
Rin3	Fadd	Il36a	Nt5e	Ctc1		present in the listi		present in the list	present in the list	Adora3	0	0	0	0	0.00204505	0	0.00764814	0.23012	0	0	0	0.00428238	0	0	0	0.0829461	0	0	0	0	0.23012
Ripor2	Fam3a	Il36b	Nupr1	Ctla2a				present in the list		Chil5	0	0	0	0	0.0247981	0.00146111	0.026963	0	0	0	0	0.0228079	0	0	0	0	0	0	0	0	0.026963
Rnase2a	Fas	Il36g	Odam	Ctla4				present in the list	present in the list	Chia1	0	0	0	0.00983014	0	0.0131037	0	0	0.0185234	0.0067506	0	0	0	0	0	0	0	0	0	0.152161	0.152161
Rnase2b	Fasl	Il36rn	Olr1	Ctnnb1					present in the list	Dnajb9	0.483965	0.982247	0.411605	0.6684	0.640351	0.267293	0.710564	0.355866	0.355929	0.929761	0.517141	0.507969	0.192177	0.142564	0.729695	0.156645	0.479493	0.352496	0.0196881	0.141687	0.982247
Rnf165	Fau	Ilrun	Orm1	Ctnnbip1		present in the listi			present in the list	Dnase2a	0.0740083	0.126811	0	0	0.0366592	0.0103207	0.0249692	1.3455	0.0133284	0.0758061	0.120938	0.0217503	0.00789484	0.26834	0.21768	1.30891	0.0471569	0.0434675	0	0.0477672	1.3455
Robo1	Fbxo9	Inava	Orm2	Ctnnbl1					present in the list	Dock1	0.283338	0.384609	0.132735	0	0.392533	0.00232569	0.397835	0.136995	0.00681606	0.210534	0.249426	0.426645	0.0658982	0.344923	0.465879	0.210033	0	0.368062	0	0.117522	0.465879
Robo2	Fbxo38	Ipo7	Osm	Ctps		present in the listi			present in the list	Dock10	0.0586204	0.0531954	0	0.0415265	0.0334812	0.0308627	0.161664	0.424837	0.0329645	0.251131	0.591712	0.278731	0.279104	0	0.390948	0.531533	0	0.222491	0	0	0.591712
Robo3	Fcamr	Irak1	Otulin	Ctr9		present in the listi			present in the list	Dock11	0.0103993	0.0609374	0	0.00535616	0.0803201	0.0310869	0.0708082	0.165961	0.0355293	0	0.057966	0.0653507	0.0138293	0	0.247274	0.231996	0.0820593	0.203321	0	0.0961251	0.247274
Rpl13a	Fcer1a	Irak3	P2rx1	Cts3	present in the list					Dock4	0.0377915	0.0688765	0	0.0628661	0.229919	0.0495467	0.168028	0.0795646	0.0231987	0	0.0440657	0.148187	0.0792011	0.414456	0.141822	0.101273	0.0743583	0	0	0	0.414456
Rpl24	Fcer1g	Irak4	P2rx7	Cts6					present in the list	Dock7	0.0608287	0.415291	0.138885	0.314279	0.00537822	0.239487	0.128506	0.274742	0.340948	0.181391	0.135895	0.11994	0	0	0.209932	0.266286	0.809225	0.459508	0	0.361236	0.809225
Rps19	Fcer2a	Irf1	Park7	Cts7	present in the list					Dpysl2	5.94569	2.56315	9.15337	9.42555	1.54166	15.0444	1.70696	1.94517	12.6565	2.40369	3.79705	1.68246	15.4553	3.21867	1.73637	2.23346	9.40583	9.31181	0.0194862	2.34955	15.4553
Rtn4r	Fcgr1	Irf3	Parp4	Cts8	present in the list					Dpysl4	0.321901	0.169973	0.619778	0.705082	0.0157245	0.413799	0.00774328	0.0133815	0.494426	0.560469	0.224444	0.00184633	1.26557	0	0.00806153	0.0233981	0.752979	0.231362	0	0.0736133	1.26557
Rtn4rl1	Fcgr2b	Irf5	Pbk	Ctsc	present in the list					Dpysl5	0.454377	0.0456905	1.37824	0.67037	0.0574308	2.95851	0.0528919	0.0329785	2.07634	0	0.101565	0.0257805	0.0139763	0.472054	0.0109991	0.0467612	1.62105	0.524204	0.0321172	0.0414224	2.95851
Runx3	Fcgr3	Irf7	Pbxip1	Ctse	present in the list					Draxin	0.0787146	0.0141792	0	0.0160685	0.00155207	0.0997928	0.00111065	0	0.0775391	0.10279	0.197046	0	0	0	0.00892338	0	0.964195	0.177076	0	0	0.964195
Ryk	Fcgr4	Irf8	Pdcd4	Ctsg	present in the list					Dscaml1	0.0103993	0.00983071	0.147423	0	0	0.0938455	0	0.00142846	0.0596983	0.0153755	0.231542	0.00368957	0.0327467	0	0	0	0.417448	0.169249	0	0	0.417448
S1pr1	Fcgrt	Irgm1	Pde2a	Ctsh	present in the list					Neurog2	0.0297917	0	0	0	0.000685393	0.00148685	0	0	0.00173285	0	0	0	0.0563156	0	0	0	0	0	0	0	0.0563156
S100a8	Fcna	Irgm2	Pde5a	Ctsj		present in the listi	present in the list		present in the list	Alpk1	0	0.0239068	0	0	0.00827617	0.00120342	0.0314868	0	0	0	0	0.0209823	0	0	0.0493258	0.0168795	0	0	0	0	0.0493258
S100a9	Fcnb	Isg15	Per1	Ctsk					present in the list	Dtx1	0.119347	0.815335	0.118717	0.494344	0.00382825	0.534766	0.00932971	0.0201155	0.511188	0.356361	0.554401	0.0167543	0.0918696	0	0.0622465	0.0135185	0.611828	0.283798	0.0236911	1.66334	1.66334
S100a14	Fcrl5	Isg20	Pf4	Ctsl				present in the list		Duoxa2	0	0	0	0	0	0.0151741	0	0	0.0122086	0	0.0202886	0	0	0	0	0	0	0	0	0	0.0202886
Saa2	Fcrl6	Itch	Pglyrp1	Ctsll3		present in the listi	present in the list	present in the list	present in the list	Dusp10	0.0608287	0.0300029	0	0	0.00991014	0.0126259	0.0280353	0.00405637	0.0477588	0.034681	0.142208	0.0408148	0.0560192	0	0.0444453	0.0235632	0.0988594	0.0377562	0	0.370222	0.370222
Saa3	Fcrlb	Jak2	Pglyrp2	Ctsm		present in the listi			present in the list	Dusp22	0.0487252	0.16545	0.13574	0.219782	0.386665	0.245124	0.396146	0.294583	0.285913	0.416515	0.0962669	0.420055	0.013434	0.376248	0.265296	0.198447	0.148913	0.423713	0	0.491911	0.491911
Sbds	Fer	Jak3	Pik3ap1	Ctsq	present in the list	present in the listi			present in the list	Dusp3	1.10457	1.10768	1.5628	0.982077	2.30018	1.55203	2.13233	0.777589	0.960418	0.724187	0.37493	1.49202	0.445513	0.684947	1.1287	0.454646	0.0581855	0.56259	0	0.789407	2.30018
Scg2	Fer1l5	Jchain	Pik3cd	Ctsr					present in the list	Slc9b2	0	0	0	0	0.00346074	0.022898	0.00403815	0	0.0406537	0	0	0.00618304	0	0	0.427482	0	0	0	0	0	0.427482
Scn1b	Fes	Kif5b	Pik3cg	Ctss	present in the list					Dvl1	0.219528	0.0974234	0.417834	0.0540175	0.127104	0.252053	0.135534	0.086632	0.129436	0.0505529	0.17095	0.186037	0.0551957	0	0.30339	0.0147905	0.104428	0.161632	0	0.427613	0.427613
Scrib	Ffar2	Kif16b	Pja2	Cuedc2					present in the list	Bank1	0	0.00468758	0	0	0.00224505	0	0.00167363	0.229884	0.0035034	0	0	0	0.0108562	0.265505	0	0.392544	0	0	0	0.190552	0.392544
Sell	Ffar3	Klrb1b	Pla2g2d	Cul4a					present in the list	Dyrk3	0.0522411	0.0346893	0	0.0785853	0	0.0475039	0.00581993	0.00142846	0.0528763	0.244468	0.084149	0.00624528	0	0	0	0	0.254691	0.231422	0	0.487741	0.487741
Sema3a	Fga	Klrb1c	Pla2g2e	Cx3cl1		present in the listi	present in the list	present in the list	present in the list	Gbp5	0.000748914	0.0181973	0	0	0.0113922	0	0.0358613	0.00859665	0	0	0	0.00577857	0	0	0	0	0	0	0	0.0121146	0.0358613
Sema3b	Fgb	Klrc1	Pla2g3	Cx3cr1		present in the listi	present in the list		present in the list	Gbp2b	0	0.00384472	0	0	0	0	0	0	0	0	0	0.00323025	0	0	0	0	0	0	0	0	0.00384472
Sema3c	Fgg	Klrc2	Pla2g4a	Cxadr		present in the listi	present in the list		present in the list	Mcoln2	0	0	0	0	0	0.000787201	0	0.0225451	0.00273897	0	0	0	0	0	0	0	0	0	0	0	0.0225451
Sema3d	Fgl1	Klrc3	Pla2g5	Cxcl1					present in the list	Ebp	0.157503	0.108232	0.11717	0.203508	0.409505	0.141411	0.290725	0.47718	0.243779	0.163554	0.20791	0.351902	0.33261	0.353611	0.534859	0.646168	0.334704	0.118307	0	0.147591	0.646168
Sema3e	Fgl2	Klrd1	Pla2g7	Cxcl2	present in the list					Ece1	0.219709	0.111594	0	0.208781	1.2253	0.112947	1.1808	0.0870811	0.085736	0	0.100087	0.96229	0.101678	0.546329	0.494557	0.0577864	0	0.0236135	0	0.0245084	1.2253
Sema3f	Fgr	Klre1	Pla2g10	Cxcl3		present in the listi		present in the list	present in the list	Ecm1	0.158229	0.00497188	0	0.0126926	0.719161	0.0088024	0.670792	0.0250391	0.0163463	0.0918671	0.0286094	0.601625	0.0108562	0.0788345	0.261652	0.0498175	0	0	2.17911	0.071048	2.17911
Sema3g	Flnb	Klrg1	Plaa	Cxcl5		present in the listi			present in the list	Ifi44	0	0.00847372	0	0	0.052104	0	0.0300199	0.0148334	0	0	0	0.0082657	0	0	0	0	0	0	0	0.0515156	0.052104
Sema4a	Flot1	Klri1	Plcg2	Cxcl9				present in the list		Ptgfr	0.0670264	0.00497814	0	0	0	0.0170103	0.00975379	0.0134134	0	0	0	0.0102171	0	0	0.0965566	0	0	0	0	0.0171622	0.0965566
Sema4b	Foxf1	Klri2	Pld3	Cxcl10	present in the list					Ecscr	1.28596	0.0298242	0.142743	0.0331906	5.22221	0.0265462	3.64134	1.00009	0.0324734	0	0.0154658	2.75642	0.361531	1.15109	0.619659	1.09105	0.0845509	0.0219677	0.773036	0.43404	5.22221
Sema4c	Foxj1	Klrk1	Pld4	Cxcl12		present in the listi	present in the list		present in the list	Ecsit	0.372382	0.293384	0.609354	0.700266	0.109765	0.408207	0.162741	0.115909	0.441278	0.295629	0.437785	0.189916	0.116274	0	0.151602	0.0806734	0.126544	0.348958	0	0.23433	0.700266
Sema4d	Foxp1	Krt1	Plgrkt	Cxcl13		present in the listi			present in the list	Eda	0	0.037222	0.109668	0	0	0.0905505	0	0.00324212	0.0401255	0	0.0200971	0.00806346	0	0	0.0090019	0	0	0.0737891	0	0.173948	0.173948
Sema4f	Foxp3	Krt16	Plp1	Cxcl14	present in the list				present in the list	Edn1	0.183431	0.0027484	0.0482188	0.0777443	0.856819	0.0111506	0.708853	0.30327	0.0165734	0.0974944	0.0407833	0.424539	0.0348602	0	0	0.38879	0	0	0	0	0.856819
Sema4g	Fpr1	Kynu	Pmp22	Cxcl15	present in the list			present in the list	present in the list	Ednra	0.047876	0.207319	0.128011	0.00299302	0.0385369	0.01611	0.918432	0	0.0141515	0.13885	0.0387395	0.595353	0.0364662	0	1.46506	0.0190127	0	0	0	0.205461	1.46506
Sema5a	Fpr2	Lacc1	Pnma1	Cxcl16	present in the list			present in the list	present in the list	Ednrb	0.843734	10.2727	0.233488	0.0578972	0.065608	0.0556956	0.0579878	0.280983	0.0664834	5.3092	6.84596	0.0707444	0.452568	0	0.0244087	0.129585	0.0797906	0.0356743	0	0.867981	10.2727
Sema5b	Fpr3	Lag3	Polb	Cxcl17					present in the list	Eef2	9.87046	5.5114	8.04183	7.8982	16.9422	4.95413	13.904	9.86736	7.8249	10.7683	8.10546	13.1947	9.5573	17.8119	11.0178	9.36105	17.8743	22.9674	5.67597	2.72818	22.9674
Sema6a	Fpr-rs3	Lamp1	Ppara	Cxcr1	present in the list					Efna1	0.374025	0.0246779	0.266443	0.157644	1.39456	0.0153414	0.939043	0.0245215	0.015216	0	0.0721524	0.540064	0.0282995	0	0.0185952	0.00623702	0	0.0437932	0	0.126432	1.39456
Sema6b	Fpr-rs4	Lbp	Ppard	Cxcr2	present in the list				present in the list	Efna2	0.215298	0.146972	0.0716558	0.14375	0.00252365	0.390537	0.00941942	0.00656562	0.374621	0.330173	0.304934	0.0102039	0.228958	0	0.172402	0	0.278094	0.159305	0	0.0869587	0.390537
Sema6c	Fpr-rs6	Lck	Pparg	Cxcr3	present in the list					Efna4	0.107211	0.0804324	0	0	0.0603819	0.00467929	0.0509455	0.0280899	0.0216246	0.00796883	0.0302144	0.07743	0	0.499201	0.197076	0	0.191009	0	0	0.0568944	0.499201
Sema6d	Fpr-rs7	Lcn2	Ppbp	Cxcr4	present in the list					Efna5	0.580796	0.0238303	0.303757	0.845517	0.00439218	1.00098	0.00571869	0.0211402	0.66095	0.040085	0.0045823	0.0103399	0	0	0.388554	0.0101334	0.0951912	0.172279	0.0241068	0	1.00098
Sema7a	Frk	Lep	Prcp	Cxcr5	present in the list				present in the list	Efnb1	0.0538242	0.146673	0	0.120407	0.0840597	0.123926	0.132544	0.0420915	0.151669	0.0911339	0.162592	0.08752	0.0035138	0	0.569363	0.117173	0.173615	0.0327099	0	0.0782782	0.569363
Serpine1	Fut7	Lgals3	Prdx2	Cxcr6	present in the list				present in the list	Efnb2	0.158146	0.048443	0.0703938	0.257547	0.359269	0.519111	0.372712	0.0454153	0.509372	0.0804187	0.0714498	0.109429	0	0	0.174249	0.0221742	0.556498	0.189901	0.0196881	0.423255	0.556498
Shh	Fyb	Lgals9	Prkca	Cyba	present in the list				present in the list	Efnb3	0.501008	0.258715	0.739032	2.37434	0.141167	1.77285	0.0810579	0.0325253	1.78294	0.644829	0.385068	0.0671887	1.38013	0	0.464591	0	1.33798	0.69785	1.2444	0.0147563	2.37434
Slamf1	Fyb2	Lgr4	Prkcq	Cybb		present in the listi			present in the list	Cdh17	0	0.00629597	0	0	0	0	0	0	0.00303343	0	0	0	0	0	0	0	0	0	0	0	0.00629597
Slamf8	Fyn	Lrp8	Prkcz	Cybc1	present in the list					Egr2	0.22528	0.190749	0	0.0977113	0.0534708	0.0268227	0.0836273	2.10175	0.0311767	0.0210526	0.12217	0.0514186	0.0430942	0.142564	0.213841	2.23187	0	0	0	0.13418	2.23187
Slamf9	Fzd5	Lsm14a	Prkd1	Cyld				present in the list	present in the list	Eif2ak1	0.313326	0.176867	0.14803	0.268005	0.0971885	0.329076	0.139307	0.124559	0.259019	0.17719	0.355287	0.103335	0.0746707	0	0.196344	0.147091	0.165994	0.209677	0.0593927	0.128891	0.355287
Slc8b1	G3bp1	Ltf	Proc	Cyp2c66		present in the listi			present in the list	Eif2ak4	0.073223	0.100861	0.130331	0.0601457	0.137296	0.0737023	0.143185	0.142494	0.0964304	0.0861427	0.132383	0.124605	0.0327527	0	0.0621311	0.136298	0.0365065	0.0796243	0	0.0121146	0.143185
Slc12a2	G3bp2	Ly9	Psen2	Cyp7b1		present in the listi			present in the list	Eif2b1	0.202524	0.166195	0.119506	0.523477	0.237215	0.205917	0.255273	0.14581	0.233019	0.358366	0.269666	0.271541	0.279293	0.880869	0.342012	0.250919	0.671061	0.274434	0	0.0483694	0.880869
Slc37a4	Gab2	Ly86	Psma1	Cyp19a1		present in the listi			present in the list	Eif2b3	0.169697	0.0816773	0.29603	0.14708	0.0920526	0.0669283	0.128867	0.142353	0.113042	0.13828	0.221857	0.103897	0.0885314	0	0.274666	0.171457	0.106421	0.0765787	0	0.0636414	0.29603
Slit1	Gadd45g	Ly96	Psmb4	Cyp26b1		present in the listi			present in the list	Eif2b4	0.181677	0.222086	0.991334	0.145928	0.251351	0.383982	0.27363	0.25372	0.367919	0.156329	0.457096	0.330864	0.314073	0.198648	0.281764	0.226987	0.761861	0.461592	0	0.362418	0.991334
Slit2	Galp	Lyar	Pstpip1	Cyp27b1					present in the list	Eif6	1.06855	0.909093	1.12245	0.9176	1.27142	0.995012	1.19826	0.97916	1.0879	1.09042	1.28734	1.31692	0.891269	0.738573	0.957653	1.1891	1.01406	0.853781	0	1.79644	1.79644
Slit3	Gapdh	Lyn	Ptafr	Cyren		present in the listi			present in the list	Elf1	0.0472393	0.127218	0.126659	0.000748254	0.524415	0.0174222	0.495337	0.490493	0.0237615	0.00446008	0.153626	0.344538	0.401244	0	0.398144	0.451342	0	0.0481287	0	0.0670228	0.524415
Smad3	Gapt	Lyst	Ptgdr	Cyrib		present in the listi			present in the list	Ifnk	0	0	0	0	0.00717918	0.000682693	0.00601932	0	0	0	0	0.00402559	0.00332357	0	0.0826419	0	0.0552682	0	0	0.0566264	0.0826419
Smad4	Gas6	Malt1	Ptger1	Cysltr1	present in the list					Elmo2	0.173607	0.711202	0.3338	0.0313651	0.215204	0.334024	0.298402	0.222457	0.198919	0.242742	0.280193	0.289465	0.573488	0	0.257865	0.214966	0.0573091	0.0918229	0	0.194245	0.711202
Smo	Gata1	Map3k5	Ptger2	D1Pas1	present in the list					Emb	0.0277098	0.281033	0	0.118507	0.0129135	0.0946793	0.00215974	0.0329716	0.0635733	0.0067506	0.238975	0	0.00787482	0.16293	0.386135	0.119071	0	0.0207803	0	0.0943602	0.386135
Smoc2	Gata2	Map4k2	Ptger3	D6Wsu163e					present in the list	Emilin1	0.0274105	0.022439	0	0.000748254	0.063422	0.00559734	0.253707	0.212038	0.00404417	0.00308371	0.0336101	0.225648	0.00787482	0	1.86361	0.290516	0	0	0	0	1.86361
Snai2	Gata3	Marco	Ptger4	Dab2		present in the listi			present in the list	Ccl27b	0	0	0	0	0	0.0104268	0	0	0.0110261	0	0	0	0	0	0	0	0	0	0	0	0.0110261
Spi1	Gata6	Masp1	Ptges	Dab2ip	present in the list	present in the listi	present in the list	present in the list	present in the list	Ccl21a	0	0	0	0	0.0244269	0.0036907	0.00173626	0	0	0	0	0	0	0	0	0	0	0	0	0	0.0244269
Spp1	Gba	Masp2	Ptgfr	Dact2	present in the list					Enah	0.530496	1.55139	1.06355	0.370951	0.221078	1.01745	0.205778	0.0289266	0.87639	0.338517	1.37624	0.154107	0.13462	0	0.277981	0.039073	1.54181	0.486442	0.0225327	2.78244	2.78244
St6gal1	Gbf1	Matr3	Ptgir	Dapk1	present in the list					Eng	1.27203	0.104244	0.33628	0.315849	7.38792	0.0508708	6.14692	0.16437	0.0456905	0.133427	0.0172884	5.20474	0.00405545	0.207015	1.19914	0.301762	0	0.118999	0	0.0917051	7.38792
Stap1	Gbp2	Mavs	Ptgis	Dapk2	present in the list			present in the list	present in the list	Msmp	0	0	0	0	0	0	0.00529774	0	0	0	0	0.00428238	0	0	0	0	0	0	0	0	0.00529774
Stk39	Gbp2b	Mbl1	Ptgs1	Dapk3	present in the list					Epha10	0	0.0013452	0	0.00589377	0.0046016	0.197113	0.00309451	0.00439325	0.156144	0	0.0176866	0.00272153	0	0	0	0	0.0292644	0.040468	0	0	0.197113
Stx3	Gbp3	Mbl2	Ptgs2	Dbh	present in the list					Epha4	0.422769	0.281316	0.966124	1.13019	0.159203	1.87909	0.213608	0.0272865	1.56033	0.614337	0.250637	0.113324	0.0825667	0.752788	0.0585681	0.0458728	0.600598	0.18865	0	0.233842	1.87909
Stx4a	Gbp4	Mcoln2	Ptn	Dbnl	present in the list					Epha5	0.710498	2.06154	1.46491	2.46536	0.0346787	5.58552	0.0373828	0.0492379	2.8287	1.00049	1.04813	0.0292326	0.0353267	0	0	0.0415053	0.0404924	0.70124	0.0273694	0.535125	5.58552
Sucnr1	Gbp5	Med1	Ptpn2	Dcaf1	present in the list					Epha7	0.128178	0.0268897	0.239704	0.572007	0.0287465	0.656681	0.0535488	0.0210584	0.583064	0.00770309	0.0918208	0.0290277	0	0	0.177565	0	0.0807103	0.218316	0	0.0360004	0.656681
Swap70	Gbp6	Mefv	Pxk	Dcaf15	present in the list				present in the list	Ephb1	0.295538	0.213293	0.244702	0.207075	0.00860636	0.507597	0.00797613	0.0129893	0.302604	0.468667	0.319274	0.0160404	2.30418	0.0858516	0	0.0361919	0.104232	0.0444824	0	0.116508	2.30418
Syk	Gbp7	Mettl3	Pycard	Dclre1c	present in the list	present in the listi		present in the list	present in the list	Ephb2	0.0941355	0.0775543	0	0.0856073	0	0.381095	0.00492283	0.00142846	0.289349	0.243427	0.0661058	0	0.0892885	0	0.146021	0	0.184698	0.101531	0	0.0121146	0.381095
Tafa4	Gbp8	Mfap4	Rabgef1	Dcst1	present in the list				present in the list	Ephb4	0.152102	0.0575224	0	0.000748254	0.506957	0.00255721	0.372009	0.00285224	0.00587678	0	0.040021	0.261051	0	0	0.302072	0.00623702	0	0	0	0.0283741	0.506957
Tbr1	Gbp9	Mfhas1	Rarres2	Dcstamp	present in the list	present in the listi		present in the list	present in the list	Ephb6	0.0433219	0.107039	0	0.625652	0.000813463	0.238986	0.00111147	0.0100645	0.404089	0	0.261496	0.00548453	0.0241095	0	0.0451867	0	0.0552682	0.870161	0	0	0.870161
Tenm2	Gbp10	Mid2	Rasgrp1	Ddias				present in the list		Ephx2	0.0978306	0.4419	0.0917633	0.0914447	0.0054718	0.0163029	0.0179932	0.00332689	0.00793141	0.349904	0.084474	0.00821018	0	0	0.0521016	0	0	0	0	0.174047	0.4419
Tgfb1	Gch1	Mif	Rb1	Ddost		present in the listi	present in the list		present in the list	Eprs	0.963727	1.72373	1.86384	0.397857	0.574898	0.622373	1.09067	0.884148	0.684615	1.33739	1.0934	0.828242	1.60068	0.482421	1.9307	0.918784	1.09802	0.685124	0	1.96053	1.96053
Tgfb2	Gcnt3	Mir511	Rbpj	Ddx1					present in the list	Eps8	0.0746302	0.175305	0.0939196	0.103682	0.0602004	0.146967	0.249074	0.169661	0.188641	0.275161	0.533129	0.236346	0.162552	0.0945251	0.342054	0.0923412	0	0.276653	0	0.88936	0.88936
Thbs1	Gcsam	Mmp2	Reg3a	Ddx3x		present in the listi	present in the list		present in the list	Trim14	0	0.00198384	0	0	0.00147907	0	0	0.0101879	0	0	0	0	0	0	0	0.00888	0	0	0	0	0.0101879
Thbs4	Gfer	Mmp12	Reg3b	Ddx17					present in the list	Epx	0	0.0346102	0	0	0	0	0	0	0.00391888	0.110205	0.0543975	0	0	0	0	0	0	0	0	0	0.110205
Tirap	Gfi1	Mndal	Reg3g	Ddx21		present in the listi			present in the list	Erap1	0.064355	0.0408072	0	0.0577154	0.0541219	0.00705285	0.0387729	0.0907571	0.00235648	0.00616741	0.0426807	0.0331149	0.213915	0	0.135409	0.0972116	0	0	0	0.0758772	0.213915
Tmem102	Gfus	Mpeg1	Rel	Ddx58	present in the list				present in the list	Erbb2	0.0602323	0.114853	0	0	0.0610224	0.00110171	0.136781	0	0.00269812	0.0174509	0.0990397	0.0633258	0	0	0.0950378	0	0	0	0	0.242797	0.242797
Tnfsf11	Gimap3	Mptx1	Rela	Ddx60		present in the listi			present in the list	Ercc1	0.252163	0.310786	0.440177	0.463471	0.273936	0.23186	0.282329	0.0784359	0.410999	0.583669	0.617206	0.277776	0.212985	0.270557	0.316116	0.328984	0.303266	0.175276	0	0.206068	0.617206
Tnfsf14	Gimap5	Mptx2	Relb	Defa1					present in the list	Ercc2	0.137616	0.0856091	0	0.0862196	0.0723978	0.105996	0.064698	0.0705754	0.119193	0.00705069	0.152489	0.0547824	0.0118617	0	0.0174232	0.136306	0	0.0737891	0.033381	0.0833685	0.152489
Tnfsf18	Gm5849	Mr1	Rhbdd3	Defa2					present in the list	Esco2	0.063663	0.0076788	0	0	0.0105207	0.00171164	0.00364829	0.0131497	0.00691195	0	0.434044	0.336909	0	0	0	0.649387	0	0	0	0.0115704	0.649387
Tpbg	Gm7030	Mrc1	Rictor	Defa3				present in the list	present in the list	Ets1	0.86996	0.0283979	0.243093	0.19148	4.0253	0.0411203	3.66202	0.167163	0.068943	0.049724	0.206997	3.03533	0.0096103	0.429461	0.929149	0.334325	0.400878	0.0444824	0	0	4.0253
Trem1	Gm8909	Msrb1	Ripk1	Defa4	present in the list					Etv1	0.262036	0.23333	0.344133	0.371154	0.0908466	0.784113	0.154003	0.235892	0.595114	0.00624021	0.802467	0.122701	0.0347287	0	0.291527	0.0690939	1.96942	0	0	0.0690698	1.96942
Trem2	Gm11127	Mst1r	Rora	Defa5	present in the list					Etv4	0.120377	0.693359	0.145045	0.00613871	0.0156282	0.0153574	0.071181	0.0251246	0.00827193	0.294233	0.907835	0.127171	0.0430942	0	0.139183	0.121235	0	0	0	0	0.907835
Trem3	Gm13271	Mul1	Rps6ka4	Defa6					present in the list	Etv6	0.280437	0.0725323	0	0.0295351	0.187666	0.0812695	0.222646	0.228589	0.0599502	0.0121632	0.22351	0.238946	0.364388	0	0.0631806	0.225352	0	0	0	0.0847294	0.364388
Trio	Gm13272	Mx1	Rps6ka5	Defa7		present in the listi			present in the list	Exo1	0	0.00967235	0	0.0516625	0.00306348	0.0131667	0.0252151	0.0209081	0	0.00624021	0.0636089	0.143955	0.014742	0	0	0.16821	0.0283954	0.0378599	0	0.0121754	0.16821
Trpm2	Gm13275	Mx2	Rps19	Defa8		present in the listi			present in the list	Tnfsf8	0	0.00617741	0	0	0.00161554	0	0.00714458	0.00516664	0	0	0	0	0	0	0	0	0	0	0	0	0.00714458
Trpm4	Gm13276	Myd88	Rtn4	Defa9		present in the listi	present in the list	present in the list	present in the list	Tlr4	0.146491	0.0258584	0	0	0.00692558	0.00512605	0.0242793	0.190233	0	0	0	0.0252051	0	0.251206	0.0537545	0.17803	0	0	0	0	0.251206
Trpv4	Gm13277	Myo1c	S1pr3	Defa10		present in the listi			present in the list	Exosc3	0.176409	0.257704	0.191488	0.331017	0.221213	0.0896522	0.265886	0.196749	0.176467	0.0702663	0.241369	0.284452	0.123664	0.986035	0.472384	0.336815	0.148505	0.0939055	0	0.59226	0.986035
Tsc2	Gm13283	Myo1f	S100a7a	Defa11				present in the list	present in the list	Ezh2	0.520967	0.351235	0.232295	0.0457921	0.278184	0.04614	0.295269	0.272068	0.077596	0.364532	1.43453	0.893125	0.346143	0.42683	0.1635	1.15222	1.63103	0.0720602	1.27097	0.710433	1.63103
Ttc8	Gm17472	Myo18a	S100a8	Defa13					present in the list	F11r	0.0753109	0.00581248	0.121115	0.000748254	0.65547	0.0147993	0.572848	0.255441	0.00723559	0	0.00664929	0.410494	0.00348067	0	0.0372955	0.23309	0	0	0	0.0674404	0.65547
Tubb2b	Gm20730	N4bp1	S100a9	Defa14				present in the list		F2r	0.209671	0.233122	0	0.0862677	0.3617	0.0306856	0.950662	0.0526002	0.0568062	0.0211521	0.332249	0.997577	0.0104905	0.0679643	1.42545	0.05883	0.20894	0.256346	0	0.105445	1.42545
Tubb3	Gm36028	Naip2	Saa1	Defa15				present in the list		F3	0.147278	2.19031	0.415202	0.146512	0.0184866	0.0288848	0.0223315	0.0382992	0.085118	1.184	0.76447	0.067682	0.286704	0	0.438863	0.036966	0	0	0	0.391328	2.19031
Tymp	Gm43218	Naip5	Saa2	Defa16				present in the list		F8	0	0.015607	0	0	0.00381267	0.00411435	0.00825253	0.00478384	0.00242019	0	0.0235305	0.00343757	0.0550244	0	0.0101739	0	0	0.0633624	0	0.01589	0.0633624
Unc5a	Gm43302	Naip6	Saa3	Defa17				present in the list		Fabp4	0	0.00140653	0	0	0.00521483	0.0145978	0.00269091	0.00417015	0.00814015	0	0.00516505	0	0	0	0	0	0	0	0	0	0.0145978
Unc5b	Gm45717	Ncf1	Saa4	Defa20		present in the listi			present in the list	Ifnz	0	0	0	0	0	0	0	0	0	0	0	0.00343757	0	0	0.0190178	0	0	0	0	0	0.0190178
Unc5c	Gp2	Ndufs4	Sbno2	Defa21		present in the listi	present in the list		present in the list	Fadd	0.0127968	0.102132	0.112762	0.0281846	0.134357	0.0177585	0.109824	0.0837626	0.0281016	0.145389	0.157044	0.187242	0.00490412	0.483746	0.0890227	0.0688159	0.02506	0	0	0.0121146	0.483746
Unc5d	Gpatch3	Nectin2	Scgb1a1	Defa22		present in the listi			present in the list	Tek	0.348345	0.010952	0.124039	0.0110359	1.17896	0.00478805	1.11596	0.00435063	0.00648912	0	0	0.834226	0	0	0.0813175	0.0293482	0.0471569	0	0.0196028	0	1.17896
Usp14	Gper1	Nlrc3	Scn9a	Defa23					present in the list	Lepr	0	0	0	0	0.0160275	0.00491377	0.0270131	0	0	0	0	0.0417134	0	0	0.273003	0	0	0	0	0	0.273003
Usp33	Gpld1	Nlrc4	Scnn1b	Defa24					present in the list	Fam20c	0.0390489	0.377705	0.212825	0.29826	0.214827	0.387363	0.208752	0.481849	0.357184	0.45321	0.301601	0.277477	0.0766396	0.499201	0.566899	0.0865812	0.286495	0.766822	0	0.0953615	0.766822
Vangl2	Gpr17	Nlrc5	Scyl1	Defa25					present in the list	Fam210b	0.182234	0.415327	0.0587765	0.207652	0.397966	0.0800778	0.496779	0.143687	0.133112	0.843568	0.134153	0.378135	0	0	0.510145	0.0658294	0.622605	0.24447	1.81291	0.679098	1.81291
Vasp	Gpr31b	Nlrp1a	Scyl3	Defa26					present in the list	Tal1	0.0038396	0.00629784	0	0.000748254	0.325444	0.0143252	0.247779	0.204286	0.007397	0.0605694	0	0.252627	0	0.0688629	0	0.235449	0	0	0	0.0310011	0.325444
Vav1	Gpr33	Nlrp1b	Sdc1	Defa27		present in the listi	present in the list		present in the list	Fam3a	0.0590099	0.274413	0	0.248425	0.377394	0.126789	0.33702	0.399276	0.133608	0.14816	0.313922	0.269196	0.193805	0.0679643	0.316169	0.282438	0.393257	0.337843	0	0.130557	0.399276
Vav3	Gpr108	Nlrp3	Seh1l	Defa28	present in the list				present in the list	Artn	0	0	0	0.0149999	0	0.0113603	0.00186077	0	0.00497385	0	0	0	0	0	0.00506766	0	0	0	0	0	0.0149999
Vax1	Gpr183	Nlrp6	Sele	Defa29					present in the list	Mpl	0	0	0	0	0	0.0012895	0.00111065	0	0	0	0	0	0	0	0	0	0	0	0	0.0307649	0.0307649
Vcam1	Gprc5b	Nlrp9a	Selenos	Defa30				present in the list	present in the list	Fanca	0.0574822	0.00416839	0	0	0.0134039	0.00320835	0.00176601	0.0175119	0	0	0.0496842	0.0588814	0	0	0	0.0849341	0.02506	0	0	0.0599232	0.0849341
Vegfa	Gps2	Nlrp9b	Selp	Defa31		present in the listi			present in the list	Ermap	0	0	0	0	0	0.0013793	0	0.0111383	0	0	0	0	0	0	0	0.0966611	0	0	0.0217174	0	0.0966611
Vegfb	Gpx1	Nlrp9c	Sema7a	Defa34					present in the list	Fancc	0.0277531	0.0331786	0	0	0.154582	0.00909695	0.0498123	0.0716847	0.0246429	0.040085	0.056887	0.0799589	0.036281	0	0.0983715	0.0694207	0	0.0760338	0	0	0.154582
Vegfc	Gpx2	Nlrp10	Serpina1b	Defa35				present in the list	present in the list	Fancd2	0.0618885	0.00179016	0	0.000748254	0.00789119	0.0371616	0.00766833	0.00727907	0.0562015	0	0.0626787	0.0494675	0	0	0	0.102284	0	0	0	0.0758943	0.102284
Vegfd	Gramd4	Nlrx1	Serpina3n	Defa37					present in the list	Farp2	0.00573152	0.0306186	0	0	0.101493	0.0257831	0.0496224	0.00405637	0.022123	0	0.0621672	0.071161	0.0113156	0	0.0106921	0.0120365	0.0435912	0.0921105	0	0.01589	0.101493
Vesp	Grn	Nmi	Serpinb1a	Defa38				present in the list	present in the list	Fasn	0.654917	1.42667	1.42731	0.56834	0.124809	1.03478	0.0908758	0.107143	0.657679	0.178014	0.741589	0.0611724	0.835492	0	0.205306	0.0924071	0.0755923	0.319328	0.0501206	0.492625	1.42731
Vstm2l	Gsdmd	Nod1	Serpinb9	Defa39					present in the list	Fbn1	0.151096	0.0155134	0	0.0528989	0	0.0256162	0.0241206	0	0.0233845	0.0067506	0.056761	0.0228353	0	0	0.65464	0	0	0	0	0.0346397	0.65464
Wasl	Gsdme	Nod2	Serpine1	Defa40		present in the listi		present in the list	present in the list	Zc3h12a	0	0.0242554	0	0	0.0137944	0.00516646	0.0215244	0.359801	0.00814203	0.00308371	0	0.0163258	0	0.546329	0.0313893	0.29663	0	0.0213568	0	0	0.546329
Wnk1	Gsn	Nono	Serpinf1	Defa41	present in the list				present in the list	Csf3r	0.00082764	0	0	0	0.0119349	0.00153781	0.00205088	0.595606	0	0	0	0.003605	0	0.0814651	0	0.386515	0	0.0444824	0	0	0.595606
Wnt3	Gzmb	Nos2	Serpinf2	Defa42					present in the list	Fbxo7	0.04968	0.131758	0	0.281113	0.0517519	0.0702939	0.0879352	0.18189	0.0456878	0.365272	0.786167	0.117273	0.653193	0	0.0725745	0.147261	0	0.0696284	0.0433134	0.083514	0.786167
Wnt3a	Gzmc	Npy	Setd4	Defa-rs2		present in the listi	present in the list		present in the list	Fbxo9	0.90166	0.370644	0.450994	1.56534	0.512958	2.00803	0.662447	0.252255	1.7078	0.639526	0.526374	0.417111	0.573337	0.544653	0.660532	0.247221	0.0814646	1.65257	0.525926	0.363485	2.00803
Wnt5a	Gzmd	Nr1h4	Sgms1	Defa-rs10					present in the list	Fbxw7	0.503503	0.175081	0.954557	1.99002	0.179466	2.00553	0.273132	0.152025	1.39209	0.0587843	0.233308	0.240197	0.249817	0.359195	0.350075	0.18412	0.96077	0.334725	0.0397046	0.300387	2.00553
Wnt7b	Gzme	Nrros	Sharpin	Defa-rs12	present in the list	present in the listi	present in the list	present in the list	present in the list	Fcer1g	1.15269	0.0929704	0.282174	0.0562151	0.11915	0.0519249	0.0498126	23.4629	0.0259041	0.099215	0.0927065	0.0511994	0.22296	18.2239	0.0664243	16.519	0.101576	0.0276881	0	0.0583329	23.4629
Xcl1	Gzmf	Oas1a	Shpk	Defb1		present in the listi			present in the list	Fcgrt	0.864435	0.469259	0.329373	0.00299302	2.3644	0.0291111	2.60198	2.50872	0.0107979	0.2084	0.042341	1.82636	0.603624	1.01567	3.19987	1.34438	0	0.29662	1.44789	0.141566	3.19987
Xcr1	Gzmg	Oas1c	Sigirr	Defb2		present in the listi	present in the list	present in the list	present in the list	Tlr12	0	0	0	0.00149651	0.00337433	0	0.214028	0.00705862	0.00230165	0	0	0.170107	0	0	0.56506	0.011515	0	0	0	0	0.56506
Ythdf1	Gzmm	Oas1d	Siglece	Defb9		present in the listi			present in the list	Fcrl5	0	0	0	0	0	0.00412719	0	0.0123427	0.00903198	0	0.0159132	0	0	0	0	0.0135185	0	0	0	0.0171622	0.0171622
Zfp580	Gzmn	Oas1e	Siglecg	Defb10	present in the list					Fezf2	0.357621	0.0961534	1.10019	0.542899	0.00149189	1.51663	0.00252959	0.00761705	0.772577	0.0741237	0.0148112	0.00402559	0	0	0.0620706	0	0.353666	0	0	0.450625	1.51663
Zic2	H2-Aa	Oas1f	Sirpa	Defb11	present in the list					Fgf2	0.0933569	0.0461237	0	0	0.00625932	0.00539749	0.0145988	0.00971682	0.00380957	0	0.0182518	0.00555686	0	0	0.144234	0	0	0	0	0.0499093	0.144234
	H2-Ab1	Oas1g	Slamf1	Defb12		present in the listi	present in the list		present in the list	Lck	0	0.0161369	0.211944	0.161083	0.00161554	0.091159	0	0	0.101316	0	0	0	0	0	0.0336776	0	0	0	0	0.120455	0.211944
	H2-Bl	Oas1h	Slamf8	Defb15	present in the list					Fgf7	0	0.0109581	0	0	0	0.00403026	0	0	0.00337932	0	0.02424	0	0.0938927	0	0.0220139	0	0	0	0	0.210444	0.210444
	H2-D1	Oas2	Slc7a2	Defb18	present in the list			present in the list		Fgfr1	0.317394	1.68052	0	0.00149651	0.186916	0.0966217	0.306616	0.0383115	0.069915	0.271178	0.640325	0.310393	0.0829036	0.3125	0.982677	0.017752	0.0415669	0.147323	0	1.34107	1.68052
	H2-DMa	Oas3	Slc11a1	Defb19					present in the list	Fgfr2	0	0.69505	0	0	0.0103358	0.0278552	0.0063301	0.0128938	0.0670303	0.242974	0.153771	0.035973	0.346353	0	0.412632	0.0409949	0.0882773	0	0	0.665134	0.69505
	H2-DMb1	Oasl1	Slit2	Defb20					present in the list	Fgfr3	0.124621	2.42052	0	0.19641	0.0118777	0.0252896	0.0091707	0.0118904	0.0367478	1.32938	0.505938	0.00184633	0.0173895	0	0.0253483	0.0168795	0.0415669	0	0	0.488506	2.42052
	H2-DMb2	Oasl2	Smad3	Defb21		present in the listi			present in the list	Fgl1	0	0.00241465	0	0	0	0.00546735	0	0	0.00233122	0	0.0145389	0	0.0025957	0	0	0	0	0	0	0.0243509	0.0243509
	H2-Ea	Optn	Smpdl3b	Defb22					present in the list	Fkbp1a	8.20207	2.9298	13.9862	10.1661	12.0657	11.488	9.90046	2.36927	11.7284	4.50801	4.46427	10.0306	15.523	4.19147	4.98895	2.58092	3.39848	8.38136	5.96545	3.29108	15.523
	H2-Eb1	Otop1	Snap23	Defb25					present in the list	Fkbp1b	1.28995	0.148645	3.82882	2.89382	0.0520188	3.11403	0.0370261	0.160817	2.3315	0.428948	0.0869554	0.0277511	0.403674	0.0589623	0.106083	0.0809664	0	0.360763	0.0236252	0.0224761	3.82882
	H2-Eb2	Otud4	Snca	Defb29					present in the list	Flcn	0	0.159865	0.187055	0.163537	0.094654	0.134629	0.138003	0.497031	0.143296	0.153374	0.164817	0.120599	0.122765	0.404793	0.128995	0.407871	0.267999	0.0276881	0	0.0819995	0.497031
	H2-K1	Otulin	Snx4	Defb30					present in the list	Fli1	0.356783	0.00760179	0.171576	0.0973074	2.01023	0.0163521	1.56228	1.02999	0.0123012	0.302652	0.0049206	1.50113	0.00684805	1.05393	0.126396	0.976871	0	0.0451463	0	0.0121146	2.01023
	H2-L	Padi4	Socs3	Defb34		present in the listi		present in the list	present in the list	Themis2	0	0	0	0	0.00317717	0	0	0.20303	0.0024199	0	0	0	0	0.0865172	0	0.396184	0	0	0	0	0.396184
	H2-M1	Parp9	Socs5	Defb35		present in the listi	present in the list		present in the list	Flnb	0.225429	0.032561	0.0804725	0.00224476	0.611979	0.0607097	0.665043	0.152013	0.0656425	0.0139433	0.0474905	0.437054	0.038157	0.210013	0.260276	0.0291439	0	0.0207803	0	0.325433	0.665043
	H2-M2	Parp14	Sod1	Defb36		present in the listi	present in the list		present in the list	Fgr	0	0	0	0	0.00885243	0	0	0	0	0	0	0	0	0	0	0	0	0	0	0	0.00885243
	H2-M3	Pcbp2	Spata2	Defb37					present in the list	Flot2	0.683527	0.321298	0.53619	0.863694	0.0522389	1.1858	0.203571	0.133065	0.730207	0.598229	0.232129	0.213888	0.141623	0	0.55656	0.0710936	0.245493	0.612907	0.0194862	0.315333	1.1858
	H2-M5	Pde12	Sphk1	Defb38	present in the list					Flrt3	0.0670264	0.0549845	0	0.401976	0.00464482	0.305647	0.00593565	0.00382668	0.337193	0.00767236	0.391048	0.0153195	0.00622634	0	0.186978	0.0120365	0.230025	1.75798	0	0.031559	1.75798
	H2-M9	Pglyrp1	Spn	Defb39	present in the list				present in the list	Flt1	2.60045	0.0491857	0.797126	0.261134	10.6655	0.0739016	10.4168	0.106848	0.0349696	0.314898	0.0896146	6.01695	0.0197486	0.550176	0.562331	0.106596	0.0769539	0.0207803	0.0321172	0.0755522	10.6655
	H2-M10.1	Pglyrp3	Stab1	Defb40					present in the list	Flt3l	0.00236801	0.0293885	0	0	0.0395471	0.00214936	0.060053	0.0266754	0.00556656	0	0.0660019	0.0355062	0	0	0.00892338	0.0168795	0	0	0	0	0.0660019
	H2-M10.2	Pglyrp4	Stap1	Defb41					present in the list	Flt4	0.388119	0.0115551	0	0.0307789	0.633188	0.00354182	0.601151	0.00285224	0.00967216	0	0.0382252	0.553886	0	0	0	0.0205344	0.0855227	0	0	0	0.633188
	H2-M10.3	Phb	Stard7	Defb43	present in the list			present in the list		Fn1	2.41297	0.0859029	0.689514	0.380245	6.26332	0.148274	6.24226	0.158582	0.0906042	1.00907	0.0821012	5.45982	0.264138	0	3.18941	0.0695985	0.195015	0.0769228	0.0516089	0.0121754	6.26332
	H2-M10.4	Phb2	Stat3	Dennd1b				present in the list		Fndc4	0.701387	0.881108	1.0604	0.852005	0.0579326	1.56187	0.0573073	0.0701836	1.41445	0.68606	1.54598	0.0889189	0.909604	0.3125	0.129824	0	0.163629	0.974246	0	0.186072	1.56187
	H2-M10.5	Pik3cd	Stat5a	Dgkz					present in the list	Fnip1	0.0631248	0.253849	0.143022	0.0626691	0.110614	0.195481	0.100013	0.539601	0.156964	0.0565434	0.26672	0.0829144	0.145885	0.264382	0.238382	0.620617	0.119038	0.143719	0	0.248183	0.620617
	H2-M10.6	Pik3r6	Stat5b	Dh	present in the list					Foxd1	0.186197	0.00301152	0	0.000748254	0.030627	0.00362707	0.56237	0	0.00149403	0	0.0242295	0.433975	0	0	1.8475	0	0	0	0	0	1.8475
	H2-M11	Pja2	Sting1	Dhps		present in the listi		present in the list	present in the list	Foxf1	0.000748914	0.0039458	0	0	0.277135	0.00145551	0.241817	0	0.00455861	0	0.0144833	0.288882	0	0	0	0	0.0552553	0	0	0	0.288882
	H2-Oa	Pla2g1b	Stk39	Dhrs7b	present in the list					Foxg1	0.286768	0.832235	0.671957	0.32013	0.0114432	1.13349	0.0100783	0.0375605	1.17078	1.20472	1.224	0.0222912	0.0105414	0	0	0.0364112	2.15678	0.103488	0	0.723949	2.15678
	H2-Ob	Pla2g2f	Sucnr1	Dhtkd1		present in the listi			present in the list	Foxj1	0.202756	0.130155	0	0	0.0136671	0.0155181	0.0141557	0.0191818	0.0142555	0.0733649	0.0106686	0.0115359	0.00683738	0	0.152939	0	0	0	0	14.9914	14.9914
	H2-Q1	Pla2g5	Syk	Dhx9	present in the list				present in the list	Runx3	0	0	0	0	0	0	0	0.0343094	0	0	0	0	0	0	0	0	0	0	0	0	0.0343094
	H2-Q2	Plcg2	Syt11	Dhx36					present in the list	Foxo3	0.24444	0.220956	0.159872	0.0926421	0.182058	0.102193	0.178281	0.331057	0.193497	0.146242	0.391513	0.151967	0.056689	0.281532	0.172758	0.145943	0.296967	1.30467	0.0481363	0.146523	1.30467
	H2-Q4	Pld3	Tac1	Dhx58	present in the list	present in the listi		present in the list	present in the list	Foxp1	0.686682	0.114606	1.79217	1.1007	1.5222	2.95193	1.98301	0.274615	3.49667	0.702608	0.192769	1.74776	0.393597	1.48237	2.28521	0.347111	0.735909	0.565454	0	1.21192	3.49667
	H2-Q6	Pld4	Tac4	Dicer1	present in the list			present in the list	present in the list	Cnr2	0	0	0	0	0.0149343	0	0.00151694	0.0242623	0	0	0	0.00676756	0.00332249	0	0	0	0	0	0	0	0.0242623
	H2-Q7	Plekhm2	Tafa3	Dlg1	present in the list					Epha8	0	0.00142914	0.0658814	0.000748254	0.00628507	0.125163	0.00367384	0	0.0869756	0	0	0.00574004	0	0	0	0	0	0	0	0.0115704	0.125163
	H2-Q8	Plscr1	Tarm1	Dlg5					present in the list	Fst	0	0.0172081	0.133227	0	0	0.00797236	0	0	0.00699069	0	0.00359007	0	0	0	0	0	0	0	0	0	0.133227
	H2-Q9	Pml	Tbc1d23	Dlk1					present in the list	Fubp1	0.830725	0.698716	0.571173	0.855557	1.25158	1.0306	1.33222	0.802826	1.35834	0.236985	2.61406	1.36683	2.01668	0.422168	0.850694	1.04207	4.73067	1.59535	0.0433134	0.993126	4.73067
	H2-Q10	Polr3a	Tbxa2r	Dll1		present in the listi	present in the list		present in the list	Pla2g2f	0	0	0	0	0.00199895	0	0.00450307	0	0	0	0	0	0	0	0	0	0	0	0	0	0.00450307
	H2-T3	Polr3b	Tcirg1	Dll4		present in the listi		present in the list	present in the list	Pla2g2d	0.0327108	0	0	0	0.0142431	0.000772821	0.0106987	0.0197274	0.00569826	0	0	0.00343757	0	0	0	0	0	0	0	0	0.0327108
	H2-T22	Polr3c	Tff2	Dmbt1					present in the list	Fut4	0	0	0	0	0.032672	0	0.0179025	0.014771	0.00297237	0	0.0110649	0.0161564	0	0.0865172	0	0	0	0	0	0.0136027	0.0865172
	H2-T23	Polr3d	Tgfb1	Dmtn					present in the list	Fut9	0.803919	1.43135	0.494266	0.507949	0.0150944	2.31654	0.0312606	0.0384899	1.59771	0.211782	0.983255	0.00857179	0.0464708	0	0.0300434	0.0135185	0.106638	1.28027	0.0194862	0.030954	2.31654
	H2-T24	Polr3e	Thbs1	Dnai4		present in the listi	present in the list		present in the list	Fyn	0.943881	0.752448	0.538941	0.65618	0.911635	1.20232	1.1897	0.17345	0.87844	0.368134	3.35873	1.1034	12.5073	0.913762	0.89825	0.402319	2.08235	0.790421	0.0591908	0.37804	12.5073
	H60a	Polr3f	Themis2	Dnaja3	present in the list			present in the list	present in the list	Epha2	0.0114005	0.00389385	0	0.000748254	0.306167	0.0086497	0.217665	0.0863639	0.00311185	0	0	0.342269	0	0	0.140729	0.0508124	0	0	0	0.026898	0.342269
	H60b	Polr3g	Ticam1	Dnajb9	present in the list					Fzd3	0.129262	0.202059	0.0716558	0.0394471	0.042986	0.116591	0.0443994	0.00541991	0.125521	0.0124804	0.294892	0.0274633	0.426711	0	0.0469812	0	0.424443	0.124299	0	0.702241	0.702241
	H60c	Polr3h	Ticam2	Dnase1					present in the list	Fzd7	0.0847581	0.0720527	0	0.00526187	0.00603017	0.0054359	0.00872032	0.108436	0.00702239	0.0443616	0.00359007	0.027288	0	0	0.498014	0.00666395	0	0	0	0.0325	0.498014
	Hamp	Polr3k	Timp1	Dnase1l3					present in the list	Fzd8	0	0.0527896	0	0	0.0342713	0.0192477	0.0435502	0.0133119	0.00394289	0.0781739	0.0171371	0.0464228	0.00342074	0	0.0487579	0.0129538	0	0.0815061	0	0.16178	0.16178
	Hamp2	Pparg	Tirap	Dnase2a					present in the list	Fzd9	0.039736	0.232086	0.0640057	0.0563587	0.00181857	0.0231105	0.00490876	0.00269175	0.0797496	0.0642465	0.15133	0.00252566	0	0	0.00806153	0	0	0	0	0	0.232086
	Havcr2	Ppp1r14b	Tlr1	Dnm1l		present in the listi	present in the list		present in the list	G3bp1	0.847809	0.78181	0.762879	0.630012	1.55833	0.563923	1.49194	1.25429	0.735936	1.689	1.84011	2.04616	1.46511	0.854267	0.754158	1.94118	1.8186	0.8571	0	1.6861	2.04616
	Hc	Ppp1r14bl	Tlr2	Dock1		present in the listi	present in the list		present in the list	G3bp2	0.860886	0.791678	1.23229	0.908711	0.827154	1.65575	0.868519	0.701249	1.46695	0.956949	1.46019	0.842782	0.870525	1.01585	0.691423	0.797166	1.86092	1.17561	0.033381	1.16197	1.86092
	Hck	Ppp6c	Tlr3	Dock2					present in the list	G6pdx	0.132359	0.183081	0	0.162864	0.0864834	0.140231	0.0980456	0.397422	0.140843	0.0141362	0.185702	0.0838573	0.06071	0.0422411	0.148473	0.430083	0.457973	0.0953619	0	0.0436737	0.457973
	Hcst	Pqbp1	Tlr4	Dock7	present in the list					Gab1	0.201372	0.277819	0.0743207	0.117169	0.434478	0.0190677	0.687609	0.135457	0.020704	0.0547022	0.327673	0.613702	0.574393	0.142564	0.678901	0.13206	0.0292644	0.116851	0	1.0263	1.0263
	Herc6	Prdm1	Tlr5	Dock8		present in the listi			present in the list	Gab2	0.0835617	0.0444012	0.146821	0.0449898	0.052063	0.183557	0.108749	0.172126	0.113889	0.0218345	0.0178264	0.0922787	0.0217819	0	0.0814953	0.189425	0.0473633	0	0	0.0503619	0.189425
	Hexim1	Prdx1	Tlr6	Dock10					present in the list	Gab3	0	0.0234461	0.121936	0.0627438	0.0195738	0.0397861	0.0251463	0.0880136	0.0392955	0	0.0843627	0.00692786	0.187471	0	0.0440592	0.0786256	0	0	0	0	0.187471
	Hfe	Prkd1	Tlr7	Dock11		present in the listi		present in the list	present in the list	Tnfrsf1b	0.222051	0.00371963	0	0.05078	0.0840453	0	0.0520542	0.517702	0.0017732	0	0	0.0438496	0	0	0	0.398044	0	0	0	0	0.517702
	Hk1	Prkdc	Tlr8	Dpep1		present in the listi			present in the list	Gadd45g	0.728651	5.11809	0.594854	0.0126775	0.263391	0.279281	0.2693	0.198816	0.477648	0.837759	0.562739	0.117984	0.234609	0.196294	0.647092	0.156749	1.06495	0.357855	0.262316	1.37071	5.11809
	Hlx	Pspc1	Tlr9	Dpf2		present in the listi	present in the list		present in the list	Gapdh	5.0242	6.55822	10.8476	6.95305	4.02455	6.17492	4.99481	5.83683	5.83765	10.4014	4.9567	6.33582	4.96608	6.64805	5.85665	8.20462	4.52686	7.08339	0.205641	2.96337	10.8476
	Hmces	Pstpip1	Tlr11	Dpp4	present in the list					Gas1	0.190396	0.88354	0.343894	0.170962	0.0118077	0.0702825	0.0596127	0.0692858	0.143626	0.52112	1.36802	0.107695	0.0035138	0.176753	2.26697	0.0396249	0.45894	0	0	1.08413	2.26697
	Hmgb1	Ptk2	Tlr12	Dppa1					present in the list	Gas2l1	0.246874	0.401128	0.127558	0.290904	0.340881	0.281473	0.398403	0.149528	0.186666	0.434519	0.10966	0.334775	0.0480218	0.272529	0.288298	0.0659749	0.0990656	0.199086	0	1.48143	1.48143
	Hmgb2	Ptk2b	Tlr13	Drd2	present in the list	present in the listi			present in the list	Gas6	0.894158	0.124349	1.12155	2.09828	0.375592	0.929501	0.361908	5.92977	0.849586	0.539718	0.504223	0.256408	0.664831	4.74889	0.693394	3.57102	0	2.03081	0.0263925	6.15779	6.15779
	Hmgb3	Ptk6	Tnf	Drosha		present in the listi			present in the list	Gata2	0.0757727	0.0103959	0	0.00149651	0.647	0.00716287	0.443609	0.00698988	0.00672059	0	0.0281627	0.259946	0	0	0	0.0233517	0	0	0	0.0274933	0.647
	Hmgn2	Ptpn2	Tnfaip3	Dtx1	present in the list	present in the listi	present in the list	present in the list	present in the list	Gata3	0.143304	0.0948712	0	0.186289	0.0918548	0.0939489	0.0638565	0.0823875	0.0830423	0.146242	0.0741697	0.0812803	0.00664606	0	0.0614147	0.0774873	0	0.131462	0.10863	0.169938	0.186289
	Hmgn2-ps	Ptpn6	Tnfaip6	Dtx3l		present in the listi			present in the list	Gba	0.473557	0.160405	0	0.235862	0.225787	0.0806533	0.239954	0.581839	0.106403	0.00796883	0.173564	0.183301	0.160002	0	0.152859	0.590692	0.0365065	0.0865597	0	0.217032	0.590692
	Hmox1	Ptx3	Tnfaip8l2	Dusp1		present in the listi	present in the list		present in the list	Gbp2	0.0377915	0.0365228	0	0	0.0546438	0	0.0374611	0.0236652	0	0.00308371	0.00435105	0.0856871	0	0.156406	0.119929	0	0	0	0	0.173525	0.173525
	Hprt	Pvr	Tnfrsf1a	Dusp3		present in the listi	present in the list		present in the list	Gbp3	0.065955	0.118544	0.103963	0	0.175811	0.00230066	0.186566	0.100141	0	0.193419	0.0834166	0.125508	0	0.156406	0.039709	0.131001	0	0	0	0.101907	0.193419
	Hpx	Pycard	Tnfrsf1b	Dusp10				present in the list		Trp73	0.0422905	0	0	0	0	0	0.00194994	0.0026795	0	0	0	0.00284843	0	0	0	0	0	2.9128	0	0.898438	2.9128
	Hras	Rab7b	Tnfrsf4	Dusp22		present in the listi	present in the list		present in the list	Gbp7	0.0154024	0.261894	0.155987	0.000748254	0.295524	0.00268531	0.301808	0.467773	0.00393017	0.390865	0.108307	0.221978	0	0.312813	0.286185	0.556957	0	0	0	0.0693537	0.556957
	Hrg	Rab11fip5	Tnfrsf11a	Duxbl1	present in the list					Arhgef16	0	0.00659547	0	0	0	0.00119437	0	0	0.00826444	0	0	0	0	0	0	0	0	0	0	0	0.00826444
	Hsp84-2	Rab12	Tnfsf4	Dyrk3		present in the listi	present in the list		present in the list	Gch1	0.176577	0.0214238	0.231324	0	0.571187	0.00619176	0.519043	0.0362896	0.00988056	0	0.0108826	0.443636	0.00789484	0.488281	0.0622478	0.191991	0	0	0.0902904	0.195939	0.571187
	Hsp90aa1	Rab20	Tnfsf11	Dysf	present in the list					Gdnf	0	0.00180927	0	0	0	0.00435231	0	0	0.00830166	0	0.0209971	0.00428238	0	0	0	0	0	0	0	0	0.0209971
	Hspa8	Rab27a	Tnfsf18	Ear1				present in the list	present in the list	Tnfrsf4	0	0.00820738	0	0	0.00504005	0.0017164	0.00202369	0.00603796	0	0	0	0.0018374	0	0	0	0	0	0	0	0.0251731	0.0251731
	Hspd1	Rab43	Tnip1	Ear2					present in the list	Tnfrsf18	0	0	0	0	0.018498	0.00129874	0.00604545	0	0	0	0	0.0126386	0	0	0	0	0	0	0	0	0.018498
	Icam1	Raet1b	Tnip2	Ear3		present in the listi	present in the list		present in the list	Gimap5	0.164636	0.00766848	0.106424	0.0436635	0.899703	0.00822977	0.67899	0.0862642	0.019335	0	0.124193	0.672352	0	0	0	0.0426586	0	0.0439775	0	0.0188973	0.899703
	Icosl	Raet1d	Tollip	Ear4				present in the list	present in the list	Git1	0.218249	0.264655	0.240936	0.542985	0.509035	0.633609	0.429391	0.0914946	0.385419	0.053463	0.194583	0.410977	0.134266	0.259425	0.0567832	0.209586	0.380403	0.201212	0.0196881	0.374061	0.633609
	Ido1	Rarres2	Tpsb2	Ear6				present in the list	present in the list	Gja1	1.8679	8.06671	0.211146	0.266491	1.09081	0.064874	0.771165	0.0984169	0.037644	6.56811	0.88052	0.507562	0.635475	0.0858045	6.75559	0.0254597	0.0341013	0.0308875	0.0250083	3.57774	8.06671
	Ifi27	Rasgrp1	Tradd	Ear10	present in the list					Sema3c	0.454035	0.0198684	0.277892	0.161877	0.427386	0.427173	0.379894	0.00285224	0.575386	0.243427	0	0.156867	0.00332357	0	0.101452	0	0.513551	0.0713486	0.0705238	0.249216	0.575386
	Ifi27l2b	Rbm14	Traf3ip2	Ear14		present in the listi			present in the list	Cd36	0.0730946	0.00599782	0	0	0.00264243	0.00684357	0	0.340084	0	0	0	0	0	0	0	0.0874865	0	0	0.0263925	0	0.340084
	Ifi35	Rel	Trem1	Ebi3	present in the list					Gli2	0	0.123297	0	0	0	0	0	0	0	0.0472956	0.0133982	0.00574004	0	0	0.034573	0	0	0	0	0.0737338	0.123297
	Ifi44	Rela	Trem2	Ebp	present in the list				present in the list	Gli3	0	0.457299	0	0.0800724	0.0148553	0.00343665	0.036726	0.0178469	0.00453091	0	0.0837571	0.0901282	0.0811536	0	0.169802	0	0	0	0	0.630152	0.630152
	Ifi44l	Relb	Trex1	Ecm1					present in the list	Glmn	0.095816	0.176527	0	0.0372646	0.0764525	0.154968	0.114026	0.0585739	0.227647	0.0547301	0.352066	0.143883	0.103066	0	0.199063	0.0387156	0.510718	0.152693	0	0.0851882	0.510718
	Ifi202a	Rfpl4b	Tril	Ecsit		present in the listi			present in the list	Fgl2	0.0103993	0.0428418	0	0	0	0.0118747	0	0.0853796	0.0181969	0	0	0.00272586	0	0.407325	0.236348	0.0237171	0	0	0	0	0.407325
	Ifi203	Riok3	Trim55	Eda					present in the list	Lrrc17	0.0539878	0	0	0	0.032068	0.00319959	0.0262691	0	0.00558242	0	0	0.0219617	0	0	0.0107926	0	0	0	0	0	0.0539878
	Ifi204	Ripk2	Trp73	Edn1				present in the list		Napepld	0.0556802	0.0195148	0	0.0151046	0.112167	0.0263455	0.0775034	0.0286139	0.0378007	0	0	0.0748135	0.0236913	0	0.00572498	0	0	0.0213568	0	0.0993695	0.112167
	Ifi205	Rnase2a	Trpv1	Edn2		present in the listi	present in the list		present in the list	Clnk	0.0765603	0	0	0	0	0	0	0	0.0386935	0	0	0	0	0	0	0	0	0	0	0.0631812	0.0765603
	Ifi206	Rnase2b	Trpv4	Edn3	present in the list			present in the list	present in the list	Bst1	0	0.00125207	0	0	0.00258863	0.00208264	0	0.0539881	0	0	0	0	0	0	0.0174033	0.0191548	0	0	0	0.071048	0.071048
	Ifi207	Rnase6	Tslp	Ednra					present in the list	G6pd2	0	0.00180871	0	0	0	0.0032313	0	0.0113158	0.00400575	0	0	0	0	0	0	0.0305265	0	0	0	0	0.0305265
	Ifi208	Rnf19b	Tspan2	Ednrb		present in the listi	present in the list	present in the list	present in the list	Tlr6	0	0.00360996	0	0	0.00370058	0.0021656	0.0114408	0.0475963	0	0	0	0.00368957	0	0	0.0748196	0.00666395	0	0	0	0	0.0748196
	Ifi209	Rnf39	Ttbk1	Eef2	present in the list				present in the list	Rhoh	0.0616736	0.00560289	0	0.0119443	0.0154458	0.00376567	0.00274592	0.973972	0	0	0	0	0	0.337928	0	0.55175	0	0	0	0	0.973972
	Ifi211	Rnf135	Ttc39aos1	Efna2					present in the list	Rbm47	0	0.00186053	0	0	0.0139557	0.00122291	0.00566752	0.600111	0.0143392	0.0135012	0	0	0	0	0.0696328	0.445986	0	0	0	0	0.600111
	Ifi214	Rnf166	Tusc2	Efnb1		present in the listi	present in the list		present in the list	Txk	0	0.0100296	0	0	0.00599202	0.00550669	0.0309691	0.00581486	0.00714187	0	0	0.0315159	0.0025957	0	0.0219454	0.0438571	0.0404924	0	0	0.0859018	0.0859018
	Ifih1	Rnf187	Tyro3	Efnb2		present in the listi			present in the list	Tec	0.170642	0.0115198	0	0.0445633	0.0667712	0.00486283	0.0963382	0.177554	0.0306921	0	0	0.0915303	0.312598	0	0.13917	0.104296	0	0	0	0.0115704	0.312598
	Ifit1	Rpl13a	Uaca	Efnb3		present in the listi	present in the list		present in the list	Jchain	0	0.000896345	0	0	0.00113317	0.00786336	0	0	0.0101681	0	0	0	0	0	0	0	0	0	0	0	0.0101681
	Ifit2	Rpl39	Ulk4	Egr1	present in the list	present in the listi		present in the list	present in the list	Ppbp	0	0	0	0	0.0070881	0	0.00639694	0.00640775	0	0	0	0.00353046	0	0	0	0	0	0	0	0	0.0070881
	Ifit3	Rps6kb1	Umod	Egr3	present in the list	present in the listi		present in the list	present in the list	Cxcl3	0	0	0	0	0	0.00171196	0	0.0192785	0	0	0	0	0	0	0	0	0	0	0	0	0.0192785
	Ifitm1	Rps19	Unc13d	Eif2ak1	present in the list	present in the listi		present in the list	present in the list	Cxcl15	0	0	0	0	0.00614178	0.00478562	0.00626197	0	0	0	0	0.00552697	0	0	0	0	0	0	0	0	0.00626197
	Ifitm2	Rsad2	Vamp7	Eif2ak2	present in the list	present in the listi		present in the list	present in the list	Cxcl10	0.112704	0.248984	0.153069	0	0.0122387	0.00421071	0.039574	1.53716	0.00643443	0.43162	0	0.0922572	0.00789484	0	0.0261315	6.07464	0.053734	0	0	0.303043	6.07464
	Ifitm3	S100a8	Vamp8	Eif2ak4	present in the list	present in the listi		present in the list	present in the list	Cxcl13	0	0	0	0	0	0	0	0	0.0144792	0	0	0	0	0	0	0	0	0	0	0	0.0144792
	Ifitm6	S100a9	Vnn1	Eif2b1		present in the listi	present in the list		present in the list	Gbp8	0	0	0	0	0	0	0	0.011746	0	0	0	0	0	0	0.0431032	0.00666395	0	0	0	0	0.0431032
	Ifitm7	Samhd1	Vps35	Eif2b2		present in the listi	present in the list		present in the list	Gbp9	0.00082764	0	0	0	0.0491169	0	0.0406382	0.0186162	0	0	0	0.00397184	0	0	0.00572498	0.0277818	0	0	0	0	0.0491169
	Ifna	Sarm1	Wdr83	Eif2b3		present in the listi	present in the list		present in the list	Gbp4	0	0.00439889	0	0	0.0159364	0	0.0166645	0	0.00415083	0	0	0.00658131	0	0	0.109771	0	0	0	0	0	0.109771
	Ifna1	Sdhaf4	Wfdc1	Eif2b4		present in the listi			present in the list	Tgfbr3	0.00082764	0.00189389	0	0	0.132549	0.00944717	0.112513	0	0.00831905	0	0	0.122776	0	0	0.380275	0	0.0283954	0	0	0.225134	0.380275
	Ifna2	Sec14l1	Wnt5a	Eif2b5	present in the list	present in the listi		present in the list	present in the list	Cmklr1	0.00490256	0.00246217	0	0	0.162381	0	0.120564	0.227623	0	0	0	0.124353	0	0	0.153113	0.128115	0	0.119357	0	0	0.227623
	Ifna4	Serinc3	Xcl1	Eif6		present in the listi	present in the list		present in the list	Oasl2	0.0141982	0.0147256	0	0.0334862	0.0268321	0.00281376	0.198677	0.0297152	0.0115455	0	0	0.116317	0	0	0.419868	0	0.171045	0.0377562	0.0384066	0.110067	0.419868
	Ifna5	Serinc5	Ywhaz	Elane		present in the listi	present in the list		present in the list	Oasl1	0	0	0	0	0.00214316	0	0.00363947	0.0125865	0	0	0	0	0	0	0	0	0	0	0	0.0635041	0.0635041
	Ifna6	Serpinb1a	Zbp1	Elf1		present in the listi			present in the list	Gm8909	0.0285104	0.00111978	0	0	0.00420141	0	0.00562908	0.0360761	0.00634035	0.00965279	0.00982758	0.00380863	0	0	0.0525893	0	0	0	0	0	0.0525893
	Ifna7	Serpinb9	Zc3h12a	Elf4					present in the list	Tesc	0.0558553	0.00128434	0.636874	0.130305	0	0.22264	0.00387632	0	0.202223	0	0	0.0091524	0	0	0.0193313	0	0	0.0755124	0	0.0171622	0.636874
	Ifna9	Serpinb9b	Zfp35	Emilin1		present in the listi	present in the list		present in the list	Oas2	0	0	0	0	0	0.000965339	0	0.00716696	0.00347571	0	0	0	0	0	0	0	0	0	0	0	0.00716696
	Ifna11	Serpinb9c	Zfp36	Eml1		present in the listi	present in the list		present in the list	Oas1c	0	0.00220234	0	0.0103446	0.037566	0.0252208	0.00784213	0.0034946	0.0100587	0	0	0.00290227	0	0	0.0116784	0	0	0.058854	0	0.026898	0.058854
	Ifna12	Serpinb9d	Zfp580	Emp2		present in the listi	present in the list		present in the list	Oas1g	0	0	0	0	0	0	0.00584433	0.00518038	0	0	0	0	0	0	0.00842125	0	0	0	0	0	0.00842125
	Ifna13	Serpinb9e	Zp3	Endou		present in the listi	present in the list		present in the list	Oas1a	0	0.00156065	0	0	0.0114865	0	0.0191653	0.0178115	0	0	0	0.00732193	0	0	0.00842125	0	0	0	0	0	0.0191653
	Ifna14	Serpinb9f		Enpp1					present in the list	Gmpr2	0.235292	0.171631	0.24702	0.112305	0.209919	0.0792096	0.190477	0.29126	0.135265	0.366523	0.15637	0.156572	0.368218	0.390855	0.208433	0.266123	0.0552682	0.0761423	0	0.385685	0.390855
	Ifna15	Serpinb9g		Enpp2					present in the list	Gnas	14.2054	11.2313	13.4457	20.0328	16.9397	11.629	19.656	8.31742	12.56	16.2275	12.975	16.8578	11.4823	12.6437	22.9031	8.05614	12.0651	19.2584	1.14576	9.24262	22.9031
	Ifna16	Serpinb9h		Enpp3					present in the list	Gon4l	0.292424	0.355419	0.293933	0.0812796	0.414098	0.603701	0.453719	0.30424	0.623699	0.323988	0.722083	0.461222	0.290667	0	0.482393	0.307102	0.526723	0.676473	0	0.738852	0.738852
	Ifnab	Serping1		Entpd7		present in the listi			present in the list	Gpatch3	0.0154956	0.018951	0	0.0552023	0.0316252	0.0200657	0.04988	0.0927417	0.0231331	0.167954	0.0152587	0.0360746	0.0224706	0.0422411	0.00777975	0.0922641	0	0	0	0.0251051	0.167954
	Ifnar1	Setd2		Eomes					present in the list	Gpatch4	0.251376	0.138622	0.805609	0.357585	0.156716	0.535182	0.17837	0.132227	0.531558	0.347652	0.21843	0.202265	0.0224691	0.306373	0.0327052	0.137388	0.0836635	0.32924	0	0.0136027	0.805609
	Ifnar2	Sfpq		Ep300					present in the list	Gpc3	0.0683467	0.0106322	0	0.064274	0.00484687	0.014963	0.185755	0	0.00979639	0.0135012	0.0216439	0.391801	0	0	1.42585	0.0237171	0	0	0	0.0302893	1.42585
	Ifnb1	Sftpd		Epas1		present in the listi	present in the list	present in the list	present in the list	Gper1	0.106396	0.0308098	0	0.00374127	0.122767	0.00857992	1.53101	0	0.0117602	0	0.0467643	1.20819	0	0	3.0256	0.00623702	0	0.185046	0	0.121455	3.0256
	Ifne	Sh2d1a		Epb42					present in the list	Gpi1	1.92774	1.97194	2.58473	2.31262	3.61286	1.75751	3.19707	2.16772	1.42149	2.93496	0.829481	2.91312	0.5573	1.39722	2.44515	1.6585	0.549518	5.19193	1.50693	0.479064	5.19193
	Ifng	Sh2d1b1		Epg5		present in the listi			present in the list	Gpld1	0.0558553	0.347857	0	0	0.00190892	0.0132639	0.00329366	0	0.0107866	0.0555001	0.0676512	0.00732247	0	0	0.0501597	0	0	0.0980089	0	0.132307	0.347857
	Ifnk	Sh2d1b2		Epha2					present in the list	Gpnmb	0.0610378	0.0117031	0	0	0	0.0102816	0.00280142	1.52156	0.0124895	0.0832601	0.00435105	0.00353046	0	2.29787	0	0.382744	0	0	0	0	2.29787
	Ifnl2	Shfl		Ephb1					present in the list	Gpr137b	0.10496	0.50105	0	0.00535616	0.161968	0.138112	0.177606	2.08545	0.185789	0.169254	0.457159	0.259175	0.0586377	0.959063	0.224526	1.02514	0.314253	0.133015	0	0.261261	2.08545
	Ifnl3	Shmt2		Ephb2					present in the list	Gpr171	0	0.00203295	0	0	0	0.00334712	0	0	0	0	0.0172884	0	0	0	0	0	0	0	0	0	0.0172884
	Ifnlr1	Siglecg		Ephb3				present in the list		Gpr4	0.386016	0.0093446	0	0.00224476	0.942117	0.0597162	0.676676	0.00588512	0.0304161	0.344947	0.0311229	0.575232	0	0	0.262718	0	0	0	0.0194862	0.0121754	0.942117
	Ifnz	Sin3a		Ephb4		present in the listi	present in the list	present in the list	present in the list	Ncf1	0.0516337	0.00445057	0	0	0.00853763	0	0.0146874	0.993469	0.00388126	0	0	0.00576685	0	1.38171	0	0.794532	0	0	0.0194862	0	1.38171
	Igf1r	Sirpa		Ephb6					present in the list	Gpr68	0.0541524	0.00395718	0	0.0275804	0	0.0399486	0	0	0.0586084	0	0.0329381	0	0	0	0.0185894	0	0	0	0	0	0.0586084
	Igf2	Skp2		Epo		present in the listi			present in the list	Lat2	0.119986	0.00440034	0	0.00613871	0.00178383	0.00244827	0.00892928	0.481992	0.00182366	0	0	0.00609366	0.0145144	0.906798	0	0.857379	0	0.040468	0	0	0.906798
	Igh-7	Sla		Eprs					present in the list	Gpr89	0.0746901	0.206312	0.192617	0.342329	0.187517	0.241333	0.191115	0.104547	0.209978	0.299561	0.321094	0.189453	0.115539	0	0.0828379	0.250548	0.104851	0.121324	0	0.046924	0.342329
	Igh-8	Slamf1		Eps8		present in the listi		present in the list	present in the list	Gprc5b	0.137265	1.25582	0	0.0461607	0.0311494	0.143912	0.139645	0.0873318	0.028716	0.376727	0.377995	0.119791	0.229326	0	0.219856	0	0.273626	0.177812	0	1.13507	1.25582
	Igha	Slamf6		Epx		present in the listi		present in the list	present in the list	Gps2	0.397253	0.349309	0.389304	0.0930792	0.492901	0.208896	0.532263	0.562764	0.321858	0.0737804	0.575498	0.627087	0.193593	1.1035	0.595411	0.879034	0.686751	0.308831	0	0.750264	1.1035
	Ighd	Slamf7		Erap1	present in the list			present in the list	present in the list	Gpsm3	0.519511	0.0184969	0	0.144957	0.392252	0.0223528	0.5841	1.15633	0.0186026	0	0.0202633	0.409801	0	0.960214	0.951355	0.831469	0	0.0753162	0	0	1.15633
	Ighe	Slamf8		Erbb2		present in the listi		present in the list	present in the list	Gpx1	2.5832	1.06863	1.9333	1.01803	4.51536	1.47242	4.38865	7.03484	1.36969	1.4566	1.38015	3.54818	2.34929	7.29918	3.25145	10.0926	1.70526	1.59554	11.9183	1.07559	11.9183
	Ighg	Slc11a1		Erbin				present in the list		Gpx4	9.66555	8.12199	7.79923	9.40531	8.36982	8.99726	8.95698	6.57172	9.58576	10.8549	4.48649	8.71325	8.80577	8.3174	10.4815	5.29558	4.93227	10.9161	2.61118	22.0923	22.0923
	Ighg1	Slc15a3		Ercc1	present in the list	present in the listi	present in the list	present in the list	present in the list	Ccl24	0.0288578	0	0	0	0	0.00346901	0	0.896942	0.00276728	0	0	0	0	0.321502	0	0.0532605	0	0.0267143	0	0	0.896942
	Ighg2a	Slc15a4		Ercc2		present in the listi		present in the list	present in the list	Zp3	0	0	0	0.0151171	0	0.00155337	0.00704741	0	0	0	0	0.00618304	0	0	0	0	0.0855227	0	0	0.425063	0.425063
	Ighg2b	Slc26a6		Ereg	present in the list				present in the list	Grem1	0	0	0	0	0	0.00817002	0.000843667	0	0.013921	0	0.0113978	0	0	0	0	0	0	0	0	0	0.013921
	Ighg2c	Slpi		Ermap		present in the listi	present in the list	present in the list	present in the list	Grn	0.811808	0.767627	0.577895	0.540425	0.964322	0.182432	0.874241	12.1111	0.243666	1.42507	0.551695	0.637634	0.191397	6.07974	1.01344	10.0466	0.45286	0.319447	0	0.0850251	12.1111
	Ighg3	Smpd1		Esco2		present in the listi	present in the list	present in the list	present in the list	Gsdmd	0.00082764	0.00979347	0	0.000748254	0.0821225	0	0.0714196	0.498846	0	0	0.0136648	0.0387639	0	0.290819	0.0249909	0.25972	0.0471569	0.0553762	0	0	0.498846
	Ighm	Smpdl3b		Esr1		present in the listi	present in the list		present in the list	Gsn	0.169722	0.279998	0.691025	0.120492	0.00611332	0.0213007	0.0230774	0.272018	0.025658	0.272082	0.558034	0.0820489	3.27375	0	1.12932	0.136751	0.295769	0	0	1.28997	3.27375
	Ighv1-4	Snca		Esrra		present in the listi			present in the list	Card11	0	0	0	0	0	0.00156113	0	0.00624905	0	0	0	0	0	0	0	0	0	0	0	0	0.00624905
	Ighv1-5	Socs1		Ets1		present in the listi	present in the list		present in the list	H2-M3	0.0143357	0.00125623	0.202989	0.0961872	0.0783938	0.0455778	0.0908243	0.186778	0.0332188	0.0429227	0.0146817	0.0534904	0	0.0945251	0.0370271	0.138766	0	0	0	0	0.202989
	Ighv1-7	Sp100		Etv2		present in the listi			present in the list	H2-Q4	0	0.0449373	0	0.000748254	0.0643767	0.00112782	0.0624096	0.154868	0.00173285	0	0.00792535	0.0490013	0.163452	0	0.00506766	0.11313	0	0	0	0	0.163452
	Ighv1-9	Sp110		Etv6	present in the list					Ocm	0	0	0	0.0220016	0	0.0221433	0	0	0.00377933	0	0	0	0.0108562	0	0	0	0	0	0	0	0.0221433
	Ighv1-11	Spi1		Evi2					present in the list	Hax1	0.154856	0.374284	0.640812	0.383548	0.392439	0.254197	0.436589	0.368907	0.38744	0.248642	0.661172	0.594651	0.47048	0	0.45471	0.263515	0.487692	0.681092	0	0.746093	0.746093
	Ighv1-12	Spon2		Evi2b					present in the list	Hba-a1	33.2796	3.37372	5.47378	2.33428	58.1502	0.286025	20.1075	4.57713	0.260831	3.31834	0.232741	9.54209	0.348793	1.74894	0.321399	0.322543	0.777224	0.290795	2302.64	0.305689	2302.64
	Ighv1-15	Src		Evl					present in the list	Hba-a2	11.6759	1.01414	0.819122	1.2865	18.5501	0.170509	6.2539	1.39046	0.163202	1.01057	0.263019	2.90732	0.385766	1.2336	0.245117	0.192339	0.121359	0.12781	785.279	0.0959779	785.279
	Ighv1-16	Srebf1		Exo1					present in the list	Flt3	0	0	0	0	0.0137004	0.0177759	0.0107149	0	0.00836348	0.00705069	0	0	0	0	0	0	0	0	0	0	0.0177759
	Ighv1-18	Srms		Exoc6				present in the list	present in the list	Hdac5	0.10859	0.277516	0.124039	0.40473	0.300967	0.325161	0.295669	0.263747	0.419165	0.611054	0.217947	0.270778	0.132049	0.505994	0.500244	0.408925	0.427554	0.600878	0	0.292352	0.611054
	Ighv1-19	Ssc5d		Exosc3				present in the list	present in the list	Hdac9	0.172674	0.108142	0	0.200925	0.00629034	0.146627	0.0165651	0.0268511	0.0722667	0	0.0420203	0.0124579	0	0.321502	0	0.0267394	0.288093	0	0.773036	0.0353823	0.773036
	Ighv1-20	Stat1		Exosc6					present in the list	Hectd1	0.709937	0.535073	0.756948	0.570622	1.27401	0.703757	1.30928	0.537292	0.65248	0.68896	0.430094	1.09888	0.697838	0.436453	0.496831	0.578966	0.789483	0.468616	0.0412036	1.04869	1.30928
	Ighv1-22	Stat2		Ext1				present in the list		Kl	0	0	0	0	0	0.021926	0.00172033	0	0.00915437	0.0067506	0	0	0	0	0.0219102	0	0	0	0	0.0188973	0.021926
	Ighv1-23	Stat5a		Ezh2					present in the list	Heph	0	0.0771675	0	0	0.071069	0.00175096	0.0493855	0.00679706	0	0.0366824	0.0173964	0.0811059	0	0	0.0217408	0	0	0	0	0.275552	0.275552
	Ighv1-24	Stat5b		Ezr		present in the listi	present in the list		present in the list	Herc6	0.0911923	0.105897	0.242921	0.0534371	0.0483344	0.00225292	0.0472553	0.0645003	0.0138181	0.00754379	0.104581	0.0400014	0	0.142564	0.0410033	0.0368625	0	0	0	0.0733941	0.242921
	Ighv1-26	Sting1		f					present in the list	Hes5	0.485848	5.52333	0.680445	0.055272	0.0247238	0.0381261	0.021964	0.0260007	0.0696877	3.84828	3.58672	0.00944979	0.15782	0	0	0.0288946	0.121722	0	0.023128	0.26341	5.52333
	Ighv1-31	Stx4a		F2		present in the listi	present in the list		present in the list	Hexim1	0.235181	0.284258	0.32412	0.180619	0.254673	0.17012	0.525501	0.28096	0.171917	0.425953	0.188017	0.320389	0.0535944	0.0679643	0.629114	0.232316	0.0473256	0.157339	0	0.601902	0.629114
	Ighv1-34	Stx8		F2rl1		present in the listi			present in the list	Hfe	0.0444055	0.118115	0	0.00899993	0.238974	0.00251266	0.252375	0.929872	0.00757934	0.00616741	0.0123919	0.154366	0	0.25822	0.0704917	0.612027	0	0	0	0.81392	0.929872
	Ighv1-36	Stx11		F7	present in the list			present in the list		Hgf	0	0.0563542	0	0	0	0	0	0.0211844	0.00697376	0.083703	0.0111386	0	0	0	0	0	0	0	0	0	0.083703
	Ighv1-37	Stxbp1		F11r					present in the list	Cftr	0	0	0	0	0	0.00350257	0	0	0.00817957	0	0	0	0	0	0.00506766	0	0	0	0	0	0.00817957
	Ighv1-39	Stxbp2		Fadd	present in the list					Fezf1	0	0	0	0	0	0.00265808	0	0	0	0	0	0	0	0	0	0	0	0	0	0	0.00265808
	Ighv1-42	Stxbp3		Fam3a		present in the listi	present in the list	present in the list	present in the list	Irf5	0	0	0	0	0.151389	0.0077588	0.0533416	1.01154	0	0	0	0.0932298	0	0.900346	0	0.999921	0	0	0	0	1.01154
	Ighv1-43	Stxbp4		Fam20c		present in the listi	present in the list	present in the list	present in the list	Hk1	0.479063	0.320119	1.5552	0.919137	0.33379	1.17134	0.398466	0.0672217	0.781981	0.661015	0.273915	0.355085	0.301212	0.0991434	0.52093	0.0343247	0.442261	0.812695	0	0.184795	1.5552
	Ighv1-47	Styk1		Fam210b		present in the listi			present in the list	Hmces	0.193781	0.172156	0.429449	0.028357	0.201643	0.118901	0.163166	0.131847	0.241466	0	0.345529	0.319254	0.0449744	0	0.139961	0.184591	0.183995	0.225139	0	0.262627	0.429449
	Ighv1-49	Susd4		Fanca		present in the listi		present in the list	present in the list	Hmox1	0.481447	0.130937	0.114924	0.00610442	0.253765	0.0198464	0.177306	2.71578	0.0254755	0.822022	0.220847	0.112171	0.0493684	1.35652	0.30392	0.885603	0	0	0	0.136829	2.71578
	Ighv1-50	Syk		Fancc				present in the list		Hnrnpa0	0.488512	0.611924	0.243518	0.685588	0.545519	0.934537	0.784417	0.733344	0.732024	0.41917	0.818172	0.739399	0.465883	0	0.533177	0.734017	1.03681	0.416395	0	1.34827	1.34827
	Ighv1-52	Syncrip		Fancd2		present in the listi			present in the list	Hprt	1.49051	0.0767892	2.25225	1.98788	1.62388	0.978029	1.40837	1.59757	1.1426	0.587465	0.249515	1.59572	0.567849	2.06723	0.716989	1.97134	0.534576	0.864352	0.023128	0.248784	2.25225
	Ighv1-53	Tac1		Farp2		present in the listi	present in the list		present in the list	Clec5a	0	0.00522913	0	0	0	0.0070102	0.00225357	0.554259	0.00299736	0	0	0	0	0	0	0.291954	0	0	0	0	0.554259
	Ighv1-54	Tap1		Fas		present in the listi			present in the list	Hras	1.31841	0.588548	1.7171	1.44371	0.849998	4.03629	1.1508	1.13292	2.59349	0.451142	0.815175	1.0903	0.635119	1.03062	0.579765	0.887314	0.331714	1.01738	0.0241068	1.26439	4.03629
	Ighv1-55	Tap2		Fasl	present in the list				present in the list	Hrh1	0	0.0291208	0	0.0500882	0	0.0245719	0	0	0.0414091	0.315584	0.069537	0	0	0	0	0	0	0	0	0.0188973	0.315584
	Ighv1-56	Tarm1		Fasn					present in the list	Hs1bp3	0	0.0550245	0	0.0289964	0.0285619	0.0313041	0.0456873	0.160425	0.0316922	0.0412544	0.0536086	0.0494576	0.453493	0	0.107844	0.167902	0.02506	0.0594211	0	0.14353	0.453493
	Ighv1-58	Tasl		Fau	present in the list					Epha1	0	0	0	0	0	0.00160409	0	0	0	0	0	0	0.00591928	0	0	0	0	0	0	0	0.00591928
	Ighv1-59	Tbk1		Fbn1	present in the list				present in the list	Arhgef5	0.127714	0.0184915	0	0.000748254	0.500184	0.0025358	0.493453	0.0075025	0.00470486	0	0	0.445817	0	0	0.103949	0.0204777	0	0	0	0.0147563	0.500184
	Ighv1-61	Tbkbp1		Fbxo7					present in the list	Gimap1	0.585987	0.00585024	0	0.00149651	1.55611	0.00658307	1.15633	0.0662902	0.0057473	0	0	0.846862	0.00787482	0.0422411	0	0.0907314	0	0	0	0.0188973	1.55611
	Ighv1-62-2	Tgtp1		Fbxo9		present in the listi			present in the list	Hspa8	12.9571	9.53291	28.7949	16.1309	14.8297	5.90043	14.4097	11.3452	8.68602	16.0456	10.932	14.0874	11.2735	13.3205	12.4081	10.606	16.4063	22.7015	5.67328	9.2244	28.7949
	Ighv1-62-3	Ticam1		Fbxo38	present in the list				present in the list	Hspb1	0.76134	0.0436971	0	0.0550657	1.96144	0.0163703	1.93258	0.0120028	0.0327847	0.217998	0.0543975	1.15207	0	0	1.85538	0.0749042	0	0	0.0241068	0.0709135	1.96144
	Ighv1-63	Ticam2		Fbxw7		present in the listi		present in the list	present in the list	Hspd1	1.48962	1.15613	1.1679	1.70498	0.588027	1.03538	0.747684	1.03607	0.962067	1.7132	1.83254	1.00912	1.07574	2.06884	0.930085	1.1802	1.52454	1.72231	0.0217174	1.14658	2.06884
	Ighv1-64	Tifa		Fcamr					present in the list	Hsph1	0.403573	0.174082	0.664402	0.661042	0.088119	0.921844	0.144204	0.0796059	0.54438	0.0710235	0.362062	0.121239	0.188201	0	0.144187	0.0367524	0.226513	0.497749	0	2.34397	2.34397
	Ighv1-66	Tirap		Fcer1a				present in the list		Hyal1	0.0574822	0.0569643	0.124468	0	0.14505	0.010185	0.202465	0.190028	0.0198909	0	0.0310781	0.0989744	0.0106946	0	0.217152	0.304614	0.053734	0.0895233	0	0.497697	0.497697
	Ighv1-67	Tkfc		Fcer1g				present in the list	present in the list	Hyal2	0.111494	0.187688	0.148641	0.153744	0.560255	0.0556684	0.462912	0.151922	0.130308	0	0.343724	0.403858	0.207869	0	0.226018	0.0913141	0.321609	0.218888	0	0.0188973	0.560255
	Ighv1-69	Tlr1		Fcer2a		present in the listi	present in the list		present in the list	Nod1	0.0125972	0.0206006	0	0.0804479	0.244002	0.00147936	0.16814	0.115711	0.00452002	0	0	0.144175	0.291081	0	0.0133525	0	0	0.0597703	0	0.151376	0.291081
	Ighv1-72	Tlr2		Fcgr1		present in the listi		present in the list	present in the list	Icam1	0.165607	0.0480922	0	0.00224476	0.893163	0.00631179	0.480878	0.540882	0.0140465	0	0.0151455	0.777446	0.0139869	0	0.210188	0.661708	0	0	0	0	0.893163
	Ighv1-74	Tlr3		Fcgr2b					present in the list	Icos	0	0	0	0	0.0118064	0.00265555	0.00170745	0.043873	0	0	0.0049206	0	0	0	0	0.0407523	0	0	0	0	0.043873
	Ighv1-75	Tlr4		Fcgr3		present in the listi			present in the list	Icosl	0	0.00387958	0	0	0.0134851	0.000841362	0.0147945	0.126378	0	0	0.0173544	0.0148253	0	0	0	0.100499	0	0	0	0.0732229	0.126378
	Ighv1-76	Tlr5		Fcgr4					present in the list	Id2	4.96	28.9602	10.4459	5.77487	1.06466	5.19451	0.758555	3.91375	5.42725	9.84743	5.55787	0.628058	1.22971	3.88976	2.66113	4.32393	1.96391	2.81947	2.74556	2.24173	28.9602
	Ighv1-77	Tlr6		Fcgrt					present in the list	Ido2	0	0	0	0	0	0.0376549	0.00123387	0	0.012175	0	0.0151455	0	0	0	0	0	0	0	0	0	0.0376549
	Ighv1-78	Tlr7		Fcmr					present in the list	Ifi30	0.261707	0.0235173	0	0.176635	0.0142818	0.057153	0.0450275	1.24102	0.0664859	0.0135012	0.0221606	0.0386745	0.0243523	1.38145	0.590364	1.95383	0	0	0	0.0194307	1.95383
	Ighv1-80	Tlr8		Fcna		present in the listi	present in the list	present in the list	present in the list	Ifi35	0.0192067	0.0452383	0.249648	0.0670855	0.390714	0.029691	0.365908	0.184433	0.0117591	0.167954	0.0252322	0.367866	0	0.914001	0.228788	0.195529	0	0.0231973	0	0.0121754	0.914001
	Ighv1-81	Tlr9		Fcnb		present in the listi	present in the list		present in the list	Ifih1	0.00106666	0.018471	0	0.110329	0.0384816	0.0126369	0.0613732	0.0919657	0.0195135	0.298151	0.0045823	0.0336107	0	0	0.11444	0.0374227	0	0.0327099	0	0.104613	0.298151
	Ighv1-82	Tlr11		Fcrl1		present in the listi	present in the list		present in the list	Ifit3	0.0057445	0.0350334	0	0	0	0	0.0146952	0.0238656	0.00569731	0	0.0130034	0.00579473	0	0	0.103047	0	0	0	0	0	0.103047
	Ighv1-84	Tlr12		Fcrl5		present in the listi	present in the list		present in the list	Ifitm2	1.30094	1.67382	0.364751	0.927212	0.920591	0.258061	2.28778	0.77295	0.376118	0.816131	0.402108	2.11592	0.613925	1.5439	6.83102	0.259725	0.398181	2.25175	0	0.57495	6.83102
	Ighv1-85	Tlr13		Fcrl6		present in the listi	present in the list		present in the list	Ifitm3	1.76561	2.17819	0.461749	0.392864	1.7454	0.039058	3.47042	0.219716	0.0387377	1.98931	0.2259	2.98451	0.0999039	0	8.43732	0.198259	0	0.0469412	0	4.89036	8.43732
	Ighv2-2	Tmem106a		Fcrlb					present in the list	Ifngr1	0.32011	0.304691	0	0.271081	0.663746	0.0329231	0.557619	2.25417	0.0408573	0.351885	0.314379	0.455204	0.182164	0.479621	0.418013	2.19122	0.0663504	0.0613697	0.0196881	0.440794	2.25417
	Ighv2-3	Tnfaip3		Fech					present in the list	Igbp1	0.597843	0.423255	0.519142	0.291491	0.715555	0.246701	0.795545	0.864556	0.263847	1.05563	0.374374	0.730558	0.471518	1.94989	0.64492	0.610494	0.613352	0.618086	0	0.410983	1.94989
	Ighv2-4	Tnfaip8l2		Fer				present in the list	present in the list	Igf1	0.244777	0.0171076	0.2208	0.0988635	0.0220546	0.0556337	0.0425992	3.8069	1.29899	0.0067506	0.0181502	0.0400021	0.00490412	2.71238	0.463328	0.59524	0	0.0713486	0	0.0109057	3.8069
	Ighv2-5	Tnfrsf14		Fer1l5		present in the listi			present in the list	Igf1r	0.728978	0.242881	0.380883	0.32677	2.8203	0.548605	2.29119	0.196618	0.530514	0.294527	0.447113	1.71026	0.091947	0.176753	0.321717	0.140889	1.71072	0.395242	0.0754306	0.578289	2.8203
	Ighv2-6	Tnfsf4		Fes		present in the listi	present in the list		present in the list	Igf2	0.279524	0.0226578	0	0.0907312	0.157617	0.0132558	1.19614	0.0788175	0.00970786	0.203951	0.00540277	0.798582	0.0140502	0	17.0434	0.0228979	0	0	0	0.0679078	17.0434
	Ighv2-6-8	Tnk1		Ffar2					present in the list	Igfbp2	1.12643	2.77577	0.108674	0.279148	0.109755	0.116601	0.0749307	0.0139276	0.187208	10.3403	2.41508	0.082953	0.205572	0	10.1248	0.0274866	0.46175	0.371772	0	2.51578	10.3403
	Ighv2-7	Tnk2		Ffar3					present in the list	Tacr1	0	0	0	0	0	0.0327864	0	0	0.0137765	0	0	0	0	0	0	0	0	0.031517	0	0.0310119	0.0327864
	Ighv2-9	Tollip		Fga					present in the list	Ikbkb	0.396361	0.311761	0.273977	0.0994102	0.661081	0.283106	0.526423	0.526733	0.270128	0.159992	0.307805	0.42771	0.445759	0.348614	0.231248	0.462489	0.458887	0.365649	0	0.301078	0.661081
	Ighv2-9-1	Tomm70a		Fgb		present in the listi			present in the list	Ikbkg	0.0678895	0.111899	0	0.114924	0.042716	0.121823	0.0858606	0.134519	0.0770976	0.0107561	0.0393395	0.0977556	0.523185	0.0688629	0.0737644	0.0562006	0.0322491	0.0570484	0	0.132094	0.523185
	Ighv3-1	Traf3		Fgf3					present in the list	Il11ra1	0.137298	1.01559	0.212864	0.167571	0.452201	0.0735268	0.473433	0.530403	0.108392	0.501783	0.159877	0.420548	0.0248985	0	1.12129	0.172062	0.104428	0.0953678	0	0.217865	1.12129
	Ighv3-3	Trafd1		Fgf10					present in the list	Il15ra	0.0592066	0.0865064	0	0.000748254	0.0587136	0.0153877	0.0845252	0.0242943	0.00772412	0.216685	0.0357951	0.0440211	0	0	0.0170637	0.0485627	0	0	0	0.01589	0.216685
	Ighv3-4	Trbc1		Fgfr2	present in the list			present in the list	present in the list	Il17rc	0.0473653	0.0428863	0.108674	0.00372603	0.0921524	0.033536	0.214764	0	0.0330719	0.00624021	0.0136069	0.217031	0	0	0.567033	0.0096584	0	0	0	0.275671	0.567033
	Ighv3-5	Trbc2		Fgfr3				present in the list		Il1r2	0	0.0157548	0	0	0	0.00559215	0	0	0.0014186	0	0.00435105	0	0	0.0814651	0	0	0.0341013	0	0	0	0.0814651
	Ighv3-6	Trdc		Fgg		present in the listi		present in the list	present in the list	Il20rb	0.00082764	0.00153114	0	0	0.0161376	0.00413271	0.0141995	0.00762498	0	0	0.00433528	0.00449965	0	0	0.0166731	0.0142974	0.0897457	0	0	0.0274933	0.0897457
	Ighv3-8	Trdv4		Fgl1					present in the list	Il3ra	0.286758	0.0176429	0	0.00149651	0.205097	0.00781142	0.167614	0.155692	0.0102594	0.0443855	0.00540277	0.164889	0.0025957	0.210528	0.0828226	0.198164	0	0	0	0.129393	0.286758
	Ighv4-1	Trem1		Fgl2		present in the listi		present in the list	present in the list	Il4ra	0.0608287	0.0733474	0	0	0.255788	0.00453448	0.222112	0.631201	0.0196197	0.114843	0.0586401	0.177257	0	0.160751	0.0645967	0.356765	0	0.0267143	0.795569	0.026898	0.795569
	Ighv5-2	Trem2		Fgr					present in the list	Il6st	0.277984	3.04445	0	0.316449	0.269001	0.143382	0.399074	0.481901	0.125606	0.352699	0.538158	0.283312	0.0656675	0	1.00203	0.413067	0	0.25649	0	0.646226	3.04445
	Ighv5-4	Trem3		Fkbp1a	present in the list	present in the listi			present in the list	Dysf	0	0	0	0.00149651	0.12304	0.0358984	0.157095	0	0.0140679	0	0	0.225694	0	0	0.0843111	0	0	0	0	0	0.225694
	Ighv5-6	Treml4		Fkbp1b				present in the list	present in the list	Cyp26b1	0	0	0	0.0742345	0.0129164	0.187642	0.00480636	0.00616378	0.0720127	0	0	0	0	0	0.143236	0.0182574	0	0	0	0	0.187642
	Ighv5-9	Trex1		Flcn					present in the list	Impdh1	0.786987	0.0311196	0.988672	1.07807	1.17657	0.725915	1.10172	0.194126	0.683322	0.0559034	0.167537	0.750481	0.0144992	0	0.134153	0.0934359	0.155004	0.0968693	1.40607	0.146643	1.40607
	Ighv5-9-1	Tril		Fli1					present in the list	Impdh2	0.869482	0.642976	1.0909	0.257029	1.12951	0.260748	1.18834	0.722162	0.523177	1.87586	0.942219	2.00781	0.381111	0.454672	1.26845	1.09169	0.795121	0.831575	1.46585	0.534065	2.00781
	Ighv5-12	Trim5		Flnb					present in the list	Inhba	0.059604	0.0367165	0	0.0340518	0	0.0787367	0	0	0.117408	0	0.027642	0	0	0	0	0	0	0.0377562	0	0.0188973	0.117408
	Ighv5-12-4	Trim6		Flot1					present in the list	Inpp4b	0.138725	0.00834687	0	0	0.0238103	0.052663	0.268259	0.0939667	0.0484053	0.0781739	0.169595	0.23124	0	0	0.541489	0.0660575	0	0	0	0	0.541489
	Ighv5-15	Trim8		Flot2		present in the listi			present in the list	Inpp5d	0.0250876	0.0571455	0	0	0.240311	0.0236839	0.144896	1.47408	0.0272608	0	0.0329381	0.127728	0	0.609575	0	1.28369	0	0	0	0	1.47408
	Ighv5-16	Trim10		Flt1					present in the list	Inppl1	0.216524	0.377018	0	0.0454446	0.245085	0.0126409	0.24642	0.214229	0.0112898	0.424419	0.171506	0.191907	1.05404	0.436453	0.441675	0.175884	0	0	0	0.455255	1.05404
	Ighv5-17	Trim11		Flt3		present in the listi	present in the list		present in the list	Ipo7	0.294956	0.332591	0	0.138931	0.240999	0.483361	0.300138	0.380638	0.383261	0.241024	0.456362	0.433331	0.495917	0.0788345	0.257321	0.33018	0.211329	0.276891	0.0301259	0.372254	0.495917
	Ighv6-3	Trim12a		Flt3l		present in the listi	present in the list		present in the list	Irak1	0.0875949	0.514668	0.128469	0.00675838	0.463344	0.122085	0.53129	0.478453	0.12472	0.273885	0.337096	0.429592	0.176453	0	0.460673	0.546599	0.113918	0.286981	0	0.607368	0.607368
	Ighv6-4	Trim12c		Flt4		present in the listi			present in the list	Irak1bp1	0.746628	0.426014	0.545212	0.456271	0.0342837	0.535815	0.0736821	0.0542673	0.827739	0.212544	0.82489	0.0799983	0.101201	0	0.24302	0.0631124	0.318642	0.449379	0	0.911109	0.911109
	Ighv6-5	Trim13		Flvcr1		present in the listi		present in the list	present in the list	Irak2	0	0.204702	0	0.0141221	0.0976603	0.0379447	0.110083	0.23329	0.0270517	0.330662	0.0199334	0.107338	0	0	0.102564	0.119519	0	0	0	0.0969808	0.330662
	Ighv6-6	Trim14		Fnip1		present in the listi	present in the list		present in the list	Irak4	0.116986	0.0410304	0	0	0.161002	0.00169606	0.129337	0.302103	0.00443664	0.0377629	0.0151455	0.0778245	0.00342074	0.0679643	0.118321	0.0772905	0	0	0	0.0218114	0.302103
	Ighv6-7	Trim15		Fos					present in the list	Ireb2	0.456262	0.269756	0.208844	0.0156438	0.217641	0.50175	0.238142	0.174999	0.292957	0.0772622	0.213493	0.220991	0.509717	1.01318	0.217254	0.217198	0.237771	0.491431	0	0.378313	1.01318
	Ighv7-2	Trim17		Foxc1		present in the listi	present in the list		present in the list	Irgm1	0	0.131579	0	0.046362	0.0287444	0.00775446	0.0702339	0.105826	0.00531689	0.114374	0.107918	0.0459997	0	0	0.113814	0.0672163	0	0	0	0	0.131579
	Ighv7-4	Trim21		Foxf1					present in the list	Irs2	0.054318	0.346217	0.288112	0.0498483	0.00264243	0.273178	0.0365788	0.0674018	0.141275	0.0187556	0.18258	0.0263073	0.0570679	0	0.0530664	0.0352648	0.0769539	0.0766222	0	1.69281	1.69281
	Ighv8-2	Trim25		Foxj1		present in the listi	present in the list		present in the list	Isg15	0.0266769	0.168785	0.145632	0	0.138674	0.0110025	0.230991	0.106037	0.0195458	0.336965	0.00851067	0.133221	0	0	0.153139	0.0283091	0	0.0476281	0.0500165	0.0109057	0.336965
	Ighv8-4	Trim26		Foxl1		present in the listi	present in the list		present in the list	Itch	0.0762078	0.286854	0	0.100425	0.39773	0.278918	0.508067	0.332454	0.28702	0.194004	0.555692	0.28394	0.384872	0	0.48074	0.289232	0.906382	0.462153	0.033381	0.156836	0.906382
	Ighv8-5	Trim27		Foxn1		present in the listi			present in the list	Itfg2	0.0829216	0.151963	0	0.200522	0.189634	0.114957	0.158107	0.103028	0.164554	0.143296	0.189534	0.121186	0.0913094	0.0865172	0.237995	0.139421	0.432125	0.37677	0	0.0964713	0.432125
	Ighv8-6	Trim28		Foxo3	present in the list				present in the list	Itga1	0.0813986	0.0350821	0	0.000748254	0.472005	0.00840986	1.17456	0.00284563	0.0109159	0	0.0282269	1.12164	0	0	1.62254	0.0274866	0	0	0	0.0109057	1.62254
	Ighv8-8	Trim29		Foxp1	present in the list					Prok2	0.0558553	0.00202181	0	0	0	0.0160662	0	0.00437589	0.147706	0	0	0	0	0	0	0	0	0	0	0.156014	0.156014
	Ighv8-9	Trim30a		Foxp3					present in the list	Itga4	0.423749	0.0194577	0.142179	0.0520418	0.848732	0.0592182	1.16444	0.137864	0.0363588	0	0.0153893	1.21377	0.00490412	0	1.06844	0.114603	0	0	0	0	1.21377
	Ighv8-11	Trim30b		Fpr1					present in the list	Itga6	0.33582	1.09084	0	0.222863	0.79563	0.0397853	0.666196	0.805362	0.0653357	0.0480538	0.126332	0.465756	0.0267641	0.779971	0.0450135	0.930171	0.0743583	0	0	0.291388	1.09084
	Ighv8-12	Trim30c		Fpr2	present in the list				present in the list	Itga9	0.0144289	0.00107752	0	0	0.0187297	0.00767419	0.0453538	0.124446	0.0109085	0	0.119308	0.0238775	0.0105695	0	0.0473951	0.142622	0	0	0	0.0109057	0.142622
	Ighv8-13	Trim30d		Fpr3					present in the list	Itgad	0	0	0	0	0	0.000955824	0.00170745	0	0.0216682	0	0.00359007	0	0.102317	0	0	0.0142974	0	0	0	0	0.102317
	Ighv9-1	Trim31		Fpr-rs3		present in the listi		present in the list	present in the list	Il5ra	0	0	0	0	0	0.000894989	0	0	0.00273897	0	0	0	0	0	0	0	0	0	0	0	0.00273897
	Ighv9-2	Trim32		Fpr-rs4	present in the list			present in the list	present in the list	Itgav	0.246832	0.513818	0	0.286922	0.173162	0.0424047	0.347027	0.386497	0.0370881	0.261674	1.28958	0.271871	0.0802306	0.554078	0.486387	0.279708	0	0.0377562	0	0.264576	1.28958
	Ighv9-3	Trim34a		Fpr-rs6				present in the list	present in the list	Itgb1	1.20262	1.33281	0.475621	0.213668	3.56273	0.209566	3.82202	1.36607	0.188598	2.61112	1.57933	3.35022	0.956428	0.843794	4.18149	1.5515	0.588205	0.192113	0	0.471765	4.18149
	Ighv9-4	Trim34b		Fpr-rs7		present in the listi			present in the list	Itm2a	3.74666	0.258703	1.31299	0.970467	15.0189	0.291049	13.7039	0.200827	0.133688	1.40022	0.23428	8.07994	1.91487	1.78092	5.46282	0.154143	0.363634	0.444167	1.51188	0.147742	15.0189
	Ighv10-1	Trim35		Frk					present in the list	Itpkb	0.19394	0.462466	0.232892	0.00299302	1.12579	0.0196744	1.23446	0.387705	0.0326052	0.371872	0.208969	0.793554	0	0	0.683245	0.322019	0	0	0.0321172	1.80079	1.80079
	Ighv10-3	Trim38		Fshb		present in the listi			present in the list	Jag1	0.0981318	0.0225052	0.282641	0.000748254	0.527037	0.0292043	0.552442	0.0353174	0.0267321	0	0.113192	0.554937	0	0	0.785447	0.0150358	0.0848522	0.160724	0	0.180453	0.785447
	Ighv11-1	Trim39		Fshr					present in the list	Jagn1	0.337153	0.5693	0.31801	1.18793	0.466554	0.311975	0.592723	0.404868	0.637215	0.561852	0.552621	0.535272	0.371308	0	0.565181	0.214742	0.189582	0.79508	0	0.195687	1.18793
	Ighv11-2	Trim40		Fst				present in the list		Il17re	0	0	0	0	0.00600814	0.00231359	0.007048	0	0	0	0	0.0111316	0	0	0.0278472	0	0	0	0	0	0.0278472
	Ighv12-3	Trim43a		Fstl3	present in the list	present in the listi		present in the list	present in the list	Jam3	0.29838	0.266597	0	0.0367173	0.117801	0.165222	0.306192	0.00269175	0.207339	0.114611	1.37214	0.314761	1.7615	0	0.603614	0	0.132412	0.224614	0	0.88005	1.7615
	Ighv13-2	Trim43b		Fubp1					present in the list	Jarid2	0.155735	0.188689	0.332462	0.0957125	0.329098	0.314552	0.412165	0.174157	0.314576	0.281938	0.542829	0.277071	0.297695	0	0.140066	0.175258	0.699741	0.465889	0	0.0689641	0.699741
	Ighv14-1	Trim43c		Fut4					present in the list	Jmjd6	0.195536	0.181578	0.675025	0.182309	0.491094	0.153138	0.457566	0.184111	0.261309	0.498433	0.360496	0.420851	0.17028	0	0.226529	0.216845	0.817071	0.450153	0	0.141873	0.817071
	Ighv14-2	Trim56		Fut7					present in the list	Jun	3.50802	8.44285	1.96321	1.35756	10.9775	0.607719	10.7097	8.14642	1.15999	2.73748	4.83187	6.5639	0.914756	5.50981	11.5595	10.2528	3.07587	1.36435	5.27787	8.39334	11.5595
	Ighv14-3	Trim58		Fut9					present in the list	Junb	5.51241	11.901	3.02819	1.45341	14.7651	1.06016	17.1637	10.8405	1.76977	3.21248	2.7322	11.9572	1.22007	3.61457	16.8425	11.082	0.477463	1.35603	1.67004	8.39706	17.1637
	Ighv14-4	Trim59		Fyb					present in the list	Jund	0.950275	1.79671	1.03366	0.830118	5.0044	1.78012	5.83849	2.88577	1.78381	1.35071	2.21921	3.75856	0.621481	1.23841	4.65848	1.56078	2.05561	3.60305	1.5868	5.96055	5.96055
	Ighv15-2	Trim60		Fyb2		present in the listi	present in the list	present in the list	present in the list	Pparg	0	0.0139032	0	0	0.00462218	0.00480591	0	0.0533754	0.0156336	0.00767236	0	0	0	0	0	0	0	0	0	0	0.0533754
	Ighv16-1	Trim61		Fyn		present in the listi		present in the list	present in the list	Kars	0.567032	0.26558	0.332876	0.388114	0.377673	0.357098	0.389915	0.248602	0.294161	0.197537	0.508426	0.546061	0.702714	0.0589623	0.297442	0.364979	0.463131	0.375397	0	0.367756	0.702714
	Igkc	Trim62		Fzd5					present in the list	Kat2a	0.125839	0.158185	0.147423	0.433171	0.235951	0.298333	0.261486	0.195592	0.235937	0.299073	0.348859	0.438345	0.197127	0.544211	0.203906	0.131821	0.106143	0.239237	0	0.148312	0.544211
	Igkv1-35	Trim65		Fzd7					present in the list	Kat6a	0.0912521	0.286519	0.171379	0.11157	0.177906	0.152019	0.197439	0.205475	0.211274	0.27278	0.365907	0.183668	0.127555	0.0589623	0.281092	0.26953	0.211832	0.279363	0	0.450436	0.450436
	Igkv1-88	Trim68		Fzd8					present in the list	Kat7	0.223425	0.134395	0.219369	0.122631	0.216742	0.210583	0.265626	0.291081	0.187357	0.0121324	0.255321	0.278508	0.0820924	0.3125	0.273456	0.333422	0.105023	0.233056	0	0.284359	0.333422
	Igkv1-99	Trim75		Fzd9					present in the list	Kat8	0.149698	0.0703331	0.414715	0.290036	0.109977	0.132787	0.111496	0.12266	0.104313	0.0597678	0.147443	0.0986231	0.0253912	0	0.0587769	0.0505935	0.0435912	0.106377	0	0.188024	0.414715
	Igkv1-110	Triml1		G3bp1	present in the list	present in the listi		present in the list	present in the list	Alox5	0	0.00124891	0	0	0	0	0.000897185	0.00949358	0.00304632	0	0	0	0.171444	0	0	0.0596502	0.0845509	0	0	0.0115704	0.171444
	Igkv1-117	Triml2		G3bp2					present in the list	Ret	0	0.00144659	0	0	0.204656	0.0586814	0.164471	0	0.0402264	0	0	0.118195	0	0	0.0159592	0	0	0	0	0.0498161	0.204656
	Igkv1-122	Trp53		G6pd2					present in the list	Kcnab2	0.092814	0.0128104	0.172648	0.132721	0	0.367028	0.0068782	0.0827681	0.202112	0	0.0317527	0.00809811	0.00622634	0	0.00892338	0.0561806	0.0417564	0.124245	0.0196881	0.087179	0.367028
	Igkv1-131	Ttc4		G6pdx	present in the list	present in the listi	present in the list	present in the list	present in the list	Il17ra	0	0.0132678	0	0.110737	0.0256339	0.0168545	0.0160655	0.346572	0.00724809	0	0	0.0481093	0.0533248	0.0814651	0.114682	0.211689	0.0365065	0.0207803	0.0196881	0.0409952	0.346572
	Igkv1-132	Ttll12		Gab2		present in the listi	present in the list		present in the list	Klrg1	0	0	0	0	0.00749523	0.00230848	0.0132899	0	0.00330663	0	0	0	0	0	0	0	0	0	0	0	0.0132899
	Igkv1-133	Txk		Gab3		present in the listi			present in the list	Aicda	0	0	0	0.040624	0	0.00234261	0	0	0	0	0	0	0	0	0	0	0	0	0	0	0.040624
	Igkv1-135	Tyro3		Gabpa	present in the list	present in the listi		present in the list	present in the list	C3ar1	0.124647	0.00719581	0.420937	0	0.00828985	0.00621123	0.00673338	2.02524	0.00738273	0	0	0.00676071	0	1.11739	0.0190178	1.49932	0	0.0267143	0	0	2.02524
	Igkv2-109	Tyrobp		Gadd45g		present in the listi	present in the list		present in the list	Clec4a1	0	0.00393987	0	0	0.00317717	0.00140626	0.00218962	0.230943	0.00347571	0	0	0	0.0096103	0	0	0.0101334	0	0	0	0	0.230943
	Igkv2-112	Ubd		Gal		present in the listi	present in the list		present in the list	Clec4a3	0	0.00169493	0	0	0.0098065	0	0	0.267453	0	0	0	0	0	0	0	0.093624	0	0	0	0	0.267453
	Igkv2-137	Ube2k		Galp		present in the listi	present in the list		present in the list	Clec4a2	0.0503173	0.00295605	0	0	0.00728827	0.00124421	0	0.888032	0	0	0	0	0	0.744202	0	0.726905	0	0	0	0	0.888032
	Igkv3-1	Ulbp1		Gapdh		present in the listi	present in the list		present in the list	Clec4n	0.0966742	0	0	0	0.00953152	0.001257	0	0.438172	0	0	0	0	0	0.160751	0	0	0	0	0	0	0.438172
	Igkv3-2	Unc13d		Gapt		present in the listi	present in the list		present in the list	Clec4d	0	0	0	0	0.0105697	0	0	0.115655	0	0	0	0	0	0.244395	0.00966565	0.0345966	0	0	0	0	0.244395
	Igkv3-3	Unc93b1		Gas2l1				present in the list		Cd163	0	0	0	0	0.00143013	0.00192379	0	0.0365611	0.0035083	0	0	0	0.0105695	0	0	0	0	0	0	0	0.0365611
	Igkv3-4	Usp14		Gas6		present in the listi	present in the list		present in the list	C1rl	0	0	0	0	0	0.0124862	0.00215432	0.0716661	0.00381621	0	0	0	0	0.0814651	0	0	0	0.0437932	0	0.0352736	0.0814651
	Igkv3-5	Usp15		Gata1		present in the listi	present in the list		present in the list	C1ra	0	0.00436167	0	0	0.00152323	0.00628247	0.00447896	0.0030685	0	0	0	0.0293429	0	0	0.132018	0	0	0	0	0	0.132018
	Igkv3-7	Vamp3		Gata2		present in the listi	present in the list		present in the list	C1s1	0	0.00984901	0	0	0	0	0.0115606	0	0	0	0	0	0	0	0.0897426	0	0	0	0	0.07064	0.0897426
	Igkv3-9	Vamp4		Gata3		present in the listi	present in the list		present in the list	C1rb	0	0	0	0	0	0.00279724	0.00200769	0	0.00230165	0	0	0	0	0	0	0	0	0	0	0	0.00279724
	Igkv3-10	Vamp7		Gata6		present in the listi	present in the list		present in the list	C1s2	0	0.00284572	0	0	0	0.00102349	0.0062625	0	0	0	0	0	0	0	0.0799501	0	0	0	0	0	0.0799501
	Igkv3-12	Vamp8		Gba		present in the listi	present in the list		present in the list	Ptpn6	0.138842	0.00448456	0	0.00613871	0	0.00526779	0.0180395	1.22667	0.0136014	0	0	0.0205747	0.0348602	1.62272	0.020609	1.23924	0	0	0	0	1.62272
	Igkv4-50	Vav1		Gbf1		present in the listi			present in the list	Kcnn4	0	0	0	0	0.00161554	0	0.0035403	0.0353757	0	0	0.0329381	0	0	0	0	0	0	0	0	0.208181	0.208181
	Igkv4-51	Vim		Gbp2		present in the listi			present in the list	Cd4	0	0	0	0	0.0014185	0	0	0.0736793	0.0164614	0	0	0	0	0	0	0	0	0	0	0	0.0736793
	Igkv4-53	Vip		Gbp2b					present in the list	Kcp	0.200442	0.0214466	0	0.0103446	0.533739	0.0278639	0.423915	0.0242224	0.0203631	0	0.0045823	0.192836	0.014905	0.0893368	0.0885021	0.012474	0	0.0236135	0.0273694	0.0882863	0.533739
	Igkv4-54	Vnn1		Gbp3		present in the listi			present in the list	Kdelr1	0.900343	1.03769	0.632237	1.55572	2.30402	0.829242	2.44716	1.00389	1.07436	2.15231	1.75963	1.91548	0.895708	1.0635	2.19241	0.578368	0.831506	0.671202	0	0.503806	2.44716
	Igkv4-55	Vps26b		Gbp4	present in the list					Ntf3	0.0576688	0	0	0.114648	0	0.0525795	0	0	0.0720027	0	0	0	0	0	0	0	0	0	0	0	0.114648
	Igkv4-57	Vsig4		Gbp5					present in the list	Kdm1a	0.329111	0.407573	0.280356	0.580965	0.391868	0.523916	0.452115	0.258873	0.522112	0.104668	0.604036	0.329173	0.652786	0	0.345078	0.187486	0.816201	0.790567	0	0.849601	0.849601
	Igkv4-57-1	Wap		Gbp6				present in the list		Kdm6b	0.296407	0.670109	0.0703938	0.122992	1.05034	0.475571	1.20984	1.27501	0.630054	0.292675	1.04823	1.04553	1.40737	0.510926	0.628312	1.59731	2.72968	1.00543	0.0250083	0.675436	2.72968
	Igkv4-58	Was		Gbp7	present in the list				present in the list	Kdr	1.42566	0.061728	0.33801	0.0421712	6.31961	0.0441375	5.37204	0.0882065	0.0176934	0	0.0734789	4.37908	0.10504	0.670603	0.0962222	0.141905	0	0.0789082	0.0241068	0.0874459	6.31961
	Igkv4-59	Wfdc2		Gbp8		present in the listi			present in the list	Khdrbs1	1.18769	0.665517	0.549089	0.870633	0.827697	0.955072	0.965435	0.870383	1.2016	0.70075	1.38362	1.08606	1.05127	2.85494	0.740287	1.13691	3.0727	1.26336	0	0.827797	3.0727
	Igkv4-61	Wfdc3		Gbp9		present in the listi			present in the list	Clec2i	0	0	0	0	0.00390418	0.0058768	0.00208681	0.054506	0	0	0	0.00396165	0	0	0	0.0265588	0	0	0	0	0.054506
	Igkv4-62	Wfdc5		Gbp10		present in the listi			present in the list	Clec12a	0	0	0	0	0	0.0023737	0	0.39858	0.00320465	0	0	0	0	0	0	0	0	0	0	0	0.39858
	Igkv4-63	Wfdc9		Gch1					present in the list	Clec1b	0.159658	0.00241505	0	0.000748254	0.0211087	0	0.0219531	0	0	0	0	0.00858847	0	0	0	0	0	0	0	0.191385	0.191385
	Igkv4-68	Wfdc10		Gcnt1		present in the listi	present in the list		present in the list	Kif16b	0	0.0462493	0	0	0.022763	0.0493724	0.0595213	0.151268	0.0205414	0	0.0114587	0.0327684	0.0142153	0.0893368	0.05252	0.105264	0.0322491	0.0437932	0	0.176078	0.176078
	Igkv4-69	Wfdc11		Gcnt3		present in the listi	present in the list		present in the list	Klrk1	0	0	0	0	0	0.00171391	0	0.00545761	0.00654856	0	0	0	0	0	0.0165021	0	0	0	0	0	0.0165021
	Igkv4-70	Wfdc12		Gcsam		present in the listi	present in the list		present in the list	Klri2	0	0.00201316	0	0	0	0.00354644	0	0	0	0	0	0	0	0	0	0	0	0	0	0	0.00354644
	Igkv4-71	Wfdc13		Gfer		present in the listi	present in the list		present in the list	Styk1	0	0.00333672	0	0	0.00498233	0.0100849	0.0134111	0	0.0271987	0	0	0.00660792	0	0	0	0	0	0	0	0.0374637	0.0374637
	Igkv4-72	Wfdc15a		Gfi1	present in the list					Kif5a	0.949524	0.0884873	1.27905	1.15479	0.0483413	2.85465	0.0275872	0.0376633	1.55672	0.460426	0.139951	0.0115359	0.112092	0	0.141924	0.0597959	0.657527	1.20569	0	0.0121146	2.85465
	Igkv4-74	Wfdc15b		Gfi1b	present in the list					Kif5c	2.66939	0.162434	3.39792	3.69873	0.0354542	4.29201	0.0597191	0.134962	3.64921	0.381123	0.558117	0.0400059	0.546245	0	0.10255	0.146714	1.41393	3.10899	0.0486993	0.0759797	4.29201
	Igkv4-78	Wfdc16		Gfus					present in the list	Kirrel3	0.203654	0.172709	0.22268	0.28374	0.00272873	0.409505	0.00287954	0.0128644	0.347126	0.491642	0.209479	0.0129906	0.159911	0	0	0	0.370229	0.130636	0	0.137989	0.491642
	Igkv4-79	Wfdc17		Ggt1	present in the list	present in the listi		present in the list	present in the list	Kit	0.0481355	0.00409977	0	0.228158	0.270079	0.140483	0.222853	0	0.382645	0	0.233658	0.204272	0.0344891	0	0.234304	0	0	0.459593	0	0.162422	0.459593
	Igkv4-80	Wfdc18		Gimap1					present in the list	Kitl	0.686229	0.0313949	0	0.742025	1.37152	0.252433	1.47391	0.0180041	0.461821	0.569687	0.0389592	1.13933	0.118161	0	0.121003	0	0.129748	0	0	0.0280046	1.47391
	Igkv4-81	Wfdc21		Gimap3					present in the list	Klf11	0.00458851	0.0648553	0.14988	0.0209748	0.350545	0.0501488	0.377646	0.109134	0.0584497	0.00767236	0.14941	0.272553	0.00342074	0	0.171762	0.0934755	0.252493	0.128815	0	0.0162595	0.377646
	Igkv4-86	Wnt5a		Gimap5					present in the list	Igbp1b	0	0	0	0	0	0.00342257	0	0	0.0107108	0	0	0	0	0	0	0	0	0	0	0	0.0107108
	Igkv4-90	Wrnip1		Git1	present in the list					Pik3c2g	0	0	0	0	0	0.00132064	0	0	0	0	0	0	0	0	0	0	0	0.147054	0	0.146189	0.147054
	Igkv4-91	Xcl1		Gja1					present in the list	Klf13	1.18421	0.59572	1.13378	1.74234	3.02169	3.03246	3.62258	0.879017	1.63037	0.658799	1.43679	2.823	2.37876	0.56774	1.34983	0.453481	1.94267	1.94179	0	0.864235	3.62258
	Igkv4-92	Xrcc5		Gli3					present in the list	Klf2	3.95076	0.651849	2.12492	0.432249	14.7069	0.230341	13.1798	1.57232	0.252909	0.575684	0.35094	8.81262	0.566026	2.64835	6.405	2.23814	0.200234	0.404202	1.53056	1.02495	14.7069
	Igkv5-37	Xrcc6		Glmn					present in the list	Klf4	0.575295	0.633498	0.888261	0.173891	4.39829	0.0457038	4.7521	0.125174	0.111323	0.893463	0.215592	3.20825	0.0226534	0	2.92135	0.142731	0	0.0287356	0.023128	4.83889	4.83889
	Igkv5-39	Yes1		Glo1	present in the list					Klf7	1.13906	1.07618	2.22347	1.42416	1.35338	3.7345	1.69941	0.664496	2.6562	1.04255	1.08328	1.22042	1.03352	0.127825	1.1925	0.724038	3.67676	3.45486	0.0196028	0.0854594	3.7345
	Igkv5-43	Ythdf2		Gm5150		present in the listi	present in the list		present in the list	Klre1	0	0.00595387	0	0	0	0.000892729	0	0	0	0	0.0169228	0	0	0	0	0	0	0	0	0	0.0169228
	Igkv5-45	Ythdf3		Gm5849					present in the list	Kmt2a	0.114848	0.289065	0.0510955	0.0889896	0.330226	0.490792	0.338208	0.242918	0.552342	0.0531107	0.61934	0.372451	0.0490097	0	0.282022	0.201507	0.729328	1.14954	0	0.701613	1.14954
	Igkv5-48	Zap70		Gm7030					present in the list	Kmt2e	0.895272	0.909394	0.946284	0.725568	1.01413	1.8715	1.0136	0.667171	2.19077	0.7224	1.18451	0.826469	1.04809	0.376506	1.10667	0.820998	2.79127	1.79386	0.0194862	0.681391	2.79127
	Igkv6-13	Zbp1		Gm8909				present in the list	present in the list	Nlrp12	0	0.00861168	0	0	0.00695559	0.00290246	0.00173626	0	0	0	0	0	0	0	0	0	0	0	0	0	0.00861168
	Igkv6-14	Zbtb1		Gm9733		present in the listi			present in the list	Oscar	0	0.00437887	0	0	0	0.0132278	0	0	0.00495861	0	0	0	0	0	0	0	0	0.0236135	0	0	0.0236135
	Igkv6-15	Zc3hav1		Gm11127				present in the list		Kpna6	0.0786299	0.189228	0.218633	0.0583324	0.142248	0.400013	0.131485	0.15425	0.242619	0.0867681	0.314198	0.139077	0.0381611	0	0.394588	0.140818	0.0848522	0.205817	0	0.393881	0.400013
	Igkv6-17	Zcchc3		Gm12169		present in the listi			present in the list	Pirb	0	0.00331467	0	0.000748254	0.00336118	0.00226196	0.00412392	0.0756811	0	0	0	0.00272153	0.0025957	0	0	0.0242206	0	0	0	0	0.0756811
	Igkv6-20	Zdhhc1		Gm13271				present in the list		Lilra5	0	0	0	0	0.0103903	0	0	0.055332	0	0	0	0	0	0	0	0	0	0	0	0	0.055332
	Igkv6-23	Zdhhc11		Gm13272	present in the list					L1cam	0.373851	0.0129461	0.327959	1.0408	0.0202152	2.62342	0.012303	0.0502501	2.02704	0.222321	0.0801436	0.0267544	0.0140833	0.581546	0.018425	0.0325548	0.344939	1.00896	0	0.0208692	2.62342
	Igkv6-25	Zfp683		Gm13275					present in the list	L3mbtl3	0.0680536	0.129876	0.100198	0.165533	0.139119	0.371549	0.172606	0.0383663	0.367402	0.236216	0.0483857	0.0834218	0.024747	0	0.163978	0.00623702	0.0473633	0.139626	0	0.134315	0.371549
	Igkv6-29	Zfp809		Gm13276		present in the listi	present in the list	present in the list	present in the list	Lacc1	0.195268	0.0836872	0	0	0.0338658	0.0133788	0.0408811	0.698305	0.0130483	0.239044	0.0130034	0.060585	0.0171992	0	0.118301	0.925498	0.0400026	0	0	0.251657	0.925498
	Igkv6-32	Zyx		Gm13277		present in the listi	present in the list		present in the list	Lag3	0.00082764	0.0190282	0	0	0.00527264	0.0065868	0.010188	1.47001	0.014931	0	0.00664929	0.0155626	0	0.171703	0.0653069	0.394738	0.169169	0.031517	0	0.0121146	1.47001
	Igkv7-33			Gm13283	present in the list					Lama2	0.080009	0.149831	0.113117	0.000748254	0.00556147	0.0194797	0.283551	0.00693047	0.00813388	0.0510822	0.0139013	0.282898	0.0295851	0	1.35156	0.0112521	0.0341013	0.0476281	0	0.0559468	1.35156
	Igkv8-16			Gm17472	present in the list					Lamb2	0.230398	0.423403	0.101043	0.00149651	0.476037	0.0153197	0.625786	0.0568177	0.0113691	0.0536787	0.0724752	0.586267	0.00332249	0	1.50061	0.180111	0.0341013	0	0.0217174	0.812482	1.50061
	Igkv8-18			Gm20730	present in the list					Lamc2	0	0	0	0	0.00143013	0.0211609	0	0.0061164	0.00630305	0	0.00433528	0	0	0.138152	0.0185894	0	0	0	0	0.0303364	0.138152
	Igkv8-19			Gm36028		present in the listi	present in the list		present in the list	Lamp1	3.66056	9.0082	1.70863	3.73277	4.30723	1.54342	4.99086	16.5729	1.85294	10.5246	4.67676	4.58369	5.39738	10.6494	5.50175	10.3757	1.79764	2.17935	0.18492	4.65176	16.5729
	Igkv8-21			Gm36723		present in the listi			present in the list	Laptm5	0.213095	0.0370588	0.114924	0.0591993	0.193209	0.034573	0.201543	11.8011	0.0272471	0.236061	0.0293327	0.152383	0.00770328	8.61625	0.0236567	8.85783	0	0.0378599	0	0.325906	11.8011
	Igkv8-24			Gm42421	present in the list	present in the listi	present in the list	present in the list	present in the list	Lbp	0	0.0216885	0	0	0.028383	0.00344666	0.00326214	0.0922458	0.0118831	0.043433	0.00433528	0.0255732	0.0392332	0	1.26542	0.00666395	0	0	0	2.49549	2.49549
	Igkv8-26			Gm43218					present in the list	Lbr	0.225854	0.0777732	0.146821	0.0287899	0.344965	0.046423	0.405024	0.108448	0.0399552	0.236817	0.483956	0.840359	0.0212386	0	0.18431	0.767534	0.161897	0.109228	0	0.127272	0.840359
	Igkv8-27			Gm43302		present in the listi			present in the list	Lcp1	0.330638	0.013151	0.234788	0.00149651	0.527946	0.0180491	0.444629	1.99501	0.0177088	0.45613	0.0258424	0.361056	0	0.49609	0.0293869	2.09785	0.0797906	0.0267143	0	0	2.09785
	Igkv8-28			Gm45717		present in the listi			present in the list	Lcp2	0.0323765	0.00495731	0	0.00859725	0.165876	0.0389067	0.174477	0.64656	0.0132311	0	0.0141446	0.0682529	0	0.488281	0.124875	0.974661	0.0938156	0	0	0	0.974661
	Igkv8-30			Gmpr2				present in the list	present in the list	Ldlr	0	0.282956	0	0.0902614	0.0982434	0.105666	0.0873317	0.0926186	0.0603149	0.303885	0.324425	0.127376	0.203113	0	0.142294	0.244559	0.0322491	0.0564237	0.028544	0.112105	0.324425
	Igkv8-34			Gnas	present in the list	present in the listi			present in the list	Lef1	0.455877	0.183947	0.105487	0.127202	1.24011	0.0109159	1.15175	0.0153123	0.0215122	0.00308371	0.0306798	0.804681	0	0	0.123165	0.021354	0	0	0	0	1.24011
	Igkv9-120			Gnrh1	present in the list	present in the listi		present in the list	present in the list	C5ar2	0	0	0	0	0.00317717	0.000841362	0	0.0993369	0	0	0	0	0	0.142564	0	0.144788	0	0	0	0	0.144788
	Igkv9-123			Golph3	present in the list	present in the listi		present in the list	present in the list	C5ar1	0	0.00249782	0	0	0.000782783	0.00240265	0.00138697	0.750859	0	0	0	0.00270804	0	0.32586	0.0190178	0.954794	0	0	0	0	0.954794
	Igkv9-124			Gon4l					present in the list	Leo1	0.189909	0.20171	0.114194	0.12273	0.153566	0.082895	0.202551	0.0915643	0.174865	0.577699	0.259757	0.142906	0.0464332	0.245616	0.457961	0.0978005	0.161523	0.172667	0	0.223555	0.577699
	Igkv9-129			Gp2		present in the listi			present in the list	Lfng	0.0169162	1.45287	0	0.0743506	0.365799	0.0113509	0.334112	0.252324	0.0255014	1.00095	0.276592	0.15484	0	1.14952	0.0270107	0.276765	0	0	0	0.744584	1.45287
	Igkv10-94			Gpam	present in the list	present in the listi	present in the list		present in the list	Lgals3	0.235064	0.141604	0	0.11486	0.0417995	0.0355528	0.0109498	1.20479	0.0314196	0.896715	0.0243735	0.0202162	0.43956	3.21363	0.0236579	0.112165	0	0.0314136	0	3.42063	3.42063
	Igkv10-95			Gpatch3		present in the listi			present in the list	Lgals8	0.115929	0.253683	0.0482188	0.110652	0.201197	0.124784	0.225659	0.337704	0.119458	0.0137112	0.109741	0.163213	0.0704383	0.0589623	0.126258	0.208137	0.188137	0.181613	0	0.0303364	0.337704
	Igkv10-96			Gpatch4	present in the list	present in the listi	present in the list		present in the list	Lgr4	0.0531796	0.137784	0	0.0331999	0.0022436	0.15721	0.0176175	0.0507004	0.131457	0.0393267	0.0424233	0.0548447	0.00834787	0	0.425837	0.029447	0	0.232327	0	0.199472	0.425837
	Igkv11-125			Gpc3				present in the list		Ptgir	0	0	0	0	0.00356125	0	0.0107096	0.0103115	0	0	0	0.0155933	0	0	0.0475262	0	0	0	0	0	0.0475262
	Igkv12-38			Gper1		present in the listi			present in the list	Mill2	0	0	0	0	0.0141264	0.00273533	0.0522675	0.00951586	0.00372568	0	0	0.0189413	0	0	0.0645193	0	0	0.0207803	0	0	0.0645193
	Igkv12-41			Gpi1	present in the list					Lhx2	0.301617	1.70437	0.142743	0.0414674	0.00576554	0.343907	0.00423692	0.0155447	0.384999	0.774589	0.747994	0.0281116	0.148711	0	0	0	0.233211	1.55497	0	1.38749	1.70437
	Igkv12-44			Gpld1				present in the list		Lias	0.387975	0.406045	0.504464	0.322297	0.270064	0.421691	0.294008	0.143858	0.510196	0.136875	0.545869	0.182424	0.127319	0	0.475578	0.193406	0.569939	0.758004	0	0.416968	0.758004
	Igkv12-46			Gpnmb		present in the listi			present in the list	Lig4	0	0.037179	0	0.0158653	0.0350396	0.0956951	0.0407719	0.00859501	0.0588358	0.00965279	0.116771	0.0338466	0.039599	0	0.0387548	0.0570287	0	0.181184	0	0.0193836	0.181184
	Igkv12-89			Gpr15					present in the list	Lmo1	0.516233	0.0302609	0.311289	1.24048	0.0356842	1.71375	0.0619593	0.0494455	1.35098	0.127465	0.628137	0.060707	0.16747	0.318228	0.0914607	0.012474	0.353186	0.136122	0.0263925	0.111088	1.71375
	Igkv12-98			Gpr17					present in the list	Lmo2	2.45583	0.0710706	0.36058	0.427711	8.88548	0.101164	6.98173	2.75428	0.195644	0.752685	0.176717	5.47037	0.234481	2.69425	0.0640303	1.81309	0.155069	0.819462	2.01017	0.0535235	8.88548
	Igkv13-84			Gpr18					present in the list	Lmo4	1.46878	1.24426	0.801717	1.99391	0.418819	3.96835	0.559071	0.448537	4.9402	1.40539	2.71396	0.523524	0.782096	0.51398	3.12332	0.519686	0.728162	0.324936	0.0194862	7.90601	7.90601
	Igkv13-85			Gpr31b	present in the list					Lmtk2	0.149261	0.0450007	0.330785	0.0591337	0.0327567	0.419251	0.0459117	0.00637522	0.201291	0	0.0927539	0.101942	0.240906	0	0.0502567	0	0.0552553	0.146866	0	0.0590799	0.419251
	Igkv14-100			Gpr33		present in the listi		present in the list	present in the list	Loxl3	0.054821	0.0614894	0	0.0460711	0.00638848	0	0.215466	0.0882778	0.00266494	0.344947	0.104697	0.27188	0.0160297	0	0.309066	0.0330565	0	0	0	0.442676	0.442676
	Igkv14-111			Gpr35	present in the list					Lpar1	0.219391	0.09808	0	0	0.0303075	0.0523863	0.149883	0.0158507	0.011029	0.189447	0.0226348	0.0803903	3.88789	0	0.927618	0	0	0	0	1.34717	3.88789
	Igkv14-130			Gpr55				present in the list		Lpcat3	0.480629	0.441895	0.386186	0.155246	0.87822	0.0926641	0.895171	1.03977	0.120901	0.192608	0.369407	0.864963	0.369908	0.167317	0.564409	0.713145	0.0573091	0.185461	0	0.111877	1.03977
	Igkv15-103			Gpr68		present in the listi			present in the list	Cd79a	0	0	0	0	0.00849795	0.00169518	0.00450713	0	0.00266482	0	0	0	0	0	0.0361867	0	0	0	0	0	0.0361867
	Igkv16-104			Gpr89		present in the listi			present in the list	Lpin1	0.0940795	0.221447	0	0	0.0786171	0.0595337	0.117982	0.219738	0.0858527	0.0147231	0.211003	0.0626889	0.0470265	0	0.10217	0.0490298	0.0292644	0.185453	0	0.722759	0.722759
	Igkv17-121			Gpr108				present in the list		Lpl	0.426679	0.054419	0.155059	0.711584	0.0301138	0.325355	0.0439481	2.7051	0.9177	0	0.21733	0.11771	0	0.398305	0.113036	1.9681	0.0473633	0	0	0.0561787	2.7051
	Igkv17-127			Gpr137					present in the list	Lrch1	0.104643	0.060297	0.104264	0.0103621	0.300495	0.150512	0.223144	0.156007	0.175773	0	0.211819	0.196817	0.255085	0.0688629	0.106608	0.234113	0	0	0	0.173272	0.300495
	Igkv18-36			Gpr137b				present in the list	present in the list	Lrfn5	0.253786	0.00962499	0.325889	0.363396	0.0170945	1.39355	0.0054781	0.00656562	1.23316	0	0.329261	0	0.0138141	0.957286	0.0263388	0	0	0.520882	0	0	1.39355
	Igkv19-93			Gpr171	present in the list	present in the listi			present in the list	Lrp1	0.163886	1.42303	0.281414	0.510045	0.03144	0.681223	0.492763	2.29136	0.58763	0.353704	2.51044	0.329507	0.107217	1.4649	2.31725	2.32031	0.232157	0.631011	0	0.233903	2.51044
	Igkv20-101-2			Gpr174		present in the listi	present in the list		present in the list	Ceacam1	0	0	0	0	0.0819554	0	0.0889903	0.0262141	0.0136633	0	0	0.0665138	0.0266724	0	0	0.0660841	0	0	0	0	0.0889903
	Iglc1			Gpr183					present in the list	Tmem91	0.243294	0.0136128	0.563242	0.268959	0.0303002	1.06262	0.0134064	0.0245484	0.618392	0.0156719	0	0.0146656	0.0387565	0	0.00903489	0.0166609	0	0.0726711	0	0	1.06262
	Iglc2			Gprc5b	present in the list	present in the listi		present in the list	present in the list	Tgfb1	0.749584	0.0344257	0.330298	0.0287073	2.2195	0.0252296	2.32245	3.1768	0.0285551	0.282805	0	2.22745	0.04214	1.82442	1.7544	1.93579	0	0.0236135	0	0.062255	3.1768
	Iglc3			Gps2					present in the list	Lrp5	0.00213332	0.0871439	0	0.00535616	0.215484	0.00528697	0.276103	0.221078	0.00963207	0.00705069	0.0150974	0.312035	0	0.337473	0.571211	0.160909	0.0400026	0	0	0.1346	0.571211
	Igll1			Gpsm3		present in the listi	present in the list		present in the list	Lrp8	0.750469	0.28541	0.430211	0.295059	3.01192	0.526918	2.75802	0.139925	0.484721	0.107676	0.311719	2.00055	0.0223947	0	0.0358654	0.0929989	0.947266	0.464029	0.023128	0.336468	3.01192
	Iglv1			Gpx1					present in the list	Lrrc32	0.192821	0.00753021	0	0.000748254	0.020403	0.00726045	0.258538	0	0.0160271	0	0.0202633	0.229223	0	0	0.812419	0	0.0897457	0	0	0.0274933	0.812419
	Iglv2			Gpx2		present in the listi			present in the list	Lrrfip2	0.676077	0.340682	0.300316	0.105697	0.386513	0.199974	0.504061	0.32423	0.254048	0.423125	0.438197	0.669834	0.544464	0.345731	0.455773	0.364351	0.0848522	0.491767	0.0194862	0.380339	0.676077
	Iglv3			Gramd4					present in the list	Lrrk1	0.064355	0.00973878	0	0	0.351049	0.00220675	0.273554	0.324849	0	0.0543242	0.0149837	0.26073	0	0.168192	0.416297	0.326889	0	0	0	0.0843879	0.416297
	Igtp			Grem1				present in the list	present in the list	Lrrk2	0	0.051832	0	0	0.0339568	0.0492237	0.0462215	0	0.0222235	0	0.0101051	0.0295142	0	0	0.0630835	0	0	0.0953051	0	0.0360004	0.0953051
	Iigp1			Grn					present in the list	Lgals7	0	0.00113583	0	0	0	0.0655023	0.00328025	0	0.056203	0	0	0	0	0	0.0706281	0	0	0.0231973	0	0	0.0706281
	Ikbke			Gsdmd	present in the list					Lrtm1	0	0	0	0	0.00846769	0.0207272	0	0	0.0237792	0	0.0266752	0	0	0	0	0	0	0.0276881	0	0	0.0276881
	Ikbkg			Gsdme	present in the list					Lrtm2	0.0653014	0.204537	0.147423	0.088708	0.000685393	0.181728	0	0.00410796	0.209051	0.0659718	0.373688	0	0.0108562	0	0	0	0.0417564	0	0	0	0.373688
	Il1a			Gsk3b		present in the listi	present in the list		present in the list	Lsm14a	0.57655	0.552726	0.515733	0.13144	0.999339	0.265778	1.10311	0.523693	0.237625	0.35741	0.633982	1.16062	0.266344	0.0788345	0.58694	0.619223	0.442927	0.652401	0.0321172	0.477229	1.16062
	Il1b			Gsn	present in the list					Lsp1	0.130765	0.0116089	0.250706	0.159778	0.0204378	0.0800115	0.011662	0.398366	0.0503577	0	0.0110897	0.00895332	0	0.68633	0.0482369	0.416579	0.0552553	0	0	0.0400567	0.68633
	Il1f10			Gzmb		present in the listi			present in the list	Ltbr	0.437051	0.286733	0	0.00224476	0.720164	0.0179206	0.860427	0.517526	0.0101313	0.081433	0.336467	0.845565	0.0475097	0.579109	0.851995	0.423582	0	0	0	0.432069	0.860427
	Il1r1			Gzmc				present in the list		Lxn	1.50655	7.1324	0.561768	0.353305	1.9964	0.315314	1.40315	0.236638	0.278481	9.53381	1.61884	1.34979	0.138699	0.353881	0.223673	0.288012	0.0606445	0.031517	0.0264296	2.10479	9.53381
	Il1rap			Gzmd		present in the listi	present in the list	present in the list	present in the list	Ly86	0.0974815	0.0140003	0	0.110737	0.0108423	0.011165	0.0134492	7.68087	0.0119589	0	0.033873	0.0146061	0	6.04583	0.0104351	6.80993	0	0.0476281	0	0.0834509	7.68087
	Il1rl1			Gzme		present in the listi	present in the list		present in the list	Lyar	0.428964	0.205531	0.481681	0.501259	0.496128	0.347228	0.675376	0.418074	0.401958	0.608659	0.864668	1.05363	0.595964	0.165352	0.59427	0.544112	0.393419	0.279065	1.42288	0.835149	1.42288
	Il1rl2			Gzmf	present in the list	present in the listi	present in the list	present in the list	present in the list	Lyn	0.258854	0.0644091	0	0.144131	0.830813	0.0216018	0.777904	1.75411	0.00333283	0.277254	0.169915	0.648768	0.0105695	1.24074	0.172131	2.26946	0	0.0231973	0.0196881	0.134038	2.26946
	Il1rn			Gzmg		present in the listi			present in the list	Hcst	0	0.00264184	0.0944127	0	0.00721798	0.000841362	0.00966779	0.531557	0	0	0	0.00688707	0	0.138152	0	0.411006	0	0	0	0.126362	0.531557
	Il2			Gzmm	present in the list	present in the listi	present in the list		present in the list	Lyst	0	0.0421069	0.148641	0.0748772	0.0355496	0.0376223	0.0410832	0.0604478	0.0664609	0	0.0275731	0.0517492	0.0145742	0	0.0090019	0.0390211	0.02506	0	0	0	0.148641
	Il2ra			Gzmn	present in the list	present in the listi	present in the list	present in the list	present in the list	Ffar2	0.0157604	0	0	0	0.00658306	0.00240278	0.126888	0	0	0	0	0.0467863	0	0	0.354212	0	0	0.0358076	0	0	0.354212
	Il3			H2-Aa		present in the listi			present in the list	Cd22	0	0.00240569	0	0	0	0.00134552	0.0119928	0.198764	0.00559119	0	0	0	0	0	0	0.0349237	0	0	0	0	0.198764
	Il4			H2-Ab1		present in the listi			present in the list	Hamp2	0	0.00389274	0	0	0	0	0	0	0	0	0	0	0.00490412	0	0	0	0	0	0	0	0.00490412
	Il4i1			H2-Bl		present in the listi		present in the list	present in the list	Hamp	0	0.00115624	0	0	0	0	0.00687752	0	0	0	0	0	0.00490412	0	0	0	0	0	0	0.0171622	0.0171622
	Il4i1b			H2-D1					present in the list	Mad1l1	0.00082764	0.0414643	0	0.0103621	0.082313	0.0442545	0.0849585	0.0655282	0.0873711	0	0.123212	0.113068	0.127767	0	0.18771	0.226194	0.232793	0.0267143	0	0.0765371	0.232793
	Il4ra			H2-DMa		present in the listi			present in the list	Mad2l2	0.727004	0.530411	0.263406	0.238387	0.477219	0.219724	0.444658	0.330447	0.395268	0.452592	1.05834	0.555556	0.588383	0.0991434	0.279331	0.402766	1.33136	0.796135	0	0.189709	1.33136
	Il5			H2-DMb1					present in the list	Madcam1	0.101327	0	0.100198	0.00598603	0.331812	0.00410264	0.081435	0	0	0.136388	0.0302144	0.195137	0.00342074	0	0	0	0	0	0	0	0.331812
	Il5ra			H2-DMb2					present in the list	Maea	0.3278	0.315631	0.549561	0.278954	0.45741	0.514547	0.496018	0.466219	0.400455	0.0138705	0.279935	0.445473	0.0950582	0.229081	0.576063	0.622357	0.328139	0.541265	0	0.453724	0.622357
	Il6			H2-Ea					present in the list	Mafb	0.283254	0.104336	0.148641	0.140544	0.242634	0.0395282	0.329043	1.43533	0.318462	0.123719	0.207229	0.218112	0.0322482	0.998182	0.183005	0.718835	0.687216	0.0565879	0.0196028	0.0457683	1.43533
	Il6ra			H2-Eb1		present in the listi	present in the list		present in the list	Malt1	0.0253743	0.0135584	0	0	0.0733538	0.0100999	0.0805348	0.0412032	0.0194815	0	0.0176866	0.0702991	0	0	0.00892338	0.0310853	0	0	0	0.0194307	0.0805348
	Il7			H2-Eb2		present in the listi	present in the list	present in the list	present in the list	Siglecg	0	0	0	0	0	0.00284175	0	0.0127482	0	0	0	0.00813818	0.00332249	0.0865172	0	0.0912453	0	0	0	0	0.0912453
	Il7r			H2-K1					present in the list	Map2k1	1.13273	0.461596	1.2694	0.867007	0.46828	0.820457	0.662617	0.677653	0.56672	1.44683	0.518653	0.58094	0.509779	1.55843	0.691973	0.69128	0.228279	0.52837	0	0.54198	1.55843
	Il9			H2-L					present in the list	Map2k2	0.974902	1.63927	2.09251	1.76234	2.11552	1.63033	2.11188	1.73757	1.94884	1.82337	1.9594	2.0549	3.08098	1.42709	2.18864	1.77525	1.53519	1.79234	1.76038	2.02929	3.08098
	Il9r			H2-M1		present in the listi			present in the list	Cd33	0.0745288	0.00927077	0	0	0.0167108	0.0040703	0.0156348	1.54512	0	0.190273	0	0.0196293	0	0.961602	0	1.33254	0	0	0.0234885	0	1.54512
	Il10			H2-M2				present in the list		Map2k3	0.45857	0.190466	0.118326	0.131685	0.659002	0.0702955	0.726853	0.421982	0.100427	0.0927931	0.274244	1.07053	0.167294	0.213611	0.598304	0.788928	0.0875045	0.0887452	0.0437096	0.253694	1.07053
	Il12a			H2-M3				present in the list		Siglece	0	0.00249782	0	0	0.00383262	0.000997352	0	0.16084	0	0	0	0	0	0	0	0.0987128	0	0	0	0	0.16084
	Il12b			H2-M5		present in the listi			present in the list	Klk7	0	0	0	0	0	0.00405367	0	0	0.00313575	0	0	0	0	0	0	0	0	0	0	0	0.00405367
	Il12rb1			H2-M9		present in the listi			present in the list	Map3k14	0	0.130748	0	0.11528	0.00577941	0.0241016	0.0179678	0.104822	0.0328839	0	0.131712	0.0112507	0.0138293	0.082672	0.0277885	0.194721	0	0	0	0.118506	0.194721
	Il13			H2-M10.1		present in the listi			present in the list	Map3k7	0.140994	0.260727	0	0.152782	0.18807	0.219416	0.201096	0.129123	0.174456	0.00770309	0.262734	0.238474	0.187791	0	0.0951024	0.346955	0.257574	0.160132	0	0.150835	0.346955
	Il13ra2			H2-M10.2		present in the listi			present in the list	Il4i1	0	0.00124891	0	0.0582642	0.00650869	0.00572413	0	0.0597582	0.00220736	0	0	0	0	0	0	0.0337846	0	0	0	0	0.0597582
	Il15			H2-M10.3	present in the list				present in the list	Mapk3	1.43933	0.638863	2.63827	1.64108	2.07178	2.24376	2.0005	0.91495	1.45866	0.149982	0.248291	1.73968	3.35973	0.764477	1.29849	0.985838	0.74562	2.0701	0.0236911	0.483041	3.35973
	Il17a			H2-M10.4				present in the list		Mapk8	0.622698	0.265772	0.592276	0.152714	0.359073	1.48261	0.268811	0.220852	0.875069	0.343479	0.594418	0.36481	0.108535	0	0.302559	0.12101	0.588268	2.47033	0	0.27995	2.47033
	Il17f			H2-M10.5					present in the list	Mapk8ip1	1.37118	1.11175	2.67176	2.64809	0.0779965	2.75094	0.337024	0.0598154	2.57119	1.05487	0.700972	0.266352	3.72137	0.224371	0.594725	0.0267394	1.0047	4.16156	0.0559136	0.930296	4.16156
	Il17ra			H2-M10.6		present in the listi		present in the list	present in the list	Mapkapk2	0.389497	0.203881	0.230767	0.182848	0.342925	0.131768	0.394276	0.730943	0.104594	0.348337	0.255236	0.344523	0.106692	0	0.295174	1.0401	0.185	0.110552	0	0.466197	1.0401
	Il18			H2-M11		present in the listi			present in the list	Cd37	0.0539878	0	0	0	0.00702347	0.000738662	0.0147381	1.06945	0.00387394	0	0	0.0112921	0.0025957	1.09228	0.0563456	1.39609	0	0.0219677	0	0.0251051	1.39609
	Il18bp			H2-Oa		present in the listi	present in the list		present in the list	Masp2	0	0.0144399	0	0	0.000782783	0.0015223	0	0	0	0	0.030972	0	0	0	0	0	0	0	0	0	0.030972
	Il18r1			H2-Ob	present in the list					Ntn5	0	0	0	0	0	0	0.0018166	0	0.00128129	0	0	0	0	0	0.123121	0	0	0.189966	0	0	0.189966
	Il18rap			H2-Q1		present in the listi	present in the list		present in the list	Mavs	0.0638571	0.124204	0	0	0.0972739	0.00690516	0.0909225	0.185161	0.00906018	0.141108	0.172665	0.0690189	0.055965	0	0.0922799	0.0966432	0	0	0	0.205347	0.205347
	Il20rb			H2-Q2	present in the list			present in the list		Saa3	0	0	0	0	0	0	0	0.00289269	0.00457651	0	0	0	0	0	0	0	0	0	0	0	0.00457651
	Il21			H2-Q4				present in the list		Saa1	0	0.00205082	0	0	0.00432966	0	0.0186368	0	0	0	0	0.00402559	0	0	0	0	0	0	0	0	0.0186368
	Il23a			H2-Q6	present in the list			present in the list	present in the list	Saa2	0.072795	0	0	0	0	0	0.00381053	0	0	0	0	0.00184633	0	0	0	0	0	0	0	0	0.072795
	Il23r			H2-Q7		present in the listi			present in the list	Mrgprb1	0	0.00103421	0	0	0	0	0.00215432	0	0	0	0	0.00223864	0	0	0	0	0	0	0	0	0.00223864
	Il25			H2-Q8				present in the list		Csrp3	0	0	0	0.0224861	0	0.00141701	0	0	0.00259626	0	0	0	0	0	0	0	0	0.0463946	0	0	0.0463946
	Il27			H2-Q9					present in the list	Mcm3ap	0.14202	0.0943036	0	0.0688822	0.0715157	0.108352	0.100647	0.0769994	0.0911138	0	0.0806805	0.0761836	0.0409744	0	0.0774535	0.0441183	0.0400026	0.048682	0	0.248513	0.248513
	Il27ra			H2-Q10		present in the listi			present in the list	Mcoln1	0.148326	0.0736913	0.150507	0.302538	0.13309	0.106915	0.0885971	0.14499	0.120917	0.278707	0.115937	0.0914473	0.0644126	0	0.0163464	0.200471	0.0543244	0.262041	0	0	0.302538
	Il31ra			H2-T3				present in the list		Mcph1	0.0743179	0.0353481	0.115292	0.0682091	0.0356829	0.121567	0.0196347	0.0793945	0.105661	0.059051	0.0764922	0.117063	0.0131241	0	0	0.167936	0	0.0377562	0	0.0115704	0.167936
	Il33			H2-T22	present in the list				present in the list	Mcu	0.260248	0.149892	0.124039	0.47842	0.116128	0.654459	0.100986	0.0342345	0.423022	0.387301	0.334169	0.0976535	0.0970251	0	0.0598831	0.0874993	0.0417564	0.095668	0.0241068	0.205358	0.654459
	Il34			H2-T23				present in the list	present in the list	Chrna7	0	0	0	0	0	0.0060323	0.00466443	0	0.00848229	0	0	0	0	0	0	0	0	0	0	0	0.00848229
	Il36a			H2-T24	present in the list	present in the listi		present in the list	present in the list	Mdk	0.471855	2.99636	0.103963	0.174367	0.242725	0.0405287	0.339501	0.10544	0.0331698	3.19622	2.87703	0.499546	0.0167346	0.499201	5.98454	0.0242523	2.56974	0.572312	1.27097	1.30762	5.98454
	Il36b			H2bc1		present in the listi	present in the list		present in the list	Med1	0.41832	0.349686	0.421968	0.389133	0.413354	0.442793	0.449479	0.362934	0.390007	0.0230171	0.497438	0.433381	0.180943	0.141634	0.130744	0.367945	1.07442	0.541082	1.26409	0.964427	1.26409
	Il36g			H4c17					present in the list	Med23	0.0125972	0.0681612	0.0587765	0.0764339	0.0888878	0.0799508	0.0769983	0.0720861	0.0744525	0.0067506	0.165187	0.0422283	0	0	0.0503793	0.0345798	0.0897457	0.0808206	0	0.153325	0.165187
	Il36rn			H4f16	present in the list	present in the listi			present in the list	Mef2c	6.90785	0.42754	17.0662	19.0713	1.41787	18.5462	2.02066	5.59876	19.782	0.793621	0.27292	1.91177	0.492769	2.28545	1.78898	6.27977	1.22719	0.408792	0.0784463	0.278532	19.782
	Ilrun			H60a		present in the listi	present in the list		present in the list	Isg20	0.0315229	0.00580912	0	0	0.0596259	0.000728676	0.0459676	0.0229973	0.00219577	0	0	0.0168061	0	0	0.00903489	0.00887819	0	0	2.22546	0.0975438	2.22546
	Inava			H60b	present in the list					Megf8	0.0926521	0.132413	0.219964	0.288394	0.160042	0.374252	0.0833309	0.0459328	0.285013	0.0366824	0.0815549	0.0674959	0.00786037	0.0679643	0.153551	0.0271417	0.0473256	0.295122	0.0225327	0.310835	0.374252
	Inpp5d			H60c					present in the list	Meis1	0	0.270549	0.131282	0.0155076	0.00400449	0.00366565	0.00477773	0.0207252	0.0513262	0.00446008	0.210677	0.0103216	0.0551726	0	0.0104351	0.0124909	0.365165	0	0	0.206632	0.365165
	Ipo7			Hamp					present in the list	Meis2	0.75906	2.16227	0.452305	1.19427	0.00886261	1.70902	0.0165993	0.107861	2.83406	1.02402	1.99633	0.114189	0.248436	0	0	0	19.9837	0.773646	1.27097	3.02517	19.9837
	Irak1			Hamp2					present in the list	Mertk	0.064355	0.424933	0.131763	0.0436635	0.0770345	0.00358552	0.1086	0.922238	0.0153617	0	0.123547	0.0981472	0.0138293	0.281532	0.101776	0.58031	0	0	0	0	0.922238
	Irak1bp1			Hand2	present in the list					Met	0.111681	0.00470092	0.114924	0.14922	0.00246951	0.428151	0.00943101	0.00694684	0.226604	0.00616741	0.0197012	0	0	0	0.00789765	0	0.156642	0	0	0.1041	0.428151
	Irak2			Havcr1				present in the list		Metrnl	0.064355	0.304903	0.0966968	0.0650703	0.0187448	0.0206274	0.0247193	0.330718	0.0757716	0.254627	0.171394	0.0546524	0	0	0.0998174	0.0451799	0	0.0321398	0	0.195346	0.330718
	Irak3			Havcr2					present in the list	Mettl14	0.0057445	0.128549	0.0917633	0	0.0527147	0.0776527	0.0642425	0.0791156	0.0745186	0.12734	0.123948	0.0667077	0.122745	0	0.0884254	0.0681643	0	0.0809295	0	0.105385	0.128549
	Irak4			Hax1	present in the list	present in the listi	present in the list		present in the list	Fes	0.128247	0.00366941	0	0.0354975	0.191347	0.00317062	0.213436	0.442654	0.00216913	0	0	0.11783	0	0.396574	0.174738	0.372867	0	0	0	0	0.442654
	Irf1			Hba-a1		present in the listi	present in the list		present in the list	Mettl3	0.0713333	0.167178	0.126215	0.196034	0.0531025	0.125326	0.0462962	0.070443	0.13432	0.238945	0.257738	0.0511691	0.0275788	0	0.0845423	0.0846957	0.368158	0.153494	0	0.169635	0.368158
	Irf3			Hba-a2					present in the list	Mfap2	0.30441	0.0692581	0.431774	0.163936	0.521978	0.0914507	0.597506	0.0251309	0.203459	0.0473563	0.917404	0.229116	0.352798	0	6.15162	0	2.42527	0.698158	0	0.0377882	6.15162
	Irf4			Hba-x		present in the listi	present in the list		present in the list	Mfap4	0.0616736	0.0205505	0	0.022363	0	0.0114053	0.00670074	0	0	0	0.0199943	0.00371053	0	0	3.26897	0	0.111687	0.0358076	0	0	3.26897
	Irf5			Hbb-b1					present in the list	Mfap5	0	0.0138525	0	0	0.00242019	0.00279043	0.00180381	0	0	0	0.00873621	0	0	0	0.994162	0	0	0	0	0.0692317	0.994162
	Irf7			Hbb-b2		present in the listi	present in the list	present in the list	present in the list	Mfhas1	0.272683	0.579363	0.416269	0.151978	0.573286	0.46293	0.452096	0.150747	0.376974	0.139474	0.261851	0.521836	0.0395846	0	0.111015	0.112807	0	0.68449	0	0.179068	0.68449
	Irf8			Hc		present in the listi			present in the list	Mfsd6	0.276909	0.0371043	0.235572	0.350843	0.0495483	0.747593	0.0268712	0.0193909	0.51299	0.00770309	0.611304	0.0147608	0.124522	0	0	0.0277818	0.180875	0.82448	0	0	0.82448
	Irgm1			Hck	present in the list			present in the list	present in the list	Il16	0.103501	0.00110009	0	0	0.017771	0.00372778	0	0.300259	0.00227599	0	0	0	0	0.357898	0	0.0746301	0	0	0	0	0.357898
	Irgm2			Hcls1				present in the list		Mgll	0.58646	3.35165	0.23734	0.75281	0.873641	0.742804	1.11592	0.640434	1.299	2.2885	1.84838	0.649684	2.97673	0.386767	0.280049	0.262423	0.287846	0.125675	0	0.516408	3.35165
	Isg15			Hcst					present in the list	Mia3	0.409484	0.371514	0.456208	0.795589	0.272075	0.713195	0.320687	0.401928	0.612657	0.447158	0.761669	0.326978	0.374658	0.376506	0.66484	0.401047	0.338217	0.789601	0.0196028	0.525768	0.795589
	Isg20			Hdac5		present in the listi	present in the list		present in the list	Mid2	0	0.148446	0	0.0103621	0.0312671	0.104242	0.0672485	0	0.103685	0.00616741	0.0141142	0.0473135	0	0	0.00903489	0	0.135231	0.0970559	0	0.120304	0.148446
	Itch			Hdac7	present in the list	present in the listi	present in the list	present in the list	present in the list	Mif	10.6033	3.767	22.2773	21.4606	2.07827	13.0644	2.29112	6.78116	16.0217	8.57949	6.0116	3.17016	10.4436	6.26732	4.18394	4.74517	3.08434	8.94517	0.113634	4.55659	22.2773
	Itfg2			Hdac9					present in the list	Mink1	0.207813	0.442811	0.540481	0.0248096	0.263228	0.390962	0.353786	0.114913	0.26678	0.124705	0.344312	0.360028	1.83079	0.576568	0.545291	0.0304884	0.0897457	0.0823581	0.033381	0.590408	1.83079
	Itgal			Heatr9					present in the list	Mitf	0	0.0323013	0	0	0	0.0199498	0.0115826	0.305485	0.0315042	0.0067506	0.0391825	0.00643639	0.0947217	0	0.0732303	0.247271	0.0417564	0.139927	0	0.020626	0.305485
	Itgam			Hectd1					present in the list	Mknk2	0.271177	0.113699	0.387868	0.244233	0.666428	0.227996	0.668638	0.727252	0.157841	0.00796883	0.163359	0.551343	0.113092	0.891789	0.407495	0.392562	0.170074	0.0500925	0.0194862	0.0829835	0.891789
	Itgb2			Hells					present in the list	Mlf1	0.00469521	0.0190465	0	0.000748254	0.0437658	0.0530786	0.0322292	0.0160116	0.0475691	0.0067506	0.0965491	0.14347	0.0691871	0	0.00966565	0.130235	0	0.128028	0	4.50912	4.50912
	Itgb2l			hem1		present in the listi			present in the list	Mlh1	0	0.0595854	0.0825028	0.000748254	0.0311308	0.0468481	0.0461576	0.0894986	0.0375319	0.0217701	0.0496317	0.0678247	0.0622853	0	0.135347	0.0615253	0.0473256	0.0653344	0	0.107324	0.135347
	Itgb6			Heph					present in the list	Mllt3	0.20187	0.111975	0.260446	0.0651503	0.370558	0.306561	0.38815	0.0481854	0.472798	0.00616741	0.2951	0.457144	0.0869829	0	0.633222	0.0847549	0.889104	0.653645	0.140348	0.373053	0.889104
	Itgb8			Herc6					present in the list	Mmp14	0.148251	1.00908	0	0.0833667	0.191931	0.000859205	0.251834	0.115426	0.00971993	0.358256	0.276585	0.293714	0.0140552	0.3125	1.32968	0.0632762	0.335353	0.026161	0	0.544884	1.32968
	Itk			Hes1		present in the listi	present in the list		present in the list	Mmp2	0.0260058	0	0	0	0.00134447	0.0119228	0.0741404	0.0893588	0.0110035	0	0.0180001	0.0878872	0	0	1.08242	0.0739931	0	0.0231973	0	0	1.08242
	Itm2a			Hes5		present in the listi			present in the list	Il18bp	0	0.00612616	0	0	0.00284206	0.0102737	0.00980196	0.268221	0.0187463	0	0	0.0115938	0	0	0.0668106	0	0.0743583	0	0	0	0.268221
	Jag1			Hexim1		present in the listi	present in the list		present in the list	Trim34a	0	0.0194328	0	0	0.0887189	0	0.0917492	0.0691964	0	0.13885	0	0.0480141	0	0	0.00789765	0.0262735	0	0	0	0.0208692	0.13885
	Jak2			Hfe		present in the listi	present in the list		present in the list	Trim5	0.0568761	0.0013452	0	0	0.00538498	0.0017072	0.0141465	0.0261664	0	0	0	0.0157104	0	0	0.0101739	0.0311769	0	0	0	0	0.0568761
	Jak3			Hhex		present in the listi	present in the list		present in the list	Trim12a	0	0.0639276	0	0	0.0801895	0.0010454	0.091933	0.143756	0	0	0	0.0274691	0.00342074	0	0.149926	0.049356	0	0	0	0.0353823	0.149926
	Jam3			Hif1a		present in the listi	present in the list		present in the list	Trim30c	0	0	0	0	0.00718166	0	0.00205088	0.0246944	0	0	0	0	0	0	0	0	0	0	0	0	0.0246944
	Jchain			Hk1		present in the listi	present in the list		present in the list	Trim30a	0.0837914	0.00457867	0.110681	0	0.0774969	0	0.0735403	0.278662	0	0	0	0.0608336	0	0.0858516	0	0.155523	0	0	0	0.139596	0.278662
	Kars			Hlx		present in the listi	present in the list		present in the list	Trim30d	0.00082764	0.00844718	0	0	0.00233196	0	0.00406923	0.0409796	0.00680535	0	0	0	0	0	0.00966565	0	0	0	0	0	0.0409796
	Kcnn4			Hmces	present in the list				present in the list	Mospd2	0.213986	0.256413	0.064813	0	0.207214	0.109174	0.252953	0.24645	0.123663	0.434824	0.229567	0.174172	0.26931	0.0688629	0.22334	0.255362	0.140063	0.0712684	0	0.208776	0.434824
	Kdelr1			Hmgb1		present in the listi	present in the list		present in the list	Hpx	0	0.00407657	0	0	0	0.00236818	0.00904362	0	0	0	0	0	0	0	0	0.0204777	0	0.0358076	0	0	0.0358076
	Kdm5d			Hmgb2	present in the list				present in the list	Mpp1	0.268252	0.098358	0.295194	0.203212	0.347437	0.103523	0.379124	0.693839	0.0619903	0.167961	0.178747	0.468377	0.736082	0.311121	0.252264	0.43999	0	0.1625	0.980303	0.356918	0.980303
	Khdrbs1			Hmgb3		present in the listi	present in the list		present in the list	Mr1	0.0227309	0.129041	0	0	0.0592126	0.00458577	0.0554526	0.210238	0	0.00446008	0.0139669	0.0704294	0	0	0.0650751	0.0750544	0	0	0	0.237142	0.237142
	Kif5b			Hmgn2		present in the listi	present in the list		present in the list	Mrc1	0.0803418	0.00516066	0.221072	0	0.00384835	0.00736909	0.0159636	2.14284	0.00941011	0	0.0240365	0	0.174216	0.681971	0.142893	0.833014	0	0	0	0.0251051	2.14284
	Kif16b			Hmgn2-ps		present in the listi	present in the list		present in the list	Gp2	0	0.00189537	0	0	0	0	0	0	0	0	0	0	0.0299151	0	0	0	0	0	0	0	0.0299151
	Kit			Hmox1					present in the list	Msh3	0.164639	0.126352	0.464308	0.0295378	0.147085	0.173781	0.15132	0.0681305	0.173986	0.495989	0.239434	0.16398	0.119814	0	0.120248	0.0619305	0.209948	0.328307	0	0.219614	0.495989
	Klhl6			Hoxa3					present in the list	Msn	0.653443	0.224377	0.541071	0.0219036	2.14355	0.0251884	2.45245	1.79277	0.0224164	0.0817498	0.267886	2.17557	0.235272	0.752928	0.888101	2.1857	0.139755	0.0522973	0	1.06351	2.45245
	Klk5			Hoxa5		present in the listi		present in the list	present in the list	Lat	0	0.00263722	0	0	0.00426567	0.00166881	0	0.0184418	0.0069138	0	0	0	0	0	0	0.00888	0.0292644	0	0	0	0.0292644
	Klk7			Hoxa7		present in the listi	present in the list	present in the list	present in the list	Il27	0	0	0	0	0	0	0	0.00681317	0	0	0	0	0	0.527872	0	0.011515	0	0	0	0	0.527872
	Klrb1b			Hoxa9					present in the list	Mthfd1	0.0762682	0.34435	0	0.0682091	0.0630232	0.0435992	0.0372412	0.108724	0.0413438	0.652066	0.240854	0.100976	0.0892779	0	0.0090019	0.128599	0	0.0782242	0.0669506	0.561061	0.652066
	Klrb1c			Hoxb3		present in the listi		present in the list	present in the list	Mtor	0.257513	0.408556	0.331178	0.310339	0.165381	0.345103	0.233131	0.0869889	0.208888	0.319293	0.158602	0.188421	0.0960463	0	0.161138	0.134851	0.154703	0.143616	0	0.314361	0.408556
	Klrc1			Hoxb4		present in the listi			present in the list	Itgal	0	0.00510496	0	0.0458413	0.00606566	0.0142426	0.00532738	0.138246	0.00582383	0	0	0	0	0	0	0.0800954	0	0	0	0	0.138246
	Klrc2			Hoxb6					present in the list	Mturn	0.841207	0.0781849	0.472246	1.07184	0.0782399	1.01572	0.0736356	0.0449637	0.644726	0.280465	0.0644261	0.0486948	0.7077	0	0.238366	0.0135185	0.367753	0.584752	0	0.0884448	1.07184
	Klrc3			Hoxb7	present in the list				present in the list	Mtus1	0.332742	0.138435	0.123612	0.0275537	0.700081	0.0589057	0.772019	0.529047	0.158064	0.65632	0.0265469	0.571702	0.0641671	0.12776	0.486333	0.566019	0.494254	0.0964153	0	0.694276	0.772019
	Klrd1			Hoxb8		present in the listi	present in the list		present in the list	Mul1	0.274013	0.235298	0.408671	0.326513	0.177687	0.226292	0.204566	0.145999	0.324747	0.831203	0.157149	0.121266	0.0589075	0.550176	0.293939	0.25217	0.378158	0.195362	0	0.555536	0.831203
	Klre1			Hp				present in the list		Mvk	0.413722	1.12105	0.463034	0.503085	0.38726	0.482336	0.35819	0.0902734	0.600512	1.38668	0.692795	0.381464	0.861675	0.146799	0.282925	0.149854	0.197806	0.219276	0.0263925	0.380982	1.38668
	Klrg1			Hprt	present in the list				present in the list	Hsd3b7	0.00106666	0.00194376	0	0	0.00190856	0.0008262	0	0	0	0	0	0	0	0	0.0161143	0.0111896	0	0	0	0	0.0161143
	Klri1			Hps1		present in the listi			present in the list	Myb	0	0	0	0	0	0	0.00636806	0	0	0	0.0251857	0.00432529	0	0	0	0.0198513	0.0292644	0	0	2.0595	2.0595
	Klri2			Hpx					present in the list	Itgax	0	0	0	0	0	0.00377799	0.00255107	0.66523	0.0014186	0	0	0.00505142	0	0	0	0.0666395	0	0	0	0	0.66523
	Klrk1			Hras	present in the list					Mycbp2	1.25264	0.607743	1.31571	1.3467	0.716857	3.36503	0.875874	0.948237	2.81811	0.703508	1.63931	0.71421	0.213389	0.271722	1.10088	1.15069	1.83081	1.60021	0	0.74314	3.36503
	Kmt5b			Hrg	present in the list					Myh10	1.14955	0.395045	2.01728	0.293792	1.95616	1.03878	1.62654	0.0872738	0.751743	0.80745	0.65184	1.99042	0.020282	0.156406	0.177616	0.169855	0.665394	0.632549	0	0.52341	2.01728
	Kmt5c			Hrh1		present in the listi	present in the list		present in the list	Myo18a	0.40524	0.531254	0.325751	0.179233	0.315543	0.465553	0.424333	0.254872	0.355168	0.370311	0.338126	0.388264	0.370867	0	0.291688	0.229004	0.757865	0.0586401	0	0.340543	0.757865
	Kng1			Hrnr					present in the list	Myo1e	0.111776	0.173183	0.247694	0.0717121	0.677786	0.0159973	0.570834	0.177264	0.0064557	0	0.0467998	0.44108	0	0	0.106533	0.200776	0	0.0756161	0	1.13709	1.13709
	Kng2			Hs1bp3				present in the list		Myo5a	0.576173	0.115126	1.33454	0.832275	0.0355439	1.38224	0.0347139	0.836339	0.659851	0.46814	1.14172	0.0650483	0.550734	0.318228	0.12535	0.244526	0.227196	0.904032	0	0.231936	1.38224
	Krt1			Hsd3b7	present in the list				present in the list	Myo9b	0.0139638	0.147973	0.142179	0.0449446	0.0824087	0.0851249	0.128095	0.426346	0.0898027	0.535569	0.25546	0.132263	0.111176	0.30407	0.197408	0.372107	0.0283954	0.026161	0.0194862	0.289692	0.535569
	Krt6a			Hsf1					present in the list	Mysm1	0.34533	0.277908	0	0.0851382	0.263275	0.271477	0.274449	0.195833	0.26633	0.0736441	0.39372	0.28821	0.0932878	0.359195	0.223523	0.40097	0.117347	0.231214	0	0.248201	0.40097
	Krt16			Hsh2d		present in the listi	present in the list		present in the list	N4bp1	0.00106666	0.122003	0.311827	0.292384	0.172816	0.235753	0.19333	0.217407	0.198326	0.0268519	0.19244	0.23765	0.0132889	0	0.103324	0.228197	0.407295	0.175729	0.0194862	0.498943	0.498943
	Kynu			Hsp84-2					present in the list	N4bp2l2	0.736988	0.791325	0.304669	0.2881	0.580748	0.399902	0.685976	0.714205	0.533137	0.0869386	1.16766	0.697401	0.348753	0.38951	0.698129	0.642263	1.33298	0.703489	0	0.683909	1.33298
	Lacc1			Hsp90aa1					present in the list	Nampt	1.49679	0.289589	0.780706	0.418836	3.81949	0.35411	3.2207	0.391865	0.324603	0.72308	0.30107	3.88382	1.21221	0.578704	0.188067	0.160994	0.599178	0.204468	0	0.336625	3.88382
	Lag3			Hspa8		present in the listi	present in the list		present in the list	Ifitm1	0.370172	0.0137563	0.226896	0.0773414	0.267575	0.0190085	2.07246	0.00705862	0.0172824	0.247341	0	0.982106	0	0.651721	5.19169	0	0.0581855	0	0	0.031559	5.19169
	Lamp1			Hspa9		present in the listi	present in the list		present in the list	Ifitm6	0	0.0351504	0	0	0.00846203	0.00327662	0	0	0	0	0	0	0	0	0	0	0	0	0	0.0121754	0.0351504
	Lamp3			Hspb1		present in the listi	present in the list		present in the list	Irf7	0	0.0249532	0	0	0.092905	0	0.0742054	0.0293266	0.00613311	0.00624021	0	0.0378802	0	0	0	0.0101334	0	0	0.023128	0.0225251	0.092905
	Laptm5			Hspd1	present in the list				present in the list	Nbl1	0.816065	0.400983	0	0.354859	0.202116	0.18213	2.54169	0.0986472	0.203525	0.185026	0.470422	2.16429	0.0147963	0	7.73931	0.0325449	0.0355897	0.0377562	0	0.286848	7.73931
	Lat			Hsph1		present in the listi			present in the list	Nbn	0.0826819	0.0988781	0.128011	0.080544	0.0737404	0.0556733	0.131925	0.0872366	0.0477457	0.0618677	0.192951	0.118587	0.322148	0	0.0219454	0.131934	0.0283954	0.0819419	0.023128	0.0682286	0.322148
	Lat2			Hyal2	present in the list					Ncam1	3.80968	2.06064	3.01677	8.35336	0.0798493	14.2411	0.174007	0.133703	10.6981	2.66006	4.98922	0.298963	1.56237	0.676516	0.219228	0.0181789	10.1912	4.69642	1.5598	2.18016	14.2411
	Lax1			Icam1					present in the list	Kcnq1	0.0307833	0.00173725	0	0.134251	0.431103	0.00446456	0.34194	0.00285224	0	0	0	0.253262	0.00332357	0.63004	0.0106921	0.0151152	0	0	1.42288	0	1.42288
	Lbp			Icos					present in the list	Nck1	0.317438	0.244988	0.208154	0.0788942	0.527728	0.118804	0.490209	0.239411	0.147876	0.254912	0.265794	0.412074	0.0202535	0.182535	0.353013	0.203361	0.432113	0.384508	0	0.169498	0.527728
	Lck			Icosl					present in the list	Nck2	0.00876702	0.0292859	0.220009	0.00610442	0.0400883	0.113506	0.164338	0	0.0487685	0.00965279	0.0188733	0.0988628	0	0	0.0562419	0	0	0.0717046	0	0.430996	0.430996
	Lcn2			Id2	present in the list	present in the listi			present in the list	Nckap1l	0	0.0115811	0.12254	0	0.00528486	0.00649035	0	1.03219	0.00297405	0	0.0176866	0	0	0.69293	0	1.1304	0	0	0	0	1.1304
	Lcp1			Ide					present in the list	Ncoa6	0.111238	0.193232	0.470317	0.094411	0.163363	0.254357	0.188233	0.169588	0.273896	0.0215044	0.250684	0.197621	0.297603	0	0.180017	0.16016	0.307132	0.436507	0	0.245591	0.470317
	Lcp2			Ido1					present in the list	Ncor1	0.840428	1.35313	0.607035	0.983569	1.54349	1.82138	1.70676	1.02973	1.82838	0.585404	1.832	1.50359	1.11974	0	1.36683	1.07582	1.54836	1.34066	0	1.26043	1.832
	Leap2			Ido2					present in the list	Ncstn	0.163072	0.265735	0.116412	0.371261	0.261071	0.328575	0.377622	0.481979	0.230545	0.0691586	0.225797	0.257292	0.611639	0.364203	0.625304	0.364415	0.117597	0.139874	0	0.204314	0.625304
	Lef1			Ifi27		present in the listi		present in the list	present in the list	Esr1	0	0.021635	0	0.0352678	0.00213486	0.0124703	0	0.00518038	0.0164064	0	0	0.00538877	0	0	0	0.0120365	0	0	0	0	0.0352678
	Lep			Ifi27l2b		present in the listi	present in the list		present in the list	Ulbp1	0	0	0	0	0.00119536	0	0.00194994	0.012781	0	0	0	0.0191561	0	0	0	0.0195654	0	0	0	0	0.0195654
	Lfng			Ifi30					present in the list	Ndrg1	0.365973	0.0102467	0.519727	0.133088	0.0285233	0.448634	0.0532303	0	0.28868	0.0123348	0.0160821	0.0180339	0.0242162	0.436453	0.571183	0.012901	0	0.490443	0	0.658642	0.658642
	Lgals1			Ifi35					present in the list	Ndst2	0.020386	0.0852987	0	0.000748254	0.0694983	0.0341501	0.0823317	0.151253	0.0592774	0	0.0293383	0.0792533	0.00697541	0	0.0488208	0.0695471	0	0.114078	0	0.061869	0.151253
	Lgals3			Ifi44					present in the list	Zc3h12d	0	0.0677727	0	0	0	0	0	0.00590666	0	0	0	0	0.027842	0	0	0	0	0	0	0	0.0677727
	Lgals8			Ifi44l		present in the listi	present in the list		present in the list	Stx11	0.0798292	0.00123594	0	0	0.010102	0.00340146	0.0160025	0	0.00948729	0	0	0.0474486	0	0	0.049297	0	0	0.0231973	0	0.0109057	0.0798292
	Lgals9			Ifi202a				present in the list		Ndufc2	5.40425	4.88784	5.46511	7.34391	2.74159	4.93785	3.02753	2.52087	6.1609	8.08086	5.28161	3.40936	4.55081	4.08837	3.08889	2.84651	3.88761	5.91991	2.09893	4.05072	8.08086
	Lgr4			Ifi203		present in the listi	present in the list	present in the list	present in the list	Ndufs4	2.55867	2.1241	3.28966	3.29263	1.58519	1.54216	1.78082	1.13918	2.32801	1.69532	2.37443	1.89497	3.41431	2.58411	2.14947	1.1552	3.02418	2.29944	0.0518433	2.5126	3.41431
	Lif			Ifi204		present in the listi			present in the list	Nedd4	2.21408	2.76109	1.49565	1.06616	2.50458	2.17082	3.11221	0.0636795	1.85093	2.2509	2.26545	2.76037	1.47363	0.942957	4.17978	0.0646867	5.13869	2.60551	0.0241068	2.90963	5.13869
	Lig4			Ifi205		present in the listi	present in the list	present in the list	present in the list	Tnfaip3	0.0683153	0.0213758	0	0.00149651	0.380859	0.0393121	0.179021	0.644385	0.0130309	0	0	0.152597	0	0.392588	0	0.761164	0	0	0	0.0280655	0.761164
	Lilrb4a			Ifi206		present in the listi	present in the list		present in the list	Map3k5	0.00469521	0.0198852	0.0482188	0.0355558	0.0446976	0.174443	0.0633739	0.0304225	0.111657	0	0	0.0465414	0	0	0.0109991	0.052262	0	0.0561426	0	0.0732348	0.174443
	Lilrb4b			Ifi207		present in the listi	present in the list		present in the list	H60b	0	0	0	0	0	0	0.00225357	0.027303	0	0	0	0	0	0	0.0161143	0.0173262	0	0	0	0	0.027303
	Lime1			Ifi208		present in the listi	present in the list		present in the list	Raet1d	0	0.00263722	0	0	0	0	0	0	0	0	0	0	0	0	0	0.0133279	0	0	0	0	0.0133279
	Loxl3			Ifi209		present in the listi			present in the list	Enpp1	0	0.00137768	0	0	0	0.00814449	0.018513	0.11004	0.00484029	0.20903	0	0	0	0	0.185527	0.0738476	0	0	0	0	0.20903
	Lpin1			Ifi211		present in the listi		present in the list	present in the list	Enpp3	0	0.00265355	0	0.000748254	0.0355674	0	0.0250036	0	0	0	0	0.0375425	0	0	0.0104351	0	0	0	0	0	0.0375425
	Lpxn			Ifi214		present in the listi	present in the list		present in the list	Arg1	0	0	0	0	0.00459086	0.00393366	0	0	0.0072082	0	0	0	0	0	0	0	0	0	0	0	0.0072082
	Lrp1			Ifih1	present in the list					Neo1	0.597243	0.776226	0.30906	0.374298	0.119927	1.01456	0.170713	0.0242497	0.556958	0.559998	0.606831	0.0886635	0.610303	0	0.489257	0.030747	0.0838321	0.550894	0	0.225316	1.01456
	Lrp8			Ifit1		present in the listi			present in the list	Themis	0	0.0196195	0	0	0.00817686	0.00822754	0.00625642	0.00507885	0.00551591	0	0	0.00718412	0	0	0	0	0	0	0	0	0.0196195
	Lrrc14			Ifit2	present in the list					Nexn	0.0497535	0.0266378	0	0	0.00455644	0.0137572	0.0259715	0.220249	0.244177	0.0309572	0.045932	0.0206294	0	0.337473	0.0509424	0.0974967	0	0.0694279	0	0.0431511	0.337473
	Lrrc19			Ifit3					present in the list	Nf1	0.148211	0.413755	0.304474	0.185521	0.21774	0.372862	0.340568	0.258958	0.22848	0.271801	0.464497	0.29238	0.611997	0.193776	0.406989	0.236228	0.710919	0.241901	0.773036	0.559055	0.773036
	Lrrfip2			Ifitm1	present in the list					Nfasc	0.560391	0.096262	0.15624	0.119969	0.00776648	0.609883	0.00843789	0.0756721	0.367764	0.0488711	0.230932	0.00555686	10.0743	0	0.0344246	0.0101334	0.155165	1.73234	0.0482322	0.0193836	10.0743
	Lsm14a			Ifitm2		present in the listi			present in the list	Nfatc2	0.00573152	0.0480009	0	0.0189938	0.00441903	0.0659918	0.00727895	0.151607	0.038757	0	0.358788	0.00993486	0.0567955	0	0.0241846	0.0582395	0	0.0327099	0	0.550764	0.550764
	Lst1			Ifitm3					present in the list	Nfatc3	0.0358334	0.0679138	0.0631074	0.000748254	0.14172	0.0300111	0.152713	0.093506	0.0214436	0	0.114496	0.147687	0.0499175	0	0.220664	0.163331	0.131859	0.0276881	0	0.114128	0.220664
	Lta			Ifitm6				present in the list	present in the list	Nfe2l1	0.517244	0.498924	0.537301	0.56204	0.630753	0.965234	0.53208	0.220886	0.698947	0.888202	0.274612	0.343727	0.119736	0.530701	1.00814	0.318383	0.210953	1.09326	0.0321172	0.348515	1.09326
	Ltb			Ifitm7				present in the list	present in the list	Nfe2l2	0.360543	0.501873	0	0.156303	0.553358	0.0121054	0.516683	1.11247	0.0178788	0.243872	0.110781	0.467316	0.303091	0.0589623	0.946625	0.999409	0	0.135481	0	0.344612	1.11247
	Ltbr			Ifna	present in the list					Nfib	1.16773	2.90295	1.84483	0.812805	1.56486	3.0883	1.39553	0.132835	2.94818	0.920202	2.80921	1.24779	0.111217	0	1.26043	0.0360659	19.0719	7.97222	0.125512	3.3201	19.0719
	Ltf			Ifna1		present in the listi			present in the list	Nfil3	0.0608287	0.109586	0.114924	0.0579251	0.03857	0.0431388	0.0389073	0.0626005	0.109644	0.0274224	0.120223	0.0353928	0.0507056	0	0.131478	0.130605	0.510662	0.122711	0	0.496591	0.510662
	Ly9			Ifna2		present in the listi	present in the list		present in the list	Frk	0	0.0113207	0	0	0.00232149	0	0.113585	0	0	0	0	0.104893	0	0	0.53567	0	0	0.040468	0	0	0.53567
	Ly86			Ifna4					present in the list	Nhej1	0.0143589	0.0239179	0	0	0.0380701	0.0301452	0.0164523	0.0561273	0.0281076	0.00308371	0.0918685	0.0301504	0.0464167	0	0.00506766	0.0615722	0.0807103	0	0	0.0382809	0.0918685
	Ly96			Ifna5	present in the list	present in the listi		present in the list	present in the list	Ninj1	1.26701	1.15893	0.274505	0.416293	1.03792	0.53247	1.11072	3.67521	0.473547	1.00944	0.207969	0.770342	2.87656	0.964048	0.657377	1.65055	0.0848522	0.682736	0.0194862	0.592609	3.67521
	Lyar			Ifna6					present in the list	Nipal3	0.230788	0.0699845	0.0959233	0.366107	0.29975	0.366723	0.324733	0.0993153	0.317423	0	0.14751	0.193054	0.153988	0	0.0116784	0.199573	0.0355897	0.306908	0.0251793	1.19937	1.19937
	Lyn			Ifna7					present in the list	Nkap	0.178819	0.262435	0	0.316283	0.383679	0.33934	0.451915	0.269206	0.319729	0.0927979	0.248213	0.49033	0.467716	0	0.327666	0.486485	0.333365	0.307887	0	0.840073	0.840073
	Lypd10			Ifna9				present in the list		Nkiras2	0.60786	0.31228	0.474545	0.353861	0.616284	0.297955	0.54147	0.297092	0.344292	0.329589	0.434131	0.442361	0.469005	0.175188	0.348076	0.347269	0.597288	0.406273	0	0.209056	0.616284
	Lypd11			Ifna11	present in the list					Nkx2-1	0	0	0	0.0452674	0	0.00187765	0	0	0.0249996	0	0.0836918	0	0	0	0	0	0	0	0	0	0.0836918
	Lyst			Ifna12		present in the listi		present in the list	present in the list	Lilrb4a	0	0	0	0	0.00264243	0.00517825	0.00419954	0.439832	0	0	0	0	0.00332357	0.427313	0	0.197695	0	0	0	0	0.439832
	Mad2l2			Ifna13		present in the listi	present in the list	present in the list	present in the list	Nlrc3	0.123725	0.00989902	0	0	0.268309	0.0042611	0.248546	0.0386492	0.00877532	0.2096	0.0160821	0.333115	0.0157496	0	0.0090019	0.012901	0	0	0	0.020626	0.333115
	Malt1			Ifna14		present in the listi	present in the list		present in the list	Nlrc5	0	0.00103421	0	0	0.00205063	0.000892729	0	0.0137764	0.00310985	0	0.00440093	0	0	0	0	0.0293577	0	0	0	0	0.0293577
	Map3k5			Ifna15		present in the listi	present in the list	present in the list	present in the list	Nlrp3	0.0458966	0.00361759	0	0	0.0134758	0	0	0.483121	0	0	0.0206499	0	0	0.359195	0	0.388577	0	0	0	0	0.483121
	Map3k7			Ifna16		present in the listi	present in the list	present in the list	present in the list	Nlrp6	0	0	0	0	0	0.00527313	0	0	0	0	0.0114587	0	0	0	0	0	0	0.0437932	0	0	0.0437932
	Map3k14			Ifnab		present in the listi	present in the list	present in the list	present in the list	Nlrx1	0	0.107789	0	0.0884878	0.00588423	0.0301317	0.0281241	0.057339	0.0301342	0.080714	0.00863348	0.0165669	0.0101716	0	0.0199632	0.0445392	0	0	0	0.242081	0.242081
	Map4k2			Ifnar1					present in the list	Nme1	6.12154	2.58869	12.2291	10.0234	1.97738	6.23212	2.15931	2.81802	7.6791	4.64764	5.01373	3.247	8.69674	3.33397	2.68226	3.86426	3.55963	3.27149	0.112582	1.05353	12.2291
	Mapk1			Ifnar2					present in the list	Nme2	0.136777	0.0534393	0.233206	0.0685234	0.0469046	0.0736108	0.0813356	0.0433233	0.0792538	0	0.0208778	0.0626396	0.013892	0.0589623	0.119754	0.0305277	0.0355897	0	0	0.0237458	0.233206
	Mapkapk2			Ifnb1		present in the listi	present in the list	present in the list	present in the list	Nmi	0.19325	0.193809	0.221348	0	0.275124	0.00214548	0.240967	0.12062	0	0.379935	0.0304624	0.281944	0	0	0.382262	0.0839242	0	0	0	0.0121146	0.382262
	Mapkapk3			Ifne	present in the list					Nog	0.110458	1.15515	0.159872	0.0713878	0.00370274	0.0719275	0.00389966	0.0155472	0.0634434	0.383358	0.229028	0.00579905	0.0105414	0	0	0.0111896	0.104474	0.0451463	0.0236252	0.190666	1.15515
	Marchf1			Ifng		present in the listi	present in the list		present in the list	Nono	1.06935	0.731481	1.09842	1.28322	1.2331	0.868925	1.46046	1.20336	1.1194	1.95628	1.97486	1.83942	1.52947	2.79482	1.32499	1.62442	4.55037	2.41759	1.27097	0.465944	4.55037
	Marchf8			Ifngr1	present in the list					Unc5b	0.156711	0.00500034	0.160586	0.0440518	1.06393	0.0379521	1.54947	0.0254738	0.0501943	0	0	0.805864	0.260158	0.392588	0.59142	0.0166609	0	0.465848	0	0.0704014	1.54947
	Marco			Ifngr2		present in the listi	present in the list	present in the list	present in the list	Nos2	0.086847	0.00240569	0	0	0.143372	0.00498029	0.145891	0	0.00458665	0	0.0197251	0.164832	0	0	0	0.00623702	0	0	1.40607	0	1.40607
	Masp1			Ifnk	present in the list	present in the listi		present in the list	present in the list	Notch1	0.600695	1.14739	0.239227	0.203153	1.26723	0.0160176	1.72758	0.224482	0.0258594	0.487391	1.00935	1.09523	0.116409	0	0.894108	0.0272829	0.222264	0	0	0.679853	1.72758
	Masp2			Ifnl2		present in the listi		present in the list	present in the list	Notch2	0.2686	1.1314	0.105487	0	0.0876469	0.0124217	0.133958	0.361261	0.0092501	0.201683	0.149017	0.121804	0.027842	0.16293	0.569209	0.394228	0.282013	0.08029	0	0.454708	1.1314
	Matr3			Ifnl3	present in the list					Nova2	0.247601	0.0745297	0.486263	0.420322	0.369993	0.754753	0.315446	0.0157432	0.568413	0.00965279	0.328504	0.276976	0.0272302	0	0.0166731	0.0352682	0.290864	0.202677	0	0.394166	0.754753
	Mavs			Ifnlr1	present in the list					Mypn	0	0	0	0	0	0.0317012	0	0	0.0236073	0	0	0	0	0	0	0	0	0	0	0	0.0317012
	Mbl1			Ifnz		present in the listi			present in the list	Nploc4	0.219206	0.16797	0.104264	0.183514	0.201104	0.30942	0.174385	0.141273	0.199653	0.0256985	0.18624	0.215159	0.168228	0	0.121021	0.240209	0.0322491	0.260525	0	0.307915	0.30942
	Mbl2			Igbp1		present in the listi		present in the list	present in the list	Nppa	0	0	0	0.134739	0.00198875	0.00169293	0	0	0	0	0.0110897	0.0103216	0	0	0	0	0.308798	0.0321398	0	0	0.308798
	Mcoln1			Igbp1b		present in the listi			present in the list	Nppc	0.180511	0.0106004	0	0.288265	0.0042759	0.290788	0.00990783	0.00512713	0.357953	0	0.0374257	0.00323025	0.0452785	0	1.60416	0.0286371	0	4.92115	0.131158	1.77837	4.92115
	Mcoln2			Igf1	present in the list					Nptn	1.28672	0.426302	1.06412	2.54364	0.311553	2.73747	0.551646	0.800463	1.91724	0.463732	0.562087	0.477961	0.331947	0.738059	1.10339	0.816688	0.350232	1.34844	0	0.380835	2.73747
	Mdk			Igf1r		present in the listi	present in the list	present in the list	present in the list	Npy	0.523609	0.0694291	0.222045	0.348833	0.0160545	0.183921	0.0156278	0.0256569	1.79303	0	0.108454	0.0108498	0.00332249	0	0	0	0	0	0	0.143964	1.79303
	Med1			Igf2		present in the listi		present in the list	present in the list	Nr1d1	0.193067	0.337107	0.228606	0.0657557	0.0919684	0.118034	0.184516	0.0127011	0.135635	0.135442	0.164929	0.0895651	0.0141212	0	0.258767	0	0	0.0308875	0.0620318	0.242426	0.337107
	Mef2c			Igfbp2				present in the list		Nr1d2	0.239513	0.309778	0.344833	0.011026	0.188577	0.228354	0.199349	0.108178	0.205034	0.00770309	0.263921	0.209004	0.0352846	0.0679643	0.198935	0.0129856	0.216299	0.197039	0	0.271544	0.344833
	Mefv			Igh-7	present in the list	present in the listi			present in the list	Nr4a3	0.166284	0.123765	0	0.0158653	0.0319845	0.226483	0.0627947	0.114433	0.109047	0.0107003	0.0530618	0.059276	0	0	0.0464436	0.239754	0	0	0	1.34728	1.34728
	Mettl3			Igh-8					present in the list	Nrarp	0.768871	1.87597	0.123612	0.262446	3.23109	0.0694473	3.04237	0.0756078	0.0852314	3.38737	2.32031	3.03165	0.017411	0.315657	1.41418	0.226855	0.0341013	0	1.48155	0.0972764	3.38737
	Mfap4			Igha		present in the listi			present in the list	Nras	1.21728	1.04172	0.572658	0.959315	1.48339	1.48822	1.42887	1.18412	1.13142	0.740785	1.20671	1.14641	1.91726	1.21653	0.517013	1.14313	1.59373	0.598714	0	1.87379	1.91726
	Mfhas1			Ighd	present in the list					Nrcam	0.512324	1.32373	0.247657	0.516263	0.0672129	1.17377	0.0288505	0.0460796	0.569637	0.729264	0.561535	0.0108011	0.51021	0.3125	0.0109991	0.0182912	0	0.0918168	0	0.116035	1.32373
	Mfng			Ighe				present in the list	present in the list	Ggt1	0.0766496	0.0173397	0	0	0.00906401	0.00369128	0.168139	0	0.00181476	0.0317864	0	0.0722034	0	0	0.444547	0	0	0	0	0	0.444547
	Mfsd6			Ighg				present in the list		Ggt5	0	0	0	0.00224476	0.00427786	0.00178631	0.361994	0.0788491	0.00230165	0	0	0.320046	0	0.208056	1.17088	0.0301003	0	0.263728	0	0	1.17088
	Mid2			Ighg1	present in the list					Nrg1	0.0715925	0.101985	0.335941	0.133389	0.0028577	0.233333	0.00290066	0.00142846	0.140491	0.11881	0.167399	0	0	0	0.0183203	0	0.0914104	1.34527	0	0.32736	1.34527
	Mif			Ighg2a	present in the list					Nrg3	0.0683153	0.00891851	0	0	0	0.403097	0.00479869	0.00644871	0.299963	0	0.0231722	0.00353046	0.00332357	0	0	0.00887819	0	0.0868541	0	0.0790712	0.403097
	Mill1			Ighg2b		present in the listi			present in the list	Vpreb3	0	0.00189217	0	0	0	0	0.00802737	0	0	0	0	0.0018374	0	0	0	0	0	0	0	0.6473	0.6473
	Mill2			Ighg2c	present in the list					Nrp1	0.859228	0.640368	0.319751	0.270721	3.45495	0.614505	3.15571	2.09343	0.339059	0	0.361648	2.38552	0.0852459	0	1.18382	1.64028	0.253145	0.0759994	0	0.176052	3.45495
	Milr1			Ighg3	present in the list					Nrp2	0.352172	1.60088	0	0.0553024	0.401567	0.200268	0.275898	0.723124	0.171213	0.00925112	0.197494	0.310335	0.0245153	0	0.246384	0.280081	0.0581855	0	0	0.26564	1.60088
	Mir21a			Ighm		present in the listi	present in the list	present in the list	present in the list	Nrros	0.178488	0.0137963	0	0.0694673	0.645676	0.0335517	0.359787	1.46463	0.00668707	0	0.0284874	0.35748	0	0.511268	0.0104351	1.43518	0	0	0	0.0700538	1.46463
	Mir155			Ighv1-4	present in the list	present in the listi		present in the list	present in the list	Itgb2	0	0.00596788	0	0	0.0189467	0.0007541	0.00761062	0.678055	0	0	0	0.00729007	0	0.309881	0	0.793058	0	0	0	0	0.793058
	Mir181b-1			Ighv1-5		present in the listi			present in the list	Aire	0	0	0	0	0	0.00267824	0	0	0	0	0	0	0	0	0	0	0	0	0	0	0.00267824
	Mir181b-2			Ighv1-7				present in the list		Nt5e	0	0.00198384	0	0	0.00262095	0.00289752	0.00342064	0	0.0439991	0	0.0555492	0	0.0645431	0	0.320867	0	0	0	0	0	0.320867
	Mir301			Ighv1-9	present in the list					Ntn1	0.144397	0.00747973	0	0.00372603	0.0461531	0.0115432	0.208254	0	0.0760964	0.0123348	0.216309	0.137678	0.0145144	0	0.78754	0.00879877	0	0	0	0.270679	0.78754
	Mir326			Ighv1-11	present in the list					Ntrk3	0.34096	0.568535	0.352746	0.540617	0.0112872	1.57461	0.00895586	0.0249828	1.14736	0.395225	1.12185	0.0155278	0.0227824	0.210013	0.322115	0.0424108	0.121203	0.276027	0.0194862	0.0365458	1.57461
	Mir511			Ighv1-12		present in the listi			present in the list	Nts	0.127152	0.0116477	0.0899281	0.204685	0.0155621	0.613293	0.271655	0.00978815	0.459489	0	0.0110897	0.285891	0	0	0.440046	0	0	0.0207803	0.033381	0	0.613293
	Mir873a			Ighv1-15		present in the listi			present in the list	Gzmm	0	0	0	0	0.00283321	0.000848179	0	0.00633113	0.00534029	0.0067506	0	0.00755923	0	0	0.00572498	0	0	0.0308875	0.0196881	0.0109057	0.0308875
	Mlh1			Ighv1-16					present in the list	Fstl3	0.00082764	0.00500163	0	0.0601714	0.00500955	0.0299284	0.0174508	0	0.0674692	0	0	0.00826359	0.00683629	0	0.0242699	0.015117	0	0.0538491	0	0.01589	0.0674692
	Mmp2			Ighv1-18					present in the list	Prtn3	0.0433219	0.0119175	0.535829	0.220077	0	0.185792	0.000843667	0	0.181332	0	0	0	0	0	0	0	0.329943	0.280632	0	0.705718	0.705718
	Mmp7			Ighv1-19		present in the listi		present in the list	present in the list	Sbno2	0	0.0636295	0	0	0.0207322	0.00194945	0.0199958	0.0290646	0.00429158	0	0	0.0330836	0.0035138	0	0	0.0301794	0	0	0	0	0.0636295
	Mmp12			Ighv1-20					present in the list	Nudt21	1.43102	0.830958	1.87054	1.21177	0.875751	0.71702	1.03612	0.718456	1.03472	1.88778	2.0005	1.95699	2.20801	0.630839	0.598843	1.57395	3.3473	0.615549	0	1.5579	3.3473
	Mndal			Ighv1-22	present in the list				present in the list	Nup85	0.179061	0.0935378	0	0.13963	0.0856096	0.0790302	0.11709	0.0683546	0.0766925	0.0926232	0.122529	0.140674	0.0532234	0.0679643	0.384946	0.212339	0.231818	0.224707	0.0217174	0.125078	0.384946
	Mog			Ighv1-23				present in the list		Nupr1	0.301561	0.108304	0	0.000748254	0.039613	0.00738353	0.4054	0.257418	0.00919142	0.195315	0.0517211	0.302699	0	0.359195	4.31612	0.23332	0	0	0	0.0324396	4.31612
	Mpeg1			Ighv1-24		present in the listi	present in the list		present in the list	Oas3	0	0.00376236	0	0	0	0.000932135	0.00177657	0	0	0	0.0512353	0	0	0	0	0	0	0	0	0	0.0512353
	Mptx1			Ighv1-26		present in the listi	present in the list		present in the list	Optn	0	0.126106	0	0.058919	0.0594917	0.034922	0.0795062	0.154959	0.0682909	0.00624021	0.0634737	0.0982453	0.0111107	0	0.0946217	0.306705	0	0	0.0486993	0.0388143	0.306705
	Mptx2			Ighv1-31		present in the listi			present in the list	Orai1	0.375256	0.556186	0.247976	0.0669622	0.929202	0.0416642	0.926715	0.906712	0.0681896	0.378127	0.977424	0.823147	0.187296	0.251206	0.446207	0.865734	0.0341013	0.0891886	0.0217174	0.153134	0.977424
	Mr1			Ighv1-34					present in the list	Ostm1	0.18384	0.263868	0.17048	0.0962025	0.173178	0.233699	0.229936	0.349319	0.223371	0.120246	0.268906	0.241005	0.146627	0.18905	0.22417	0.199408	0.226976	0.199367	0	0.0876488	0.349319
	Mrc1			Ighv1-36		present in the listi	present in the list		present in the list	Otud4	0.229909	0.122831	0.295777	0.172187	0.245151	0.26155	0.192175	0.1031	0.194411	0.00705069	0.21395	0.183729	0.0620777	0.082672	0.0500634	0.0900051	0.104428	0.29557	0	0.313382	0.313382
	Mrgpra1			Ighv1-37		present in the listi			present in the list	Otud5	0.346424	0.233161	0.212931	0.317873	0.276031	0.25908	0.287714	0.42232	0.264034	0.102689	0.257771	0.25195	0.0932822	0	0.25832	0.26854	0.326518	0.26815	0	0.356647	0.42232
	Mrgpra2a			Ighv1-39		present in the listi			present in the list	Otud7b	0.136084	0.224974	0	0.0447804	0.389848	0.0514754	0.394547	0.131766	0.048918	0.0365588	0.276596	0.302307	1.64291	0	0.266528	0.296878	0	0.265005	0	0.200954	1.64291
	Mrgpra3			Ighv1-42		present in the listi	present in the list	present in the list	present in the list	Nr1h4	0	0	0	0	0	0	0.00440813	0	0.00126671	0.00925112	0	0	0	0	0.051378	0	0	0.0377562	0	0	0.051378
	Mrgpra4			Ighv1-43	present in the list				present in the list	Oxsr1	0.0602767	0.0714206	0.317476	0.10705	0.133798	0.237015	0.216668	0.0744452	0.259683	0	0.186097	0.150876	0.143822	0	0.31187	0.0853866	0.134082	0.0617749	0	0.106374	0.317476
	Mrgpra5			Ighv1-47	present in the list				present in the list	P2rx4	0.0808153	0.166087	0	0.157784	0.136997	0.088508	0.237308	1.21246	0.11488	0.149948	0.313273	0.153035	0.0369681	0.648915	0.166518	0.35124	0	0.236092	0	0.410241	1.21246
	Mrgpra6			Ighv1-49		present in the listi		present in the list	present in the list	P2rx7	0	0.0983704	0	0.000748254	0.00933886	0.00107062	0.0114306	0.400066	0.00451327	0	0.119743	0.0211039	0	0	0	0.239844	0	0	0	0.341532	0.400066
	Mrgpra7			Ighv1-50	present in the list				present in the list	P2ry12	0.487245	0.0525062	0.387628	0.073456	0.0179941	0.0167697	0.0263209	7.44499	0.0195979	0.247341	0.0719638	0.0368959	0	5.37613	0	9.39862	0.0701311	0.0377562	0	0.0194307	9.39862
	Mrgpra8			Ighv1-52		present in the listi			present in the list	P2ry14	0.0621049	0.0378229	0	0.00149651	0.0277432	0.0249621	0.696765	0.00598107	0.0315516	0.00446008	0.0226484	0.457044	0.00332249	0.578704	1.43498	0.00879877	0	0.040468	0	0	1.43498
	Mrgpra9			Ighv1-53					present in the list	P4htm	0.0377915	0.104438	0.266327	0.341389	0.00883156	0.205496	0.0333285	0.0109625	0.186538	0	0.160458	0.0777031	0.388813	0	0.0563276	0	0.138308	0.243823	0	0.0242292	0.388813
	Mrgprb1			Ighv1-54					present in the list	Pabpc4	0.124528	0.126546	0.140453	0.260738	0.288464	0.205908	0.221919	0.21764	0.228298	0.209763	0.115246	0.382625	0.300559	0.21363	0.256345	0.212107	0.156365	0.205934	0.283807	0.150175	0.382625
	Mrgprb2			Ighv1-55	present in the list				present in the list	Padi2	0	0.351226	0	0	0.00586177	0.0144456	0.00367007	0.0126742	0.00429661	0	0.0369076	0	0.321621	0	0	0.0177564	0	0.0267143	0	0.55699	0.55699
	Mrgprb3			Ighv1-56					present in the list	Paf1	0.235276	0.185317	0.147423	0.131075	0.254208	0.19222	0.181268	0.0794596	0.158712	0.0302357	0.366281	0.179862	0.149707	0	0.333912	0.129588	0.523433	0.223203	0	0.516029	0.523433
	Mrgprb4			Ighv1-58					present in the list	Pafah1b1	2.35123	1.92312	3.2473	2.67952	1.92606	5.64269	1.84207	1.46505	4.38889	1.95675	2.34232	1.92752	2.82747	0	1.41907	1.72173	1.39741	3.67879	0.0958281	1.91286	5.64269
	Mrgprb5			Ighv1-59		present in the listi			present in the list	Pag1	0.0759059	0.334424	0	0.0537076	0.0116359	0.100967	0.0905613	0.391439	0.093872	0.0141129	0.407061	0.100269	0.0284445	0.0893368	0.136034	0.311532	0.101576	0.417608	0	0.0986867	0.417608
	Mrgprb8			Ighv1-61		present in the listi			present in the list	Pagr1a	0	0.00219256	0	0	0.00548312	0.00437833	0.00169774	0.00943496	0.00817967	0	0.0154159	0.00633339	0.0025957	0	0.172596	0	0.0341013	0.0437932	0	0	0.172596
	Mrgprx2			Ighv1-62-2		present in the listi		present in the list	present in the list	Park7	3.69744	3.43373	5.2315	3.72029	2.426	3.19959	2.34448	2.84682	4.07462	3.32525	3.87328	2.26187	4.36981	2.37943	3.70284	3.18622	3.06815	4.84139	1.31573	3.85611	5.2315
	Ms4a1			Ighv1-62-3		present in the listi			present in the list	Parp3	0.00154037	0.154423	0	0	0.00636573	0.0035344	0.105775	0.0034946	0.00126671	0	0.00868633	0.0318319	0.0171992	0	0.236553	0.0981894	0	0	0	0.113714	0.236553
	Ms4a2			Ighv1-63				present in the list		Parp4	0	0.0535914	0	0	0.0809602	0.000824691	0.112765	0.0710292	0.00884314	0.275765	0.0240482	0.0639045	0.013252	0	0.128196	0.00623702	0	0	0	0.123343	0.275765
	Msh2			Ighv1-64	present in the list					Parva	0.213007	0.395113	0.139966	0.0832732	0.426349	0.0671275	0.589376	0.00570448	0.0805889	0.229629	0.234561	0.528389	0.00789484	0	0.993613	0	0.164848	0.192811	0.0321172	0.583665	0.993613
	Msh6			Ighv1-66					present in the list	Patz1	0.187263	0.350169	0	0.199438	0.181427	0.128164	0.266023	0.150407	0.150443	0.0518643	0.676303	0.156508	0.472231	0.0858516	0.203499	0.0579388	0.893811	0.39844	0	0.551552	0.893811
	Msrb1			Ighv1-67		present in the listi			present in the list	Pawr	0	0.00916739	0	0	0.0313149	0.00164803	0.076993	0	0.0021897	0	0.0231722	0.0804941	0	0	0.00828484	0	0	0	0	0.303407	0.303407
	Mst1r			Ighv1-69	present in the list					Pax6	0.130631	1.79995	0	0.0144232	0.00925937	0.00833853	0.0109558	0.0281996	0.0157536	0.428545	0.559628	0	0.0118617	0	0.00506766	0.00879877	2.28565	0.177966	0.0477321	0.930038	2.28565
	Mtor			Ighv1-72		present in the listi			present in the list	Paxip1	0.240171	0.086756	0.14803	0.0481706	0.0861281	0.204011	0.172386	0.0737502	0.170145	0.0814523	0.332623	0.258001	0.0762442	0.182535	0.080874	0.186775	0.109055	0.0896474	0	0.702599	0.702599
	Muc4			Ighv1-74				present in the list		Il22	0	0	0	0	0	0.00418401	0	0	0	0	0	0	0	0	0	0	0	0	0	0	0.00418401
	Mul1			Ighv1-75	present in the list	present in the listi	present in the list	present in the list	present in the list	Ifng	0	0.00365757	0	0	0	0.00200068	0	0	0.00234218	0	0	0	0	0	0	0	0	0	0	0.0384135	0.0384135
	Mx1			Ighv1-76				present in the list		Pbk	0.388198	0.0850787	0	0.0894518	0.0158285	0.00517035	0.0176333	0.0134929	0.00678901	0.710343	2.3588	0.60789	0.00348067	0	0	2.44751	0.0283954	0.026161	0.0384066	0.225936	2.44751
	Mx2			Ighv1-77					present in the list	Pbx1	0.987508	5.59968	1.49448	1.1912	0.483091	3.63585	0.623471	0.213645	3.21587	1.3102	2.07238	0.485881	0.485641	0	0.920335	0.079889	8.4924	0.51037	0.0502614	1.44147	8.4924
	Myb			Ighv1-78		present in the listi	present in the list		present in the list	Irak3	0.00703167	0	0	0	0.00806793	0.00102145	0.00890948	0.071972	0	0	0	0	0.0025957	0	0	0.00888	0	0	0	0	0.071972
	Myd88			Ighv1-80				present in the list		Pbxip1	0.0978771	2.70213	0	0.0791282	0.280335	0.0381715	0.360369	0.482559	0.0304282	2.07374	0.300095	0.279565	0.0245966	0.376506	1.09145	0.3345	0	0	0	2.71409	2.71409
	Myo1c			Ighv1-81					present in the list	Pcid2	0.0707649	0.158991	0.406569	0.118415	0.066971	0.106142	0.0757889	0.0614067	0.128573	0.00796883	0.117296	0.0831902	0.187268	0.0788345	0.169927	0.0608744	0.326957	0.089189	0	0.153123	0.406569
	Myo1f			Ighv1-82		present in the listi			present in the list	Stat6	0.165201	0.0143951	0	0.065589	0.178767	0.0400196	0.219081	0.38319	0.0159842	0.00446008	0	0.146224	0.00490412	0.0589623	0.303014	0.240608	0	0	0	0	0.38319
	Myo1g			Ighv1-84	present in the list	present in the listi	present in the list	present in the list	present in the list	Il23a	0	0.00465094	0.0631074	0	0	0.00128241	0.00358232	0	0	0	0	0	0.520588	0	0.0166731	0.0096584	0	0	0	0	0.520588
	Myo18a			Ighv1-85		present in the listi	present in the list		present in the list	Pde12	0.264219	0.228305	0	0.199041	0.178344	0.156269	0.140993	0.15903	0.186616	0.543412	0.113672	0.19725	0.237464	0	0.078706	0.243031	0.265283	0.221284	1.50693	0.0997162	1.50693
	N4bp1			Ighv2-2				present in the list		Pde2a	0.588572	0.0158716	0.713297	1.05144	0.499887	1.0358	0.514914	0.0790856	0.794264	0.0173251	0.0583064	0.373268	0.0138293	0	0.478161	0.0231165	0.0936645	0.900502	0	0.0225251	1.05144
	Naip2			Ighv2-3	present in the list	present in the listi			present in the list	Pde4b	0.566909	0.795469	0.628234	0.203414	0.775209	0.397756	0.770627	0.145127	0.335039	0.308563	0.851185	0.64506	0.79202	0.210013	0.371307	0.131466	0.0495309	0.0561426	0	0.196584	0.851185
	Naip5			Ighv2-4	present in the list	present in the listi			present in the list	Pde4d	0.0516739	0.0708196	0.127558	0.151613	0.329034	0.743811	0.567855	0.0240765	0.516577	0.00446008	0.45914	0.31751	0.0967472	0	1.02353	0.0534112	0.194495	0.158627	0	0.552833	1.02353
	Naip6			Ighv2-5				present in the list	present in the list	Pde5a	0.100011	0.00307403	0	0.20563	0.166617	0.0232255	0.782052	0.00142846	0.0554142	0.0150195	0.118623	0.781765	0	0	0.720774	0	0.0865735	0	1.42288	0.0627052	1.42288
	Nbn			Ighv2-6	present in the list					Pdgfa	0.628488	0.432464	1.40943	1.70465	0.25069	1.90259	0.275091	0.264161	1.27259	0.027341	0.235448	0.484796	2.30119	0.337473	0.829417	0.109616	0	2.79874	0	1.49441	2.79874
	Ncf1			Ighv2-6-8	present in the list				present in the list	Pdgfd	0.0707649	0.136108	0	0.052521	0.162388	0.00231257	0.146291	0.00570448	0	0	0.00494007	0.043896	0.0035138	0	0.0987767	0	0	0	0	0.0904786	0.162388
	Nckap1l			Ighv2-7		present in the listi	present in the list		present in the list	Stxbp2	0.203854	0.0102793	0	0.139165	0.0138768	0.150537	0.0117878	0.407083	0.101052	0.116374	0	0.0142935	0.10053	0.0893368	0.0938177	0.498703	0	0	0	0.177215	0.498703
	Ndfip1			Ighv2-9		present in the listi			present in the list	Fcer2a	0	0	0	0	0	0.00186605	0	0	0	0	0	0.00879906	0	0	0	0	0	0	0	0	0.00879906
	Ndufs4			Ighv2-9-1					present in the list	Pdpn	0.0872326	1.35527	0.142743	0.0442415	0.00284238	0.00829828	0.00512671	0.0379999	0.00967863	1.26486	0.445092	0.00623697	0.0070276	0	0.749097	0	0	0.0981254	0	1.09511	1.35527
	Nectin2			Ighv3-1					present in the list	Pecam1	1.42136	0.200344	0.209222	0.366796	4.14243	0.237676	2.95135	0.27726	0.210379	0.268583	0.34545	2.54015	0.0283729	0.110205	0.173299	0.227376	0.0758577	0.270983	0	0.183182	4.14243
	Nedd4			Ighv3-3		present in the listi			present in the list	Peli1	0.539896	0.479238	0.65426	0.562517	0.991231	0.73602	1.28781	0.949819	0.668734	0.310667	1.26644	1.07676	5.16442	0.359195	0.801749	0.756422	1.46602	0.669961	0	0.562303	5.16442
	Nepn			Ighv3-4				present in the list		Per1	0.207131	0.278238	0.21109	0.0168986	0.275258	0.151808	0.229708	0.16073	0.15649	0.133085	0.161026	0.197434	0.0767114	0	0.365077	0.0190127	0	0.111645	0.0196028	0.87506	0.87506
	Nfam1			Ighv3-5	present in the list				present in the list	F7	0	0	0	0	0.0111221	0.000852925	0	0	0.00149403	0	0	0	0	0	0	0	0	0	0	0	0.0111221
	Nfatc2			Ighv3-6	present in the list	present in the listi		present in the list	present in the list	Pf4	0.490185	0.0159938	0.608579	0.0133738	0.0368738	0.00607052	0.0961575	4.85042	0.00259001	0	0.0337902	0.0651794	0	3.28506	0.0698874	0.0652174	0.0495309	0	0	0	4.85042
	Nfil3			Ighv3-8					present in the list	Thsd1	0.112776	0.0058178	0	0.00149651	0.809676	0.00565492	0.613805	0.0227769	0.0100208	0	0	0.632295	0	0	0.0736444	0.0187111	0	0	0	0.0547659	0.809676
	Nfkb2			Ighv4-1		present in the listi	present in the list	present in the list	present in the list	Pglyrp1	2.14497	0.0447401	0.110681	0.0292028	11.4638	0.0399397	8.07257	0.0666259	0.0440618	0.50416	0.0312386	10.2601	0.00622634	0.244395	0.0854207	0.20145	0	0.148145	0	0.0445358	11.4638
	Nfkbia			Ighv5-2					present in the list	Pgm3	0	0.132048	0	0.0989597	0.0429579	0.111336	0.052433	0.0744755	0.101598	0.0741088	0.121922	0.037979	0.0239999	0	0.15965	0.0724879	0.544467	0.124507	1.2444	0.0925768	1.2444
	Nfkbid			Ighv5-4		present in the listi		present in the list	present in the list	Ido1	0.0746302	0	0	0	0	0.00375433	0.000843667	0	0.080595	0	0	0	0	0	0	0	0	0	0	0	0.080595
	Nfkbil1			Ighv5-6		present in the listi	present in the list		present in the list	Phb	0.735857	0.533533	0.591521	0.467915	0.405019	0.373979	0.419514	0.349268	0.543193	0.585908	0.714267	0.437127	0.531655	0	0.631241	0.435573	0.683819	0.452235	0	0.41839	0.735857
	Nfkbiz			Ighv5-9		present in the listi	present in the list		present in the list	Phb2	1.80648	1.53719	1.57304	1.78591	2.03572	1.49304	2.07525	1.76739	1.92826	1.48068	2.03267	2.41806	1.27652	2.40379	1.49576	1.7222	2.11559	1.8433	0	0.957784	2.41806
	Ninj1			Ighv5-9-1	present in the list					Unc5d	0.114862	0.0140531	0.130432	0.229821	0.00333594	0.300414	0	0.00142846	0.439993	0.164366	0	0	0	0	0	0	0.511756	0.0561426	0	0.020626	0.511756
	Nkx2-3			Ighv5-12					present in the list	Phlpp1	0.344465	0.576068	0.112762	0.119563	0.100346	0.186849	0.181402	0.0277342	0.11203	0.116067	0.479092	0.169819	0.232911	0.082672	0.138121	0.0300686	0	0.150665	0	0.254249	0.576068
	Nlrc3			Ighv5-12-4		present in the listi			present in the list	Phpt1	2.00639	3.64957	1.87591	1.83808	1.11579	1.1155	1.09967	1.00862	1.4156	3.1045	2.29603	0.98116	2.92769	0.730244	1.85967	0.899813	2.31943	1.99812	0.0420189	2.55478	3.64957
	Nlrc4			Ighv5-15		present in the listi			present in the list	Pianp	0.531928	0.0668913	0.216831	0.476291	0.0520977	1.00939	0.299123	0.212089	0.978531	0.2936	0.708829	0.233157	0.0217819	0	0.41897	0.150304	0.196438	0.791978	0	0.107267	1.00939
	Nlrc5			Ighv5-16					present in the list	Pias3	0.0260484	0.1438	0	0.154954	0.131373	0.0428198	0.190028	0.0847754	0.0608198	0.0215849	0.0810737	0.148351	0.156906	0	0.224551	0.126167	0.106638	0.0967132	0	0.07064	0.224551
	Nlrp1a			Ighv5-17					present in the list	Pibf1	0.0670264	0.105726	0	0.119693	0.0757814	0.06657	0.0813376	0.0598743	0.0691404	0.427845	0.141439	0.0354432	0.101991	0	0.151446	0.044791	0.219101	0.12701	0	0.43996	0.43996
	Nlrp1b			Ighv6-3					present in the list	Picalm	0.636458	0.472347	0.684037	0.292468	0.791073	0.678951	0.94026	2.3192	0.471846	0.291322	0.565191	0.868033	0.791959	1.71901	0.694248	2.29175	0.509887	0.689337	1.40607	0.36986	2.3192
	Nlrp3			Ighv6-4				present in the list		Klkb1	0	0.00190739	0	0	0	0.00951483	0.00344429	0	0.0136918	0	0	0.00307053	0	0	0	0	0	0	0	0.121618	0.121618
	Nlrp6			Ighv6-5					present in the list	Pik3cb	0.0574822	0.0110819	0	0.0460711	0.0682929	0.0813955	0.0392801	0.036448	0.0502919	0	0.11887	0.0462078	0.127872	0	0.0180038	0.0352396	0	0	0	0.117587	0.127872
	Nlrp9a			Ighv6-6	present in the list	present in the listi	present in the list	present in the list	present in the list	Pik3cd	0.167434	0.0031012	0.24875	0.034708	0.0359639	0.23088	0.354979	0.378424	0.117449	0	0.0142285	0.281696	0	0	0.897666	0.452854	0.174598	0.116645	0.0264296	0.0446555	0.897666
	Nlrp9b			Ighv6-7					present in the list	Pik3r1	0.526222	0.624172	0.41366	0.93105	0.307089	1.27931	0.665371	1.08198	1.30929	0.0792009	1.33227	0.608567	0.675253	0	0.731401	1.08821	3.11653	0.391628	0.131158	0.0924134	3.11653
	Nlrp9c			Ighv7-2		present in the listi	present in the list		present in the list	Pik3r6	0.0269508	0.00225178	0	0.0481325	0.337621	0.0251437	0.364097	0.075781	0.00670111	0	0.0136648	0.274262	0	0.0814651	0	0.137894	0	0	0	0	0.364097
	Nlrp10			Ighv7-4	present in the list	present in the listi			present in the list	Pikfyve	0.0941472	0.217436	0.0966968	0.121906	0.146798	0.190048	0.192696	0.208535	0.164269	0.0616675	0.136677	0.17697	0.317471	0.344923	0.0961559	0.161084	0.0552682	0.074865	0.0241068	0.941484	0.941484
	Nlrx1			Ighv8-2					present in the list	Pip4k2a	0.092461	0.111655	0.356059	0.194084	0.0805736	0.299527	0.0872935	0.591009	0.137114	0	0.152628	0.0993034	0.0706125	0.18404	0.0116784	0.76572	0.12632	0	0	0.123121	0.76572
	Nmi			Ighv8-4	present in the list					Pip5k1a	0.198453	0.293868	0.0959233	0.0284674	0.596137	0.293345	0.470509	0.243526	0.262837	0.0139126	0.407574	0.42123	0.120957	0	0.618605	0.224196	0.382941	0.36962	0.0241068	0.3637	0.618605
	Nod1			Ighv8-5	present in the list					Pip5k1c	0.970056	0.153331	2.12516	1.23883	0.481021	1.28129	0.446961	0.154282	0.983363	0.158869	0.297422	0.483296	0.0284487	0.0991434	0.249669	0.127822	0.357582	0.517736	0	0.219803	2.12516
	Nod2			Ighv8-6					present in the list	Pir	0.117823	0.0992543	0	0.0788233	0.324669	0.0383206	0.260334	0.0147354	0.0294963	0.159114	0.048245	0.269197	0.0035138	0	0.402374	0.0262062	0	0.278322	0	0.385113	0.402374
	Nono			Ighv8-8					present in the list	Pithd1	0.399197	0.317382	0.274562	0.368058	0.24012	0.454247	0.255413	0.269359	0.369628	0.285541	0.338034	0.268494	0.408464	1.28116	0.261941	0.321116	0.37862	0.602486	0.0711643	0.638763	1.28116
	Nop53			Ighv8-9		present in the listi			present in the list	Pkn1	0.291521	0.124963	0	0.0815921	0.296114	0.136007	0.456178	0.6433	0.166228	0.0198355	0.284028	0.26747	0.0483132	0.264382	0.270495	0.53458	0.0341013	0.260476	0	0.190994	0.6433
	Nos2			Ighv8-11		present in the listi			present in the list	Ddx60	0	0.0125504	0	0	0.0100767	0.00160409	0.0105854	0.224809	0	0	0	0	0	0	0	0	0	0	0	0	0.224809
	Notch1			Ighv8-12		present in the listi		present in the list	present in the list	Pla2g3	0.531859	4.8701	0.381824	0.0685909	0.0141199	0.0411062	0.0213684	0.0350758	0.039421	2.1454	0.414879	0.0206225	0.310914	0	0.0183203	0	0	0.0538491	0	0.0384135	4.8701
	Notch2			Ighv8-13		present in the listi		present in the list	present in the list	Pla2g4a	0.0730946	0.0255136	0	0	0.00914524	0	0.00393441	0.173514	0.00201508	0.245761	0.0626435	0	0.368412	0.160751	0.0352111	0.10287	0	0	0	0	0.368412
	Nploc4			Ighv9-1		present in the listi	present in the list	present in the list	present in the list	Pla2g5	0	0.0842024	0	0	0.00296621	0.0086174	0	0.00595648	0.0045533	0.0135012	0.022434	0.0018374	0	0	0.0179151	0	0	0	0	0.0171622	0.0842024
	Nppa			Ighv9-2				present in the list		Plaa	0.331474	0.193502	0.539239	0.169214	0.316579	0.276532	0.353238	0.353238	0.264272	0.323289	0.310243	0.338451	0.839013	0	0.251118	0.382168	0.0711794	0.227431	0.0236911	0.18533	0.839013
	Nppb			Ighv9-3		present in the listi		present in the list	present in the list	Npy5r	0	0	0	0.0365454	0	0.010507	0.00193428	0	0.0345831	0	0	0	0	0	0	0	0	0	0	0	0.0365454
	Nppc			Ighv9-4					present in the list	Plcb1	0.714725	0.192674	1.33749	0.560108	0.273633	1.65306	0.315349	0.00988303	1.21095	0.0124804	0.604391	0.152891	0.472375	0.0814651	0.0544409	0.0159565	0.329018	1.5194	0.18012	0.390374	1.65306
	Npy			Ighv10-1		present in the listi			present in the list	Plcg1	0.176444	0.216317	0.498827	0.138577	0.492978	0.227842	0.505797	0.129004	0.165931	0.182617	0.0977875	0.345372	0.0329295	0.264382	0.170555	0.0996836	0.255982	0.202783	0	0.208398	0.505797
	Npy5r			Ighv10-3		present in the listi	present in the list	present in the list	present in the list	Plcg2	0.0428	0.00672362	0	0	0.0156598	0.000682693	0.0228995	0.323509	0.00155855	0	0.0275107	0.0087087	0.267614	0.0422411	0.00777975	0.564305	0	0	0	0	0.564305
	Nr1d1			Ighv11-1		present in the listi			present in the list	Pld2	0.311381	0.584307	0	0.107692	0.103433	0.0541708	0.111609	0.122467	0.0549779	0.56558	0.29044	0.0647709	0.319731	0.160751	0.159577	0.194489	0	0	0	0.420393	0.584307
	Nr1h3			Ighv11-2		present in the listi	present in the list	present in the list	present in the list	Pld3	0.922788	0.532182	0.483009	3.55898	0.412766	1.19114	0.350532	2.54137	1.04797	0.362176	0.510311	0.279869	0.0810105	2.41122	0.528138	0.714398	0.243731	0.440552	0	0.541469	3.55898
	Nr1h4			Ighv12-3		present in the listi			present in the list	Plekha1	0.274379	0.144832	0.42566	0.0824987	0.865522	0.468849	0.708827	0.310182	0.469338	0.134969	0.120483	0.554192	2.97782	0.63004	0.234158	0.258374	1.00964	0.456067	0	0.0850345	2.97782
	Nr4a3			Ighv13-2	present in the list					Plekhg5	0.417709	0.0352342	0	0.200329	0.821925	0.0827801	0.71747	0.157545	0.088526	0.040085	0.0283154	0.534742	0.00684805	0.264831	0.143519	0.102718	0.0552553	0.144233	0	0.0315453	0.821925
	Nras			Ighv14-1		present in the listi	present in the list		present in the list	Plekhm2	0.399168	0.2766	0.197795	0.0710698	0.1017	0.121202	0.113735	0.351112	0.0935807	0.0809913	0.0815609	0.157923	0.0522221	0.142564	0.0461469	0.138336	0.0495309	0.13671	0	0.250539	0.399168
	Nrros			Ighv14-2				present in the list		Plp1	3.64818	0.428202	1.98565	0.500591	0.142182	0.133651	0.136981	0.112666	0.156754	1.10862	0.924738	0.158744	157.988	1.53027	0.25418	0.123832	0.434048	0.212949	0.0461579	0.170985	157.988
	Nsd2			Ighv14-3		present in the listi	present in the list		present in the list	Il12rb1	0	0	0	0	0	0.00573589	0.00274877	0.00693728	0.00307117	0	0	0.00956628	0.0476708	0	0.0447937	0	0	0	0	0	0.0476708
	Nts			Ighv14-4		present in the listi	present in the list		present in the list	Plscr1	0.0608287	0.15457	0	0	0.00444914	0.001119	0.103163	0.0627429	0.00460329	0.121542	0.16097	0.12905	0.0035138	0	0.467104	0.0466572	0	0	0	0.117372	0.467104
	Oas1a			Ighv15-2					present in the list	Plvap	0.0836398	0.136624	0.10076	0.483251	0.0212826	0.323774	0.00636997	0.0119561	0.470722	0	0.0759649	0.00272586	0.00712824	0	0	0.0303008	0.160913	0.18117	0	0.592613	0.592613
	Oas1c			Ighv16-1	present in the list					Plxna1	0.311894	0.216782	0.805286	0.451657	0.13738	1.11819	0.144194	0.111118	0.647482	0.369265	0.199264	0.128672	0.0043797	0	0.150927	0.0426959	0	0.0918168	0.0251793	0.0533432	1.11819
	Oas1d			Igkc	present in the list					Plxna2	0.248088	0.121609	0	0.343876	0.276475	0.796797	0.285445	0.0268359	0.591086	0.328372	0.201861	0.202908	0.00787482	0.12776	0.175645	0.0316242	0.626393	0.031517	0	0.178625	0.796797
	Oas1e			Igkv1-35	present in the list					Plxna3	0.0786259	0.0588826	0.105487	0.0959326	0.0078723	0.206232	0.00568158	0.0424496	0.190616	0.0193056	0.248243	0	0.0234396	0	0.0395608	0	0.175193	0.367872	0.023128	0.0590673	0.367872
	Oas1f			Igkv1-88	present in the list					Plxna4	0.211479	0.080309	0.0917633	0.21882	0.051399	0.785519	0.0739848	0.0922255	0.789311	0.0153447	0.130251	0.102576	0	0	0.0755722	0.0493834	1.12158	0.372367	0	0.548506	1.12158
	Oas1g			Igkv1-99	present in the list					Plxnb1	0.0139638	1.14703	0	0.00149651	0.0684786	0.0341622	0.178275	0.0301085	0.0674545	0.580115	0.274381	0.172221	0.0609733	0	0.166909	0.0182912	0.125407	0.0314136	0	0.561048	1.14703
	Oas1h			Igkv1-110	present in the list					Plxnb3	0	0.00641644	0	0	0.00317717	0	0	0.00222588	0	0.222321	0.0733562	0	0.735937	0	0	0.0237171	0.101576	0	0	0.0634937	0.735937
	Oas2			Igkv1-117	present in the list					Plxnc1	0.0775633	0.156002	0.183465	0.0968281	0.00764162	0.233545	0.0102336	0.125395	0.174068	0	0.147319	0	0.00737099	0.488281	0.0986387	0.0295242	0	0.147324	0	0.0559558	0.488281
	Oas3			Igkv1-122	present in the list					Plxnd1	0.325787	0.134444	0.495249	0.248382	1.34197	0.249122	1.08074	0.346836	0.282143	0.165728	0.0574955	0.999973	0.262618	0.437675	0.0988231	0.0768153	0	0.636975	0	0.0387078	1.34197
	Oasl1			Igkv1-131		present in the listi	present in the list		present in the list	Pml	0.0143589	0.0500015	0.0821261	0	0.117134	0.0145556	0.0738734	0.0736427	0.035117	0.00796883	0.0270557	0.121745	0.00712824	0	0.0622893	0.144129	0.0688878	0.0765031	0	0.0640683	0.144129
	Oasl2			Igkv1-132		present in the listi		present in the list	present in the list	Pmp22	0.18684	0.475151	0.110681	0.0185294	0.57203	0.0248618	0.405461	1.14263	0.0433776	0.560176	0.989998	0.839868	0.0380636	0.0688629	1.4972	1.26331	0	0	0	1.13524	1.4972
	Olfm4			Igkv1-133		present in the listi	present in the list		present in the list	Jak3	0.0152474	0.0210104	0	0.0733826	0.153073	0.0131411	0.12599	0.126514	0.0160612	0	0	0.0844311	0	0	0.00828484	0.18707	0	0	0	0	0.18707
	Oprk1			Igkv1-135		present in the listi			present in the list	Pms2	0.211223	0.0844957	0	0.0801799	0.0743139	0.191915	0.119043	0.0548704	0.239514	0.00446008	0.117008	0.175162	0.0314443	0	0.135915	0.0613422	0.139363	0.168042	0	0.177104	0.239514
	Optn			Igkv2-109		present in the listi		present in the list	present in the list	Pnma1	0	0	0.203164	0.022712	0	0.057904	0.001114	0.00504574	0.0388403	0	0.0430264	0	0	0	0	0	0	0	0	0.0587011	0.203164
	Orai1			Igkv2-112		present in the listi			present in the list	Pnp	0.184696	0.52486	0.101614	0.025406	0.42222	0.0317832	0.431893	0.936425	0.0462853	0.357273	0.16926	0.407025	0.021458	0.787255	0.274422	1.10593	0	0.219893	0	0.110374	1.10593
	Oscar			Igkv2-137		present in the listi			present in the list	Pnp2	0	0.0093319	0	0	0.00544633	0.00176348	0	0	0	0.0067506	0.00817236	0	0	0	0.0106921	0.0429635	0	0.0642795	0	0.0457953	0.0642795
	Osm			Igkv3-1					present in the list	Podxl	0.375934	0.0195556	0.0654022	0.143573	1.18286	0.0230016	1.21714	0.0203327	0.0397601	0	0.0469399	0.857503	0	0	0.0110148	0.030226	0.0682026	0.0497744	0	0.020626	1.21714
	Otop1			Igkv3-2					present in the list	Podxl2	1.42593	0.795041	1.77003	4.67426	0.219574	2.38444	0.282051	0.0926311	3.50022	0.613708	2.33421	0.353921	0.935261	0.396574	0.849493	0.151052	3.64556	5.2409	0.0301259	0.788445	5.2409
	Otub1			Igkv3-3				present in the list	present in the list	Polb	0.60104	0.414162	0.620808	0.487551	0.419586	0.563505	0.355456	0.326175	0.837582	0.712291	0.46916	0.396359	0.842887	0.0865172	0.341187	0.346653	0.733877	0.999758	0	0.490515	0.999758
	Otud4			Igkv3-4		present in the listi			present in the list	Il15	0.116348	0.0556733	0	0.0111103	0.0642791	0.00286426	0.0837892	0.0677637	0	0	0	0.033967	0	0.196294	0.0230696	0.0837664	0	0	0	0.028359	0.196294
	Otud5			Igkv3-5					present in the list	Polm	0.00703167	0.029167	0	0	0.0137166	0.0114121	0.0159855	0.0296091	0.0306781	0	0.0172281	0.0155657	0.027711	0	0.00506766	0.0265152	0	0	0	0.0344086	0.0344086
	Otud7b			Igkv3-7				present in the list		Ptger1	0	0.0098612	0	0	0.00370936	0.00399129	0.008358	0.0138563	0	0	0	0.011739	0.107926	0	0.0819845	0	0	0	0	0.0592827	0.107926
	Otulin			Igkv3-9		present in the listi			present in the list	Il27ra	0	0.00198182	0	0	0.0888098	0.00673941	0.0211139	0	0.00384829	0	0	0.0402759	0	0	0	0	0	0	0	0	0.0888098
	P2rx7			Igkv3-10		present in the listi	present in the list		present in the list	Polr3a	0.0677939	0.0550744	0	0.0664008	0.02583	0.0459532	0.0376246	0.0104109	0.0810241	0	0.0669716	0.0677265	0.020794	0	0.227467	0	0	0	0	0.0661887	0.227467
	P2ry14			Igkv3-12		present in the listi	present in the list		present in the list	Polr3b	0.00101998	0.0696721	0.124468	0	0.063272	0.0661342	0.0610089	0.0600057	0.0599049	0.0121324	0.0507369	0.0632895	0.608155	0	0.0511806	0.0894835	0	0.131609	0	0.0858976	0.608155
	Padi4			Igkv4-50		present in the listi	present in the list		present in the list	Polr3c	0.127428	0.151226	0.303895	0.146723	0.319426	0.18115	0.203945	0.311257	0.230244	0.3019	0.153072	0.227233	0.0802314	0.0422411	0.300516	0.172404	0.331646	0.23928	0	0.157596	0.331646
	Pag1			Igkv4-51		present in the listi	present in the list		present in the list	Polr3d	0.266059	0.201535	0.795492	0.380267	0.174773	0.359846	0.150093	0.137692	0.384448	0.0288852	0.263756	0.109927	0.484611	1.17525	0.185079	0.121913	0.199764	0.380779	0	0.171578	1.17525
	Pagr1a			Igkv4-53		present in the listi	present in the list		present in the list	Polr3e	0.0866353	0.114457	0.0549179	0.120921	0.134796	0.110816	0.141143	0.130088	0.110262	0.0605694	0.119277	0.134371	0.84929	0.196294	0.16835	0.0988748	0	0.0959179	0	0.0929922	0.84929
	Park7			Igkv4-54		present in the listi	present in the list		present in the list	Polr3f	0.0457511	0.131015	0	0.0937962	0.138184	0.156423	0.136686	0.0980054	0.187364	0.0187249	0.174013	0.105361	0.0376951	0	0.0692594	0.176556	0.324207	0.0708254	0	0.279859	0.324207
	Parp3			Igkv4-55		present in the listi	present in the list		present in the list	Polr3g	0	0.0255526	0.11717	0	0.0241968	0.0620318	0.0262171	0.035281	0.0387096	0.0107003	0.0199043	0.0272918	0.00348067	0	0	0.0234911	0	0.0236135	0	0.0162595	0.11717
	Parp9			Igkv4-57		present in the listi	present in the list		present in the list	Polr3k	1.07628	0.444328	1.52017	1.39796	0.539971	1.38698	0.382309	0.39036	1.33483	0.726111	0.616733	0.44568	0.812066	0.462779	0.376799	0.297867	1.85785	0.689304	0	0.618277	1.85785
	Parp14			Igkv4-57-1		present in the listi			present in the list	Pomc	0.193549	0.125834	0.292526	0.264096	0.348923	0.128639	0.374566	0.0498084	0.0724796	0	0.0443905	0.22106	0.212959	0	0.115374	0.057411	0.0952707	0	0	0.60032	0.60032
	Pawr			Igkv4-58					present in the list	Lyl1	0.108676	0.00617719	0.138351	0.055514	0.610429	0.00348232	0.443005	1.10355	0.00599373	0	0	0.360112	0	1.14806	0	1.19853	0	0	0.773036	0	1.19853
	Paxip1			Igkv4-59					present in the list	Klf1	0	0.0067043	0	0	0	0.00554737	0.0021579	0	0.002589	0	0	0.0066875	0	0	0	0	0	0	0	0.042788	0.042788
	Pcbp2			Igkv4-61					present in the list	Pou1f1	0	0	0	0	0.00294025	0.00132064	0	0	0	0	0.0144833	0	0	0	0	0	0	0	0	0	0.0144833
	Pck1			Igkv4-62		present in the listi			present in the list	Pou2f2	0.109125	0.0119196	0	0.0454166	0.0308292	0.321655	0.0132162	1.64676	0.411227	0	0.389641	0.0256411	0.00737099	0.648603	0	1.18059	0.939996	0.238078	0	0.0463906	1.64676
	Pdcd1			Igkv4-63					present in the list	Pou4f1	0	0	0	0	0	0.00292772	0	0	0	0	0.027642	0	0.0229465	0	0	0	0	0	0	0	0.027642
	Pdcd1lg2			Igkv4-68					present in the list	Ppargc1b	0	0.00436608	0	0.0623131	0.0438	0.123659	0.18782	0.0213614	0.120734	0	0.0315958	0.117583	0	0	0.28839	0	0	0.0451463	0	0.01589	0.28839
	Pde4b			Igkv4-69				present in the list		Mylk3	0	0	0	0	0.00234293	0.00486021	0	0	0	0	0	0	0	0	0	0	0	0	0.0263925	0	0.0263925
	Pde4d			Igkv4-70	present in the list				present in the list	Ppia	36.4446	17.4981	80.1944	50.5333	24.7202	23.1138	26.2901	20.5744	36.381	28.2089	23.3093	35.3955	25.8795	32.422	24.4575	35.4178	27.0844	38.1608	10.3638	13.2926	80.1944
	Pde12			Igkv4-71	present in the list				present in the list	Ppib	2.74604	3.69101	1.57699	3.71252	5.78552	0.919475	6.36873	3.18174	1.6352	4.29295	5.79107	6.57345	4.64718	2.71226	8.74598	3.45589	1.93477	2.79069	0.110061	2.41502	8.74598
	Pdpk1			Igkv4-72		present in the listi		present in the list	present in the list	Adcy7	0.0653014	0.00344908	0.139966	0	0.032996	0.0646901	0.00510277	0.465933	0.0371646	0	0	0.0044708	0	0	0	0.248147	0	0	0	0	0.465933
	Peli1			Igkv4-74	present in the list	present in the listi	present in the list	present in the list	present in the list	Nod2	0	0	0	0	0	0.00951782	0.00360336	0	0.00678806	0	0	0	0	0	0	0.0190127	0	0	0	0.0136027	0.0190127
	Peli3			Igkv4-78	present in the list	present in the listi	present in the list	present in the list	present in the list	Ccl22	0	0	0	0	0	0.0013753	0	0	0.00262614	0	0	0	0.0115079	0	0	0	0	0	0	0	0.0115079
	Pf4			Igkv4-79					present in the list	Adgrg3	0.0671037	0.00139696	0	0	0.113897	0.00364045	0.051853	0.0278498	0.0024199	0	0	0.0518933	0	0	0	0	0	0	0	0	0.113897
	Pgc			Igkv4-80		present in the listi			present in the list	Ppp2r3c	0.171339	0.199139	1.03851	0.37902	0.212117	0.240375	0.189699	0.117627	0.273519	0.608823	0.305711	0.196563	0.463852	0.210013	0.201368	0.258208	0.812599	0.205724	0	0.191363	1.03851
	Pglyrp1			Igkv4-81		present in the listi			present in the list	Ppp3cb	0.918107	0.38191	1.98802	1.00939	0.329617	4.21916	0.474977	0.224779	2.72016	0.59094	0.64376	0.402931	0.533166	0.180608	0.501134	0.360943	1.06114	1.01772	0.0234885	0.236274	4.21916
	Pglyrp2			Igkv4-86					present in the list	Ppp4r2	0.299032	0.356933	0.244372	0.0956808	0.461565	0.504669	0.62439	0.393003	0.47789	0.356042	0.381402	0.646051	0.962276	0.142564	0.328321	0.389842	0.38422	0.360082	0	1.06235	1.06235
	Pglyrp3			Igkv4-90		present in the listi	present in the list		present in the list	Ppp6c	0.32257	0.334993	0.12917	0.458325	0.457675	0.486324	0.495732	0.424989	0.391656	1.11015	0.391918	0.534912	0.118342	0.395709	0.570103	0.488049	0.615285	0.418083	0	0.223892	1.11015
	Pglyrp4			Igkv4-91	present in the list					Cmtm2a	0	0	0	0	0	0	0.00111065	0.00405637	0.00211261	0	0	0	0	0	0	0	0	0	0	0	0.00405637
	Phb			Igkv4-92		present in the listi	present in the list		present in the list	Pqbp1	0.384835	0.518173	0.951867	0.424907	0.387487	0.359514	0.50497	0.496572	0.682257	0.629485	1.152	0.495113	0.666622	0.811881	0.663487	0.645568	1.35556	0.963288	0	0.615299	1.35556
	Phb2			Igkv5-37				present in the list		Prcp	0.271108	0.12696	0.262191	0.103705	1.69498	0.0881191	0.921375	0.866506	0.139324	0.546454	0.141493	1.11148	0.0416216	0.759458	0.127865	0.655757	0.177811	0.189762	0	0.0493192	1.69498
	Phf11a			Igkv5-39		present in the listi	present in the list		present in the list	Prdm1	0.0772858	0.0102909	0	0.0703784	0.430937	0	0.301641	0.176622	0.00317827	0	0.00540277	0.228758	0	0	0.0638048	0.0733695	0	0	0	0	0.430937
	Phpt1			Igkv5-43					present in the list	Prdm16	0	0.193539	0	0.112933	0.115268	0.0216191	0.0747434	0.0150682	0.0287803	0.0844141	0.0270691	0.0362665	0	0	0	0.0142974	0.0807103	0	0	0.347269	0.347269
	Pi4k2a			Igkv5-45		present in the listi	present in the list		present in the list	Prdx1	5.1523	11.5653	6.20045	4.22194	4.94415	1.71568	5.01975	7.40008	2.55981	16.4859	5.50026	5.90055	9.45123	9.84443	5.08971	7.28001	2.8631	2.41326	4.87687	4.93508	16.4859
	Pianp			Igkv5-48				present in the list	present in the list	Prdx2	5.70957	5.76556	11.6252	8.59656	3.56129	4.81492	3.89183	1.64278	6.46723	6.97406	5.97163	3.44336	12.212	2.0708	5.37904	1.61524	13.832	5.1725	8.50505	2.62738	13.832
	Pigr			Igkv6-13					present in the list	Prelid1	2.87447	1.416	4.35173	2.36021	3.59266	3.01481	3.5311	2.10823	2.40129	1.38945	1.28953	4.34648	2.22313	3.42631	2.85921	3.59653	2.27586	1.94099	0.0682486	1.38473	4.35173
	Pik3ap1			Igkv6-14	present in the list				present in the list	Prex1	0.487045	1.83057	0.398078	0.0885865	0.525718	0.19864	0.424795	0.761306	0.151531	0.420138	0.951679	0.455857	0.698054	0.392588	0.0726015	0.614813	0.129614	0.0728344	0	0.34321	1.83057
	Pik3cd			Igkv6-15					present in the list	Prkar1a	2.40619	2.04617	2.76522	1.2549	2.18916	2.10856	2.73577	1.40054	1.5774	2.55883	1.5222	2.26961	2.14078	1.26047	3.44901	1.64273	1.57776	2.63413	1.4446	1.73925	3.44901
	Pik3r6			Igkv6-17	present in the list			present in the list	present in the list	Prkca	0.162581	0.902725	0.51062	0.338591	0.0484234	0.753903	0.148498	0.204386	0.798175	0.389664	0.516233	0.0987263	0.0417078	0	0.137865	0.212214	0.312966	0.0935303	0	0.185831	0.902725
	Pikfyve			Igkv6-20		present in the listi			present in the list	Prkcb	1.16185	0.0928096	2.76375	2.72758	0.249426	3.5367	0.350599	0.41705	1.77046	0.673373	1.34543	0.339749	0.816122	0.0788345	0.140405	0.82606	0.152806	0.803533	0.0234885	0.020626	3.5367
	Pirb			Igkv6-23	present in the list	present in the listi			present in the list	Prkcd	0.236835	0.143757	0.0890377	0.121822	0.0609167	0.0463692	0.121851	1.09507	0.0592779	0.0845985	0.0204556	0.0852859	0.00737099	0.820576	0.505319	1.04165	0.139019	0.399509	0	0.0330523	1.09507
	Pja2			Igkv6-25	present in the list	present in the listi		present in the list	present in the list	Prkcq	0.0755829	0.00317838	0	0	0.00303283	0.00549484	0	0.0228815	0.0136813	0	0.831584	0	0.644963	0	0	0.00666395	0	0	0	0.0905864	0.831584
	Pkn1			Igkv6-29		present in the listi		present in the list	present in the list	Prkcz	0.679115	0.0498998	1.15736	1.98329	0.0292797	1.99186	0.0494725	0.0381229	1.65699	0.972529	0.453216	0.0762438	2.32001	0	0.0623269	0.0739751	0.418276	0.948068	0	0.335813	2.32001
	Pla2g1b			Igkv6-32	present in the list	present in the listi	present in the list	present in the list	present in the list	Prkd1	0.117825	0.290639	0	0.0151171	0.0469438	0.0340846	0.0396833	0	0.0401886	0.144719	0.189103	0.0291989	0.0173431	0	0	0	0	0.0207803	0	0.0652772	0.290639
	Pla2g2d			Igkv7-33	present in the list	present in the listi			present in the list	Prkd2	0.0189696	0.0251602	0.0922339	0.0804479	0.625169	0.0573668	0.472832	0.0532421	0.0730632	0	0.0633461	0.46033	0.0096103	0	0.12946	0.0621888	0.0355897	0	0	0.0684588	0.625169
	Pla2g2f			Igkv8-16					present in the list	Prmt1	1.189	0.592398	2.58448	1.40836	0.71581	0.630957	0.810829	0.638809	1.30152	1.45197	1.24421	1.14642	1.8453	0.18404	1.53897	1.29062	3.54568	0.683198	0.0572964	0.519626	3.54568
	Pla2g3			Igkv8-18				present in the list	present in the list	Hp	0	0	0	0	0.00621	0	0	0	0	0	0	0	0	0.407325	0	0	0	0	0	0.139685	0.407325
	Pla2g4a			Igkv8-19		present in the listi			present in the list	Prnp	2.23683	4.81136	1.84774	2.8189	5.97722	2.25402	4.35732	0.284795	2.13842	3.47329	2.6005	2.44299	1.38081	0.495024	0.585895	0.290638	1.32616	4.1051	1.31584	3.38003	5.97722
	Pla2g5			Igkv8-21	present in the list	present in the listi	present in the list	present in the list	present in the list	Il34	0.198405	0.00431987	0.346437	0.64032	0.0358292	0.415873	0.756816	0.00750216	0.328504	0.238872	0	0.422282	0.013434	0	1.86836	0.011515	0	0.799123	0	0	1.86836
	Pla2g6			Igkv8-24		present in the listi			present in the list	Prr7	0.942942	0.271818	1.46304	2.03426	0.362673	2.03603	0.249909	0.0365581	2.49441	0.211152	0.669281	0.302968	0.737478	0	0.0518813	0.0260702	0.0811227	1.29702	0	1.65325	2.49441
	Plcg1			Igkv8-26					present in the list	Prrc2c	0.883114	1.26629	0.549515	1.25526	1.59357	1.43027	1.56708	1.13182	1.66608	0.683969	2.15935	1.68874	1.07673	1.07705	1.47	1.3383	1.71968	1.1159	0.0194862	1.32238	2.15935
	Plcg2			Igkv8-27	present in the list				present in the list	Prss56	0.0737012	0.15163	0	0	0.0028919	0.00373795	0	0	0	0.327119	0.189931	0	0	0	0	0	0	0	0	0	0.327119
	Plcl2			Igkv8-28	present in the list					Prtg	0	0.00699444	0.0817528	0	0.0091447	0.00149153	0.020562	0.0026795	0.00445734	0	0.0340457	0.0390993	0.0209576	0	0	0.0112521	0	0.0207803	0	0.0631812	0.0817528
	Pld2			Igkv8-30					present in the list	Psap	3.70062	8.77999	2.44489	4.87922	2.33385	4.33616	2.44394	15.1038	2.8098	7.83867	3.26239	2.14107	1.9073	6.86881	4.14727	8.76083	2.2413	4.37315	0.0749333	5.43568	15.1038
	Pld3			Igkv8-34		present in the listi			present in the list	Psen1	0.0749451	0.220083	0.208137	0.193381	0.216255	0.214823	0.214641	0.319066	0.169994	0.188344	0.350282	0.233544	0.127046	0	0.354462	0.510595	0.134449	0.0639172	0	0.101412	0.510595
	Pld4			Igkv9-120		present in the listi		present in the list	present in the list	Psen2	0.0770034	0.21061	0	0.0439512	0.169601	0.12498	0.117441	0.187543	0.118523	0.178064	0.080227	0.0567772	0.0398484	0	0.254265	0.0577354	0.0552682	0.307942	0	0.249428	0.307942
	Plec			Igkv9-123				present in the list		Wfdc1	0.604768	0.0191072	0	0.038225	2.88731	0.012066	2.62256	0.0176704	0.0227311	0.0141014	0	1.12467	0.0169329	0	0.541409	0.0187111	0	0	0.0241068	0.154078	2.88731
	Plekha1			Igkv9-124		present in the listi		present in the list	present in the list	Psma1	1.41105	1.04284	3.22679	1.75057	1.19954	0.970056	1.01104	1.90759	1.5639	1.52923	1.75457	1.1737	2.0144	1.98002	0.772592	2.80649	3.13406	2.04391	0.0234885	0.7032	3.22679
	Plekhm2			Igkv9-129					present in the list	Psmb10	0.757123	0.623763	1.28497	1.15489	0.406369	1.04386	0.461367	0.726979	1.0961	0.281371	0.378658	0.384703	0.368031	0.618003	0.549607	0.341386	0.518917	0.836922	0.0236911	0.121806	1.28497
	Plscr1			Igkv10-94					present in the list	Foxl1	0	0	0	0	0	0	0	0	0	0	0	0	0	0	0.0313305	0	0	0	0	0	0.0313305
	Plscr2			Igkv10-95		present in the listi		present in the list	present in the list	Psmb4	2.3556	1.54523	2.68943	1.50589	1.6615	1.2874	1.55647	1.4838	1.69497	2.60442	1.78584	1.69982	1.41179	1.1629	1.78853	1.84533	3.04238	2.19718	1.28654	1.61479	3.04238
	Pml			Igkv10-96					present in the list	Cbfa2t3	0.335909	0.00510072	0.098282	0.139102	0.549694	0.159043	0.887577	0.257034	0.20189	0	0	0.722439	0.0043797	0	0.529141	0.646436	0.0760821	0	0.0273694	0	0.887577
	Pmp22			Igkv11-125					present in the list	Psme1	0.678691	0.602465	0.954177	0.71006	0.842968	0.522703	0.883375	1.69113	0.752785	0.956525	0.63277	0.718756	0.620948	1.71603	0.846903	1.44705	1.74699	0.986491	1.46927	0.3463	1.74699
	Pms2			Igkv12-38					present in the list	Psme2	0.369971	0.546285	0.318696	0.411687	0.656615	0.285266	0.755371	1.148	0.416496	0.519505	0.759568	0.784645	0.310129	2.13704	1.12811	1.09563	0.555902	1.03199	0	0.79357	2.13704
	Pnma1			Igkv12-41		present in the listi	present in the list		present in the list	Pspc1	0.233543	0.264506	0.369971	0.303745	0.182049	0.319671	0.146705	0.149819	0.431567	0.121894	0.50489	0.198518	0.437594	0.264831	0.151461	0.296136	0.706739	0.175061	0	0.432697	0.706739
	Pnp			Igkv12-44		present in the listi	present in the list	present in the list	present in the list	Pstpip1	0	0.0679139	0	0	0.00161554	0.0289887	0	0.0363822	0.00197466	0	0.00664929	0	0	0	0	0	0	0	0	0.103881	0.103881
	Pnp2			Igkv12-46	present in the list	present in the listi		present in the list	present in the list	Ptafr	0.0827443	0	0	0	0.00134447	0	0.00252959	0.634733	0	0	0.00516505	0	0.0105695	0	0	0.224323	0	0	0	0	0.634733
	Polr3a			Igkv12-89					present in the list	Ptbp3	0.297786	0.201964	0.303678	0.0641843	1.32001	0.154704	1.40919	2.10662	0.12922	0	0.511517	1.26682	0.109026	0.12776	0.624509	2.21573	0.522566	0.196351	0.0760046	0.188686	2.21573
	Polr3b			Igkv12-98	present in the list					Ptch1	0.122331	0.434627	0.237215	0.0226616	0.129639	0.097279	0.129437	0.0468037	0.0994612	0.285268	0.248302	0.117587	0.0910274	0	0.159657	0.030755	0.101576	0.145424	0	0.12267	0.434627
	Polr3c			Igkv13-84		present in the listi			present in the list	Ptgds	24.2754	0.284778	1.34952	1.80744	0.235074	0.208995	4.1779	0.220643	0.249319	2.30323	0.135075	0.222859	0.304622	2.72303	185.2	0.200729	0.332223	0.416588	0.0466395	0.287576	185.2
	Polr3d			Igkv13-85				present in the list		Ptger2	0	0	0	0	0	0.0077874	0.00260958	0.0111671	0.017276	0	0.0154776	0	0	0	0	0	0	0	0	0	0.017276
	Polr3e			Igkv14-100				present in the list	present in the list	Ptger3	0	0	0.101901	0.272668	0.00188592	0.146441	0.0152166	0.00648424	0.125681	0	0.00909673	0	0	0.0814651	0.0232825	0.0195654	0.101576	0	0	0.0274933	0.272668
	Polr3f			Igkv14-111		present in the listi		present in the list	present in the list	Ptger4	0	0.0100145	0	0	0	0.0206465	0.00431638	0.0447791	0.0285152	0	0.00540277	0	0	0	0	0	0.228279	0	0	0	0.228279
	Polr3g			Igkv14-130				present in the list		Ptges	0.538388	0.0772828	0	0.116107	1.00382	0.0214373	0.865013	0.01642	0.00681	0	0.0302144	0.646707	0.00332357	0	0.491517	0.0166609	0	0.0451463	0	0	1.00382
	Polr3h			Igkv15-103				present in the list		Ptgis	0.0735897	0.0138015	0.101901	0.102184	0.851488	0.0186138	0.539225	0.0114293	0.00729271	0	0.0488928	0.90768	0	0	0.637873	0.00623702	0	0.0308875	0	0.0194307	0.90768
	Polr3k			Igkv16-104				present in the list		Ptgs1	0	0.0718192	0	0	0.00703621	0.00747051	0.00635311	1.87431	0.0151595	0.177652	0.0102744	0.00852831	0	1.9687	0.0183203	2.47718	0	0	0	0	2.47718
	Pomc			Igkv17-121				present in the list		Ptgs2	0.064355	0.0282131	0.139966	0	0.0707275	0.00956213	0.0346013	0.171372	0.00325065	0	0.0413223	0.00765557	0.00834787	0	0.00506766	0.392141	0	0	0	0.143287	0.392141
	Pou2af1			Igkv17-127					present in the list	Ptms	8.44304	5.29696	14.2839	12.3514	4.63269	15.996	5.01441	3.6614	16.6068	4.37356	4.80014	5.64554	1.76075	3.53085	4.80105	3.35634	8.95169	7.59186	2.92545	1.71709	16.6068
	Pou2f2			Igkv18-36	present in the list			present in the list	present in the list	Ptn	14.8507	77.7706	9.03669	10.6116	4.05189	4.56251	12.3743	1.04077	6.42431	93.6876	35.4609	11.5657	8.48615	5.88515	44.0986	0.575587	1.83726	1.47848	2.65501	2.95145	93.6876
	Pparg			Igkv19-93					present in the list	Ptpn11	1.04045	0.804275	0.480954	0.731539	0.891095	0.637322	0.938509	0.288652	0.562787	0.155202	0.511823	0.753973	2.97142	0.532912	1.1137	0.521766	0.457007	0.811347	0	1.03179	2.97142
	Ppbp			Igkv20-101-2		present in the listi			present in the list	Ptprd	0.771819	0.278675	0.554626	0.453159	0.35326	2.99298	0.284987	0.0616884	2.93381	0.377678	0.819991	0.315271	1.44412	0.267094	0.143928	0.027765	0.208389	0.229972	0.0384066	0.593409	2.99298
	Ppp1r14b			Iglc1					present in the list	Ptpre	0.134591	0.0121418	0.184208	0.419181	0.207837	0.552429	0.147125	0.517831	0.503471	0	2.14886	0.0985991	1.97689	0.16293	0.0154068	0.354094	0	0.773696	0.131158	0.0162595	2.14886
	Ppp1r14bl			Iglc2		present in the listi		present in the list	present in the list	Dnase1l3	0	0	0	0	0	0	0	0.0141295	0	0	0	0	0	0	0	0	0	0	0	0	0.0141295
	Ppp2r3c			Iglc3	present in the list	present in the listi			present in the list	Ptprj	0.151381	0.0944112	0.251083	0.359616	0.0156149	0.487723	0.0277157	0.728076	0.296121	0.00308371	0.200239	0.0228977	0.250227	0.601855	0.0203577	0.54322	0	0.0671328	0.0301259	0.179781	0.728076
	Ppp3cb			Igll1	present in the list				present in the list	Ptpro	0.200617	0.0154543	0.551549	0.201175	0.00164421	0.571485	0.0102568	0.323127	0.399686	0	0.300046	0	0.330213	0	0.0300434	0.290571	0.0355897	0.0373878	0	0.0344086	0.571485
	Ppp6c			Iglv1					present in the list	Ptprz1	0.968877	12.3476	0.439855	0.607324	0.062903	0.322107	0.051064	0.131762	0.58959	7.52729	19.3845	0.0226283	0.850339	0	0.0524264	0.0499578	1.02572	0.112285	0	2.29722	19.3845
	Pqbp1			Iglv2		present in the listi	present in the list		present in the list	Ptx3	0.0952328	0.44003	0	0	0.00510107	0.00225324	0.00255984	0	0.0168234	0.0555067	0.105315	0	0	0	0	0	0	0	0	0.381303	0.44003
	Pram1			Iglv3		present in the listi			present in the list	Pum1	0.380769	0.651774	1.12294	0.445862	0.489529	1.09316	0.6124	0.390249	1.08992	0.18511	1.31063	0.512432	0.407253	0	0.648854	0.333823	2.53149	1.06564	0.0196881	0.794616	2.53149
	Prdm1			Igtp		present in the listi			present in the list	Pum2	0.50896	0.503006	0.422309	0.24413	0.705645	0.989693	0.751443	0.82978	0.867171	0.593289	0.947991	0.698538	0.133553	0.384961	0.649831	0.673673	1.36495	1.34931	0	0.703095	1.36495
	Prdx1			Ihh					present in the list	Pus7	0.168319	0.0991799	0.127558	0.0826173	0.0485348	0.133163	0.0426649	0.0702597	0.172957	0.0121632	0.125721	0.0817086	0.247373	0	0.0180716	0.0545558	0.0341013	0.0911376	0	0.79706	0.79706
	Prf1			Iigp1		present in the listi	present in the list		present in the list	Pvr	0.0981077	0.0177906	0	0.00589377	0.213289	0.06997	0.196515	0.135294	0.0436617	0.00616741	0.0454817	0.22631	0.0217668	0	0.171967	0.0508398	0.0898134	0	0	0.198734	0.22631
	Prg2			Ikbkb				present in the list		Pxk	0.0888216	0.0942123	0.381531	0.177309	0.317108	0.152224	0.390178	0.231472	0.117206	0.330416	0.1787	0.331681	0.0460784	0.264382	0.209884	0.203448	0.02506	0.425968	0	0.0950104	0.425968
	Prg3			Ikbke		present in the listi	present in the list	present in the list	present in the list	Pycard	0.363951	0.134743	0.0977479	0.0103446	0.726366	0.0482499	0.750022	4.27614	0.0345198	0.233675	0.160849	0.743532	0.594831	2.9232	1.14367	3.90446	0.0878557	0.359365	0.0236252	0.0717016	4.27614
	Prg4			Ikbkg					present in the list	Pygo1	0.126522	0.157193	0.0549179	0.013649	0.00305093	0.101737	0.0169513	0.00738494	0.250419	0.191351	0.3058	0.0290528	0.0113912	0	0.187844	0.00623702	0.343406	0.333706	0	0.0614963	0.343406
	Prkcb			Ikzf1					present in the list	Rab10	2.21235	2.61795	2.06766	2.55507	1.49685	3.83756	1.65129	1.23221	3.04782	2.3724	3.29144	1.59451	3.36957	1.42689	1.7823	1.276	3.08157	1.58394	1.38381	1.04411	3.83756
	Prkcd			Ikzf3		present in the listi	present in the list		present in the list	Rab11fip5	0.139706	0.124971	0.254486	0.256608	0.15392	0.313129	0.126243	0.497007	0.211377	0.0110525	0.1509	0.101331	0.0105695	0	0.100167	0.211495	0	0.341493	0	0.123978	0.497007
	Prkce			Il1a	present in the list					Rab13	0.77265	0.703635	0.285231	0.0736774	0.470452	0.0224252	0.641742	0.0281302	0.0252127	0.846045	0.410839	0.481117	0.112662	0	0.589626	0.0231112	0.42953	0.152418	1.29446	0.0749964	1.29446
	Prkch			Il1b		present in the listi	present in the list		present in the list	Rab20	0	0.0344173	0	0	0.0116307	0.00157191	0.0140916	0.792375	0.00166356	0.0165849	0.164707	0.0263331	0	0.51398	0.0172082	0.312995	0	0	0	0.0109057	0.792375
	Prkcq			Il1f10		present in the listi			present in the list	Rab29	0.0707649	0.187024	0.105487	0	0.157303	0.0221497	0.0971151	0.108559	0.00925326	0.128634	0.0490263	0.185478	0.0919759	0	0.316418	0.0768103	0	0	0	0.57378	0.57378
	Prkcz			Il1r1					present in the list	Rab32	0	0.0231392	0	0.0474383	0.0296779	0	0.0198397	0.629212	0.00176318	0	0.0690002	0.0242319	0.20828	0.12776	0.0567574	0.474967	0	0	0	0	0.629212
	Prkd1			Il1rap					present in the list	Rab33a	0.408829	0.0821077	0.845782	0.599598	0.00677946	0.32801	0.00460552	0.0104091	0.471008	0.109641	0.462953	0	3.51419	0	0.00945838	0	0.632052	0.17589	0	0.0377882	3.51419
	Prkd2			Il1rl1					present in the list	Rab34	0.37985	1.16078	0.229421	0.20602	0.259683	0.437688	0.327719	0.340009	0.58742	1.2905	1.3213	0.360053	0.231606	0.350394	1.41778	0.17034	1.24795	0.610759	0	0.319692	1.41778
	Prkdc			Il1rl2					present in the list	Rab35	0.381992	0.473698	0.916727	1.03505	0.565096	0.612282	0.616935	0.463409	0.539239	0.295237	0.598984	0.534451	0.0875695	0.240286	0.588851	0.609151	0.649675	0.631251	0	0.39092	1.03505
	Prnp			Il1rn				present in the list		Il17rb	0	0.0545542	0	0	0.00260528	0.00665705	0.00252959	0	0	0	0	0	0	0	0	0	0	0	0	0	0.0545542
	Prr7			Il2					present in the list	Rab3b	0.579325	0.0192487	1.78924	1.86624	0.00776203	1.1039	0.007866	0.0172608	1.23182	0.222321	0.0621371	0.00996828	0.0276728	0	0	0	0.0435912	0.0444824	0	0	1.86624
	Psen1			Il2ra					present in the list	Rab3c	0.658587	0.0273417	1.16999	0.574682	0.0111663	1.8521	0.0119862	0.0133369	1.02523	0.289417	0.160565	0.0173382	0.0422312	0.411643	0	0.0201321	0.466281	0.341812	0	0	1.8521
	Psen2			Il2rb				present in the list		Itih4	0	0.00189537	0	0	0	0	0	0	0	0	0	0	0	0	0	0	0	0	0	0.0873075	0.0873075
	Psg17			Il2rg		present in the listi	present in the list		present in the list	Rab43	0.0569295	0.017568	0	0.000748254	0.0775412	0.0193397	0.119685	0.109924	0.033014	0	0.0149071	0.0960364	0	0	0.0690541	0.0397843	0	0.0327099	0	0.12869	0.12869
	Psma1			Il3					present in the list	Rab4a	0.473895	0.323146	1.26197	1.40002	0.359364	1.13442	0.369578	0.0959659	1.22386	0.385411	0.437345	0.224994	1.35712	0.250297	0.224283	0.0366175	0.332424	0.846161	0	0.532191	1.40002
	Psmb4			Il3ra					present in the list	Rab5b	0.513763	0.390378	0.371209	0.284303	0.45726	0.756628	0.476117	0.229164	0.536347	0.100464	0.575146	0.341117	0.277573	0.138152	0.413374	0.261467	0.141173	0.514263	0	0.377382	0.756628
	Pspc1			Il4					present in the list	Rab6a	2.54082	2.06629	4.39566	6.03341	1.74943	9.25438	1.82823	0.501732	7.16863	1.49747	3.01995	1.29768	3.09778	1.53152	1.24989	0.461871	1.42412	3.74979	0.0801914	1.09562	9.25438
	Pstpip1			Il4i1	present in the list					Sema3g	0.0522411	0.00448876	0	0.000748254	0.290518	0.000837678	0.242449	0.00786212	0.00313575	0	0	0.101588	0.013434	0	0	0	0	0	0	0	0.290518
	Ptafr			Il4i1b		present in the listi	present in the list		present in the list	Rab7b	0	0.0743198	0	0	0	0.000841362	0.00443282	0.615646	0.00680989	0.338305	0.00440093	0	0.334572	0.0589623	0.0961783	0.375721	0	0.0207803	0	0.0719436	0.615646
	Ptgdr			Il4ra					present in the list	Rab8b	0.00308074	0.0622842	0.202612	0.0699625	0.125963	0.149524	0.183747	0.656116	0.0911752	0.0155126	0.383474	0.18429	0.0103553	0.303315	0.179448	0.384088	0.0552553	0.0358076	0	0.0841919	0.656116
	Ptgds			Il5					present in the list	Rabgap1l	0.25684	0.215992	0.860776	0.391928	0.0842058	1.07498	0.103039	0.0828077	1.00619	0.437002	0.449139	0.0762569	0.242619	0	0.0367471	0.0785239	0	0.577913	0	0.250351	1.07498
	Ptger4			Il5ra		present in the listi		present in the list	present in the list	Rabgef1	0.102482	0.091507	0.183139	0.0377673	0.134327	0.158386	0.160535	0.114752	0.101949	0	0.0990412	0.117105	0.227002	0	0.0401763	0.124174	0.184571	0.0581279	0.0194862	0.112641	0.227002
	Ptgs2os			Il6	present in the list					Prrxl1	0	0	0	0	0	0.0007541	0	0.0037157	0	0	0	0	0	0	0	0	0	0	0	0.176998	0.176998
	Ptk2			Il6ra					present in the list	Wdfy4	0	0.00124891	0	0	0	0.00181392	0	0.186749	0.00281598	0	0	0	0	0	0	0.226872	0	0	0	0	0.226872
	Ptk2b			Il6st	present in the list				present in the list	Rac1	3.38551	2.93568	2.57143	2.08943	3.80471	2.33574	4.87262	4.36248	2.04709	2.52114	3.23512	5.09526	6.81517	4.76817	2.82964	4.98958	2.70677	1.77059	0.0779642	4.42835	6.81517
	Ptk6			Il7	present in the list				present in the list	2610528A11Rik	0	0.00426337	0	0	0	0.00206964	0.00613812	0.129052	0.00315944	0	0	0	0	0.0422411	0.0203028	0.183419	0	0	0	0	0.183419
	Ptpn2			Il7r		present in the listi		present in the list	present in the list	Ptgdr	0	0	0	0.0261484	0	0.00299293	0	0	0.0178669	0	0	0	0	0	0.164918	0	0	0	0	0	0.164918
	Ptpn6			Il9					present in the list	Raf1	0.72496	0.522006	0.306176	0.440962	0.634451	0.615392	0.623932	0.363034	0.769219	0.346239	1.28762	0.607313	0.993184	0.0814651	0.480833	0.317328	1.153	0.443474	0	0.385581	1.28762
	Ptpn22			Il9r		present in the listi			present in the list	Rap1a	1.81995	1.29198	1.06892	1.14994	2.09006	0.810956	2.34318	2.64192	1.00441	2.72173	1.79926	2.436	11.9241	3.32919	1.95581	2.79729	1.12723	0.982471	0.1062	0.90133	11.9241
	Ptprc			Il10	present in the list					Otx2	0	0.0031213	0	0	0	0	0	0	0	0.0202518	0	0	0	0	0	0	0	0	0	0.0534274	0.0534274
	Ptprd			Il11ra1		present in the listi			present in the list	Rapgef1	0.129681	0.223213	0.296058	0.0521445	0.392681	0.361915	0.402375	0.213787	0.317155	0.060955	0.461161	0.350843	0.529199	0	0.170245	0.374142	0.106218	0.2027	0	0.788592	0.788592
	Ptprj			Il12a		present in the listi			present in the list	Rara	0.139908	0.165653	0.376968	0.13494	0.248755	0.133643	0.220527	0.0520634	0.116719	0	0.0626681	0.214927	0.0104518	0.16293	0.17857	0.00623702	0.0322491	0	0	0.0374637	0.376968
	Ptprs			Il12b	present in the list	present in the listi	present in the list	present in the list	present in the list	Rarres2	0.232979	0.260776	0.17847	0.0940555	0.0582894	0.00738274	0.860386	0.0194048	0.0149124	1.23301	0.0278486	0.860932	0	0.267094	3.41271	0.0171147	0	0	0	13.0691	13.0691
	Ptx3			Il12rb1		present in the listi	present in the list		present in the list	Ang	0.075694	0.00330843	0	0	0.00929021	0.0025778	0.00269091	0.648906	0.0062048	0	0	0.0140112	0	1.00867	0.0341983	0.640782	0	0	0	0.0618484	1.00867
	Pum1			Il13		present in the listi	present in the list		present in the list	Rnase6	0	0	0	0	0.00264243	0.00248478	0.000897185	0.0452074	0	0	0	0	0	0	0	0.0274866	0	0	0	0	0.0452074
	Pum2			Il13ra2		present in the listi	present in the list		present in the list	Ang2	0	0.00314087	0	0	0	0	0	0.00382668	0	0	0	0	0	0	0	0	0	0	0	0	0.00382668
	Pvr			Il15		present in the listi	present in the list	present in the list	present in the list	Rasgrp1	0.173806	0.220723	0.45863	0.285339	0.00778707	1.00961	0.00592976	0.0666409	0.387253	0.0366824	0.0481988	0.0108139	0	0	0	0.0182912	0	0.0781103	0	0.843667	1.00961
	Pvrig			Il15ra					present in the list	Rassf2	0.0625587	0.458562	0	0.134165	0.334457	0.0233947	0.215923	0.430025	0.12087	0.437773	0.645212	0.300703	0.0977793	0.208056	0.757543	0.43849	0.520238	0.113	0	0.555263	0.757543
	Pycard			Il16					present in the list	Psmb11	0	0	0	0	0.00260528	0.00279509	0.00890374	0	0.00392209	0	0	0	0	0	0	0	0	0	0	0	0.00890374
	Rab7b			Il17a				present in the list	present in the list	Rb1	0.20591	0.514958	0.195729	0.0489463	0.11717	0.221473	0.129533	0.183004	0.18111	0.0954667	0.200743	0.174007	0.138208	0.264382	0.0140098	0.239769	0.267988	0.276391	1.2444	0.230945	1.2444
	Rab11fip2			Il17b					present in the list	Cebpe	0	0	0	0	0.00457116	0	0	0	0	0	0	0.00260468	0	0	0	0	0	0	0	0	0.00457116
	Rab11fip5			Il17c		present in the listi			present in the list	Rbck1	0.580145	0.396314	0.646176	0.572559	0.640147	0.514861	0.612392	0.553438	0.581302	0.367436	0.385434	0.583646	0.969352	0.254328	0.474445	0.584882	0.633335	0.490386	0	0.515402	0.969352
	Rab12			Il17d		present in the listi		present in the list	present in the list	Il25	0	0.00471396	0	0	0	0	0	0	0	0	0	0	0	0	0	0	0	0	0	0	0.00471396
	Rab17			Il17f					present in the list	Rbm15	0.0176651	0.223608	0	0.0395745	0.177511	0.153748	0.206664	0.175614	0.0973668	0.149085	0.146847	0.330789	0.140527	0	0.180752	0.394694	0.39393	0.15076	0	0.160269	0.394694
	Rab20			Il17ra				present in the list		Ltb4r2	0	0	0	0	0	0.0013802	0.00111147	0	0.00491342	0	0	0.00203154	0	0	0	0	0	0	0	0	0.00491342
	Rab27a			Il17rc				present in the list		Ltb4r1	0.0038396	0	0	0	0.0066668	0.00994255	0	0.00337176	0.0178347	0	0	0.00590941	0	0	0	0	0	0	0	0	0.0178347
	Rab29			Il18		present in the listi			present in the list	Ripk3	0	0	0	0	0.0131215	0.00240019	0.0476824	0.106871	0.00401098	0	0	0.12831	0	0	0.132234	0.0834235	0	0	0	0	0.132234
	Rab43			Il18bp					present in the list	Rbp1	1.36998	0.857784	0.204852	0.147659	1.39355	0.0805859	1.39839	0.037675	0.0922968	0.889261	0.232002	2.03009	0	0.347996	10.5471	0.0898134	0.0962788	0	0	1.23171	10.5471
	Rabgef1			Il18r1		present in the listi		present in the list	present in the list	Rbpj	0.181733	0.203776	0	0.000748254	0.135514	0.10785	0.216725	0.413161	0.0997096	0.0401288	0.256492	0.224579	0.197679	0	0.207204	0.402729	0.096598	0.118759	0	0.279908	0.413161
	Rac2			Il18rap		present in the listi			present in the list	Rc3h1	0.20013	0.257705	0.146224	0.0741873	0.284557	0.243431	0.374303	0.211455	0.200055	0.109681	0.308867	0.264445	0.239154	0.757333	0.268042	0.132393	0.604804	0.364525	0	0.306514	0.757333
	Raet1a			Il20		present in the listi			present in the list	Rc3h2	0.445426	0.307609	0.290473	0.220185	0.274855	0.594447	0.262888	0.246349	0.475364	0.456399	0.39974	0.310938	0.358252	0	0.465139	0.180059	0.242118	0.452712	0	0.273852	0.594447
	Raet1b			Il20rb		present in the listi			present in the list	Phf11a	0	0	0	0	0.00664485	0	0.0126222	0.0030685	0	0	0	0	0	0	0	0	0	0	0	0	0.0126222
	Raet1c			Il21					present in the list	Arl11	0	0	0	0	0.0023442	0.00102162	0.00168733	0.528957	0.0049587	0	0	0	0	0.954914	0	0.308863	0	0	0	0	0.954914
	Raet1d			Il23a		present in the listi		present in the list	present in the list	Reg3b	0	0.0102303	0	0	0	0	0	0	0	0	0.0045823	0	0	0	0	0	0	0	0	0	0.0102303
	Raet1e			Il23r		present in the listi	present in the list	present in the list	present in the list	Rel	0.162198	0.066798	0.0356504	0	0.21405	0.04113	0.215227	1.28616	0.0181506	0.040085	0.0956518	0.210552	0.353832	0.0945251	0.0277395	1.30753	0	0.0207803	0	0.0147563	1.30753
	Rag1			Il25		present in the listi	present in the list	present in the list	present in the list	Relb	0.0721649	0.104085	0	0.105267	0.441778	0.0315299	0.244274	0.37712	0.0849082	0.0672993	0.0762455	0.212505	0.0266059	0	0.188036	0.253226	0	0.112453	0	0.0486204	0.441778
	Rag2			Il27	present in the list					Reln	0.286912	0.213217	0	0.11511	0.00960663	0.387611	0.011954	0.120366	0.775949	0.285525	0.0590762	0.0154201	0.0304377	0	0.0109991	0.0162269	0	22.8022	0.0236911	0.0506774	22.8022
	Rap1a			Il27ra		present in the listi	present in the list		present in the list	Defb30	0	0	0	0	0	0	0	0.00284951	0	0	0	0	0	0	0	0	0	0	0	0.134736	0.134736
	Rapgef1			Il31					present in the list	Rest	0.056623	0.440617	0	0.101947	0.632387	0.00863542	0.731592	0.41154	0.0121162	0.0373115	0.376341	0.687864	0.189913	0.392588	0.852371	0.40051	0	0	0	0.68747	0.852371
	Rara			Il31ra	present in the list	present in the listi	present in the list		present in the list	Ptk2b	0.292232	0.0023584	0.405085	0.795403	0.0135342	0.9078	0.0122873	0.272913	0.334211	0	0	0	0	0	0.00806153	0.281852	0	0.0219677	0	0.0274933	0.9078
	Rarres2			Il33					present in the list	Gnrh1	0	0	0	0	0.00680932	0.00150318	0.00320718	0	0	0	0	0.00449965	0	0	0	0	0	0	0	0	0.00680932
	Rasgrp1			Il34		present in the listi			present in the list	Rgcc	2.54327	3.77787	0.61926	0.471661	3.95769	0.175653	2.96161	0.0749609	0.375469	5.31613	6.1803	2.29632	0.566812	0.899705	0.203924	0.0445298	0.078794	0.026161	0	2.91048	6.1803
	Rbck1			Il36a	present in the list				present in the list	Egr3	0	0.0105845	0	0	0.00469234	0.000739984	0.00942392	0.0221962	0.00220026	0	0	0.00716902	0	0	0	0.0898412	0	0	0	0	0.0898412
	Rbm14			Il36b				present in the list	present in the list	Rhbdd3	0.195585	0.189597	0.158333	0.143674	0.0661639	0.143088	0.0900514	0.113324	0.144007	0.456566	0.159248	0.0956566	0.324664	0.576568	0.108801	0.190709	0.137749	0.182171	0	0.13475	0.576568
	Rbpj			Il36g					present in the list	Dmtn	0.617083	0.0514228	1.20032	1.52714	0.0245753	1.60204	0.0319269	0.021996	1.60763	0.0067506	0	0.0128593	0.0122751	0	0.123515	0	0	1.17198	0.074136	0.0605266	1.60763
	Rc3h1			Il36rn	present in the list				present in the list	Rhoa	2.66398	3.77351	2.58604	1.80552	5.65722	1.66465	5.71641	4.62673	1.50217	4.27769	3.40569	5.68376	6.59914	5.08592	4.86296	5.66628	2.10587	1.36848	1.97035	1.89101	6.59914
	Rc3h2			Ilrun	present in the list				present in the list	Rhog	0.18467	0.200041	0.266902	0.0771822	0.415964	0.0176341	0.464995	1.23748	0.0340667	0.193449	0.15545	0.467732	1.59641	1.09351	0.29708	1.26179	0.0355897	0	0	0.0487684	1.59641
	Reg1			Impdh1		present in the listi			present in the list	Rif1	0.119401	0.163037	0	0.0111103	0.16001	0.077134	0.192263	0.181763	0.0887176	0.51913	0.463233	0.316531	0.0466512	0	0.180868	0.277517	0.238815	0.144977	0	0.555879	0.555879
	Reg2			Impdh2				present in the list	present in the list	Ripk1	0.0313928	0.208518	0	0.00224476	0.380827	0.021949	0.391892	0.265328	0.0331261	0.0410484	0.057995	0.363803	0.0670574	0.12776	0.266142	0.186649	0.121477	0.0361568	0	0.169045	0.391892
	Reg3a			Inava		present in the listi	present in the list		present in the list	Ripk2	0.0577571	0.0489368	0.130331	0.0277051	0.0946569	0.0405994	0.0952534	0.102236	0.023433	0.00965279	0.00966957	0.0929946	0.0308755	0.0991434	0.0740979	0.0823302	0	0.102798	0.0217174	0.0162595	0.130331
	Reg3b			Inhba		present in the listi	present in the list		present in the list	Rnf135	0	0.0388754	0.124468	0.00514552	0.0853944	0.0019636	0.0612762	0.191849	0.00761695	0	0.0748101	0.0437943	0.592768	0	0.0526923	0.266748	0	0.0327099	0	0.0316061	0.592768
	Reg3d			Inpp4b		present in the listi	present in the list		present in the list	Rnf166	0.0619305	0.237247	0.281998	0.122477	0.238633	0.126568	0.328455	0.447648	0.158293	0.121986	0.209183	0.300134	0.358243	0.418747	0.238976	0.314065	0.275643	0.248084	0	0.266958	0.447648
	Reg3g			Inpp5d	present in the list	present in the listi			present in the list	Gpr183	0	0	0	0	0.00164421	0.000848179	0	0.433351	0	0	0	0	0	0	0	0.72181	0	0	0	0	0.72181
	Rel			Inppl1		present in the listi	present in the list		present in the list	Rnf187	3.90448	1.58963	3.40809	6.14449	1.4929	3.97019	1.81496	1.25215	4.35972	1.84665	2.92994	2.14428	1.78382	0.602186	1.8481	1.93117	4.4505	5.91118	1.2444	1.29721	6.14449
	Rela			Ipo7		present in the listi	present in the list		present in the list	Rnf19b	0.435815	0.0550938	0.451848	0.120029	0.047129	0.471483	0.103175	0.241626	0.322243	0.0147194	0.182799	0.0662341	0.0145742	0.128758	0.0492532	0.433	0.0633906	0.0884448	0	0.0745003	0.471483
	Relb			Irag2		present in the listi			present in the list	Rnf31	0.0961647	0.114527	0.0980142	0.0438496	0.0635126	0.0568068	0.0813672	0.070156	0.0712712	0.0393267	0.00435105	0.0954268	0.0211268	0.0814651	0.211052	0.140912	0.0855227	0	0	0.110163	0.211052
	Rfpl4b			Irak1		present in the listi	present in the list	present in the list	present in the list	Casp4	0	0.00575616	0	0.000748254	0.0484195	0	0.0229251	0.265685	0	0	0	0.0536372	0	0	0.0170637	0.357914	0	0	0	0	0.357914
	Rftn1			Irak1bp1				present in the list		Casp12	0	0	0	0	0.0172472	0	0.0168328	0.00344579	0	0	0	0.0187272	0	0.0422411	0.0509155	0	0	0	0	0.0879102	0.0879102
	Rgcc			Irak2					present in the list	Rnf41	0.309811	0.383435	0.630072	1.19228	0.186823	0.849365	0.268805	0.251372	0.819023	0.106671	0.333579	0.194081	0.490721	0.0589623	0.308797	0.243763	1.05305	0.507466	0	0.256565	1.19228
	Rif1			Irak3	present in the list					Cntn5	0.169144	0.0116951	0	0.170838	0	0.390561	0.00353522	0.00142846	0.727889	0	0	0	0.00622634	0	0	0.0198332	0.0807103	0.29536	0	0	0.727889
	Riok3			Irak4		present in the listi			present in the list	Romo1	3.80832	3.99715	3.62287	6.33129	2.34258	4.53454	2.61722	2.4372	4.69909	4.40939	3.00401	2.77604	2.75229	3.34786	4.08093	2.06571	2.88993	3.61302	1.58768	3.81662	6.33129
	Ripk2			Ireb2					present in the list	Ror2	0	0.0278351	0	0	0.0052434	0.00784792	0.0126672	0	0.0102127	0	0.00435105	0.0125572	0	0	0.00777975	0.0129538	0	0	0	0.0121146	0.0278351
	Ripk3			Irf1		present in the listi		present in the list	present in the list	Rora	0.353319	0.825071	0.142743	0.303941	0.434353	0.243745	0.61561	0.108085	0.488059	0.163966	0.299419	0.371943	0.00332249	0	0.727072	0.0434145	0.119793	0.423969	0	1.11064	1.11064
	Rnase2a			Irf2					present in the list	Rpa1	0.36111	0.403269	0.465268	0.251616	0.147695	0.10823	0.162453	0.17106	0.118251	0.318407	0.314404	0.451084	0.0470151	0.236156	0.17148	0.61536	0.0435912	0.240259	0	0.592403	0.61536
	Rnase2b			Irf2bp2	present in the list	present in the listi	present in the list		present in the list	Rpl13a	32.7336	21.7839	18.4414	22.0889	50.9364	20.1604	46.0928	49.9921	23.2195	25.3774	31.216	48.295	30.1398	69.6173	36.5807	47.3819	36.8867	30.4192	13.1801	13.2936	69.6173
	Rnase6			Irf3					present in the list	Rpl22	8.4115	4.9398	4.46701	5.64122	12.7946	3.97236	11.4272	13.1783	4.88768	6.69727	6.61595	12.4517	7.07264	15.5045	9.16228	11.514	10.5498	5.42637	5.64238	5.42479	15.5045
	Rnf8			Irf4				present in the list		Acp5	0.0482663	0	0	0.064274	0.115598	0.0034146	0.0759415	0.245971	0	0	0	0.0596355	0	0	0.166717	0.249545	0	0	0	0	0.249545
	Rnf19b			Irf5		present in the listi	present in the list		present in the list	Zfp809	0	0.0446661	0	0.007849	0.0297332	0.031061	0.0554634	0.0272628	0.0450454	0	0	0.0143735	0.0152658	0.0788345	0.0160667	0	0	0.0499115	0	0.0242292	0.0788345
	Rnf31			Irf6		present in the listi	present in the list		present in the list	Rpl39	25.1712	17.6506	15.1395	22.4432	29.6002	18.4737	28.4864	40.6461	19.1964	23.2325	23.7874	33.6448	25.0507	49.9549	33.3095	38.9695	23.3476	23.6333	7.6835	8.58096	49.9549
	Rnf39			Irf7					present in the list	Rps17	19.8827	12.9094	16.4637	14.9426	27.0811	12.4642	23.6783	23.238	15.2151	14.4383	20.5689	28.4388	18.2668	29.9052	20.3311	23.8151	20.6223	16.7742	3.85414	11.4499	29.9052
	Rnf125			Irf8	present in the list	present in the listi	present in the list	present in the list	present in the list	Rps19	34.3233	20.5277	20.1946	20.2499	40.8429	18.7953	38.0588	49.2403	22.2217	22.2554	30.6916	44.977	24.8152	54.0966	29.2554	50.5305	34.7581	28.9289	16.7739	14.3113	54.0966
	Rnf135			Irf9					present in the list	Rps24	30.8371	16.5076	17.3858	22.6307	37.4378	18.8834	32.4219	43.5998	20.971	20.2249	23.3253	38.7072	25.4746	53.4198	24.7956	43.437	29.7801	25.4792	11.5094	11.0774	53.4198
	Rnf166			Irgm1		present in the listi			present in the list	Rps3	20.3934	11.4263	11.787	14.3746	26.8619	10.5273	24.4637	28.314	14.0268	15.337	17.2197	28.8423	17.9821	37.2478	19.7559	28.4343	22.4542	21.85	3.86808	8.87675	37.2478
	Rnf168			Irgm2		present in the listi			present in the list	Rps6	17.4052	7.78558	10.4243	11.2484	25.0408	8.14272	22.8518	27.3579	10.9607	9.385	16.1372	26.4481	16.7871	36.2174	16.7481	27.8759	15.7253	20.4611	6.06897	7.80005	36.2174
	Rnf187			Irs2	present in the list					Robo3	0	0	0	0.024396	0.00161554	0.0701163	0	0	0.0333402	0	0	0	0	0	0	0	0	0	0	0	0.0701163
	Romo1			Isg15		present in the listi			present in the list	Rps6ka3	0.090771	0.186252	0.47783	0.219898	0.394336	0.315769	0.382043	0.19678	0.187662	0.0843413	0.16499	0.374574	0.0025957	0.210013	0.169699	0.168234	0	0.125605	0	0.218116	0.47783
	Rora			Isg20		present in the listi	present in the list		present in the list	Rps6kb1	0.525733	0.407666	0.38504	0.316813	0.422386	0.600522	0.508036	0.320757	0.595921	0.481525	0.910713	0.654888	0.313839	0.27602	0.564112	0.529498	0.556078	0.994115	0	0.310544	0.994115
	Rorc			Israa		present in the listi	present in the list		present in the list	Crtam	0	0	0	0	0	0	0	0	0	0	0	0	0.0149117	0	0	0.0198332	0	0	0	0	0.0198332
	Rpl13a			Itch					present in the list	Rras	0.317195	0.157227	0	0.0588664	1.28372	0.0372196	1.73371	0.094075	0.0189404	0.134801	0.0133185	1.04225	0.314813	0	0.724634	0.0594069	0.103623	0.0276881	0.0217174	0.0171622	1.73371
	Rpl30			Itfg2					present in the list	Rrs1	0.43552	0.632637	0.325173	0.632436	0.333949	0.209568	0.290367	0.330061	0.400257	0.334596	1.12163	0.308828	0.41108	0.186012	0.172784	0.655237	0.423285	0.18233	0	0.299644	1.12163
	Rpl39			Itga1					present in the list	Rtkn2	0.111858	0.00304235	0	0	0.00140902	0.0184778	0.0090411	0	0.0101855	0	0.24174	0.0391512	0.0714997	0	0.0161143	0.0755734	0	0	0	0.0623045	0.24174
	Rps3			Itga2		present in the listi		present in the list	present in the list	Rtn4	3.50195	1.87947	2.64376	5.05547	1.78727	4.44021	2.15921	2.34418	4.21313	1.94249	1.9873	1.8545	6.14205	0.950333	2.5059	1.85553	7.99561	3.69533	0.065402	2.85665	7.99561
	Rps6			Itga4	present in the list					Rtn4rl1	0.233856	0.0050888	0.145632	0.0633073	0.014565	0.41164	0.170073	0.278555	0.288291	0	0.00440093	0.15618	0	0.0688629	0.343675	0.213463	0	0	0	0	0.41164
	Rps6ka3			Itga6					present in the list	Mpzl2	0	0	0	0	0.00126175	0	0	0	0	0	0	0	0	0	0.410675	0	0	0	0	0	0.410675
	Rps6kb1			Itga9	present in the list					Ryk	0.110055	0.535124	0	0.191363	0.256008	0.191407	0.445304	0.0620962	0.208638	0.08977	0.639567	0.369532	0.103687	0	0.359777	0.0797818	0.636431	0.0984551	0.0273694	0.371768	0.639567
	Rps19			Itgad	present in the list				present in the list	S1pr1	0.676674	2.42704	0.248676	0.330098	1.27398	0.037157	1.07245	0.536036	0.0339689	0.778392	0.570111	0.871835	0.0181107	0	0.0550992	0.281962	0.0954904	0	0	0.529434	2.42704
	Rsad2			Itgal				present in the list		S1pr3	0.121839	0.115895	0	0.0141891	0.0456364	0.0228809	1.03799	0.00975306	0.0248249	0	0.0375872	0.718705	0	0	2.07841	0	0	0	0	0.90275	2.07841
	Rtn4			Itgam					present in the list	Samd9l	0.0371782	0.0174222	0	0.000748254	0.132214	0.0183145	0.1267	0.00716696	0.00912148	0.0974944	0.00516505	0.100696	0.00332249	0	0.170059	0	0	0	0	0.0533059	0.170059
	S100a8			Itgav		present in the listi	present in the list		present in the list	Samhd1	0.0412878	0.0734363	0	0.112325	0.208786	0.0982719	0.169819	0.340874	0.0769771	0.399864	0.235092	0.213475	0.0156959	0.803963	0.106682	0.148654	0.147931	0.174253	0	0.125557	0.803963
	S100a9			Itgax		present in the listi			present in the list	Pou2af1	0	0	0	0	0.0109383	0	0.00670064	0	0	0	0	0.0191026	0	0	0	0	0	0	0	0	0.0191026
	S100a14			Itgb1		present in the listi	present in the list		present in the list	Sarm1	0	0.0330026	0.260008	0.05663	0.00119536	0.246744	0.0104439	0	0.175828	0	0.1353	0.0266863	0.242845	0	0.00903489	0.0198513	0.343989	0.454521	0	0.0109057	0.454521
	Sac3d1			Itgb2					present in the list	Sart3	0.078847	0.0755336	0	0.0505456	0.0955281	0.0895202	0.112299	0.176989	0.120074	0.146562	0.230038	0.126494	0.0460706	0	0.150412	0.128655	0.165921	0	1.42288	0.502408	1.42288
	Samhd1			Itgb2l	present in the list				present in the list	Sbds	0.784518	0.70486	0.346354	0.191888	0.776817	0.321951	0.7955	0.429025	0.302682	0.691351	0.716136	0.665818	0.623321	0.578704	0.690415	0.352746	0.280888	0.501314	0.0217174	0.42473	0.7955
	Samsn1			Itgb3		present in the listi			present in the list	Scap	0.526965	0.57788	0.381334	0.394828	0.17631	0.35338	0.170074	0.151882	0.322061	0.081196	0.296384	0.16312	0.292313	0	0.251313	0.0617778	0.0417564	0.104878	0	0.71191	0.71191
	Sarm1			Itgb6	present in the list					Scn1b	0.153348	0.0408672	0.349419	0.504225	0.133743	1.45211	0.0845516	0.352823	0.886906	0.0366824	0.0604183	0.108372	0.0043797	0	0.402853	0.136987	0	0.66659	0	0.111355	1.45211
	Sash3			Itgb7				present in the list		Sdc1	0	0.00663617	0	0.117246	0.05189	0.0223721	0.0687919	0	0.0630946	0.0120039	0.0710589	0.0415033	0	0	0.15282	0.00666395	0.0728556	0.412218	0	0.052185	0.412218
	Sbno2			Itgb8					present in the list	Sdc4	0.272745	3.66984	0	0	0.0955418	0.0136538	0.110602	1.64714	0.0231598	2.68537	0.309254	0.0917556	0.0070276	0.436453	0.69457	0.66991	0	0.0321398	0.0273694	1.34331	3.66984
	Scap			Itk		present in the listi	present in the list		present in the list	Sdhaf4	1.36866	1.11554	1.24794	1.20021	0.667979	1.32558	0.720241	0.658507	1.43803	0.635709	0.800887	0.570028	1.45619	0.573083	0.758306	0.696778	0.72143	1.19198	0	2.10282	2.10282
	Scimp			Itm2a		present in the listi	present in the list		present in the list	Sec14l1	1.10782	0.806843	1.02394	0.697257	0.736615	0.933653	0.686486	0.52203	0.661408	1.42043	0.473519	0.551918	0.182192	0.0679643	0.475221	0.459964	0.337224	0.382125	1.29046	1.14782	1.42043
	Scnn1b			Itpkb					present in the list	Selplg	0.00106666	0.00804449	0	0	0.0699239	0.00471861	0.0364432	1.49809	0.00182892	0	0.0113978	0.0194716	0	1.16476	0	2.96014	0	0	0	0	2.96014
	Sdhaf4			Jag1	present in the list					Sema3a	0.0707649	0	0	0.275786	0	0.136889	0.00473019	0.0174921	0.107977	0	0.0239436	0.0157524	0	0	0.225796	0	0.0341013	0	0	0	0.275786
	Sec14l1			Jag2	present in the list					Sema3b	0	0.112881	0	0	0.00810044	0.0498192	0.00536512	0.00988404	0.042434	0.257191	0.00804816	0	0	0	0.0407643	0	0	0.0434675	0	0.0994829	0.257191
	Sectm1a			Jagn1	present in the list					Sema3d	0.0755829	0.00134626	0.121936	0	0	0.0155303	0.00141361	0	0.00569289	0	0.328031	0	0.222384	0	0.161105	0	0	0	0	0	0.328031
	Sectm1b			Jak2	present in the list					Sema3e	0.24445	0.00516767	0.0632183	0.111904	0.00175755	0.182021	0.00151694	0.00142846	0.116474	0	0.0203626	0	0.0668317	0	0.00806153	0	0	0	0	0.199912	0.24445
	Selenos			Jak3	present in the list					Sema3f	0	0.00151562	0	0.00443483	0.0114128	0.0585179	0.00737159	0.00655344	0.039948	0	0.0160821	0	0	0	0.104652	0	0	0	0	0.026898	0.104652
	Sema4a			Jam2	present in the list	present in the listi			present in the list	Sema4a	0.0648248	0.125186	0.143312	0.0931074	0.00391417	0.114931	0.0123464	0.0323014	0.105011	0	0.0442043	0.0199411	0.152104	0	0.104572	0.0470057	0.275918	0.127847	0	0	0.275918
	Sema7a			Jam3	present in the list					Sema4b	0.0500338	0.320132	0.13574	0.0569312	0.00599121	0.129301	0.0188059	0.0727163	0.0724175	0.344275	0.0933164	0.0163232	0	0	0.00966565	0.167219	0.906852	0.185447	0	0.0477577	0.906852
	Serinc3			Jaml	present in the list					Sema4c	0.228862	0.0118902	0	0.306648	0.305858	0.0972149	0.489069	0.279584	0.0712339	0	0.244609	0.347232	0.120564	0	0.44145	0.308691	0.372886	0.107063	0.0321172	0.0115704	0.489069
	Serinc5			Jarid2	present in the list					Sema4d	0.0707649	0.113679	0	0	0.00526974	0.0236598	0.013155	0.503783	0.0175492	0	0.139122	0.00397389	0.833843	0.176753	0	0.317932	0	0.0588716	0	0.020626	0.833843
	Serpina3g			Jchain	present in the list					Sema4f	0.187009	0.00727029	0.421946	0.349635	0.00152323	0.358298	0.00284624	0	0.224126	0.147676	0.0483969	0	0.0712258	0	0	0.0142974	0	0.0378599	0	0.0188973	0.421946
	Serpinb1a			Jmjd6	present in the list					Sema6c	0.262718	0.038907	0.149258	0.553387	0.018359	0.258048	0.0338824	0.0492766	0.377655	0	0.0997548	0.0479342	0	0	0.143544	0.0096584	0.241355	0.222535	0	0	0.553387
	Serpinb9			Jun	present in the list					Sema6d	0.835306	1.45765	0.338392	0.0307748	1.52288	0.390204	2.70807	0.090627	0.272737	0.178376	1.12511	2.07623	0.563488	0.538622	1.41743	0.16878	0.235124	0.086935	0	1.35155	2.70807
	Serpinb9b			Junb	present in the list	present in the listi		present in the list	present in the list	Sema7a	0.393976	0.0319091	0	0.719211	0.693611	0.431411	0.539343	0.011218	0.455336	0	0.091254	0.378212	0.236917	0.396574	0	0.0868718	0.35229	0.0321398	0.0194862	0	0.719211
	Serpinb9c			Jund				present in the list		C2cd4b	0	0.0510966	0	0.0582642	0.0011285	0.0429957	0.00186077	0	0.0284618	0	0	0.00623697	0	0	0.00506766	0	0.053734	0	0	0.428174	0.428174
	Serpinb9d			Kars		present in the listi	present in the list		present in the list	Serinc3	0.971772	0.673324	0.860523	0.355514	2.09004	0.843134	2.56993	6.82603	0.471708	1.03118	0.348144	2.27295	0.350248	5.9172	3.25787	7.73954	0.335024	0.58741	2.54351	1.40576	7.73954
	Serpinb9e			Kat2a		present in the listi	present in the list		present in the list	Serinc5	0.0684094	0.0998645	0.128929	0.163304	0.281327	0.11401	0.270878	0.0414523	0.113561	0.438412	0.640582	0.256751	0.88618	0	0.20968	0.0386871	0	0.0561426	0	0.168562	0.88618
	Serpinb9f			Kat6a				present in the list		Serpina3n	0	0.306141	0	0	0.00401773	0.010923	0.00140321	0	0.0346239	0.00925112	0.0276017	0.00501266	0.0105414	0	0	0.0166609	0	0.0716236	0	0	0.306141
	Serpinb9g			Kat7		present in the listi	present in the list	present in the list	present in the list	Serpinb1a	0.0439653	0.0420866	0	0	0.00805857	0	0.0119453	0.00541991	0	0.00308371	0.013103	0	0	0	0.311632	0	0	0	0	0.020626	0.311632
	Serpinb9h			Kat8		present in the listi	present in the list	present in the list	present in the list	Serpinb9	0.125212	0.0812648	0	0.0124085	0.109835	0.0155719	0.107487	0.0172925	0.00535432	0	0.013692	0.0542249	0.0035138	0	0.38769	0	0	0.0602526	0	0	0.38769
	Serping1			Kcnab2	present in the list			present in the list	present in the list	Serpine1	0.0578566	0.00645577	0	0.00149651	0.33785	0.00205889	0.320628	0.0494205	0.0150047	0.00308371	0.0172281	0.272534	0	0	0.211404	0	0	0.208776	0	0	0.33785
	Setd2			Kcnn4				present in the list		Serpinf1	0.934422	6.31917	0.415153	0.0203789	0.26362	0.0328214	0.215753	0.301783	0.0331396	5.16484	1.12602	0.0419846	1.5318	1.50886	3.31295	0.441841	0	0.0671822	1.40607	0	6.31917
	Sfpq			Kcnq1		present in the listi	present in the list		present in the list	Serping1	0.0746302	0.108156	0	0.000748254	0.000813463	0.00205503	0.0998452	0	0.014162	0.0733649	0.00988013	0.0811558	0	0	1.82553	0.0159565	0.0341013	0.0617749	0	0.561266	1.82553
	Sftpd			Kcp		present in the listi	present in the list		present in the list	Rab27a	0	0.00257185	0	0	0.00347377	0.0159616	0.015996	0.170231	0.0291176	0	0	0.0254615	0	0	0.0090019	0.158335	0	0	0	0.026898	0.170231
	Sh2b2			Kdelr1					present in the list	Setd1a	0.164621	0.0897836	0.145632	0.0502561	0.107926	0.110786	0.154226	0.155703	0.0974909	0.040085	0.188326	0.153599	0.0443888	0	0.124211	0.138665	0.132009	0.123805	0	0.219976	0.219976
	Sh2d1a			Kdm1a		present in the listi	present in the list		present in the list	Setd2	0.120886	0.236771	0.154322	0.266294	0.266405	0.363675	0.407255	0.16283	0.372527	0.0948773	0.605277	0.367273	0.233332	0.496637	0.240689	0.483363	0.362896	0.345014	0	0.994033	0.994033
	Sh2d1b1			Kdm5d					present in the list	Cd109	0	0.0113514	0	0	0.0670236	0.00486535	0.0207587	0	0.0106243	0.0123348	0	0.0203065	0	0	0.0392797	0.0264971	0	0	0	1.15395	1.15395
	Sh2d1b2			Kdr		present in the listi	present in the list		present in the list	Sfpq	1.76124	1.28226	1.802	1.60768	1.7745	1.22566	1.8954	1.89723	1.80247	0.913571	3.89434	2.19746	2.16089	1.89029	2.00414	2.35013	4.74258	1.59587	1.2841	1.37719	4.74258
	Shb			Khdrbs1					present in the list	Sfrp1	0.0569295	0.673992	0	0	0	0.105434	0.00754869	0.00983885	0.182815	0.654264	0.64788	0.00272586	0.0043797	0	1.57624	0.0240059	0.523844	0.315328	0	4.65016	4.65016
	Shfl			Kif5b					present in the list	Sfrp2	0.17407	0.0274108	0	0.184683	0.0321271	0.0579585	0.594954	0	0.124051	0.00308371	0.202719	0.504391	0	0	0.975317	0	0.586743	0.0356743	0	0	0.975317
	Shld1			Kif16b					present in the list	Sfxn1	0.749448	2.30078	0.522796	0.922673	0.293328	1.30646	0.582971	0.637631	1.67921	1.27117	1.91239	0.693412	0.214792	0.54259	0.741211	0.833493	0.67633	0.582009	0.773036	1.64744	2.30078
	Shld2			Kirrel3					present in the list	Sgpl1	0.126974	0.651084	0.119904	0.000748254	0.0580385	0.103727	0.107769	1.2495	0.0826548	0.335703	0.19494	0.0786121	0.521464	0	0.329762	0.775788	0.0292644	0.143732	0	0.548004	1.2495
	Shld3			Kit		present in the listi			present in the list	Sh2b2	0.0693828	0.0429136	0.187924	0.0711728	0.0162532	0.0590398	0.032674	0.249236	0.197012	0	0.00909673	0.0249949	0	0	0.0497561	0.172224	0.385334	0.0434675	0	0	0.385334
	Shmt2			Kitl					present in the list	Sh2b3	0.479368	0.038295	0.210271	0.158763	0.520522	0.0525607	0.870251	0.453642	0.0962394	0	0.0460502	0.67249	0.179026	0.138152	1.01177	0.539516	0	0.031517	0	0.01589	1.01177
	Siglecg			Klf1		present in the listi			present in the list	Bcl2a1d	0	0.00249782	0	0	0.00134447	0	0.00225357	0.387982	0	0	0	0	0	1.02159	0	0.267315	0	0	0	0	1.02159
	Sin3a			Klf2					present in the list	Bcl2a1a	0	0.00124891	0	0	0.00528486	0	0	0.232211	0	0	0	0	0	0.226122	0	0.426715	0	0	0	0	0.426715
	Sirpa			Klf4		present in the listi			present in the list	Plscr2	0	0.107249	0	0	0.0063978	0	0.00731244	0	0	0.0067506	0	0.0102378	0	0	0.145661	0	0	0	0	0.0590523	0.145661
	Sirt1			Klf10					present in the list	Sh3kbp1	0.218161	0.146206	0.231658	0.230987	0.419508	0.498269	0.485709	0.629775	0.386498	0.117082	0.119241	0.359792	0.0136854	0.142564	0.206044	0.434033	0.541716	0.55819	0	0.0825055	0.629775
	Sit1			Klf11					present in the list	Sh3rf1	0.115929	0.110609	0.242377	0.0899433	0.106095	0.3283	0.150073	0.0270713	0.171698	0.508386	0.271279	0.0999159	0.764113	0	0.04074	0.00666395	0.228279	0	0	0.0419177	0.764113
	Skap1			Klf13		present in the listi			present in the list	Shb	0.0372252	0.00926497	0	0	0.0912482	0.0780249	0.157062	0.0120881	0.0695315	0	0.00916459	0.10591	0.0422136	0	0.0250376	0.0120365	0.304131	0.0848782	0	0.0863252	0.304131
	Skint1			Klhl6	present in the list				present in the list	Shh	0	0	0	0	0	0.0251918	0	0	0.0136721	0	0.0202633	0	0.0695846	0	0	0	0	0	0.0194862	0	0.0695846
	Skint2			Klk5		present in the listi	present in the list		present in the list	Shmt2	0.380777	0.169576	0.131282	0.14005	0.119959	0.0458238	0.191854	0.244865	0.109548	0.629012	0.235643	0.290466	0.291477	0	0.209397	0.394026	0.158743	0.256272	0	0.135627	0.629012
	Skint3			Klk7				present in the list	present in the list	Shpk	0.0528631	0.0237588	0	0.0916826	0.017054	0.0114611	0.0197836	0.0248402	0.0088353	0	0.0242295	0.00432529	0.00924685	0	0.00572498	0	0	0	0	0.0725106	0.0916826
	Skint4			Klrb1b					present in the list	Siae	0.150288	0.0516682	0	0.0540718	0.0181361	0.115969	0.0121238	0.0545307	0.0445686	0	0.0797933	0.0329995	0	0	0.0310235	0.0780255	0.0415669	0.0644176	0	0.079069	0.150288
	Skint5			Klrb1c				present in the list		Sigirr	0.168539	0.0100941	0.204855	0.0207508	0.799154	0.000739984	0.53197	0.0493868	0.00601988	0	0.0145389	0.438299	0	0	0	0.0506887	0	0	0	0.0136027	0.799154
	Skint6			Klrc1		present in the listi	present in the list		present in the list	Sin3a	0.188021	0.164362	0.109668	0.0215193	0.155428	0.092992	0.224584	0.197775	0.0723166	0.259629	0.182868	0.216888	0.027804	0	0.0978425	0.11978	0.161128	0.273217	0	0.698546	0.698546
	Skint7			Klrc2					present in the list	Sipa1l3	0.0845508	0.0498583	0	0.051211	0.0970974	0.141553	0.181775	0.0296082	0.0779712	0	0.0634353	0.108935	0.0035138	0	0.302037	0.0260702	0	0.167455	0	0.276757	0.302037
	Skint8			Klrc3		present in the listi	present in the list	present in the list	present in the list	Sirpa	0.715991	1.82527	0.927828	1.57165	0.667433	1.16511	0.415751	7.07541	0.542418	1.17712	0.627203	0.304104	0.0070276	4.33118	0.130356	4.86335	0	0.733459	0.0384066	0.594693	7.07541
	Skint9			Klrd1		present in the listi			present in the list	Sirt1	0.0605536	0.0943547	0.0716558	0	0.0835761	0.043906	0.0704343	0.0774741	0.0497533	0	0.0612921	0.0825549	0	0	0.0748282	0.0620423	0	0	0	0.128368	0.128368
	Skint10			Klre1		present in the listi			present in the list	1300017J02Rik	0	0	0	0	0	0.00104328	0.001114	0	0	0	0	0	0.0035138	0	0	0	0	0	0.0225327	0.0136027	0.0225327
	Skint11			Klrg1					present in the list	Six4	0	0.00366663	0	0	0.00382951	0.00256104	0.00244608	0.00666948	0.00660537	0	0.0366454	0.00501266	0.00787482	0	0.0395608	0	0.0633906	0	0	0.020626	0.0633906
	Skp2			Klrh1	present in the list	present in the listi			present in the list	Ackr4	0	0.007576	0	0	0	0	0	0	0	0	0	0	0	0	0	0	0	0	0	0.0188973	0.0188973
	Sla			Klri1		present in the listi			present in the list	Skap1	0	0	0	0	0	0.0224443	0	0	0.0112087	0	0.00494007	0	0	0	0	0	0	0	0	0	0.0224443
	Sla2			Klri2					present in the list	Skap2	0.230378	0.2073	0.209859	0.0187767	0.0504463	0.0398876	0.0422644	0.890017	0.0364995	0	0.121911	0.0147551	0.0138293	1.82838	0.0184933	0.89538	0	0.184325	0	0	1.82838
	Slamf1			Klrk1					present in the list	Skil	0.57819	0.31529	0	0.438783	1.27578	0.889016	0.851768	1.26788	0.61319	0.667641	0.789978	0.688835	0.342265	0	0.156694	1.50165	0.513013	0.271045	0.0321172	0.244106	1.50165
	Slamf6			Kmt2a		present in the listi			present in the list	Sla2	0	0.00227556	0	0	0.0165319	0.00177441	0.00172033	0.00391689	0.0072764	0	0.00799099	0.00710034	0	0	0	0	0	0	0	0.0136027	0.0165319
	Slamf7			Kmt2e	present in the list	present in the listi	present in the list	present in the list	present in the list	Slamf1	0	0	0	0	0	0.011536	0.00582986	0.0175715	0.00919404	0	0.0316002	0.00828167	0	0	0	0.0367046	0	0	0	0	0.0367046
	Slamf8			Kmt5b		present in the listi	present in the list		present in the list	Slc15a3	0	0.00810474	0	0	0.00741284	0.0255398	0.0204555	1.17144	0.00516544	0	0.0178253	0.0148209	0.00332357	0.51914	0.00789765	1.0223	0	0	0	0	1.17144
	Slamf9			Kmt5c		present in the listi	present in the list		present in the list	Slc15a4	0.064355	0.102345	0.106424	0.252875	0.102194	0.18718	0.106961	0.384514	0.178322	0.0184034	0.121456	0.118737	0.248264	0.251206	0.0791971	0.463429	0.0355897	0.0654198	0	0.225767	0.463429
	Slc11a1			Kng1		present in the listi			present in the list	Mapkapk3	0.0376313	0.0657582	0	0	0.0113879	0.0133846	0.0151826	0.129063	0	0	0	0.0128102	0	0	0.0168996	0.0891598	0	0	0	0.0741276	0.129063
	Slc15a2			Kng2				present in the list		Hyal3	0.000748914	0.0068424	0	0	0.0252393	0.0046424	0.0155099	0.0170042	0.00606465	0.0067506	0	0.00966047	0.0138293	0	0	0.011515	0	0.0958313	0	0.042451	0.0958313
	Slc15a3			Krt1		present in the listi	present in the list		present in the list	Mst1r	0	0	0	0.0465376	0	0.0420417	0	0	0.0078274	0	0	0	0	0	0.0380355	0	0	0	0	0	0.0465376
	Slc15a4			Krt6a					present in the list	Slc25a38	0.27656	0.308303	0	0.151619	0.165508	0.257364	0.133889	0.0907132	0.214113	0.175066	0.136609	0.135801	0.521659	0	0.22949	0.0922223	0.342515	0.236805	1.50693	0.0502782	1.50693
	Slc22a13			Krt16					present in the list	Slc25a5	5.80605	8.13295	7.02209	3.85731	5.32271	2.16777	6.17554	7.77528	2.95626	12.627	6.69604	7.79627	7.33658	9.80863	6.12153	8.58726	2.46343	2.92018	5.51472	2.45918	12.627
	Slc26a6			Krt75		present in the listi	present in the list		present in the list	Slc26a6	0	0.226898	0	0.0321888	0.0173718	0.0769823	0.0243292	0.00966996	0.0949358	0.365295	0.0464824	0.00353592	0.0311387	0	0.159316	0.0363515	0	0.0713554	0	0.136831	0.365295
	Slc39a10			Krtap5-5					present in the list	Nbeal2	0.00490256	0.0084397	0.0854423	0	0.0691178	0.0194239	0.0688694	0.0374768	0.0162475	0	0	0.0636311	0.0533248	0	0	0.0106371	0	0.0434675	0	0.0457103	0.0854423
	Slc46a2			Kynu	present in the list	present in the listi		present in the list	present in the list	Ccrl2	0.119802	0.0265927	0	0	0.308971	0.0101708	0.427181	1.76792	0.0131278	0	0	0.264682	0.028513	0	0.345289	1.81857	0	0	0.0518433	0	1.81857
	Slpi			L3mbtl1	present in the list				present in the list	Cmtm7	0.129563	0.0071159	0	0.000748254	0.181103	0.00953181	0.172773	1.78317	0.00807657	0	0	0.2592	0.205921	1.54129	0.606387	2.24395	0.0701311	0.0236135	0	0	2.24395
	Smad3			L3mbtl3	present in the list					Cmtm8	0.0862354	0.0015297	0	0.0978035	1.56665	0.0123311	1.30198	0.199873	0.00716483	0	0	0.887386	0.0154467	0.340446	0.0740691	0.0979298	0	0.0321398	0	0.527239	1.56665
	Smad6			Lacc1		present in the listi			present in the list	Eomes	0	0	0	0	0	0	0.00304347	0	0	0.00624021	0	0	0	0	0	0	0.323276	0.0451463	0	0	0.323276
	Smad7			Lag3	present in the list				present in the list	Slc37a4	0.0764106	0.175986	0.24089	0.09749	0.0898366	0.175096	0.0924308	0.123073	0.165268	0.0218345	0.199437	0.107235	0.85034	0	0.102079	0.0781541	0.123865	0.0207803	0	0.071048	0.85034
	Smpd1			Lamp1		present in the listi			present in the list	Slc39a10	0.518675	0.158901	0.716354	0.625745	2.83776	0.73267	2.40054	0.175228	0.465968	0.00446008	0.44743	1.92912	0.0187511	0.483746	0.205138	0.153965	0.307582	0.109556	0.0236252	0.106836	2.83776
	Smpdl3b			Lamp3					present in the list	Slc39a3	0.106047	0.171842	0.167366	0.454355	0.187309	0.488824	0.223707	0.115472	0.455678	0.231116	0.339757	0.289899	0.202418	0	0.200481	0.124885	0.18928	0.241573	0	0.0761162	0.488824
	Snap23			Laptm5					present in the list	Slc40a1	1.27643	0.0542226	0.273248	0.199105	5.55276	0.0463219	4.25268	2.50239	0.0569985	0	0.0622468	3.94496	0.458437	0.515602	0.163665	1.1649	0	0.0373878	0.0384066	0.109114	5.55276
	Snca			Lat	present in the list	present in the listi		present in the list	present in the list	Ackr2	0.102191	0.00130527	0.133227	0.00149651	0.524929	0.00708569	0.365745	0.00285224	0	0	0	0.347193	0	0	0.0170964	0.00623702	0	0	0	0	0.524929
	Snx4			Lat2		present in the listi			present in the list	Slc46a2	0	0.00159681	0	0	0	0	0.007856	0.052692	0	0.134177	0.0099865	0	0.0338748	0	0.0170637	0.0531705	0	0	0	0.0121146	0.134177
	Socs1			Lax1	present in the list	present in the listi			present in the list	Ccr9	0	0.00187296	0	0	0	0.000956443	0.0303468	0	0	0	0	0.0182966	0	0	0.0337109	0.00623702	0	0	0	0	0.0337109
	Socs5			Lbp	present in the list	present in the listi	present in the list	present in the list	present in the list	Ccr1	0.0670264	0	0	0	0.00233196	0.000841362	0	0.338589	0	0	0	0	0	0.382784	0	0.227072	0	0	0	0	0.382784
	Sp100			Lbr	present in the list	present in the listi		present in the list	present in the list	Ccr5	0.0436413	0.00609234	0	0	0.00155207	0.00498146	0.00137978	0.639967	0.0119721	0	0	0	0	0.396574	0	0.52812	0	0	0	0	0.639967
	Sp110			Lck					present in the list	Slc7a1	1.39649	0.0781432	1.08351	0.273041	7.11959	0.584909	6.53952	0.152405	0.341807	0.372468	0.17171	5.27252	0.438053	0.0893368	0.448209	0.206506	0.187708	0.171916	0.0491151	0.099416	7.11959
	Spag11a			Lcn2					present in the list	Slc7a11	0.054821	1.10295	0.0587765	0.0611353	0.0206272	0.00934379	0.0262605	0.1073	0.0118863	0.281459	0.178531	0.01847	0.00490412	0	1.10989	0.121271	0	0	0	0.0973682	1.10989
	Spag11b			Lcp1				present in the list	present in the list	Slc7a2	0.0629325	0.844343	0.138351	0	0.0100853	0.0125394	0.152607	0	0.0103058	0.241896	0.106315	0.207041	0.0103501	0	0.581558	0.0345966	0	0	0	1.00708	1.00708
	Sphk2			Lcp2					present in the list	Slc7a6os	0.358565	0.207447	0.382093	0.268762	0.154246	0.239421	0.169636	0.156542	0.306096	0.00965279	0.297046	0.128598	0.115691	0	0.14649	0.221142	0.461108	0.277441	0.0236252	0.263901	0.461108
	Spi1			Ldb1					present in the list	Slc8a3	0.0746302	0.00667048	0	0	0.00312031	0.17072	0.00248194	0	0.16103	0	0.076058	0	0.0477104	0	0	0	0	0.0986429	0	0	0.17072
	Spink5			Ldlr	present in the list				present in the list	Slc8b1	0.0258168	0.256746	0	0	0.139053	0.0067876	0.0960795	0.17538	0	0.237417	0.0350058	0.091365	0	0.520348	0.165316	0.137529	0	0.0879523	0	0.0109057	0.520348
	Spn			Leap2	present in the list			present in the list	present in the list	Slit2	0.0784529	0.01187	0.221536	0.161718	0.0572605	0.241588	0.0132077	0.00420648	0.131834	0.00796883	0.269064	0.058082	0.134214	0	0.644208	0	0	0.0635487	0	0.111027	0.644208
	Spns2			Lef1	present in the list	present in the listi		present in the list	present in the list	Smad3	0.0795048	0.0394515	0.143885	0.000748254	0.227428	0.0417878	0.168127	0.165788	0.0318725	0.00308371	0.0176866	0.165635	0.0585333	0	0.0942776	0.106818	0	0	0	0.132604	0.227428
	Spon2			Leo1					present in the list	Smad5	0.178216	0.728867	0	0.0717777	0.633809	0.0994031	0.47154	0.151158	0.121111	0.271008	0.459697	0.537225	0.264639	0	0.351519	0.11878	0.596784	0.11661	0	1.78469	1.78469
	Sppl2a			Lep		present in the listi			present in the list	Smad6	0	0.389448	0	0.0950167	0.218181	0.00492317	0.183	0.0225503	0.00481113	0.0659718	0.0305382	0.0883542	0	0	0.0964475	0.0517331	0	0	0	0.0224761	0.389448
	Sppl2b			Lepr					present in the list	Smap1	1.01602	1.62263	2.48813	0.779981	1.69063	2.97324	2.02033	1.06958	1.98772	0.805575	1.52975	1.68753	1.048	0.664238	1.53494	1.03269	0.801256	1.35395	0.301827	1.80073	2.97324
	Sppl3			Lfng					present in the list	Smarca4	0.430924	0.435859	0.538876	0.590096	0.707758	0.802629	0.712977	0.475527	0.729646	0.477167	0.927274	0.885601	0.5026	0.082672	0.710502	0.648729	1.60806	0.866027	0	0.861613	1.60806
	Src			Lgals1		present in the listi			present in the list	Myo1g	0	0.00128434	0	0	0.00479271	0	0	0.0875323	0	0	0	0	0	0	0	0.0347917	0	0	0	0	0.0875323
	Srebf1			Lgals3					present in the list	Ikzf1	0	0.00289025	0	0.0333014	0.00161554	0.000787201	0.00554608	0.622805	0.00618522	0	0	0.0101862	0	0.380313	0	0.925917	0	0	0.0217174	0.0319186	0.925917
	Srms			Lgals7	present in the list					Smo	0.0662546	0.513518	0.150507	0.000748254	0.228024	0.00538626	0.235869	0.251856	0.00864534	0.282215	0.216776	0.294424	0.195268	0	0.488116	0.112817	0.127867	0.102174	0	0.798937	0.798937
	Ssc5d			Lgals8	present in the list					Smoc2	0.0260058	0.0023584	0	0.132179	0.106199	0.0144502	0.0816859	0.00784051	0.0260711	0	0.0151455	0.0541775	0	0	0.624572	0	0	0.591524	0	0.0147563	0.624572
	St3gal1			Lgals9		present in the listi	present in the list		present in the list	Smpd1	0.757558	0.808811	0.416336	1.73572	0.484839	0.638734	0.425781	0.3615	0.681734	1.02089	0.59206	0.380958	0.85751	0.251206	0.817689	0.255763	0.227554	1.1171	0.0194862	0.933118	1.73572
	Stap1			Lgmn					present in the list	Smpd3	0.174086	0.0387387	0.800173	1.24973	0.00939628	1.14755	0.0121331	0.0184561	0.749061	0	0.0579947	0.00265716	0.0101705	0.0422411	0.051378	0.0451183	0.103858	0.105011	0	0.0864064	1.24973
	Stard7			Lgr4	present in the list					B3gnt2	0	0	0	0	0.0230928	0.00189837	0.0263582	0.00600267	0	0	0	0.0262031	0	0	0.0638048	0	0	0	0	0	0.0638048
	Stat1			Lif		present in the listi	present in the list	present in the list	present in the list	Smpdl3b	0	0.0189715	0	0	0.0302388	0.00152587	0.0242872	0.0130535	0.00182892	0.00624021	0.00533429	0.0555414	0	0	0.0590919	0.0171147	0	0	0	0.0578442	0.0590919
	Stat2			Lig4		present in the listi		present in the list	present in the list	Snap23	0.260472	0.299395	0	0.0132707	0.865669	0.0489643	0.749843	0.799798	0.0512695	0.594506	0.213498	0.60817	0.707771	0.422497	0.449128	0.35392	0.271447	0.0896287	0	0.130218	0.865669
	Stat3			Lilrb4a		present in the listi	present in the list	present in the list	present in the list	Snca	9.67633	0.631986	11.5525	14.3249	0.368354	13.7122	0.232386	0.278583	18.0624	2.90551	1.17705	0.310962	0.945396	2.45684	0.278245	0.270912	0.418638	1.02301	11.3267	0.17214	18.0624
	Stat5a			Lilrb4b		present in the listi			present in the list	Il9r	0	0	0	0	0	0.00173228	0	0	0.00199282	0	0	0	0	0	0	0	0	0	0	0.0208692	0.0208692
	Stat5b			Lime1					present in the list	Hba-x	0.000748914	0	0	0	0.00595473	0	0	0	0	0	0	0	0	0	0	0	0	0	0.118083	0	0.118083
	Stat6			Lmbr1l	present in the list					Fgf18	0	0.00597454	0	0	0.00280799	0.0993335	0.00170745	0	0.0467767	0	0	0	0	0	0.00966565	0	0	0	0	0.0162595	0.0993335
	Sting1			Lmo1	present in the list	present in the listi			present in the list	Dock2	0.127201	0.0024104	0	0	0.0143741	0	0	0.434294	0.0021897	0	0	0	0	0	0	0.723297	0	0	0	0.0251051	0.723297
	Stk11			Lmo2					present in the list	Snx10	0.436435	0.373296	1.18688	0.956876	0.0969927	1.66962	0.0921765	0.446365	1.23594	0.305944	0.651273	0.0690253	0.0421211	0	0.13112	0.209354	0.636022	0.624907	1.40213	0.413485	1.66962
	Stoml2			Lmo4	present in the list					Slit3	0	0	0	0	0	0.100465	0.00700853	0.00518038	0.0982654	0.0144537	0	0.0112967	0.00834787	0	0.15739	0	0	0	0	0.0225251	0.15739
	Stx4a			Lox				present in the list		Socs3	0.538681	4.5275	0.131282	0.081379	0.724556	0.0222409	0.865377	0.23117	0.024796	0.0982739	0.794154	0.59916	0.0140552	0.307587	1.65736	0.248238	0.0581855	1.1041	0.0264296	0.815891	4.5275
	Stx7			Loxl3		present in the listi	present in the list	present in the list	present in the list	Havcr2	0	0.00110009	0	0	0	0.0010454	0	0.296046	0	0	0	0.00224651	0	0.293234	0	0.326684	0	0	0	0	0.326684
	Stx8			Lpin1					present in the list	BC053393	0	0.00359803	0	0	0	0.00147784	0	0	0.00262236	0	0	0	0	0	0	0	0	0	0	0.0109057	0.0109057
	Stx11			Lpxn					present in the list	Timd2	0	0	0	0	0.0123664	0.000759336	0.00172033	0	0	0	0	0.00385501	0	0	0	0	0	0	0	0	0.0123664
	Stxbp1			Lrch1					present in the list	Sos2	0.153895	0.22602	0.134724	0.0310822	0.253577	0.187219	0.261457	0.163172	0.136491	0	0.15148	0.238047	0.112791	0	0.0941107	0.0608981	0.163682	0.317766	0	0.275388	0.317766
	Stxbp2			Lrfn5					present in the list	Sox11	0.656775	0.732933	0.690208	1.09725	0.289219	1.26011	0.251305	0.06104	2.77599	0.273318	3.46046	0.565452	0.0429128	0	0.165825	0.0571116	31.6457	0.822164	0.0196881	0.679252	31.6457
	Stxbp3			Lrp1					present in the list	Sox12	0.276283	0.207557	0.294349	0.156769	0.0880701	0.575815	0.0624075	0.0135195	0.370664	0.405202	0.432415	0.1014	0.794345	0	0.0852345	0.0171147	0.255447	0.328758	0.0194862	0	0.794345
	Stxbp4			Lrp5		present in the listi			present in the list	Btnl9	0	0	0	0	0.0195717	0.0031572	0.0143899	0	0	0	0	0.00952223	0	0	0	0	0	0	0	0	0.0195717
	Styk1			Lrp8					present in the list	Sox13	0.103648	0.0674615	0	0.10579	0.30326	0.00293669	0.368903	0.0136054	0.00435771	0.00767236	0.0350423	0.2424	0.0205622	0	0.0358603	0.0228254	0	0	0	0.0963865	0.368903
	Sucnr1			Lrrc14					present in the list	Sox4	0.819344	1.56627	0.961503	1.01812	2.40606	1.64524	2.74983	0.918867	2.7457	1.29794	4.32151	2.1088	2.38995	0.657366	2.54155	0.891825	25.8953	2.61851	0.0698813	1.34255	25.8953
	Supt6			Lrrc17					present in the list	Sox6	0.221442	0.430104	0.14803	0.0707738	0.00756261	0.018898	0.0213117	0.00595648	0.0795048	0.166383	2.21099	0.00316256	0.426463	0	0.0203135	0	0.191889	0	0.0263925	0.838803	2.21099
	Susd4			Lrrc19					present in the list	Sox9	0.343235	3.68658	0.249935	0.223322	0.283852	0.036264	0.248945	0.0290793	0.0636772	1.11112	2.36617	0.176189	0.0592866	0	0.148982	0.040329	0.143396	0.352203	0	7.25556	7.25556
	Swap70			Lrrc32					present in the list	Sp3	0.263905	0.334836	0.196946	0.213264	0.349193	0.200635	0.435032	0.319677	0.232787	0.196505	0.478345	0.388823	0.223895	0.0945251	0.737051	0.263399	0.419152	0.491401	0.131158	0.656071	0.737051
	Syk			Lrrfip2				present in the list		Spata2	0.179489	0.228945	0.202495	0.227015	0.184042	0.377831	0.161362	0.150904	0.295043	0.0429227	0.19783	0.122593	0.290071	0.640175	0.0771264	0.0354177	0.364772	0.24441	0	0.720242	0.720242
	Syncrip			Lrrk1		present in the listi			present in the list	Leap2	0	0	0	0	0	0.00199689	0.00137496	0	0	0	0	0.00353046	0	0	0	0	0	0	0	0	0.00353046
	Tac1			Lrrk2				present in the list	present in the list	Sphk1	0.0287178	0.0271176	0	0	0.00221441	0.0010823	0.00646289	0	0.00166356	0	0.00359007	0	0	0	0.257416	0	0	0	0	0	0.257416
	Tac4			Lsm14a		present in the listi			present in the list	Sphk2	0.0811637	0.179732	0.0815674	0.326834	0.140602	0.13262	0.174135	0.266331	0.112865	0.0763468	0.173847	0.110501	0.087167	0	0.106128	0.253477	0.178287	0.181492	0.0196028	0.159738	0.326834
	Tap1			Lst1		present in the listi			present in the list	Spns2	0.0549952	0.000896345	0	0.000748254	0.36823	0.0611633	0.305745	0.00700065	0.0560966	0	0.0113978	0.214087	0.0931193	0.469219	0	0.105473	0	0	0	0	0.469219
	Tap2			Lta		present in the listi	present in the list		present in the list	Spon2	0.0531796	0	0	0	0.00719733	0.00343784	0.163301	0	0.00460329	0	0.00867056	0.127047	0	0	0.368882	0	0.0942545	0	0	0	0.368882
	Tarm1			Ltb	present in the list				present in the list	Spp1	0.782363	0.0541107	0.41932	0.397727	0.0274655	0.0605957	0.0289401	13.1634	0.0381638	0.41806	0.162165	0.0244537	0.563103	1.89176	0.517445	9.36879	0	0.0638449	0.0273694	0	13.1634
	Tasl			Ltbr		present in the listi			present in the list	Sppl2a	0.276173	0.284192	0	0.00610442	0.272011	0.21523	0.359909	0.527892	0.190883	0.069923	0.399164	0.24177	0.30046	0.0945251	0.257263	0.268386	0.170907	0.26924	0	0.21267	0.527892
	Tbk1			Ltf		present in the listi			present in the list	Sppl2b	0.493973	0.367249	0.531768	0.469533	0.258514	0.377064	0.206877	0.160332	0.37593	0.0733649	0.548929	0.211533	0.194285	1.06716	0.219072	0.0729546	0.0859831	0.18046	0.0217174	0.847168	1.06716
	Tbkbp1			Ly6d		present in the listi			present in the list	Sppl3	0.352371	0.305392	0.0825028	0.397148	0.324134	0.886747	0.386019	0.358808	0.649716	0.0440869	0.577732	0.404869	0.14289	0	0.503508	0.370039	0.278183	0.542039	0	0.481441	0.886747
	Tbx21			Ly9		present in the listi	present in the list		present in the list	Igtp	0	0.0372519	0	0.000748254	0.0588762	0.00196215	0.0505723	0.109442	0	0	0	0.0296045	0	0	0.0496517	0.0308858	0	0	0.0196881	0.0453143	0.109442
	Tcim			Ly86		present in the listi	present in the list		present in the list	Irgm2	0.0675361	0.0140848	0	0	0.0656727	0.0010454	0.0351615	0.04998	0	0	0	0.0373856	0.00787482	0	0.0273026	0.020901	0	0	0	0.0884335	0.0884335
	Tcirg1			Ly96					present in the list	Sptb	0.0737436	0	0	0.0914942	0.0104611	0.0805223	0	0.0183174	0.12545	0	0.0554105	0.00184633	0	0	0.0219454	0.0231755	0	0	0.0264296	0.0942742	0.12545
	Tcrb			Lyar		present in the listi			present in the list	Btnl10	0	0	0	0	0	0.0048823	0	0	0.00266494	0	0	0	0	0	0	0	0	0.0644176	0	0	0.0644176
	Tec			Lyl1		present in the listi	present in the list		present in the list	Trim17	0	0.00448876	0	0.0187767	0	0.019052	0	0	0.00834263	0	0	0	0	0	0	0	0.0473633	0.026161	0	0.121529	0.121529
	Tek			Lyn					present in the list	Sqstm1	1.29047	0.569603	1.41902	1.12727	0.805447	0.558022	0.877894	1.23308	0.677192	1.50243	0.499412	0.526773	0.795291	0.0865172	0.730055	1.23484	0.899223	1.14909	0.199036	0.600646	1.50243
	Tespa1			Lypd10		present in the listi	present in the list		present in the list	Src	0.233581	0.389263	0.264388	0.257495	0.547589	0.351437	0.609528	0.0743009	0.383547	0.449497	1.02421	0.531356	0.043017	0	0.354558	0.100319	0.1933	0.669972	0	0.487618	1.02421
	Tfe3			Lypd11		present in the listi	present in the list		present in the list	Srebf1	0.168922	0.574226	0	0.0522969	0.105235	0.021506	0.118072	0.155866	0.0196322	0.275942	0.161106	0.0886921	0.0973318	0.554078	0.196512	0.123586	0.0283954	0	0	0.764618	0.764618
	Tfeb			Lyst					present in the list	Srp54b	1.10943	0.673805	1.3102	0.503413	0.631442	1.02258	0.578259	0.526431	0.983638	1.25646	1.49404	0.676622	0.835617	0.584457	0.56872	0.848414	1.06155	1.05251	0	0.399631	1.49404
	Tfrc			Mad1l1					present in the list	Srsf4	0.801751	0.498786	0.476622	0.566502	0.473528	0.283289	0.638663	0.266921	0.548054	0.781197	1.00738	0.764685	0.561514	0.805037	0.672082	0.488792	1.73696	1.47267	0	0.525399	1.73696
	Tgfb1			Mad2l2		present in the listi			present in the list	Tnfrsf13b	0.0737012	0.0121113	0	0	0.00281569	0.00553063	0.00444774	0.821023	0.00347571	0	0	0	0	1.25541	0	0.989272	0	0	0	0	1.25541
	Tgfb2			Madcam1					present in the list	Ssbp3	0.214117	0.113684	0	0.177648	0.249592	1.12797	0.371827	0.149159	0.722972	0.0951076	0.385024	0.335631	0.16364	0	0.439606	0.321847	0.556678	0.487112	0.0241068	1.2125	1.2125
	Tgfb3			Maea		present in the listi	present in the list		present in the list	Ssc5d	0	0.00893999	0	0	0.00157851	0.00408667	0	0	0.00173285	0	0.00927165	0.00449965	0	0	0.0512564	0	0	0	0	0.0121754	0.0512564
	Tgfbr3			Mafb		present in the listi			present in the list	St3gal1	0.237985	0.0211552	0	0.19249	0.195336	0.288765	0.133951	0.0237418	0.181329	0.0574053	0.0229568	0.130682	0	0.499201	0.09803	0.0439945	0	0.155505	0	0.076278	0.499201
	Tgtp1			Malt1					present in the list	St3gal4	0.136723	0.576462	0.0966968	0.283812	0.173639	0.165116	0.14217	0.131173	0.283834	0.592083	0.667676	0.150174	0.235264	0	1.00925	0.055314	0.498519	0.175355	0	0.138749	1.00925
	Themis			Map2k1				present in the list		Stab1	0.336405	0.0147039	0	0.106724	0.925586	0.0245468	0.660273	2.58116	0.0191287	0	0.0557597	0.467179	0.0096103	0	0.00789765	0.861028	0	0.031517	0.0250083	0.0287326	2.58116
	Themis2			Map2k2	present in the list	present in the listi		present in the list	present in the list	Stap1	0	0.0119063	0	0.0172442	0.00740766	0.0168959	0.0165574	0.0325222	0.010392	0	0.0377649	0.0151875	0	0	0.0269263	0.011515	0.0845509	0.0377562	0	0	0.0845509
	Themis3			Map3k5		present in the listi		present in the list	present in the list	Stard7	0.982406	0.691075	1.18593	1.30344	0.423047	1.24615	0.498878	0.311154	1.08502	0.451914	1.2742	0.598265	0.585722	0.893726	0.251176	0.560743	0.735495	0.823801	0.0321172	0.297532	1.30344
	Thoc1			Map3k7		present in the listi	present in the list		present in the list	Stat1	0.0566002	0.102769	0	0	0.164818	0.0343996	0.201224	0.241449	0.0143362	0.00446008	0.214871	0.0729428	0.0242063	0	0.104997	0.168917	0	0.0911447	0	0.117049	0.241449
	Thy1			Map3k8		present in the listi	present in the list		present in the list	Stat2	0	0.233609	0	0.0756475	0.0726489	0.115123	0.0696184	0.0598371	0.0869474	0	0.0993945	0.0913426	0.0234239	0	0.17348	0.050965	0	0.0437932	0.0236252	0.0292768	0.233609
	Ticam1			Map3k14		present in the listi	present in the list	present in the list	present in the list	Stat5a	0	0.0760286	0	0	0.013641	0.00286304	0.0292637	0.0431696	0	0	0.0307065	0.0336131	0	0	0.0855758	0.0414069	0	0	0	0.0390637	0.0855758
	Ticam2			Map4k2		present in the listi	present in the list	present in the list	present in the list	Stat5b	0.0103993	0.100051	0.0944127	0.0481866	0.128871	0.0345638	0.0942566	0.116312	0.0574401	0	0.114252	0.071397	0.00737099	0.219617	0.156142	0.092299	0.335469	0	0	0.15256	0.335469
	Tifa			Mapk1					present in the list	Stk10	0	0.0238454	0.143885	0.12505	0.0299541	0.0235379	0.0595243	0.301578	0.0229309	0.115937	0.0375422	0.101224	0	0	0	0.29177	0	0	0	0.0225251	0.301578
	Tirap			Mapk3		present in the listi			present in the list	Stk11	0.398069	0.731285	0.260259	0.636191	0.690698	0.619904	0.562855	0.511575	0.700956	1.03871	0.985067	0.728183	0.345225	0.826184	0.515707	0.879784	0.647384	1.60628	0.0236252	1.86392	1.86392
	Tkfc			Mapk8ip1		present in the listi			present in the list	Tnfsfm13	0.0143589	0	0	0	0.0067916	0	0.00132897	0.00961327	0	0	0	0.00326286	0	0.550176	0.0322385	0	0	0	0	0	0.550176
	Tlr1			Mapk14	present in the list			present in the list	present in the list	Stk39	0.427907	0.185964	0.702062	0.124828	0.136154	0.657575	0.425667	0.0212168	0.334525	0.335356	0.360841	0.391925	0.941564	0.404793	0.961578	0	0.104474	0.58473	0	0.373069	0.961578
	Tlr2			Mapkapk2					present in the list	Stk4	0.251113	0.183965	0	0.133241	0.11789	0.175745	0.156061	0.373213	0.112087	0.295787	0.242296	0.119258	0.079928	0	0.144923	0.584669	0	0.164842	0	0.234451	0.584669
	Tlr3			Mapkapk3		present in the listi	present in the list		present in the list	Tnk1	0	0.00189389	0	0	0.00102733	0.00249311	0.00604598	0	0	0	0	0.00482517	0	0	0	0	0	0	0	0.0109057	0.0109057
	Tlr4			Marchf1		present in the listi			present in the list	Stoml2	1.37943	0.789205	1.64106	0.984111	0.952233	0.542631	0.925895	0.643721	0.846654	1.68282	0.841677	0.946436	1.49521	0.26609	0.685218	0.605199	0.831066	1.13842	0.0321172	1.21453	1.68282
	Tlr5			Marchf7				present in the list		Clec10a	0	0	0	0.0235068	0	0.00203566	0	0.0286096	0.00401098	0	0	0	0	0	0.00945838	0	0	0.162685	0	0	0.162685
	Tlr6			Marchf8	present in the list	present in the listi	present in the list		present in the list	Cxcl16	0	0.00421378	0.0856458	0	0.0509645	0.000812575	0.0221516	0.918021	0	0	0	0.0276853	0.013434	0.447366	0.812007	0.185954	0	0	0	0.0329863	0.918021
	Tlr7			Marco	present in the list	present in the listi	present in the list		present in the list	Stx4a	0.987735	0.738496	0.319138	0.368807	0.877881	0.555209	0.932927	0.896387	0.412986	0.346698	0.73669	0.904371	0.95017	1.49435	1.62647	0.660558	0.225007	0.865577	0	0.594153	1.62647
	Tlr8			Masp1		present in the listi			present in the list	Scimp	0	0	0	0	0	0	0	0.0436498	0	0	0	0	0	0	0	0	0	0	0	0	0.0436498
	Tlr9			Masp2		present in the listi			present in the list	Stx7	1.99997	0.945944	2.87148	3.2548	0.741872	3.24225	0.82955	1.68228	3.1045	1.73501	1.65	0.712045	2.51937	2.48266	0.658329	1.76669	1.94169	1.73006	0.0552452	0.316431	3.2548
	Tlr11			Matr3		present in the listi	present in the list		present in the list	Stx8	0.271629	0.594652	0.115292	0.442145	0.38957	0.340817	0.454002	0.45277	0.46451	1.05601	0.61353	0.287642	0.471872	0.644297	0.556694	0.367985	0.849784	0.517204	0	0.594085	1.05601
	Tlr12			Mavs		present in the listi	present in the list		present in the list	Stxbp1	1.68371	0.236451	3.89005	1.61278	0.380187	5.19732	0.469725	0.142317	3.27143	0.812831	0.425982	0.385005	0.0354703	0.0788345	0.493693	0.0537997	0.880226	2.11593	0.028544	0.396897	5.19732
	Tlr13			Mb		present in the listi	present in the list		present in the list	Stxbp3	0.190397	0.299873	0.127558	0	0.226024	0.0257894	0.238585	0.187152	0.0267775	1.3441	0.230209	0.137589	1.18921	0	0.13172	0.126237	0.185	0.0753699	0	0.46952	1.3441
	Tmem98			Mbl1		present in the listi	present in the list		present in the list	Stxbp4	0	0.132515	0	0.0474778	0.0236208	0.116134	0.0459902	0.0403545	0.138296	0.0595721	0.129364	0.0399702	0	0	0.0754264	0	0.0581855	0.118734	0	0.531713	0.531713
	Tmem106a			Mbl2		present in the listi	present in the list	present in the list	present in the list	Nlrp1b	0	0	0	0	0	0	0	0.0142664	0	0.288101	0	0	0	0	0	0	0	0	0	0	0.288101
	Tnf			Mcm3ap				present in the list		P2rx1	0	0.00124891	0.101043	0	0.00110052	0.0013793	0.134953	0.0868816	0	0	0	0.0637065	0	0.0858516	0.133806	0.304653	0	0	0	0	0.304653
	Tnfaip3			Mcoln1		present in the listi			present in the list	Supt6	0.190104	0.286067	0.230692	0.229132	0.18435	0.431821	0.304333	0.227883	0.331824	0.151279	0.277094	0.265611	0.381504	0	0.359754	0.352647	0.353023	0.310445	0	0.205126	0.431821
	Tnfaip8l2			Mcoln2		present in the listi	present in the list		present in the list	Susd4	0.114428	0.0145629	0.269689	0.166644	0.00141152	0.425803	0.0321857	0.00607366	0.437451	0	0.81293	0.0121897	0.371137	0	0.0607666	0.00887819	0.0322491	0.0561426	0	0.0194307	0.81293
	Tnfrsf1b			Mcu				present in the list		Serpinf2	0	0.0908161	0	0	0	0.000848179	0	0	0	0	0	0	0	0	0.0183203	0	0	0	0	0	0.0908161
	Tnfrsf11a			Mdk	present in the list	present in the listi			present in the list	Swap70	0.234451	0.253254	0.131282	0.0159197	1.10227	0.0188769	0.872964	0.263544	0.0214339	0.256558	0.0969547	0.644842	0.013031	0.142564	0.133041	0.253321	0	0	0.0196028	0.0583329	1.10227
	Tnfrsf13b			Mecom		present in the listi	present in the list		present in the list	Myo1c	0.280534	0.0264486	0	0.00299302	0.465713	0.0881853	0.591003	0.126572	0.0858409	0	0	0.615343	0	0.368547	0.328079	0.114058	0	0	0	0.0979459	0.615343
	Tnfrsf13c			Med1	present in the list	present in the listi	present in the list	present in the list	present in the list	Syk	0.203526	0	0	0	0.132017	0.0165821	0.102867	0.588133	0.0200325	0.213083	0.0049206	0.16098	0	0.538082	0	0.371745	0	0.180216	0	0	0.588133
	Tnfrsf14			Med23		present in the listi	present in the list		present in the list	Syncrip	0.820174	0.607582	0.778617	0.557036	0.591981	0.879452	0.753126	0.706873	0.678345	0.540902	1.18188	1.0212	0.863597	0.156406	0.864131	1.03633	1.58253	0.467888	0	0.625774	1.58253
	Tnfrsf17			Mef2c				present in the list	present in the list	Syt11	1.14317	4.54308	0.956932	2.25416	0.086653	5.63248	0.115184	0.170739	3.12451	2.22166	4.38273	0.075059	4.53963	0	0.0718514	0.227593	2.92269	4.41923	0.0225327	0.788544	5.63248
	Tnfrsf21			Mefv		present in the listi	present in the list	present in the list	present in the list	Tac1	0.167043	0.00221657	0.139966	0.182661	0	0.0195776	0.0119264	0	0.750783	0.0133803	0.19123	0	0	0	0	0	0	0	0	0	0.750783
	Tnfsf4			Meis1					present in the list	Tacc3	0.235085	0.0605676	0.288607	0	0.0443464	0.036737	0.0277941	0.0618562	0.0423293	0.00624021	0.654069	0.634599	0.00332357	0.12776	0.0733041	1.05376	0.0473633	0	1.27097	0.13891	1.27097
	Tnfsf8			Meis2	present in the list	present in the listi	present in the list	present in the list	present in the list	Lgals9	0.110412	0.00711057	0.242236	0.00224476	0.783259	0.0139519	0.692194	0.950792	0.0078342	0.342471	0	0.449877	0	0.198648	0.287596	0.960649	0	0.121965	0	0	0.960649
	Tnfsf9			Men1					present in the list	Tapbpl	0.0414883	0.080518	0	0.0111103	0.0671508	0.0223231	0.0894105	0.123297	0.0602338	0.00796883	0.0848402	0.0775223	0.00789484	0	0.17847	0.062598	0.0471569	0.219753	0	0.119618	0.219753
	Tnfsf10			Mertk	present in the list	present in the listi	present in the list	present in the list	present in the list	Ccl11	0	0	0	0	0	0	0.00693696	0	0	0	0	0	0	0	0.00966565	0	0	0	0	0	0.00966565
	Tnfsf11			Mettl3	present in the list	present in the listi	present in the list	present in the list	present in the list	Ccl8	0	0	0	0	0	0	0	0.067289	0	0	0	0	0	0	0	0	0	0	0	0	0.067289
	Tnfsf12			Mettl14					present in the list	Slfn8	0	0	0	0	0.0149165	0.000898037	0.00631827	0.0944826	0	0	0	0.00995534	0	0	0.0331255	0.0254684	0	0	0	0	0.0944826
	Tnfsf13			Mfap2					present in the list	Tbc1d10c	0	0.00753545	0	0	0.0121874	0.0134818	0.0176763	0.0125162	0.0147634	0	0.00433528	0.0103096	0	0.0814651	0	0	0	0	0	0.0121754	0.0814651
	Tnfsf13b			Mfap4	present in the list				present in the list	Mmp28	0	0.0156344	0	0	0.0375864	0	0.0464325	0	0	0	0	0.0158591	0	0	0	0.0198513	0	0	0	0	0.0464325
	Tnfsf14			Mfap5	present in the list	present in the listi	present in the list	present in the list	present in the list	Ccl9	0	0.00609747	0	0.0529751	0.00657228	0.00249892	0	1.90398	0.00622603	0	0	0.00432529	0.198965	1.22547	0.0106921	0.982857	0	0	0	0.01589	1.90398
	Tnfsf15			Mfhas1	present in the list	present in the listi	present in the list	present in the list	present in the list	Ccl6	0.0675106	0.0106631	0	0	0.0226232	0.00774624	0.0259443	3.37657	0.00206313	0	0	0	0	3.60274	0	1.56132	0	0	0	0.0193836	3.60274
	Tnfsf18			Mfng		present in the listi	present in the list		present in the list	Wfdc17	0.176673	0.00881305	0	0	0.00424473	0.00887809	0.00575616	3.5116	0.0061097	0.17325	0	0.00323025	0.154492	0.244395	0.00892338	0	0.0473256	0	0	0.0858043	3.5116
	Tnfsfm13			Mfsd6		present in the listi	present in the list		present in the list	Wfdc18	0.0906074	0.000976537	0	0	0	0.040355	0	0.00611837	0.0261884	0	0	0	0.0270639	0	0	0	0	0	0	0	0.0906074
	Tnip1			Mia3	present in the list					Lhx1	0	0	0	0	0	0	0	0	0	0	0	0	0	0	0	0	0	3.24615	0	0	3.24615
	Tnip2			Mid2		present in the listi	present in the list		present in the list	Tbk1	0.381658	0.0866041	0.400087	0.271937	0.121521	0.126683	0.0872994	0.153856	0.0965423	0.00308371	0.151967	0.105612	0	0.0945251	0.132918	0.216563	0.134578	0.164398	0	0.151023	0.400087
	Tnip3			Mif		present in the listi	present in the list		present in the list	Tbkbp1	0.209722	0.177785	0.147423	0.298108	0.428298	0.181819	0.478546	0.0875539	0.12854	0.0491629	0.176337	0.358986	0.124549	0	0.359408	0	0.0807103	0.0356743	0	0.0511783	0.478546
	Tnk1			Mill1	present in the list					Tbr1	0.0467523	0.0110174	0.698223	0.87361	0.00510774	0.71449	0.0120474	0.0080602	0.721036	0.225581	0.0276017	0.00730404	0.0114086	0	0	0	0.255074	2.89708	0.0194862	0.0390637	2.89708
	Tnk2			Mill2				present in the list		Tbxa2r	0.248207	0.00443241	0	0.00374127	0.18241	0.01667	1.33688	0	0.00242019	0	0.0110649	1.56639	0	0	2.26974	0	0	0	0.0194862	0	2.26974
	Tollip			Milr1					present in the list	Tcaf2	0	0.0261306	0	0	0.0420692	0.000707015	0.0688594	0	0	0	0.00494007	0.0464621	0	0	0	0.0129538	0	0	0	0	0.0688594
	Tomm70a			Mink1					present in the list	Tcea1	0.482823	0.544018	0.743873	0.411459	0.759174	0.68857	0.826035	0.543721	0.784543	0.951841	0.952683	0.815137	1.40344	0.566262	0.515145	0.639712	0.885185	0.645426	0.0431773	0.839982	1.40344
	Traf2			Mir17					present in the list	Mir142hg	0	0	0	0	0.00924283	0.00201722	0	0.107999	0	0	0	0	0	0.156406	0	0.124757	0	0	0	0	0.156406
	Traf3			Mir18					present in the list	Tcf15	0	0.0135032	0	0.00149651	0.0583382	0.00728926	0.206077	0	0.00533856	0	0.00664929	0.163823	0.0035138	0	0.0933322	0	0	0	0.0194862	0	0.206077
	Traf3ip2			Mir19a					present in the list	Tcf3	0.477832	0.755015	0.296064	0.0416256	1.55066	0.116982	1.2273	0.352268	0.170457	0.841871	1.0121	1.26155	0.1833	0.622127	0.496333	0.688036	0.905291	0.349124	1.2444	0.679945	1.55066
	Traf6			Mir19b-1					present in the list	Tcf7	0.406548	0.0746568	0	0	0.968658	0.00764742	0.922662	0.0044444	0.00928868	0.126727	0.0138294	0.840727	0	0	0.244235	0.012474	0	0.0356743	0	0.0486204	0.968658
	Trafd1			Mir20a					present in the list	Tcta	0.242217	0.295315	0.599122	0.336438	0.219516	0.532484	0.333352	0.0929945	0.34572	0.526838	0.262358	0.167164	0.510292	0	0.270985	0.0597415	0.0473633	0.905664	0	0.331097	0.905664
	Trat1			Mir21a	present in the list					Tenm2	0.130916	0.0163926	0.258556	0.702195	0.0132197	1.28729	0.0161181	0.0344721	1.10096	0	0.0883997	0.00343757	0.121484	0	0	0	0.159683	0	0	0.0224761	1.28729
	Trav6-1			Mir34a					present in the list	Tet2	0.192541	0.231245	0.124468	0.000748254	0.170102	0.178141	0.275153	0.209131	0.19236	0.0067506	0.390074	0.100315	0.0234149	0	0.173512	0.152622	0.0581855	0.203671	0	0.286046	0.390074
	Trav6-2			Mir92-1	present in the list					Ngfr	0	0.00396949	0	0.007849	0.00793576	0.0343531	0.0154802	0	0.0199397	0	0	0	0	0	0.137023	0	0	0	0	0	0.137023
	Trav6-3			Mir99a		present in the listi			present in the list	Tfe3	0.00082764	0.158895	0.282132	0.0103621	0.233339	0.161446	0.185371	0.641656	0.0970646	0.0124804	0.154499	0.187602	0.438218	0.911985	0.210772	0.61536	0.2642	0.127379	0.0194862	0.19112	0.911985
	Trav6-4			Mir122					present in the list	Tgfbr1	0.113555	0.116568	0.0917633	0.145066	0.202987	0.297762	0.245724	1.5902	0.176352	0.023674	0.377327	0.161086	0.043733	0.271722	0.444203	1.89482	0.309177	0.0444824	0	0.104262	1.89482
	Trav6-5			Mir125a					present in the list	Tgfbr2	0.4224	0.038995	0.244832	0.178623	1.30785	0.0144044	1.28642	0.820674	0.00821879	0.162965	0.042646	0.812398	0.0138293	0.0865172	0.611703	0.651583	0	0.0480711	0	0.386194	1.30785
	Trav6-7-dv9			Mir125b-1	present in the list				present in the list	Thbs4	0	0.0885477	0	0	0	0.0103542	0.00248724	0	0.00199282	0	0.0323222	0	0	0	0	0	0	0	0	0.0596449	0.0885477
	Trav6d-3			Mir125b-2					present in the list	Thoc5	0.158397	0.0523168	0.164733	0.157624	0.160443	0.0873529	0.138535	0.0772883	0.149993	0.494362	0.118165	0.117722	0.0271245	0.0589623	0.130041	0.136532	0.284455	0.199005	0	0.261802	0.494362
	Trav6d-4			Mir126a					present in the list	Thra	6.69609	2.68525	6.79382	12.2357	0.773169	9.82013	1.06447	0.314988	10.5125	1.22819	3.79278	0.730335	10.7387	0.592815	2.08777	0.106701	4.1601	10.3963	0.116487	1.92647	12.2357
	Trav6d-5			Mir130a		present in the listi			present in the list	Thy1	2.5325	0.940238	4.38524	8.88876	0.059238	7.27021	0.0795062	0.063966	5.64579	1.47419	0.322365	0.119808	0.219262	0	0.316811	0.0353163	0.178923	2.01092	0.033381	0.0515149	8.88876
	Trav6d-6			Mir142hg		present in the listi	present in the list		present in the list	Tifa	0.259104	0.355987	0	0.0479957	0.408379	0.00981466	0.570988	0.65225	0.00176318	0.0741785	0.0214709	0.375933	0	0.252903	0.597682	0.644004	0	0	0	0.301322	0.65225
	Trav6d-7			Mir143					present in the list	Ikzf3	0	0	0	0	0	0.00126165	0	0	0.00830166	0	0	0.0044708	0	0	0	0	0	0	0	0	0.00830166
	Trav6n-5			Mir145a					present in the list	Zpbp2	0	0.00833847	0	0	0.00111417	0	0	0	0.00522621	0	0	0	0.00342074	0	0	0	0	0	0	0	0.00833847
	Trav6n-6			Mir145b				present in the list		Timp1	0.0422309	0.054433	0	0.000748254	0.218273	0.00112782	0.215927	0.00526486	0	0.0881756	0.00925588	0.410618	0	0	1.26837	0.0205344	0.0415669	0	0	0	1.26837
	Trav6n-7			Mir150	present in the list	present in the listi		present in the list	present in the list	Ccr7	0	0	0	0	0.00393572	0	0.00225357	0	0	0	0	0	0	0	0	0	0	0	0	0	0.00393572
	Trav12-1			Mir155					present in the list	Tiparp	0.204474	0.739841	0.114194	0.195335	0.341181	0.0926701	0.445474	0.287279	0.0813465	0.366328	0.457347	0.314888	0.0784783	0.0814651	0.564026	0.292836	0.410068	0.394004	1.27097	1.38895	1.38895
	Trav12-2			Mir181b-1	present in the list	present in the listi	present in the list	present in the list	present in the list	Tirap	0.105255	0.0645314	0	0.000748254	0.270618	0.00680281	0.299228	0.11776	0.0206091	0.112626	0.118196	0.201247	0.0204172	0.186012	0.0736615	0.0873144	0	0	0	0.0889097	0.299228
	Trav12-3			Mir181b-2		present in the listi	present in the list		present in the list	Dhx58	0	0.003144	0	0	0.00149556	0.00519826	0.00771246	0.0289226	0.00472284	0	0	0.00331401	0.0113912	0.0814651	0.0161143	0	0	0	0	0	0.0814651
	Trav12d-1			Mir181c		present in the listi	present in the list	present in the list	present in the list	Tlr1	0	0.0303074	0	0	0	0.00200227	0	0.130438	0	0.0429227	0.00923611	0	0	0	0	0.289221	0	0	0	0.0389737	0.289221
	Trav12d-2			Mir188		present in the listi	present in the list	present in the list	present in the list	Tlr13	0	0	0	0	0.00264243	0.00321401	0	0.277967	0.00304632	0	0.0305876	0	0	0.142564	0	0.179604	0	0	0	0	0.277967
	Trav12n-3			Mir193b		present in the listi	present in the list	present in the list	present in the list	Tlr3	0.0789422	0.231213	0	0.0964953	0.116925	0.00717496	0.108286	0.0477673	0.00535244	0.201104	0.0210604	0.112907	0	0	0	0.095826	0	0	0	0	0.231213
	Trav15-1-dv6-1			Mir223				present in the list	present in the list	Aoc3	0.0456606	0	0	0	0.00746664	0	0.0137958	0	0.0060263	0	0	0.0124906	0	0	0.377561	0.0124909	0	0	0	0.0171622	0.377561
	Trav15-2-dv6-2			Mir301		present in the listi	present in the list		present in the list	Tmem106a	0.0749451	0.00914405	0	0	0.00714736	0.00584844	0.00411733	0.499603	0.00554195	0	0.0178253	0.0153229	0.00490412	0	0.038001	0.103918	0	0	0	0.0115704	0.499603
	Trav15d-1-dv6d-1			Mir326					present in the list	Cd300lg	0	0	0	0	0.00315703	0.00180169	0.00559546	0.00284563	0.00255713	0	0	0.00307053	0	0	0	0	0	0	0	0	0.00559546
	Trav15n-2			Mir511					present in the list	Slc4a1	0.00517151	0.00159646	0	0	0.00406732	0	0.0073547	0	0	0	0	0	0	0	0	0	0	0	1.25501	0	1.25501
	Trav16			Mir542					present in the list	Tmem143	0.038459	0.0610475	0.267344	0.0553013	0.0664013	0.0748514	0.0438	0.0524332	0.0727583	0.0330452	0.0341751	0.0563425	0	0	0.0690969	0.0514252	0	0.0439775	0.023128	0.141593	0.267344
	Trav16d-dv11			Mir873a					present in the list	Tmem14c	1.79615	1.38058	1.12153	1.33055	1.73997	1.10465	1.81357	1.66991	1.2323	2.36436	1.75371	1.57168	1.87841	1.88732	2.01652	1.58275	0.83398	0.667897	0.0504993	0.951134	2.36436
	Trav16n			Mir7116		present in the listi			present in the list	Crhr1	0	0.00369575	0.184692	0.131781	0	0.153239	0	0	0.146398	0	0	0	0	0	0	0	0	0	0	0.0115704	0.184692
	Trbc1			Mirlet7e	present in the list				present in the list	Itgb3	0.0555062	0.0112911	0.118326	0.000748254	0.00479557	0.083202	0.0118174	0.0562096	0.0244335	0	0	0	0	0	0.0141462	0.0655489	0	0	0	0.020626	0.118326
	Trbc2			Mitf					present in the list	Tmem176a	0.115808	0.95254	0	0.0659919	0.395499	0.0140539	0.319831	1.34148	0.0106332	1.47159	0.93647	0.227626	1.43208	0.62351	0.696694	0.59721	0	0.0808206	0	0.0346397	1.47159
	Trdc			Mixl1					present in the list	Tmem176b	0.508901	2.5533	0.353455	0.0286566	1.44318	0.0487234	1.25249	2.74789	0.0602285	2.21593	3.0477	1.04015	0.531213	1.96478	1.89598	1.88954	0.472244	2.68048	1.26803	0.440508	3.0477
	Trdv2-1			Mknk2		present in the listi			present in the list	Cd79b	0	0.00110009	0	0	0.0029649	0	0.0128173	0.355142	0	0	0	0	0	0.0422411	0.0110148	0.134698	0	0	0	0	0.355142
	Trdv2-2			Mlf1		present in the listi			present in the list	Milr1	0	0.00278245	0	0	0.0162894	0	0.0428647	0.376632	0.00245671	0	0	0.0149973	0	1.25338	0.0353052	0.402629	0	0.0644176	0	0	1.25338
	Trdv4			Mlh1					present in the list	Cd300lb	0	0	0	0	0.00264243	0	0	0.0263018	0	0	0	0	0	0.0814651	0	0.0101334	0	0	0	0	0.0814651
	Trdv5			Mllt3					present in the list	Cd300c	0	0	0	0	0	0	0	0.0133892	0	0	0	0	0	0	0	0	0	0	0	0	0.0133892
	Trem1			Mmp2					present in the list	Cd300ld	0	0	0	0	0.0252418	0	0	0.00660884	0	0	0	0	0	0.0814651	0	0.0237171	0	0	0	0	0.0814651
	Trem2			Mmp7		present in the listi			present in the list	Cd300lf	0.0608287	0.00517161	0	0	0.00888901	0.00149473	0.00987469	0.219589	0.00573232	0	0	0	0	0	0.0101739	0.202067	0	0	0	0.0344086	0.219589
	Trem3			Mmp8					present in the list	Tmem64	0.194463	0.208178	0.147423	0.0337677	0.163478	0.171188	0.195122	0.208914	0.108852	0.20812	0.0873124	0.135093	0.00712824	0	0.732451	0.241719	0	0.0917695	0	0.416258	0.732451
	Treml4			Mmp9		present in the listi	present in the list	present in the list	present in the list	Unc13d	0	0.00698166	0	0	0.009486	0.00477449	0.0103186	0.0406931	0.00128129	0	0	0.00589923	0.0105695	0	0.0183203	0.00879877	0.0417564	0.0378599	0	0.154109	0.154109
	Trex1			Mmp12		present in the listi			present in the list	Tmem98	0.203221	0.0873969	0	0.00224476	0.502722	0.00924186	0.475166	0.022179	0.00628698	0	0.116572	0.49184	0.551132	0	0.0251059	0.046624	0.21935	0	0	0.286069	0.551132
	Trf			Mmp14					present in the list	Tmod3	0.293209	0.236323	0.099368	0.0523223	0.599885	0.0784438	0.702028	0.216278	0.0967578	0.201521	0.25661	0.526694	0.714879	0.777195	0.837742	0.629006	0.0900233	0.24329	0	0.217828	0.837742
	Trgv1			Mmp21		present in the listi			present in the list	6030468B19Rik	0	0	0	0	0	0	0.00260958	0.00705862	0	0	0	0	0	0	0	0.0190127	0	0	0	0	0.0190127
	Tril			Mmp28		present in the listi		present in the list	present in the list	Tnfrsf11a	0.0918524	0.00256262	0	0.000748254	0.00277461	0.067572	0.00371391	0.532185	0.0306569	0	0.00982758	0.0114204	0	0	0	0.495356	0	0	0	0	0.532185
	Trim5			Mndal		present in the listi			present in the list	Tnfrsf13c	0	0.0314755	0	0	0	0.00279898	0.000897185	0	0.00913567	0	0.00433528	0	0	0	0	0.020901	0	0	0	0	0.0314755
	Trim6			Mog				present in the list		Tnfrsf1a	0.412684	0.435045	0.130331	0.141451	0.684292	0.015055	1.03259	1.17004	0.0171545	0.110988	0.4754	1.03278	0.124857	0.738742	1.5739	0.980072	0.0292644	0.0308875	0.131158	0.39271	1.5739
	Trim8			Mospd2					present in the list	Tnfrsf23	0	0.00211648	0	0	0.0411867	0.0289947	0.0579653	0.127617	0.0211391	0	0.00440093	0.0384167	0	0	0.0733645	0.082736	0	0	0	0	0.127617
	Trim10			Mpeg1		present in the listi			present in the list	Tnfsf12	0.0699291	0.103646	0	0.00299302	0.058599	0.0532424	0.171969	0.322848	0.0800196	0.0455669	0.314592	0.0979435	0.013434	0	0.187879	0.123272	0	0.380012	0	0.0724854	0.380012
	Trim11			Mpig6b		present in the listi			present in the list	Tnfsf13b	0	0	0	0.0445633	0.00138188	0.0170253	0.00579486	0.0057217	0.00642213	0	0.0213843	0	0	0	0	0.0096584	0	0.0561426	0	0	0.0561426
	Trim12a			Mpl		present in the listi		present in the list	present in the list	Tnip1	0.101591	0.0798504	0.375913	0.140308	0.324995	0.123016	0.25663	0.13515	0.0789649	0.0365431	0.0486191	0.247411	0.238873	0	0.183988	0.274896	0.0365065	0.285042	0	0.0726845	0.375913
	Trim12c			Mpo		present in the listi		present in the list	present in the list	Tnip2	0.0335385	0.0301704	0	0.0185962	0.0923421	0.0316097	0.115237	0.19195	0.0379098	0.00624021	0.0159553	0.0693842	0	0	0.0813015	0.15421	0.0473633	0.0523491	0	0.10967	0.19195
	Trim13			Mpp1					present in the list	Tnrc6c	0.425817	0.569497	0.372943	0.676926	0.673682	1.55452	0.713619	0.484788	1.563	0.32509	0.85321	0.769223	0.37367	0.246603	0.433548	0.482135	1.3373	1.49376	0.0217174	0.821195	1.563
	Trim14			Mptx1		present in the listi	present in the list	present in the list	present in the list	Tollip	0.495024	0.453945	0.115292	0.40386	0.42303	0.570651	0.360923	0.229705	0.44415	0.241506	0.346326	0.367422	0.471637	0.0991434	0.369927	0.148729	0.313119	0.720506	0	1.21997	1.21997
	Trim15			Mptx2					present in the list	Top2a	0.120728	0.0181841	0.239928	0	0.0878	0.00681899	0.0355986	0.0984777	0.00638827	0.153193	2.32076	2.40861	0	0	0	4.25717	0.0855227	0	0.0236911	1.97358	4.25717
	Trim17			Mpzl2					present in the list	Tox	0.206658	0.173418	0.310869	0.230863	0.0108098	0.526721	0.00598341	0.0156201	0.211859	0.663618	0.530431	0.00528945	0.0070276	0	0	0	0.232784	0.0823035	0	0.274232	0.663618
	Trim21			Mr1	present in the list					Tpbg	0.351356	0.952253	0.507291	0.731319	0.128951	0.343436	0.100035	0	0.42415	0.661842	0.236275	0.0349209	0.0313558	0	0.103499	0.0236636	0	0.360021	0	0.343334	0.952253
	Trim25			Mrc1					present in the list	Tpd52	0.914177	0.18301	0.964537	0.577859	1.1223	1.04496	1.07043	2.2356	0.656861	0.367022	0.179349	0.61427	4.77838	1.83534	0.309626	2.02556	0.0552682	0.748557	0.821183	0.383213	4.77838
	Trim26			Mrgpra1		present in the listi			present in the list	Cd7	0	0	0	0	0	0.00262735	0	0	0	0	0	0	0	0	0.0192501	0	0	0	0	0.0208692	0.0208692
	Trim27			Mrgpra2a		present in the listi			present in the list	Sectm1a	0	0	0	0	0	0	0	0	0	0	0	0	0	0	0.0299986	0	0	0	0	0.0147563	0.0299986
[truncated: 16,687 more rows]

## Sheet: genes highest expression level
	Genes which highest expression is in cluster 10 and that belong to gene list of GO linked to inflammation
		all GO		expression level
[truncated: 96 more rows]
