# Supplementary material for: Epigenetic priming of immune/inflammatory pathways activation and abnormal activity of cell cycle pathway in a perinatal model of white matter injury
Source: Cell Death Dis. 2022 Dec 13;13(12):1038. doi: 10.1038/s41419-022-05483-4 (PMC9748018; doi:10.1038/s41419-022-05483-4)
Supplement: Supplementary file 6 — Table S5 [file 41419_2022_5483_MOESM6_ESM.xlsx]

## Sheet: read me
All 213,246 ATAC-seq significant peaks obtained from OPC at P5 (PBS or IL1B treated animals)

## Sheet: all_peaks
chr1	3094415	3095451
chr1	3121406	3121712
chr1	3212561	3213194
chr1	3216985	3217587
chr1	3292564	3292860
chr1	3322907	3323157
chr1	3325324	3325719
chr1	3325927	3326462
chr1	3326653	3326810
chr1	3333723	3333922
chr1	3353503	3353705
chr1	3361017	3361196
chr1	3367978	3368692
chr1	3369630	3369850
chr1	3398557	3398865
chr1	3399619	3400507
chr1	3405873	3406496
chr1	3410814	3411280
chr1	3411713	3412003
chr1	3416214	3416399
chr1	3433872	3434066
chr1	3438840	3439070
chr1	3439395	3439491
chr1	3441932	3442280
chr1	3448255	3448378
chr1	3456342	3456585
chr1	3466483	3466982
chr1	3497766	3498105
chr1	3508245	3508515
chr1	3508606	3508704
chr1	3512721	3512930
chr1	3514686	3515242
chr1	3518075	3518240
chr1	3545788	3545987
chr1	3552520	3552755
chr1	3562557	3562665
chr1	3577435	3577533
chr1	3591915	3592039
chr1	3611304	3611492
chr1	3643066	3643264
chr1	3647609	3647815
chr1	3648650	3648822
chr1	3649040	3649514
chr1	3651374	3651512
chr1	3670438	3672653
chr1	3834393	3834591
chr1	3841462	3841580
chr1	4139295	4139483
chr1	4142526	4142821
chr1	4228248	4228575
chr1	4242873	4243296
chr1	4332436	4332832
chr1	4408623	4408876
chr1	4412388	4412788
chr1	4414348	4414444
chr1	4416743	4417064
chr1	4422267	4422377
chr1	4426889	4427258
chr1	4429752	4430210
chr1	4430432	4430675
chr1	4471413	4471676
chr1	4490655	4490764
chr1	4491658	4492744
chr1	4493009	4493692
chr1	4496436	4497182
chr1	4497263	4497794
chr1	4507890	4508002
chr1	4516676	4516916
chr1	4519412	4519563
chr1	4543965	4544412
chr1	4571247	4572303
chr1	4688012	4688187
chr1	4688962	4689433
chr1	4766648	4766754
chr1	4766828	4767021
chr1	4768370	4768698
chr1	4769841	4770400
chr1	4780110	4780405
chr1	4785111	4786272
chr1	4807371	4808794
chr1	4820192	4820310
chr1	4820773	4821303
chr1	4831057	4831314
chr1	4857297	4858740
chr1	4874132	4874228
chr1	4874554	4874727
chr1	4888657	4888755
chr1	4907985	4908454
chr1	4909975	4910229
chr1	4910785	4911130
chr1	4914512	4914619
chr1	4925423	4925547
chr1	4925845	4927017
chr1	4937466	4938054
chr1	4938671	4939010
chr1	4939996	4940111
chr1	4970426	4971458
chr1	4987636	4987971
chr1	5001019	5001330
chr1	5007389	5007539
chr1	5017821	5019011
chr1	5019230	5020508
chr1	5020858	5020956
chr1	5022665	5023837
chr1	5028208	5028485
chr1	5033137	5033635
chr1	5070010	5070823
chr1	5082633	5083724
chr1	5103219	5103592
chr1	5107642	5107954
chr1	5115620	5115798
chr1	5183305	5183837
chr1	5220280	5221357
chr1	5228589	5229350
chr1	5232889	5233222
chr1	5412465	5412998
chr1	5534182	5534468
chr1	5588145	5589244
chr1	5904880	5905081
chr1	5906023	5906193
chr1	5915425	5915592
chr1	5916390	5917716
chr1	5917798	5918071
chr1	6064545	6064795
chr1	6102759	6103158
chr1	6135161	6135342
chr1	6152474	6152700
chr1	6179515	6180024
chr1	6202354	6202623
chr1	6214047	6215670
chr1	6225472	6225719
chr1	6226093	6226469
chr1	6272250	6272529
chr1	6282498	6282833
chr1	6330741	6330839
chr1	6358745	6359620
chr1	6360089	6360251
chr1	6370028	6370828
chr1	6382428	6383696
chr1	6401530	6401931
chr1	6406097	6406913
chr1	6408180	6408528
chr1	6410025	6410524
chr1	6440820	6441891
chr1	6447851	6448291
chr1	6454274	6454469
chr1	6477838	6478208
chr1	6483346	6483934
chr1	6486912	6487462
chr1	6487855	6488037
chr1	6509933	6510459
chr1	6510618	6510758
chr1	6525684	6525834
chr1	6594323	6595149
chr1	6657280	6657445
chr1	6658146	6658670
chr1	6682508	6682696
chr1	6729228	6730150
chr1	6733824	6734319
chr1	6734703	6735144
chr1	6760519	6761706
chr1	6797770	6797918
chr1	6804938	6805619
chr1	6805863	6806049
chr1	6820010	6820188
chr1	6821608	6821709
chr1	6821786	6822230
chr1	6832749	6833165
chr1	6859074	6859334
chr1	6866517	6867335
chr1	6867390	6867604
chr1	6877300	6877414
chr1	6928821	6928924
chr1	6928955	6929415
chr1	6937465	6937561
chr1	6941947	6942769
chr1	6966797	6967276
chr1	6967386	6968398
chr1	6973728	6974094
chr1	6979260	6979381
chr1	6979540	6980091
chr1	6997701	6997797
chr1	7010225	7010669
chr1	7067076	7067172
chr1	7087940	7089622
chr1	7089787	7089923
chr1	7099471	7099754
chr1	7099926	7100083
chr1	7100615	7100785
chr1	7105058	7105404
chr1	7111370	7111759
chr1	7112028	7112244
chr1	7112347	7112551
chr1	7112961	7113246
chr1	7116578	7116764
chr1	7118313	7118787
chr1	7119164	7119584
chr1	7121895	7122091
chr1	7122515	7122611
chr1	7131277	7131689
chr1	7132414	7132736
chr1	7136956	7137062
chr1	7137272	7137395
chr1	7137820	7137931
chr1	7138181	7139971
chr1	7148357	7148571
chr1	7166363	7166506
chr1	7168215	7168527
chr1	7204734	7205153
chr1	7206140	7207105
chr1	7207351	7207492
chr1	7218855	7219213
chr1	7266328	7266424
chr1	7309577	7309724
chr1	7313420	7313850
chr1	7319473	7319615
chr1	7380998	7381167
chr1	7383820	7383947
chr1	7386068	7386207
chr1	7395583	7395792
chr1	7397001	7397107
chr1	7397197	7397478
chr1	7397601	7398740
chr1	7535408	7535583
chr1	7543596	7543781
chr1	7777302	7777432
chr1	8100320	8100541
chr1	8287685	8287963
chr1	8447982	8448078
chr1	8451341	8451461
chr1	8452130	8452226
chr1	8468402	8468508
chr1	8468766	8468987
chr1	8494231	8494529
chr1	8582675	8583631
chr1	8583744	8583856
chr1	8583985	8584087
chr1	8678832	8679121
chr1	8679544	8679655
chr1	8744447	8745384
chr1	8782514	8782805
chr1	8819292	8819434
chr1	8842266	8842403
chr1	8842902	8843032
chr1	8852157	8852439
chr1	8867827	8868066
chr1	8922703	8923215
chr1	8925592	8925803
chr1	8926726	8926824
chr1	8938950	8939289
chr1	8947523	8948566
chr1	8979204	8979478
chr1	9084082	9084180
chr1	9090390	9090670
chr1	9132654	9132815
chr1	9158055	9158367
chr1	9168491	9168787
chr1	9189171	9189496
chr1	9199273	9200051
chr1	9200157	9200713
chr1	9207355	9207453
chr1	9208649	9209608
chr1	9224444	9224677
chr1	9225000	9225917
chr1	9226811	9226922
chr1	9248472	9249229
chr1	9283670	9283894
chr1	9287369	9287473
chr1	9288463	9289063
chr1	9289697	9290445
chr1	9296464	9296616
chr1	9296763	9296937
chr1	9297089	9297305
chr1	9298304	9300315
chr1	9300690	9300875
chr1	9309509	9309771
chr1	9408126	9408333
chr1	9449157	9449257
chr1	9469517	9469838
chr1	9521959	9522160
chr1	9541320	9541569
chr1	9545014	9546485
chr1	9547965	9548760
chr1	9549090	9549273
chr1	9553498	9553718
chr1	9553937	9554899
chr1	9562351	9562449
chr1	9563696	9565476
chr1	9570020	9570653
chr1	9572902	9573777
chr1	9576145	9576404
chr1	9578417	9578845
chr1	9591392	9591745
chr1	9591928	9592086
chr1	9601078	9602808
chr1	9603573	9604181
chr1	9607851	9608161
chr1	9610277	9611126
chr1	9611482	9612653
chr1	9619176	9619383
chr1	9619571	9619798
chr1	9619887	9619989
chr1	9621025	9621175
chr1	9621328	9621898
chr1	9627139	9627802
chr1	9629835	9631293
chr1	9641326	9641528
chr1	9648717	9649817
chr1	9650887	9650983
chr1	9653416	9653642
chr1	9658998	9659381
chr1	9696847	9697064
chr1	9699557	9701283
chr1	9703201	9703320
chr1	9745513	9745637
chr1	9747309	9748860
chr1	9757239	9757430
chr1	9757821	9757960
chr1	9768613	9769168
chr1	9772835	9773423
chr1	9797672	9798947
chr1	9799115	9799402
chr1	9804601	9804820
chr1	9805105	9805311
chr1	9805395	9805644
chr1	9806010	9806147
chr1	9815733	9816818
chr1	9817784	9817942
chr1	9823028	9823157
chr1	9823401	9824041
chr1	9838853	9838951
chr1	9840792	9841203
chr1	9842281	9842432
chr1	9847560	9848977
chr1	9852889	9853290
chr1	9859090	9859279
chr1	9859525	9859646
chr1	9870737	9871058
chr1	9876852	9877053
chr1	9877254	9877563
chr1	9878420	9878601
chr1	9908397	9909179
chr1	9942780	9943486
chr1	9943642	9944692
chr1	9950227	9950323
chr1	9953125	9953223
chr1	9953510	9953805
chr1	9966979	9968546
chr1	9988533	9988966
chr1	9997634	9997810
chr1	10007312	10007535
chr1	10008672	10009739
chr1	10014568	10014702
chr1	10037348	10038442
chr1	10039008	10039158
chr1	10039447	10040372
chr1	10056396	10056898
chr1	10057656	10058223
chr1	10071236	10071432
chr1	10089513	10089957
chr1	10099427	10099523
chr1	10102133	10102576
chr1	10103592	10103865
chr1	10105006	10105484
chr1	10114820	10114976
chr1	10115695	10116473
chr1	10130499	10130862
chr1	10131706	10132381
chr1	10164806	10165470
chr1	10165742	10165924
chr1	10176934	10177157
chr1	10222728	10222869
chr1	10231596	10233471
chr1	10233659	10233852
chr1	10269127	10269505
chr1	10279217	10279382
chr1	10300769	10301006
chr1	10304634	10304732
chr1	10348489	10348721
chr1	10397986	10398134
chr1	10429845	10430167
chr1	10476998	10477128
chr1	10477577	10478234
chr1	10488191	10488653
chr1	10489515	10489653
chr1	10505840	10506017
chr1	10525171	10525387
chr1	10596847	10596962
chr1	10681080	10681352
chr1	10681939	10682101
chr1	10694496	10694637
chr1	10694753	10694997
chr1	10695979	10696284
chr1	10707831	10707927
chr1	10717670	10717832
chr1	10718089	10718374
chr1	10718835	10719143
chr1	10719228	10720438
chr1	10759378	10760140
chr1	10771852	10772143
chr1	10772449	10772808
chr1	10794152	10794715
chr1	10835664	10836411
chr1	10837098	10837782
chr1	10845584	10845856
chr1	10877417	10878079
chr1	10880076	10880630
chr1	10898970	10900032
chr1	10938336	10938850
chr1	10942948	10943402
chr1	10952688	10952818
chr1	10990999	10991334
chr1	10993084	10993292
chr1	10993376	10994456
chr1	11011718	11011846
chr1	11019383	11019617
chr1	11026964	11028101
chr1	11033157	11033808
chr1	11035154	11035331
chr1	11037639	11038100
chr1	11043836	11044236
chr1	11044977	11046136
chr1	11054281	11054455
chr1	11054576	11054676
chr1	11065269	11065701
chr1	11066040	11066562
chr1	11066908	11067627
chr1	11097372	11097617
chr1	11100845	11100945
chr1	11113465	11113631
chr1	11139874	11140228
chr1	11144538	11144691
chr1	11147636	11147952
chr1	11151549	11152017
chr1	11153343	11153652
chr1	11158553	11158694
chr1	11177613	11178365
chr1	11180043	11180335
chr1	11212687	11212797
chr1	11214219	11214421
chr1	11221024	11221202
chr1	11233911	11234254
chr1	11247157	11247388
chr1	11267414	11267822
chr1	11268399	11268505
chr1	11274403	11274573
chr1	11295339	11295575
chr1	11329262	11330467
chr1	11413586	11414876
chr1	11457756	11457854
chr1	11458248	11458868
chr1	11466461	11466658
chr1	11563371	11563711
chr1	11565007	11565159
chr1	11565371	11565589
chr1	11585091	11585591
chr1	11586367	11586645
chr1	11657581	11658595
chr1	11748474	11748776
chr1	11750694	11750870
chr1	11760932	11761262
chr1	11768185	11769124
chr1	11774780	11775158
chr1	11788389	11788613
chr1	11795449	11796299
chr1	11830029	11830438
chr1	11873514	11874048
chr1	11896932	11897138
chr1	11934723	11934911
chr1	11937092	11937283
chr1	11939600	11939891
chr1	11967391	11967547
chr1	11992967	11993196
chr1	11999770	12000050
chr1	12000360	12001139
chr1	12008803	12009779
chr1	12016587	12017407
chr1	12025907	12026214
chr1	12027597	12027854
chr1	12028192	12028355
chr1	12029679	12029775
chr1	12055906	12056191
chr1	12092901	12093710
chr1	12170665	12170919
chr1	12194057	12194225
chr1	12243571	12243768
chr1	12294107	12294773
chr1	12334290	12334472
chr1	12356533	12356705
chr1	12373147	12373265
chr1	12398113	12398865
chr1	12410112	12410451
chr1	12435349	12435573
chr1	12436068	12436708
chr1	12479103	12479309
chr1	12479374	12479541
chr1	12489233	12489509
chr1	12497243	12497687
chr1	12498225	12498333
chr1	12500220	12500415
chr1	12500424	12500664
chr1	12508077	12508355
chr1	12510243	12510776
chr1	12521603	12521813
chr1	12521969	12522177
chr1	12527039	12527194
chr1	12552016	12552157
chr1	12554420	12554829
chr1	12556225	12556359
chr1	12571577	12572588
chr1	12576923	12577668
chr1	12578120	12578244
chr1	12587652	12587839
chr1	12609971	12610184
chr1	12612295	12612391
chr1	12615815	12616155
chr1	12616223	12616333
chr1	12616378	12616630
chr1	12622214	12622437
chr1	12640738	12641959
chr1	12671091	12671268
chr1	12691778	12692738
chr1	12692821	12693807
chr1	12704476	12704718
chr1	12706362	12706854
chr1	12707550	12708126
chr1	12710790	12710896
chr1	12713094	12713240
chr1	12717913	12719095
chr1	12729563	12729705
chr1	12753380	12753806
chr1	12764568	12764664
chr1	12767279	12767525
chr1	12770621	12770923
chr1	12771411	12772082
chr1	12775771	12775872
chr1	12776333	12776608
chr1	12781954	12782489
chr1	12785001	12785992
chr1	12790444	12791058
chr1	12791998	12792094
chr1	12795078	12796080
chr1	12805730	12805893
chr1	12806308	12806740
chr1	12811214	12811640
chr1	12814191	12814715
chr1	12818931	12819027
chr1	12821209	12821305
chr1	12825446	12825544
chr1	12834693	12834847
chr1	12835435	12836713
chr1	12836852	12837206
chr1	12839782	12840052
chr1	12850929	12851058
chr1	12851926	12852270
chr1	12856118	12856495
chr1	12858136	12858627
chr1	12863834	12864759
chr1	12864995	12865126
chr1	12865233	12865532
chr1	12871990	12872147
chr1	12872595	12872899
chr1	12875681	12875837
chr1	12877658	12878162
chr1	12905291	12905643
chr1	12905734	12905848
chr1	12912464	12912568
chr1	12930750	12930880
chr1	12942251	12942355
chr1	12943373	12943482
chr1	12947310	12947473
chr1	12947715	12947927
chr1	12962437	12962578
chr1	12970799	12970967
chr1	12978782	12979031
chr1	12979139	12979336
chr1	12979521	12979698
chr1	12979777	12979989
chr1	12984619	12985302
chr1	12990231	12991312
chr1	12991460	12993131
chr1	13004928	13005590
chr1	13005752	13005850
chr1	13049858	13050664
chr1	13052093	13052545
chr1	13063370	13063477
chr1	13074892	13075370
chr1	13076345	13076497
chr1	13078089	13078651
chr1	13082819	13082948
chr1	13084815	13084950
chr1	13097364	13097610
chr1	13103485	13104378
chr1	13117839	13118128
chr1	13125021	13125867
chr1	13126329	13127460
chr1	13128384	13128887
chr1	13134300	13134784
chr1	13142133	13143302
chr1	13151202	13151479
chr1	13153972	13154721
chr1	13163564	13163772
chr1	13163929	13164193
chr1	13171173	13171818
chr1	13172272	13172372
chr1	13172585	13172727
chr1	13174346	13174689
chr1	13183280	13183859
chr1	13188247	13189750
chr1	13189836	13190012
chr1	13194974	13195132
chr1	13195346	13195716
chr1	13196188	13196594
chr1	13203709	13203858
chr1	13206948	13207145
chr1	13214963	13215073
chr1	13216385	13216573
chr1	13217277	13217445
chr1	13225069	13225165
chr1	13225292	13226068
chr1	13226147	13226380
chr1	13226539	13226641
chr1	13226668	13226798
chr1	13228214	13228431
chr1	13233912	13234062
chr1	13244528	13245307
chr1	13251628	13251805
chr1	13254260	13254840
chr1	13255751	13256598
chr1	13263050	13263387
chr1	13265592	13265751
chr1	13266775	13266978
chr1	13271386	13271497
chr1	13271860	13272129
chr1	13273178	13273317
chr1	13275779	13276022
chr1	13276293	13276424
chr1	13290068	13290560
chr1	13292652	13292767
chr1	13293247	13293697
chr1	13299619	13300379
chr1	13301547	13301643
chr1	13301729	13302022
chr1	13304040	13304213
chr1	13309002	13309098
chr1	13311653	13311862
chr1	13312009	13312151
chr1	13312640	13312913
chr1	13314241	13315159
chr1	13316713	13316845
chr1	13317170	13317343
chr1	13321556	13321696
chr1	13324828	13325164
chr1	13329643	13329882
chr1	13330550	13330874
chr1	13332423	13332863
chr1	13332977	13333121
chr1	13333721	13334136
chr1	13341610	13341794
chr1	13342420	13342588
chr1	13343029	13343234
chr1	13347149	13347809
chr1	13352853	13353178
chr1	13358550	13359228
chr1	13360730	13361054
chr1	13361904	13362069
chr1	13362393	13362536
chr1	13367154	13367314
chr1	13367556	13368023
chr1	13372099	13374787
chr1	13388690	13389379
chr1	13391387	13391583
chr1	13402061	13402236
chr1	13412334	13412499
chr1	13416417	13417371
chr1	13425782	13427345
chr1	13493945	13494194
chr1	13494647	13495372
chr1	13498262	13498395
chr1	13500548	13500767
chr1	13512573	13512675
chr1	13520470	13520583
chr1	13531478	13532209
chr1	13532284	13532647
chr1	13543994	13544269
chr1	13561573	13561853
chr1	13562006	13562176
chr1	13563609	13563863
chr1	13572476	13572658
chr1	13573831	13573979
chr1	13575618	13575747
chr1	13585414	13585634
chr1	13589007	13590370
chr1	13614357	13615722
chr1	13628309	13628597
chr1	13628610	13628998
chr1	13632337	13632492
chr1	13639652	13639775
chr1	13649380	13649512
chr1	13649613	13650150
chr1	13652111	13652522
chr1	13659678	13660916
chr1	13682805	13683514
chr1	13684130	13684307
chr1	13696733	13697188
chr1	13697474	13697638
chr1	13706115	13706740
chr1	13715239	13715904
chr1	13730522	13730629
chr1	13752638	13752771
chr1	13771040	13771574
chr1	13784515	13784995
chr1	13789193	13789924
chr1	13826813	13826911
chr1	13833395	13833524
chr1	13841597	13842174
chr1	13844329	13844570
chr1	13845666	13845786
chr1	13848311	13848929
chr1	13855519	13855839
chr1	13859884	13860043
chr1	13860363	13861718
chr1	13869224	13869409
chr1	13871025	13871175
chr1	13914643	13914762
chr1	13933923	13934161
chr1	13935069	13935339
chr1	13935903	13936777
chr1	13984070	13984361
chr1	13998188	13998509
chr1	14000841	14001093
chr1	14001637	14001792
chr1	14002492	14002894
chr1	14009754	14009850
chr1	14011617	14011829
chr1	14046689	14046957
chr1	14082661	14082812
chr1	14097958	14098228
chr1	14098520	14099550
chr1	14108187	14109704
chr1	14120923	14121574
chr1	14129283	14130180
chr1	14139770	14140065
chr1	14150581	14150986
chr1	14151221	14151327
chr1	14162487	14162640
chr1	14162708	14162811
chr1	14164959	14165262
chr1	14165614	14165859
chr1	14166052	14166248
chr1	14166691	14166837
chr1	14170731	14170980
chr1	14173260	14173356
chr1	14179634	14179832
chr1	14179983	14180802
chr1	14180882	14181125
chr1	14181336	14182199
chr1	14184391	14184549
chr1	14186815	14187248
chr1	14192405	14193144
chr1	14193753	14193871
chr1	14196824	14196920
chr1	14198752	14199504
chr1	14208230	14208638
chr1	14218547	14219266
chr1	14219903	14220297
chr1	14232387	14232950
chr1	14237773	14237952
chr1	14239894	14240025
chr1	14244791	14245162
chr1	14247798	14247985
chr1	14254018	14254262
chr1	14255658	14255775
chr1	14257146	14257485
chr1	14257603	14257707
chr1	14264430	14264709
chr1	14268159	14268769
chr1	14268935	14269207
chr1	14274273	14274432
chr1	14274628	14274797
chr1	14277332	14277428
chr1	14279603	14279765
chr1	14285929	14286414
chr1	14288133	14288595
chr1	14291732	14292903
chr1	14294537	14294663
chr1	14298319	14298453
chr1	14302644	14303103
chr1	14303318	14303815
chr1	14304475	14304973
chr1	14308447	14308642
chr1	14309462	14310652
chr1	14337125	14337229
chr1	14350029	14350130
chr1	14356440	14356542
chr1	14357724	14357854
chr1	14369330	14369886
chr1	14371352	14371540
chr1	14374908	14375100
chr1	14382098	14382194
chr1	14424440	14424576
chr1	14426345	14426457
chr1	14427296	14427583
chr1	14429472	14429591
chr1	14440696	14440884
chr1	14442853	14442951
chr1	14456719	14457183
chr1	14464869	14465080
chr1	14472268	14472583
chr1	14485756	14485901
chr1	14503325	14503562
chr1	14504288	14504699
chr1	14504902	14505253
chr1	14506226	14507406
chr1	14513433	14514134
chr1	14543802	14543943
chr1	14564419	14564769
chr1	14565640	14565835
chr1	14566435	14566551
chr1	14566879	14567260
chr1	14570051	14571004
chr1	14589955	14590162
chr1	14592518	14592628
chr1	14626716	14627145
chr1	14627203	14627314
chr1	14627958	14628301
chr1	14635651	14636521
chr1	14638035	14638214
chr1	14644099	14644205
chr1	14655849	14655971
chr1	14665903	14666570
chr1	14667754	14668030
chr1	14670145	14670263
chr1	14678497	14678944
chr1	14679561	14679683
chr1	14681650	14681825
chr1	14681849	14682002
chr1	14686205	14686452
chr1	14707984	14708727
chr1	14716335	14716687
chr1	14729123	14729357
chr1	14738418	14738739
chr1	14739718	14740470
chr1	14755002	14756425
chr1	14770741	14770905
chr1	14789139	14789314
chr1	14792923	14793189
chr1	14800398	14800500
chr1	14819191	14819384
chr1	14854807	14855322
chr1	14862054	14862167
chr1	14862348	14862619
chr1	14918028	14919049
chr1	14919251	14919521
chr1	14920533	14920757
chr1	14929030	14929380
chr1	14980303	14980600
chr1	15007764	15007969
chr1	15018413	15018519
chr1	15111488	15111679
chr1	15124726	15124866
chr1	15153164	15153271
chr1	15256178	15256309
chr1	15286208	15288012
chr1	15296464	15296824
chr1	15307484	15308042
chr1	15308620	15308961
chr1	15316769	15317053
chr1	15318158	15318524
chr1	15327430	15327582
chr1	15365822	15365918
chr1	15366080	15366275
chr1	15367364	15367497
chr1	15383206	15383341
chr1	15389461	15389640
chr1	15401551	15401973
chr1	15416456	15416935
chr1	15435615	15436005
chr1	15440728	15440954
chr1	15446558	15447566
chr1	15451751	15451915
chr1	15453949	15454061
chr1	15457035	15457207
chr1	15469485	15469581
chr1	15482724	15483925
chr1	15551729	15551835
chr1	15610487	15610842
chr1	15612073	15612189
chr1	15621833	15622285
chr1	15631222	15631397
chr1	15631981	15632080
chr1	15632185	15632688
chr1	15632863	15633215
chr1	15636969	15637130
chr1	15649751	15650097
chr1	15651757	15652395
chr1	15666986	15667166
chr1	15683294	15683433
chr1	15683556	15684190
chr1	15687963	15688276
chr1	15705895	15706031
chr1	15715278	15715574
chr1	15758484	15758599
chr1	15791705	15792184
chr1	15805101	15806441
chr1	15827994	15828114
chr1	15833266	15833774
chr1	15875577	15876014
chr1	15892198	15893128
chr1	15895324	15895493
chr1	15902424	15902817
chr1	15908864	15908977
chr1	15921232	15921944
chr1	15992622	15992916
chr1	15993521	15994013
chr1	16005441	16005661
chr1	16007100	16007253
chr1	16056666	16056810
chr1	16056938	16057250
chr1	16059806	16059957
chr1	16091745	16092004
chr1	16092676	16093744
chr1	16104026	16106442
chr1	16115367	16115598
chr1	16115707	16115828
chr1	16122710	16123474
chr1	16128243	16128339
chr1	16130112	16130350
chr1	16131181	16131305
chr1	16131690	16131904
chr1	16134835	16135674
chr1	16177600	16177784
chr1	16179232	16179395
chr1	16186528	16186684
chr1	16201844	16202888
chr1	16212571	16212818
chr1	16213266	16213527
chr1	16213643	16213888
chr1	16227368	16228464
chr1	16229714	16229850
chr1	16236122	16236342
chr1	16248801	16249586
chr1	16249732	16250294
chr1	16255810	16257043
chr1	16261836	16262901
chr1	16271954	16272704
chr1	16294090	16294466
chr1	16294770	16294866
chr1	16294979	16295265
chr1	16295919	16296167
chr1	16300384	16300596
chr1	16302171	16302353
chr1	16304342	16304518
chr1	16304713	16305162
chr1	16309088	16309309
chr1	16355956	16356153
chr1	16372085	16372303
chr1	16388499	16388904
chr1	16395743	16396012
chr1	16398962	16399097
chr1	16399387	16399750
chr1	16399772	16400147
chr1	16408477	16408609
chr1	16433525	16433811
chr1	16435911	16436282
chr1	16437273	16437545
chr1	16440158	16440508
chr1	16446061	16446210
chr1	16447072	16447203
chr1	16465591	16465780
chr1	16466703	16466889
chr1	16485894	16486108
chr1	16505603	16505747
chr1	16509109	16509239
chr1	16512967	16513066
chr1	16518485	16519561
chr1	16519670	16520176
chr1	16536661	16536874
chr1	16539614	16539963
chr1	16540844	16541032
chr1	16544991	16545652
chr1	16546005	16546250
chr1	16546701	16547041
chr1	16565543	16565706
chr1	16567288	16567457
chr1	16577838	16577936
chr1	16587023	16587458
chr1	16605216	16605443
chr1	16606968	16607719
chr1	16617840	16618301
chr1	16618417	16619845
chr1	16633592	16634365
chr1	16656291	16657698
chr1	16664918	16666070
chr1	16687800	16688143
chr1	16688242	16689088
chr1	16720998	16721445
chr1	16723847	16724009
chr1	16724665	16724920
chr1	16737229	16737681
chr1	16745739	16746453
chr1	16779947	16780186
chr1	16780382	16780485
chr1	16798043	16798923
chr1	16942508	16942625
chr1	16962390	16962589
chr1	16964480	16964816
chr1	16964930	16965179
chr1	16965284	16965412
chr1	16987575	16987785
chr1	17001847	17002375
chr1	17008704	17008872
chr1	17009171	17010366
chr1	17010460	17010786
chr1	17033997	17034109
chr1	17053917	17054417
chr1	17060658	17060811
chr1	17096643	17098214
chr1	17099477	17099605
chr1	17122956	17123939
chr1	17145146	17146037
chr1	17146792	17147143
chr1	17147555	17147659
chr1	17155396	17155771
chr1	17163547	17164108
chr1	17180658	17180801
chr1	17181575	17182446
chr1	17343169	17343386
chr1	17377691	17378290
chr1	17441142	17441240
chr1	17449355	17449608
chr1	17537639	17537745
chr1	17629671	17629888
chr1	17655698	17655869
chr1	17657416	17657786
chr1	17663589	17664160
chr1	17676846	17677018
chr1	17709327	17709563
chr1	17714799	17715005
chr1	17717612	17718232
chr1	17718506	17718772
chr1	17727009	17727982
chr1	17767308	17767545
chr1	17825379	17826215
chr1	17838409	17838908
chr1	17876214	17876318
chr1	17931582	17931881
chr1	17978254	17978370
chr1	17980568	17981055
chr1	18012842	18013292
chr1	18018535	18018787
chr1	18057505	18059067
chr1	18105932	18106670
chr1	18106790	18107198
chr1	18131730	18132118
chr1	18168372	18168583
chr1	18181192	18181668
chr1	18191260	18191364
chr1	18191448	18191600
chr1	18192764	18192870
chr1	18268916	18269128
chr1	18289010	18289117
chr1	18320844	18321078
chr1	18360074	18360269
chr1	18367316	18367429
chr1	18367558	18367691
chr1	18410277	18410574
chr1	18410851	18411164
chr1	18412808	18413020
chr1	18415986	18416584
chr1	18463324	18464824
chr1	18492339	18492627
chr1	18638839	18640099
chr1	18736920	18737018
chr1	18743167	18743280
chr1	18793676	18793916
chr1	18848870	18849510
chr1	18957089	18957185
chr1	18972822	18972918
chr1	18976594	18977244
chr1	19056278	19056852
chr1	19088315	19088535
chr1	19096858	19097455
chr1	19103934	19104831
chr1	19109789	19110145
chr1	19178873	19179298
chr1	19201398	19201527
chr1	19205711	19206018
chr1	19206271	19206479
chr1	19209092	19209310
chr1	19209782	19210537
chr1	19210666	19210772
chr1	19211747	19211932
chr1	19213983	19214361
chr1	19217431	19217619
chr1	19217976	19218111
chr1	19218549	19218672
chr1	19220550	19220780
chr1	19225376	19225552
chr1	19226809	19227065
chr1	19227390	19227581
chr1	19231036	19231527
chr1	19231694	19231842
chr1	19232755	19233088
chr1	19233851	19234255
chr1	19234864	19235068
chr1	19236558	19236908
chr1	19240940	19241706
chr1	19245047	19245411
chr1	19251457	19251696
chr1	19336148	19336361
chr1	19350659	19350772
chr1	19355433	19355752
chr1	19441819	19442053
chr1	19561890	19562207
chr1	19562284	19562476
chr1	19564735	19564880
chr1	19582956	19583342
chr1	19619739	19620869
chr1	19672743	19673183
chr1	19673633	19673843
chr1	19674118	19674838
chr1	19733483	19733594
chr1	19767309	19768122
chr1	19776598	19776732
chr1	19776891	19777621
chr1	19808257	19808634
chr1	19826594	19826853
chr1	19847134	19847654
chr1	19847746	19847996
chr1	19849704	19850529
chr1	19880607	19881005
chr1	19881067	19881893
chr1	19888849	19888967
chr1	19899562	19900302
chr1	19900976	19901612
chr1	19921768	19921922
chr1	19927307	19927427
chr1	19927796	19928198
chr1	19950546	19950758
chr1	19951104	19952056
chr1	19952195	19952344
chr1	19973129	19973814
chr1	19981256	19981475
chr1	19982834	19983184
chr1	19989337	19989573
chr1	20018313	20018531
chr1	20035443	20035582
chr1	20058287	20058627
chr1	20061569	20061802
chr1	20068207	20068570
chr1	20069756	20070060
chr1	20117342	20117590
chr1	20132040	20132167
chr1	20172908	20173042
chr1	20188394	20188512
chr1	20190273	20190746
chr1	20216657	20217045
chr1	20301887	20302042
chr1	20302391	20303644
chr1	20306273	20306416
chr1	20311024	20311282
chr1	20311485	20311794
chr1	20344519	20345057
chr1	20428213	20429070
chr1	20429135	20429292
chr1	20431172	20431294
chr1	20440900	20441063
chr1	20447250	20447408
chr1	20449654	20450678
chr1	20477434	20478469
chr1	20478761	20478864
chr1	20494964	20495076
chr1	20499106	20499322
chr1	20508674	20508927
chr1	20513390	20513999
chr1	20554040	20554847
chr1	20554949	20555138
chr1	20590302	20590814
chr1	20595606	20595752
chr1	20612649	20613304
chr1	20617758	20617870
chr1	20633420	20633654
chr1	20633660	20633809
chr1	20667519	20668088
chr1	20674479	20675049
chr1	20677248	20677433
chr1	20677996	20678333
chr1	20679666	20679976
chr1	20699937	20700467
chr1	20719107	20719277
chr1	20724453	20725354
chr1	20733562	20733806
chr1	20738430	20738849
chr1	20743733	20743929
chr1	20744169	20744343
chr1	20749822	20750126
chr1	20758030	20758140
chr1	20788298	20788776
chr1	20801266	20801560
chr1	20801645	20802205
chr1	20804016	20804211
chr1	20811359	20811468
chr1	20819887	20820866
chr1	20823543	20823650
chr1	20830695	20830869
chr1	20832559	20832745
chr1	20843836	20844664
chr1	20845539	20846479
chr1	20867079	20867290
chr1	20867395	20868622
chr1	20877478	20877784
chr1	20883221	20883344
chr1	20889915	20891741
chr1	20900405	20901350
chr1	20905417	20906377
chr1	20908012	20908164
chr1	20908550	20908950
chr1	20910559	20910694
chr1	20914907	20915056
chr1	20919680	20920016
chr1	20921080	20921536
chr1	20922855	20923355
chr1	20933385	20933886
chr1	20938823	20939485
chr1	20951039	20952268
chr1	20984230	20985337
chr1	20986112	20986280
chr1	20986514	20986618
chr1	20994561	20994692
chr1	20995347	20995924
chr1	20996558	20996975
chr1	20997294	20997482
chr1	21002621	21003190
chr1	21004895	21005051
chr1	21008881	21009215
chr1	21010451	21010584
chr1	21014535	21014786
chr1	21026447	21026946
chr1	21028154	21028272
chr1	21033663	21033766
chr1	21033855	21033958
chr1	21035974	21036102
chr1	21039707	21039883
chr1	21043532	21043984
chr1	21051924	21053752
chr1	21061998	21062543
chr1	21063668	21063818
chr1	21068609	21068707
chr1	21074090	21074675
chr1	21078648	21079860
chr1	21080559	21080659
chr1	21089003	21089177
chr1	21089413	21090281
chr1	21093509	21093621
chr1	21100908	21101078
chr1	21101189	21101534
chr1	21101782	21101917
chr1	21114392	21114573
chr1	21124397	21125590
chr1	21154382	21155476
chr1	21160377	21160892
chr1	21161740	21162065
chr1	21165970	21167408
chr1	21189081	21189215
chr1	21191802	21191910
chr1	21192907	21193035
chr1	21194528	21194625
chr1	21205223	21205320
chr1	21206816	21207017
chr1	21213430	21213654
chr1	21213728	21213896
chr1	21218316	21219840
chr1	21220872	21221344
chr1	21229416	21229735
chr1	21229938	21230421
chr1	21231795	21232351
chr1	21238221	21238341
chr1	21246095	21246476
chr1	21259331	21259491
chr1	21268658	21269114
chr1	21271235	21272574
chr1	21283629	21283971
chr1	21284174	21284670
chr1	21284745	21284866
chr1	21286965	21287063
chr1	21288975	21289139
chr1	21343567	21343673
chr1	21344247	21344757
chr1	21399328	21399432
chr1	21402783	21403090
chr1	21411144	21412511
chr1	21418380	21418829
chr1	21419511	21419622
chr1	21424093	21424273
chr1	21434745	21435464
chr1	21457411	21457750
chr1	21458724	21458850
chr1	21460901	21461731
chr1	21487290	21487570
chr1	21499419	21499600
chr1	21499665	21500422
chr1	21531825	21532067
chr1	21535606	21535726
chr1	21544669	21544818
chr1	21559242	21559411
chr1	21589595	21589789
chr1	21593567	21594629
chr1	21598096	21598300
chr1	21599789	21599977
chr1	21600712	21601185
chr1	21608198	21608430
chr1	21616684	21617057
chr1	21617514	21617885
chr1	21639679	21639815
chr1	21650044	21650142
chr1	21650331	21651705
chr1	21656520	21656662
chr1	21658746	21659320
chr1	21672497	21672607
chr1	21736359	21736469
chr1	21748202	21748392
chr1	21751822	21751934
chr1	21760428	21760983
chr1	21773181	21773277
chr1	21774403	21774501
chr1	21780372	21780523
chr1	21788157	21788728
chr1	21801116	21801227
chr1	21801876	21802466
chr1	21804969	21805622
chr1	21814301	21814789
chr1	21817271	21817492
chr1	21821280	21821494
chr1	21829629	21830670
chr1	21830824	21830972
chr1	21842173	21842298
chr1	21844391	21844577
chr1	21846986	21847124
chr1	21855692	21855811
chr1	21855875	21856008
chr1	21868487	21868861
chr1	21875658	21875756
chr1	21888043	21888335
chr1	21890688	21890866
chr1	21892180	21892297
chr1	21896299	21896570
chr1	21900799	21902179
chr1	21902492	21902621
chr1	21919362	21919638
chr1	21920000	21920169
chr1	21920444	21920601
chr1	21940883	21941824
chr1	21945081	21945238
chr1	21950254	21950352
chr1	21950542	21951220
chr1	21960382	21962621
chr1	21967145	21967500
chr1	22035792	22035901
chr1	22036291	22036923
chr1	22042960	22043249
chr1	22070120	22070412
chr1	22105604	22105891
chr1	22120852	22120958
chr1	22181692	22181896
chr1	22201320	22201813
chr1	22202246	22202601
chr1	22207112	22207230
chr1	22254383	22254628
chr1	22259420	22259516
chr1	22262347	22262693
chr1	22266243	22266951
chr1	22267792	22267899
chr1	22268691	22269436
chr1	22284391	22284631
chr1	22294071	22294192
chr1	22296738	22297240
chr1	22306555	22306811
chr1	22308643	22308796
chr1	22315599	22316269
chr1	22320149	22320351
chr1	22320787	22321396
chr1	22338409	22338553
chr1	22338874	22339764
chr1	22341380	22341522
chr1	22344828	22345091
chr1	22345162	22345400
chr1	22358402	22358580
chr1	22375620	22375877
chr1	22377267	22377991
chr1	22378259	22378379
chr1	22379736	22379965
chr1	22385587	22385886
chr1	22386486	22386675
chr1	22387359	22387480
chr1	22390928	22391128
chr1	22404222	22404399
chr1	22418305	22418451
chr1	22425775	22425890
chr1	22475135	22475900
chr1	22476358	22476502
chr1	22487018	22487736
chr1	22502372	22502615
chr1	22507789	22507913
chr1	22508882	22509480
chr1	22518943	22519060
chr1	22526977	22527179
chr1	22533117	22534258
chr1	22579661	22579788
chr1	22587440	22587590
chr1	22594879	22595250
chr1	22596291	22596522
chr1	22596686	22597238
chr1	22604084	22604313
chr1	22604437	22605147
chr1	22610394	22610547
chr1	22612011	22612365
chr1	22615029	22615377
chr1	22615751	22615949
chr1	22627059	22627345
chr1	22629128	22629419
chr1	22629867	22630677
chr1	22639926	22640265
chr1	22640460	22641169
chr1	22646515	22646835
chr1	22650663	22650878
chr1	22652428	22652582
chr1	22653706	22654046
chr1	22654453	22654600
chr1	22655829	22656366
chr1	22664509	22664659
chr1	22666460	22666620
chr1	22670485	22670919
chr1	22671724	22671946
chr1	22672036	22672326
chr1	22679078	22679347
chr1	22683402	22683600
chr1	22693047	22693194
chr1	22694543	22694927
chr1	22695200	22695542
chr1	22695739	22695937
chr1	22699725	22700086
chr1	22703190	22703458
chr1	22709358	22709466
chr1	22713877	22714542
chr1	22714857	22715308
chr1	22719571	22720215
chr1	22728084	22728303
chr1	22734541	22734722
chr1	22737592	22737716
chr1	22737733	22737928
chr1	22739776	22740571
chr1	22743966	22744188
chr1	22750375	22750726
chr1	22752145	22752567
chr1	22759492	22759728
chr1	22770675	22770776
chr1	22771802	22771910
chr1	22782729	22783087
chr1	22783622	22783812
chr1	22784490	22784954
chr1	22789390	22790001
chr1	22792146	22792281
chr1	22794158	22794404
chr1	22794959	22795145
chr1	22795834	22796078
chr1	22803175	22803330
chr1	22804021	22804665
chr1	22805116	22807012
chr1	22808378	22808542
chr1	22893235	22893864
chr1	22899463	22899574
chr1	22901428	22901537
chr1	22904775	22905029
chr1	22928135	22928236
chr1	22931058	22931257
chr1	22935534	22935921
chr1	22968703	22969174
chr1	22974910	22975292
chr1	22987455	22987851
chr1	22988393	22988538
chr1	22991954	22992050
chr1	23014977	23015097
chr1	23018271	23018367
chr1	23026871	23027062
chr1	23028067	23028232
chr1	23061823	23062651
chr1	23092632	23092791
chr1	23093041	23093212
chr1	23093297	23093404
chr1	23101043	23101181
chr1	23105761	23105857
chr1	23117431	23118357
chr1	23118570	23118708
chr1	23119521	23119780
chr1	23120551	23120668
chr1	23134600	23134816
chr1	23139634	23139887
chr1	23140482	23140818
chr1	23149280	23149613
chr1	23177487	23177690
chr1	23178342	23178547
chr1	23184711	23185010
chr1	23188034	23188199
chr1	23188400	23188618
chr1	23196281	23196390
chr1	23200501	23200738
chr1	23202608	23202947
chr1	23214513	23215260
chr1	23255798	23257486
chr1	23263816	23264735
chr1	23270987	23271216
chr1	23271442	23271914
chr1	23272056	23272406
chr1	23279792	23280050
chr1	23286655	23287240
chr1	23302456	23302652
chr1	23320703	23320917
chr1	23321038	23322048
chr1	23324342	23324509
chr1	23324652	23325210
chr1	23379597	23380385
chr1	23380489	23380610
chr1	23382553	23383918
chr1	23390021	23390234
chr1	23425248	23425567
chr1	23433800	23433921
chr1	23490004	23491510
chr1	23493137	23493354
chr1	23495280	23495765
chr1	23513546	23513684
chr1	23514615	23514711
chr1	23554599	23554877
chr1	23574143	23574712
chr1	23575204	23575331
chr1	23649689	23650372
chr1	23656189	23657422
chr1	23684606	23684717
chr1	23685336	23685597
chr1	23689153	23690051
chr1	23705476	23706049
chr1	23706596	23706760
chr1	23719216	23719365
chr1	23722467	23722641
chr1	23750711	23751423
chr1	23761458	23761677
chr1	23761769	23764084
chr1	23764801	23765096
chr1	23765276	23765460
chr1	23770678	23771055
chr1	23772545	23772793
chr1	23775803	23775976
chr1	23776305	23776888
chr1	23790491	23790600
chr1	23792161	23792276
chr1	23792810	23793399
chr1	23794527	23794623
chr1	23801475	23802091
chr1	23806389	23806883
chr1	23807385	23807511
chr1	23824013	23824139
chr1	23826952	23827638
chr1	23832678	23833025
chr1	23834447	23835285
chr1	23837192	23837297
chr1	23843901	23844012
chr1	23846096	23846781
chr1	23855769	23855865
chr1	23858842	23858958
chr1	23865660	23865756
chr1	23867240	23867605
chr1	23878249	23878556
chr1	23885052	23885222
chr1	23892121	23892435
chr1	23893625	23893792
chr1	23896884	23897551
chr1	23899726	23899909
chr1	23906217	23906349
chr1	23911706	23911931
chr1	23912931	23913302
chr1	23920398	23920607
chr1	23921608	23922636
chr1	23935215	23935557
chr1	23948393	23948967
chr1	23954119	23954303
chr1	23958499	23959172
chr1	23959264	23959670
chr1	23969026	23969326
chr1	23970210	23970384
chr1	24004459	24004868
chr1	24005123	24005942
chr1	24033819	24034349
chr1	24045808	24045951
chr1	24050734	24050832
chr1	24066863	24067023
chr1	24068913	24069020
chr1	24073975	24074140
chr1	24074386	24074755
chr1	24086059	24086520
chr1	24089925	24090221
chr1	24099151	24101204
chr1	24107423	24107933
chr1	24133746	24134217
chr1	24134798	24135178
chr1	24137108	24137726
chr1	24154696	24154804
chr1	24171363	24171842
chr1	24172552	24172850
chr1	24176912	24177905
chr1	24179883	24180122
chr1	24187062	24187317
chr1	24195063	24196611
chr1	24211688	24213202
chr1	24219077	24219650
chr1	24221764	24222126
chr1	24226189	24226509
chr1	24226941	24227506
chr1	24229907	24230091
chr1	24230135	24231073
chr1	24231516	24231776
chr1	24239444	24239771
chr1	24239953	24240091
chr1	24244635	24245384
chr1	24245800	24246357
chr1	24248854	24249410
chr1	24250323	24250647
chr1	24261310	24261511
chr1	24263077	24263286
chr1	24266678	24267004
chr1	24267152	24267506
chr1	24288794	24288901
chr1	24298602	24298861
chr1	24302592	24303311
chr1	24304393	24305131
chr1	24332481	24332652
chr1	24332769	24333116
chr1	24349662	24350114
chr1	24362244	24362575
chr1	24367475	24368418
chr1	24374894	24375180
chr1	24378236	24378866
chr1	24379388	24379606
chr1	24381056	24381153
chr1	24403783	24404243
chr1	24404477	24404922
chr1	24404953	24405177
chr1	24428389	24428674
chr1	24452411	24452543
chr1	24452720	24452816
chr1	24453390	24453524
chr1	24458358	24458456
chr1	24459132	24459316
chr1	24460937	24461333
chr1	24492220	24492316
chr1	24515386	24515759
chr1	24516709	24517303
chr1	24517621	24517753
chr1	24532444	24532598
chr1	24539948	24540142
chr1	24550154	24550475
chr1	24550950	24551217
chr1	24551549	24552248
chr1	24552610	24552847
chr1	24553555	24553981
chr1	24558051	24558436
chr1	24558744	24559237
chr1	24560776	24561094
chr1	24564249	24564427
chr1	24564823	24565290
chr1	24566829	24567298
chr1	24567638	24567902
chr1	24583969	24584084
chr1	24586042	24587664
chr1	24589506	24590033
chr1	24601865	24602341
chr1	24602581	24602883
chr1	24633238	24634215
chr1	24677794	24677951
chr1	24678019	24679849
chr1	24686758	24686885
chr1	24695870	24696128
chr1	24699296	24699747
chr1	24702925	24703210
chr1	24704596	24704706
chr1	24704829	24705009
chr1	24705741	24706531
chr1	24708580	24708788
chr1	24713558	24713831
chr1	24718928	24719509
chr1	24719742	24719887
chr1	24720357	24720568
chr1	24741591	24741780
chr1	24760238	24760440
chr1	24822098	24822378
chr1	24831518	24831645
chr1	24869606	24870284
chr1	24870630	24871028
chr1	24901266	24901661
chr1	25000193	25000613
chr1	25008531	25009478
chr1	25012911	25013111
chr1	25033674	25034135
chr1	25034265	25034474
chr1	25056428	25056584
chr1	25061111	25061346
chr1	25076548	25076719
chr1	25082354	25082690
chr1	25085560	25085951
chr1	25086051	25086328
chr1	25088109	25088464
chr1	25096715	25096958
chr1	25098533	25098747
chr1	25104687	25104999
chr1	25105291	25105820
chr1	25106751	25106852
chr1	25107808	25107904
chr1	25108560	25108707
chr1	25115695	25115849
chr1	25127177	25127632
chr1	25132158	25132721
chr1	25154803	25155414
chr1	25165461	25165686
chr1	25165890	25166762
chr1	25167181	25167422
chr1	25177995	25178187
chr1	25178537	25178689
chr1	25178757	25179140
chr1	25179814	25180994
chr1	25185889	25186417
chr1	25187037	25187155
chr1	25191831	25192326
chr1	25192430	25192709
chr1	25193739	25193949
chr1	25202231	25202444
chr1	25204787	25205046
chr1	25212305	25212447
chr1	25228041	25228137
chr1	25228263	25229677
chr1	25233823	25234549
chr1	25242519	25242706
chr1	25281453	25281715
chr1	25297621	25297811
chr1	25298176	25298813
chr1	25300265	25300570
chr1	25310151	25310504
chr1	25317050	25317444
chr1	25341730	25341874
chr1	25420620	25421034
chr1	25430341	25430816
chr1	25455391	25455615
chr1	25459642	25459824
chr1	25468737	25469178
chr1	25470387	25470501
chr1	25474406	25474815
chr1	25490165	25490515
chr1	25503496	25503773
chr1	25504040	25505016
chr1	25510303	25511266
chr1	25516543	25516714
chr1	25527086	25527382
chr1	25531881	25532125
chr1	25542876	25543199
chr1	25543308	25543619
chr1	25544030	25544389
chr1	25573453	25573665
chr1	25576819	25576928
chr1	25621541	25622005
chr1	25623261	25623389
chr1	25631957	25632248
chr1	25640082	25640210
chr1	25642917	25643118
chr1	25653021	25653261
chr1	25653471	25653706
chr1	25672494	25672638
chr1	25688793	25689111
chr1	25690259	25690517
chr1	25693224	25693434
chr1	25696333	25696488
chr1	25696857	25698108
chr1	25698176	25698290
chr1	25703666	25703892
chr1	25704170	25704485
chr1	25704587	25704696
chr1	25713737	25714146
chr1	25723055	25723270
chr1	25750815	25750921
chr1	25753443	25753871
chr1	25754398	25754743
chr1	25756258	25756414
chr1	25756516	25756652
chr1	25757917	25758071
chr1	25778783	25779195
chr1	25779963	25780124
chr1	25793856	25794907
chr1	25811786	25811882
chr1	25812446	25812600
chr1	25821903	25822527
chr1	25824096	25825121
chr1	25829084	25829198
chr1	25829706	25831007
chr1	25831160	25831442
chr1	25832383	25832627
chr1	25885174	25885290
chr1	25892024	25893285
chr1	25894310	25894442
chr1	25996399	25997335
chr1	26202883	26203145
chr1	26277897	26278338
chr1	26278355	26278454
chr1	26282770	26283643
chr1	26387947	26388170
chr1	26463232	26463914
chr1	26619699	26619880
chr1	26624879	26625057
chr1	26686067	26686290
chr1	26686430	26686640
chr1	26686839	26688333
chr1	26757427	26757551
chr1	26769188	26769486
chr1	26828459	26828569
chr1	26853734	26854346
chr1	26906904	26907044
chr1	28045700	28045996
chr1	28084229	28084942
chr1	28085236	28085448
chr1	28214179	28215024
chr1	28229736	28229874
chr1	28340095	28340210
chr1	28363366	28363462
chr1	28392206	28392327
chr1	28476975	28477071
chr1	28490980	28491107
chr1	28491532	28491772
chr1	28629256	28629354
chr1	28640844	28641309
chr1	28806647	28806924
chr1	28836270	28836559
chr1	29019413	29019775
chr1	29029567	29029684
chr1	29205136	29205417
chr1	29216605	29217675
chr1	29566269	29566409
chr1	29587866	29588166
chr1	29814770	29815114
chr1	30060650	30061539
chr1	30138005	30138157
chr1	30145111	30145290
chr1	30259691	30259808
chr1	30262415	30262513
chr1	30405976	30406190
chr1	30503359	30503495
chr1	30537309	30537517
chr1	30555284	30555754
chr1	30584830	30585582
chr1	30588434	30588530
chr1	30588922	30589234
chr1	30595262	30595715
chr1	30637551	30638096
chr1	30660122	30660267
chr1	30700354	30700988
chr1	30720451	30720570
chr1	30740931	30741124
chr1	30755499	30755769
chr1	30771741	30772105
chr1	30773955	30774106
chr1	30776314	30776523
chr1	30778503	30778925
chr1	30779652	30779797
chr1	30780403	30780589
chr1	30787378	30787539
chr1	30793037	30793336
chr1	30793439	30794205
chr1	30802057	30802167
chr1	30819628	30819789
chr1	30829919	30830182
chr1	30831122	30831276
chr1	30832961	30833106
chr1	30834316	30834427
chr1	30867768	30868200
chr1	30872758	30874286
chr1	30882275	30882387
chr1	30920765	30921100
chr1	30930700	30931254
chr1	30943718	30943832
chr1	30948445	30950443
chr1	31015890	31016483
chr1	31102733	31103677
chr1	31153935	31154529
chr1	31154704	31154800
chr1	31178346	31178503
chr1	31210091	31210574
chr1	31212161	31212445
chr1	31233357	31234328
chr1	31256067	31256229
chr1	31260335	31260550
chr1	31337119	31337263
chr1	31357048	31357432
chr1	31392318	31392496
chr1	31704412	31704508
chr1	31793786	31794142
chr1	31835378	31835567
chr1	31892027	31892222
chr1	32127525	32127776
chr1	32172112	32173286
chr1	32174626	32175305
chr1	32186430	32186708
chr1	32192157	32192701
chr1	32199362	32199528
chr1	32207704	32207951
chr1	32219943	32220467
chr1	32221133	32221286
chr1	32228091	32228187
chr1	32252742	32252908
chr1	32253871	32254034
chr1	32255281	32255419
chr1	32275490	32275656
chr1	32277040	32277606
chr1	32279987	32280217
chr1	32281064	32281254
chr1	32286937	32287139
chr1	32302726	32302824
chr1	32309742	32309948
chr1	32331930	32332094
chr1	32346696	32346886
chr1	32347953	32348528
chr1	32349591	32349687
chr1	32360615	32360744
chr1	32361711	32361843
chr1	32363321	32364019
chr1	32379472	32379583
chr1	32392699	32392900
chr1	32395204	32395312
chr1	32397533	32397816
chr1	32406741	32406928
chr1	32407430	32408062
chr1	32408321	32408417
chr1	32408528	32408696
chr1	32408927	32409101
chr1	32430677	32431016
chr1	32443711	32444265
chr1	32450983	32451106
chr1	32452600	32453137
chr1	32453742	32454135
chr1	32466619	32467977
chr1	32474766	32474864
chr1	32483157	32483274
chr1	32493191	32493310
chr1	32495988	32496084
chr1	32496832	32497162
chr1	32506714	32507176
chr1	32511790	32512063
chr1	32512368	32512786
chr1	32532942	32533332
chr1	32533542	32533773
chr1	32553781	32554405
chr1	32568578	32568768
chr1	32568980	32569152
chr1	32585013	32585237
chr1	32592970	32593140
chr1	32616207	32616346
chr1	32634719	32634821
chr1	32642399	32642539
chr1	32649742	32650314
chr1	32650515	32650881
chr1	32707135	32707256
chr1	32744813	32745171
chr1	32771020	32771209
chr1	32772335	32772610
chr1	32810303	32810492
chr1	32819906	32820101
chr1	32830288	32830433
chr1	32831865	32832146
chr1	32834487	32834634
chr1	32836410	32836639
chr1	32872628	32873682
chr1	32874437	32874542
chr1	32900565	32901044
chr1	32930369	32931028
chr1	32946158	32946861
chr1	32965112	32965240
chr1	32985593	32985997
chr1	33023076	33023225
chr1	33025479	33025738
chr1	33026634	33027513
chr1	33041951	33043257
chr1	33106449	33106597
chr1	33124317	33124438
chr1	33137137	33137382
chr1	33138483	33138701
chr1	33149054	33149192
chr1	33174623	33175463
chr1	33190273	33190598
chr1	33195193	33195370
chr1	33201312	33202333
chr1	33214383	33215393
chr1	33244814	33244925
chr1	33246105	33246227
chr1	33268452	33268574
chr1	33268813	33269795
chr1	33271427	33272069
[truncated: 211,246+ more rows]
