# Supplementary material for: Epigenetic priming of immune/inflammatory pathways activation and abnormal activity of cell cycle pathway in a perinatal model of white matter injury
Source: Cell Death Dis. 2022 Dec 13;13(12):1038. doi: 10.1038/s41419-022-05483-4 (PMC9748018; doi:10.1038/s41419-022-05483-4)
Supplement: Supplementary file 8 — Table S7 [file 41419_2022_5483_MOESM8_ESM.xlsx]

## Sheet: read me
Among the 27 regions, located within +/- 8kb around TSS, that are associated differential opening and closing of chromatin conformation, 19 were involved in the immune system and inflammatory response pathways (highlighted in yellow in the list)
These 19 genes are indicated in red
We found 1250 UP genes associated to 2466 peaks

## Sheet: resultsTSS-UP-NCBI
	logFC	logCPM	PValue	rang	FDR	peak	A1	2B	4B	7A	8B	9A	Gene Name	Annotation	Detailed Annotation	Distance to TSS	Nearest PromoterID	Entrez ID	rechercheV	rechercheV	Nearest Unigene	Nearest Refseq	Nearest Ensembl	Gene Name	Gene Alias	Gene Description	Gene Type
table.1	1.38201	7.5657	4.61391e-19	1	1.13779e-15	chr7:17058160-17058705	88	95	100	255	285	223	Hif3a	intron (NM_001162950, intron 1 of 14)	intron (NM_001162950, intron 1 of 14)	-1754	NM_016868	53417	53417	53417	Mm.135110	NM_016868	ENSMUSG00000004328	Hif3a	Ipas|MOP7|NEPAS|bHLHe17	hypoxia inducible factor 3, alpha subunit	protein-coding
table.2	1.47692	6.26126	3.62675e-10	2	4.47178e-07	chr7:104501723-104502275	38	32	37	128	83	98	Trim30d	intron (NM_199146, intron 1 of 7)	CpG	5850	NM_199146	209387	209387	209387	Mm.277377	NM_199146	ENSMUSG00000057596	Trim30d	AI451617|TRIM30-3|Trim79	tripartite motif-containing 30D	protein-coding
table.4	1.12022	6.75756	3.75406e-08	3	3.08584e-05	chr11:83066616-83067202	65	62	55	113	131	165	Slfn2	intron (NM_011408, intron 1 of 1)	intron (NM_011408, intron 1 of 1)	1797	NM_011408	20556	20556	20556	Mm.278689	NM_011408	ENSMUSG00000072620	Slfn2	Shlf2	schlafen 2	protein-coding
table.3	1.12421	6.44042	5.67121e-08	4	3.4963e-05	chr5:64933357-64933845	40	58	47	101	109	117	Tlr1	promoter-TSS (NM_030682)	promoter-TSS (NM_030682)	-43	NM_001276445	21897	21897	21897	Mm.273024	NM_030682	ENSMUSG00000044827	Tlr1	-	toll-like receptor 1	protein-coding
table.5	1.54123	5.36181	2.1619e-07	5	0.000106625	chr19:10841679-10842154	18	21	15	43	58	62	Slc15a3	promoter-TSS (NM_023044)	promoter-TSS (NM_023044)	-627	NM_023044	65221	65221	65221	Mm.27387	NM_023044	ENSMUSG00000024737	Slc15a3	Ci1|cI-1	solute carrier family 15, member 3	protein-coding
table.7	0.656134	7.75436	1.19955e-06	6	0.000493015	chr7:17062219-17062767	163	144	146	236	237	265	Hif3a	promoter-TSS (NM_001162950)	promoter-TSS (NM_001162950)	-66	NM_001162950	53417	53417	53417	Mm.135110	NM_016868	ENSMUSG00000004328	Hif3a	Ipas|MOP7|NEPAS|bHLHe17	hypoxia inducible factor 3, alpha subunit	protein-coding
table.9	0.747492	7.03157	3.88351e-06	7	0.00136811	chr17:23675652-23676041	78	93	91	157	143	155	Tnfrsf12a	TTS (NM_181821)	TTS (NM_181821)	1602	NM_001161746	27279	27279	27279	Mm.28518	NM_013749	ENSMUSG00000023905	Tnfrsf12a	AI255180|C87282|Fn14|HPIP|TWEAK-R|TweakR	tumor necrosis factor receptor superfamily, member 12a	protein-coding
table.6	1.70945	4.40591	5.35853e-06	8	0.00165177	chr2:165401250-165401389	7	10	7	28	27	27	Ocstamp	promoter-TSS (NM_029021)	promoter-TSS (NM_029021)	-926	NM_029021	74614	74614	74614	Mm.72179	NM_029021		Ocstamp	4833422F24Rik|OC-STAMP	osteoclast stimulatory transmembrane protein	protein-coding
table.10	1.55591	4.67293	6.75579e-06	10	0.00166598	chr15:103453626-103453827	11	8	13	32	30	36	Nckap1l	promoter-TSS (NM_153505)	promoter-TSS (NM_153505)	-98	NM_153505	105855	105855	105855	Mm.30805	NM_153505	ENSMUSG00000022488	Nckap1l	4930568P13Rik|AI463083|Hem1|Hemp1	NCK associated protein 1 like	protein-coding
table.8	1.80912	4.30482	6.25274e-06	9	0.00171325	chr3:95650719-95650896	6	7	8	24	32	21	Mcl1	Intergenic	Intergenic	-7913	NM_008562	17210	17210	17210	Mm.1639	NM_008562	ENSMUSG00000038612	Mcl1	AW556805|Mcl-1	myeloid cell leukemia sequence 1	protein-coding
table.12	-1.11337	5.75691	1.25075e-05	11	0.00280396	chr5:38477304-38477456	76	57	62	33	24	36	Slc2a9	intron (NM_001012363, intron 2 of 11)	intron (NM_001012363, intron 2 of 11)	2926	NM_001102414	117591	117591	117591	Mm.260137	NM_145559	ENSMUSG00000005107	Slc2a9	Glut9|SLC2A9B|SLC2a9A	solute carrier family 2 (facilitated glucose transporter), member 9	protein-coding
table.20	-0.514596	9.03075	1.81896e-05	12	0.00373795	chr2:144017739-144018511	469	612	595	380	381	451	Rrbp1	Intergenic	LTR16C|LTR|ERVL	-6862	NM_024281	81910	81910	81910	Mm.13705	NM_024281	ENSMUSG00000027422	Rrbp1	1700087N07Rik|5730465C04Rik|ES/130|mKIAA1398|mRRp0|mRRp1.8|mRRp10|mRRp15a|mRRp15b|mRRp16.8|mRRp2|mRRp41|mRRp47|mRRp5.4|p180	ribosome binding protein 1	protein-coding
table.11	2.19534	3.54621	3.83643e-05	14	0.00675759	chr7:99711284-99711384	3	2	4	17	11	16	Slco2b1	promoter-TSS (NM_175316)	promoter-TSS (NM_175316)	6	NM_175316	101488	101488	101488	Mm.11249	NM_175316	ENSMUSG00000030737	Slco2b1	AI060904|AI852653|OATP-B|Slc21a9	solute carrier organic anion transporter family, member 2b1	protein-coding
table.13	-1.12962	6.69941	3.83381e-05	13	0.00727244	chr2:77944440-77944630	149	91	143	73	74	34	Cwc22	intron (NM_030560, intron 1 of 20)	RLTR28|LTR|ERVL	1821	NM_001290740	80744	80744	80744	Mm.288151	NM_030560	ENSMUSG00000027014	Cwc22	AA684037|AI173004|AL022752|B230213M24|mKIAA1604	CWC22 spliceosome-associated protein homolog (S. cerevisiae)	protein-coding
table.16	0.81946	6.65149	7.53288e-05	15	0.012384	chr19:34588316-34588781	50	80	64	111	108	135	Ifit3	3' UTR (NM_010501, exon 2 of 2)	3' UTR (NM_010501, exon 2 of 2)	5020	NM_010501	15959	15959	15959	Mm.426079	NM_010501	ENSMUSG00000074896	Ifit3	Ifi49|P49	interferon-induced protein with tetratricopeptide repeats 3	protein-coding
table.14	1.82777	3.89888	8.54882e-05	16	0.0131759	chr18:36726711-36726810	4	6	5	18	24	14	Cd14	promoter-TSS (NM_009841)	promoter-TSS (NM_009841)	54	NM_009841	12475	12475	12475	Mm.3460	NM_009841	ENSMUSG00000051439	Cd14	-	CD14 antigen	protein-coding
table.15	1.8376	3.73348	0.000111749	18	0.0153096	chr8:66391729-66391828	6	4	3	15	17	17	March1	intron (NM_001293784, intron 6 of 8)	intron (NM_001293784, intron 6 of 8)	5478	NM_001166375	72925	72925	72925	Mm.380457	NM_175188	ENSMUSG00000036469	March1	2900024D24Rik|BB085186	membrane-associated ring finger (C3HC4) 1	protein-coding
table.17	1.71106	3.89896	0.000106006	17	0.0153772	chr17:57194088-57194227	4	7	5	17	19	19	Tnfsf14	promoter-TSS (NM_019418)	promoter-TSS (NM_019418)	23	NM_019418	50930	50930	50930	Mm.483369	NM_019418	ENSMUSG00000005824	Tnfsf14	HVEM-L|HVEML|LIGHT|LTg|Ly113	tumor necrosis factor (ligand) superfamily, member 14	protein-coding
table.18	1.24089	4.88082	0.000170655	20	0.0210418	chr10:80014121-80014448	16	17	11	36	42	30	Hmha1	exon (NM_013850, exon 43 of 46)	exon (NM_013850, exon 43 of 46)	-2387	NM_001142701	70719	70719	70719	Mm.243954	NM_027521	ENSMUSG00000035697	Hmha1	6330406L22Rik|AW539505|Ha-1	histocompatibility (minor) HA-1	protein-coding
table.89	-0.273907	12.6171	0.000162253	19	0.0210588	chr9:95405275-95407961	6608	5908	6273	5616	5194	5260	Chst2	5' UTR (NM_018763, exon 1 of 2)	5' UTR (NM_018763, exon 1 of 2)	652	NM_018763	54371	54371	54371	Mm.212446	NM_018763	ENSMUSG00000033350	Chst2	AI428561|AW121776|C130041E03Rik|Chts2|GST-2|GlcNAc6ST|Gn6st	carbohydrate sulfotransferase 2	protein-coding
table.19	0.797722	6.17027	0.000262065	23	0.028098	chr5:112254284-112254882	49	48	42	81	95	74	Crybb1	Intergenic	Intergenic	-1238	NM_023695	12960	12960	12960	Mm.29488	NM_023695	ENSMUSG00000029343	Crybb1	3110006K12Rik|BB1CRY	crystallin, beta B1	protein-coding
table.22	1.87012	3.84552	0.000252747	22	0.0283306	chr2:91096641-91096746	9	1	4	23	14	17	Spi1	promoter-TSS (NM_011355)	promoter-TSS (NM_011355)	-103	NM_011355	20375	20375	20375	Mm.1302	NM_011355		Spi1	Dis-1|Dis1|PU.1|Sfpi-1|Sfpi1|Spi-1|Tcfpu1|Tfpu.1	spleen focus forming virus (SFFV) proviral integration oncogene	protein-coding
table.21	2.22121	3.8992	0.000241944	21	0.0284112	chr19:12457541-12457640	1	8	3	8	23	28	Mpeg1	Intergenic	Intergenic	-3188	NM_010821	17476	17476	17476	Mm.3999	NM_010821	ENSMUSG00000046805	Mpeg1	MPS1|Mpg-1	macrophage expressed gene 1	protein-coding
table.28	-1.59452	4.09641	0.000284238	24	0.0292055	chr1:171760998-171761155	21	15	26	11	4	6	Slamf1	Intergenic	RMER17B|LTR|ERVK	-6055	NM_013730	27218	27218	27218	Mm.103648	NM_013730	ENSMUSG00000015316	Slamf1	4933415F16|AA177906|CD150|CDw150|ESTM51|IPO-3|Slam	signaling lymphocytic activation molecule family member 1	protein-coding
table.23	0.587108	6.99246	0.000395812	25	0.0390429	chr2:30265795-30266262	81	98	94	135	140	149	Phyhd1	promoter-TSS (NM_172267)	promoter-TSS (NM_172267)	-174	NM_001252568	227696	227696	227696	Mm.297949	NM_172267	ENSMUSG00000079484	Phyhd1	-	phytanoyl-CoA dioxygenase domain containing 1	protein-coding
table.24	1.86623	3.75287	0.000437873	26	0.0415306	chr3:146156289-146156420	4	0	9	15	16	19	Mcoln2	intron (NM_001005846, intron 1 of 13)	intron (NM_001005846, intron 1 of 13)	6181	NM_001005846	68279	68279	68279	Mm.116862	NM_026656	ENSMUSG00000011008	Mcoln2	3300002C04Rik|AI549968|C86638|TRPML2	mucolipin 2	protein-coding
table.27	1.19989	4.58969	0.000540413	27	0.0493577	chr1:23390020-23390234	11	10	15	30	31	25	Ogfrl1	Intergenic	Intergenic	-6952	NM_001081079	70155	70155	70155	Mm.28013	NM_001081079	ENSMUSG00000026158	Ogfrl1	2210417C17Rik	opioid growth factor receptor-like 1	protein-coding
table.47	-0.466363	7.73191	0.000601192	29	0.0511221	chr7:97325193-97326069	230	222	216	190	151	159	Usp35	exon (NM_001177412, exon 1 of 10)	exon (NM_001177412, exon 1 of 10)	333	NM_001177412	244144	244144	244144	Mm.297541	NM_001177412	ENSMUSG00000035713	Usp35	Gm1088|Gm493	ubiquitin specific peptidase 35	protein-coding
table.50	-0.422799	10.0813	0.000595427	28	0.0524401	chr2:157347401-157348272	1022	1132	1232	697	957	953	Ghrh	Intergenic	Intergenic	-1182	NM_010285	14601	14601	14601	Mm.389327	NM_010285	ENSMUSG00000027643	Ghrh	Ghrf	growth hormone releasing hormone	protein-coding
table.25	0.864687	5.56237	0.000668882	30	0.0549821	chr1:173978871-173979317	29	28	30	49	62	53	Ifi202b	intron (NM_008327, intron 1 of 6)	Lx3_Mus|LINE|L1	3750	NM_008327	26388	26388	26388	Mm.218770	NM_008327	ENSMUSG00000026535	Ifi202b	Ifbip-1|Ifi202|Ifi202a|p202	interferon activated gene 202B	protein-coding
table.26	0.854107	5.54005	0.000786059	31	0.0625298	chr15:58324086-58324534	28	29	29	54	60	47	Klhl38	promoter-TSS (NM_177755)	promoter-TSS (NM_177755)	-141	NM_177755	268807	268807	268807	Mm.124498	NM_177755	ENSMUSG00000022357	Klhl38	8230402K04Rik	kelch-like 38	protein-coding
table.39	-0.618631	6.9003	0.000871961	32	0.0671955	chr19:10023016-10023315	145	125	119	105	85	72	Rab3il1	intron (NM_144538, intron 1 of 9)	intron (NM_144538, intron 1 of 9)	4938	NM_144538	74760	74760	74760	Mm.281969	NM_144538	ENSMUSG00000024663	Rab3il1	1200014K04Rik|AI115013|C76746|Rab3ail1	RAB3A interacting protein (rabin3)-like 1	protein-coding
table.29	1.15931	4.48944	0.00104292	33	0.0779345	chr10:62507666-62507860	11	10	13	29	24	26	Srgn	promoter-TSS (NM_011157)	promoter-TSS (NM_011157)	-8	NM_011157	19073	19073	19073	Mm.338790	NM_011157	ENSMUSG00000020077	Srgn	Prg|Prg1|Sgc	serglycin	protein-coding
table.30	1.51901	3.98329	0.0010959	34	0.0794848	chr2:165405577-165405695	9	8	2	20	23	14	Ocstamp	3' UTR (NM_054055, exon 13 of 13)	3' UTR (NM_054055, exon 13 of 13)	-5242	NM_029021	74614	74614	74614	Mm.72179	NM_029021		Ocstamp	4833422F24Rik|OC-STAMP	osteoclast stimulatory transmembrane protein	protein-coding
table.32	1.60687	3.75297	0.00124178	35	0.0874921	chr15:83017872-83017988	9	3	3	15	20	13	Nfam1	intron (NM_001271411, intron 1 of 5)	intron (NM_001271411, intron 1 of 5)	5208	NM_028728	74039	74039	74039	Mm.32584	NM_028728		Nfam1	4921501M20Rik|Cnaip	Nfat activating molecule with ITAM motif 1	protein-coding
table.31	1.49251	3.89916	0.00127787	36	0.0875342	chr6:129275324-129275492	5	10	3	15	21	17	Cd69	promoter-TSS (NM_001033122)	promoter-TSS (NM_001033122)	-39	NM_001033122	12515	12515	12515	Mm.74745	NM_001033122	ENSMUSG00000030156	Cd69	5830438K24Rik|AI452015|AIM|VEA	CD69 antigen	protein-coding
table.66	0.432451	8.77539	0.0014765	39	0.0933601	chr14:77029392-77030003	376	346	292	440	411	563	Lacc1	intron (NM_172488, intron 6 of 7)	intron (NM_172488, intron 6 of 7)	6919	NM_172488	210808	210808	210808	Mm.89278	NM_172488	ENSMUSG00000044350	Lacc1	9030625A04Rik	laccase (multicopper oxidoreductase) domain containing 1	protein-coding
table.42	0.462269	7.32409	0.00145457	38	0.0943941	chr9:119982396-119982692	122	120	121	165	170	182	Csrnp1	intron (NM_153287, intron 1 of 4)	intron (NM_153287, intron 1 of 4)	2114	NM_153287	215418	215418	215418	Mm.491094	NM_153287	ENSMUSG00000032515	Csrnp1	4931429D10Rik|Axud1|CSRNP-1|URAX1|taip-3	cysteine-serine-rich nuclear protein 1	protein-coding
table.33	0.755704	6.14482	0.00145024	37	0.0966568	chr4:63752677-63753305	55	34	50	87	87	69	Tnfsf15	Intergenic	Intergenic	-7878	NM_177371	326623	326623	326623	Mm.208152	NM_177371		Tnfsf15	Tl1|Tl1a|Vegi	tumor necrosis factor (ligand) superfamily, member 15	protein-coding
table.67	-0.624625	6.86482	0.00159137	40	0.0981077	chr5:130187369-130187763	124	125	131	109	63	83	Rabgef1	exon (NM_019983, exon 1 of 8)	exon (NM_019983, exon 1 of 8)	386	NM_019983	56715	56715	56715	Mm.288639	NM_019983	ENSMUSG00000025340	Rabgef1	Rab5ef|Rabex5|Rin2	RAB guanine nucleotide exchange factor (GEF) 1	protein-coding
table.40	1.57836	3.65325	0.00165843	41	0.0997484	chr1:85270049-85270153	3	7	4	18	16	10	C130026I21Rik	5' UTR (NM_175219, exon 1 of 8)	5' UTR (NM_175219, exon 1 of 8)	465	NM_175219	620078	620078	620078	Mm.386456	NM_175219	ENSMUSG00000052477	C130026I21Rik	4930565N07Rik|OTTMUSG00000029174	RIKEN cDNA C130026I21 gene	protein-coding
table.69	-0.456263	7.44062	0.00174994	42	0.102746	chr2:71779982-71780482	198	164	181	133	138	138	Itga6	Intergenic	Intergenic	-6707	NM_008397	16403	16403	16403	Mm.225096	NM_008397		Itga6	5033401O05Rik|AI115430|Cd49f|VLA-6	integrin alpha 6	protein-coding
table.49	1.49111	3.82821	0.00228861	54	0.104513	chr19:34607098-34607263	6	7	4	10	22	18	I830012O16Rik	promoter-TSS (NM_001005858)	promoter-TSS (NM_001005858)	-776	NM_001005858	667370	667370	667370	Mm.271850	NM_001005858	ENSMUSG00000062488	I830012O16Rik	-	RIKEN cDNA I830012O16 gene	protein-coding
table.44	1.61803	4.04748	0.00226203	53	0.105248	chr11:110166020-110166142	4	10	5	18	33	10	Abca9	intron (NM_147220, intron 1 of 38)	intron (NM_147220, intron 1 of 38)	2072	NM_147220	217262	217262	217262	Mm.291459	NM_147220	ENSMUSG00000041797	Abca9	D630040K07Rik	ATP-binding cassette, sub-family A (ABC1), member 9	protein-coding
table.46	-1.28205	5.49348	0.00209166	49	0.105266	chr2:77938423-77938603	64	40	63	37	28	6	Cwc22	intron (NM_001290740, intron 1 of 19)	Lx8|LINE|L1	7843	NM_001290740	80744	80744	80744	Mm.288151	NM_030560	ENSMUSG00000027014	Cwc22	AA684037|AI173004|AL022752|B230213M24|mKIAA1604	CWC22 spliceosome-associated protein homolog (S. cerevisiae)	protein-coding
table.35	-0.913285	7.84536	0.00206058	48	0.105862	chr10:22273136-22274537	251	299	265	152	230	65	H60b	intron (NM_001177775, intron 1 of 5)	CpG	363	NM_001177775	667281	667281	667281	Mm.484254	NM_001177775	ENSMUSG00000075297	H60b	EG667281	histocompatibility 60b	protein-coding
table.59	0.685055	6.01899	0.00240458	56	0.105888	chr9:44078974-44079305	53	38	40	75	66	77	Usp2	intron (NM_016808, intron 2 of 12)	intron (NM_016808, intron 2 of 12)	-5780	NM_198091	53376	53376	53376	Mm.272770	NM_016808	ENSMUSG00000032010	Usp2	B930035K21Rik|Ubp41	ubiquitin specific peptidase 2	protein-coding
table.52	0.86854	5.34355	0.00224237	52	0.10634	chr10:78067367-78067543	33	22	19	48	49	43	Icosl	Intergenic	Intergenic	-1913	NM_015790	50723	50723	50723	Mm.17819	NM_015790	ENSMUSG00000000732	Icosl	AU044799|B7-H2|B7RP-1|B7h|BG071784|GI50|GL50|GL50-B|ICOS-L|Icoslg|LICOS|Ly115l|mKIAA0653	icos ligand	protein-coding
table.34	1.15912	4.73334	0.00220799	51	0.106763	chr10:80019108-80019332	11	15	15	25	45	25	Hmha1	promoter-TSS (NM_027521)	promoter-TSS (NM_027521)	-455	NM_027521	70719	70719	70719	Mm.243954	NM_027521	ENSMUSG00000035697	Hmha1	6330406L22Rik|AW539505|Ha-1	histocompatibility (minor) HA-1	protein-coding
table.115	-0.294592	8.99156	0.00200406	46	0.107435	chr1:195091697-195092940	487	550	490	447	407	433	Cd46	promoter-TSS (NM_010778)	promoter-TSS (NM_010778)	-71	NM_010778	17221	17221	17221	Mm.12884	NM_010778	ENSMUSG00000016493	Cd46	Mcp	CD46 antigen, complement regulatory protein	protein-coding
table.38	0.53634	7.15622	0.0023998	55	0.107598	chr4:66827319-66828396	95	118	100	138	186	145	Tlr4	promoter-TSS (NM_021297)	promoter-TSS (NM_021297)	47	NM_021297	21898	21898	21898	Mm.38049	NM_021297	ENSMUSG00000039005	Tlr4	Lps|Ly87|Ran/M1|Rasl2-8	toll-like receptor 4	protein-coding
table.43	1.57723	3.65314	0.00205635	47	0.107893	chr15:39746790-39746941	3	5	6	20	9	15	Dcstamp	intron (NM_001289506, intron 1 of 3)	MIRc|SINE|MIR	936	NM_001289508	75766	75766	75766	Mm.159563	NM_029422	ENSMUSG00000022303	Dcstamp	4833414I07Rik|DC-STAMP|FIND|Tm7sf4|mDC-STAMP	dentrocyte expressed seven transmembrane protein	protein-coding
table.36	1.03023	4.94157	0.0018833	43	0.108005	chr6:83086342-83086593	19	18	14	32	46	30	Lbx2	exon (NM_010692, exon 1 of 2)	exon (NM_010692, exon 1 of 2)	103	NM_010692	16815	16815	16815	Mm.20359	NM_010692	ENSMUSG00000034968	Lbx2	Lbx2h	ladybird homeobox homolog 2 (Drosophila)	protein-coding
table.54	0.853768	5.42402	0.0021914	50	0.10808	chr2:165407845-165408176	31	19	29	55	41	52	Ocstamp	intron (NM_054055, intron 12 of 12)	intron (NM_054055, intron 12 of 12)	-7617	NM_029021	74614	74614	74614	Mm.72179	NM_029021		Ocstamp	4833422F24Rik|OC-STAMP	osteoclast stimulatory transmembrane protein	protein-coding
table.87	-0.334078	8.70017	0.00199023	45	0.109065	chr2:164436369-164437241	377	462	423	367	339	329	Sdc4	intron (NM_011521, intron 1 of 4)	intron (NM_011521, intron 1 of 4)	6383	NM_011521	20971	20971	20971	Mm.3815	NM_011521	ENSMUSG00000017009	Sdc4	AA959608|AW108331|Synd4|ryudocan|syndecan-4	syndecan 4	protein-coding
table.37	1.62219	3.50135	0.00196911	44	0.110359	chr6:124508653-124508752	4	6	2	16	13	10	C1ra	exon (NM_181344, exon 6 of 6)	exon (NM_181344, exon 6 of 6)	-3918	NM_023143	50909	50909	50909	Mm.333375	NM_023143	ENSMUSG00000055172	C1ra	AI132558|C1r|mC1rA	complement component 1, r subcomponent A	protein-coding
table.48	0.605528	6.59158	0.00256199	57	0.11084	chr17:33978273-33979096	64	84	56	108	99	114	H2-K2	intron (NR_004446, intron 1 of 5)	CpG-6269	106	NR_004446	630499	630499	630499	Mm.440940	NM_001081015		H2-K2	EG630499|Gm7035|H-2K1|H-2K1K|H-2K2|H2-K1	histocompatibility 2, K region locus 2	pseudo
table.56	0.878073	5.13105	0.00268746	59	0.112327	chr12:104247556-104247863	26	16	21	38	42	40	Serpina3h	promoter-TSS (NR_033450)	promoter-TSS (NR_033450)	-186	NR_033450	546546	546546	546546	Mm.390522	NM_001034870		Serpina3h	6C28|Spi2	serine (or cysteine) peptidase inhibitor, clade A, member 3H	pseudo
table.41	0.436109	7.98716	0.00265032	58	0.112684	chr3:9402890-9403669	202	196	186	284	313	220	C030034L19Rik	intron (NR_015499, intron 1 of 1)	intron (NR_015499, intron 1 of 1)	202	NR_015499	320088	320088	320088	Mm.212908	NR_015499	ENSMUSG00000097365	C030034L19Rik	A130044O20Rik	RIKEN cDNA C030034L19 gene	ncRNA
table.51	0.982996	5.25869	0.00281137	60	0.115547	chr8:24725756-24726020	27	17	22	30	52	53	Adam3	promoter-TSS (NM_009619)	promoter-TSS (NM_009619)	-63	NM_009619	11497	11497	11497	Mm.5168	NM_009619	ENSMUSG00000031553	Adam3	Cyrn1|Taz83|tMDC	a disintegrin and metallopeptidase domain 3 (cyritestin)	protein-coding
table.57	1.28775	3.89928	0.00302255	64	0.116463	chr14:103037156-103037255	5	9	6	15	19	17	4933432I03Rik	Intergenic	Intergenic	-3403	NR_045657	71264	71264	71264	Mm.399572	NR_045657		4933432I03Rik	-	RIKEN cDNA 4933432I03 gene	ncRNA
table.45	1.00363	5.29197	0.00291011	61	0.117645	chr3:65536086-65536290	14	25	28	33	59	47	4931440P22Rik	intron (NM_178892, intron 2 of 5)	intron (NM_178892, intron 2 of 5)	-6774	NR_027955	71004	71004	71004	Mm.475465	NM_001033527	ENSMUSG00000074580	4931440P22Rik	-	RIKEN cDNA 4931440P22 gene	ncRNA
table.60	1.09233	4.72342	0.00302025	63	0.118221	chr7:100472006-100472252	21	9	12	30	37	26	Ucp3	promoter-TSS (NM_009464)	promoter-TSS (NM_009464)	-862	NM_009464	22229	22229	22229	Mm.6254	NM_009464	ENSMUSG00000032942	Ucp3	AI645527|Slc25a9|UCP-3	uncoupling protein 3 (mitochondrial, proton carrier)	protein-coding
table.58	0.910359	5.08541	0.0029819	62	0.118603	chr4:145254483-145254761	15	23	22	47	34	36	Tnfrsf1b	Intergenic	L1M5|LINE|L1	-7752	NM_011610	21938	21938	21938	Mm.235328	NM_011610		Tnfrsf1b	CD120b|TNF-R-II|TNF-R2|TNF-R75|TNF-alphaR2|TNFBR|TNFR80|TNFRII|TNFalpha-R2|Tnfr-1|Tnfr2|p75	tumor necrosis factor receptor superfamily, member 1b	protein-coding
table.55	0.464204	7.19395	0.00316623	65	0.120122	chr17:36060801-36061197	112	115	104	149	175	148	Gm11127	Intergenic	Intergenic	-2628	NM_001199967	100529082	100529082	100529082	Mm.484641	NM_001199967	ENSMUSG00000079492	Gm11127	ENSMUSG00000079492	predicted gene 11127	protein-coding
table.62	0.684498	5.84968	0.00324054	66	0.121078	chr2:28517313-28517457	45	34	37	68	66	59	Ralgds	intron (NM_009058, intron 1 of 17)	intron (NM_009058, intron 1 of 17)	4218	NM_001145834	19730	19730	19730	Mm.5236	NM_009058	ENSMUSG00000026821	Ralgds	Gnds|Rgds|mKIAA1308	ral guanine nucleotide dissociation stimulator	protein-coding
table.61	1.42303	3.71404	0.00337581	67	0.12425	chr3:105816314-105816418	6	3	7	15	11	19	Gm5547	intron (NR_045845, intron 2 of 2)	intron (NR_045845, intron 2 of 2)	799	NR_045845	433637	433637	433637	Mm.331285	NR_045845		Gm5547	EG433637	predicted gene 5547	ncRNA
table.74	0.487719	7.77775	0.00389408	73	0.131545	chr11:109358594-109358915	151	171	172	228	190	298	Gna13	intron (NR_038097, intron 1 of 1)	MIRb|SINE|MIR	-4039	NM_010303	14674	14674	14674	Mm.193925	NM_010303	ENSMUSG00000020611	Gna13	AU024132|AU043124|Galpha13	guanine nucleotide binding protein, alpha 13	protein-coding
table.65	-0.769837	7.65739	0.00386542	72	0.132391	chr19:34576885-34577551	227	155	307	155	180	83	Ifit3	TTS (NM_008332)	TTS (NM_008332)	-6311	NM_010501	15959	15959	15959	Mm.426079	NM_010501	ENSMUSG00000074896	Ifit3	Ifi49|P49	interferon-induced protein with tetratricopeptide repeats 3	protein-coding
table.70	1.51635	4.04707	0.00366371	68	0.132863	chr7:45759994-45760191	11	2	7	28	22	10	Sult2b1	promoter-TSS (NM_017465)	promoter-TSS (NM_017465)	-538	NM_017465	54200	54200	54200	Mm.271634	NM_017465	ENSMUSG00000003271	Sult2b1	AI326997|BB173635|ST2B1|SULT2B	sulfotransferase family, cytosolic, 2B, member 1	protein-coding
table.85	-0.670528	5.85793	0.0037225	69	0.133039	chr2:158139645-158140122	62	58	68	44	35	43	Tgm2	intron (NM_009373, intron 2 of 12)	intron (NM_009373, intron 2 of 12)	6508	NM_009373	21817	21817	21817	Mm.330731	NM_009373	ENSMUSG00000037820	Tgm2	G[a]h|TG2|TGase2|tTG|tTGas	transglutaminase 2, C polypeptide	protein-coding
table.63	-0.972204	12.8733	0.00383147	71	0.133076	chr2:77944988-77946662	10527	6469	10154	5244	7295	1779	Cwc22	intron (NM_030560, intron 1 of 20)	intron (NM_030560, intron 1 of 20)	531	NM_001290740	80744	80744	80744	Mm.288151	NM_030560	ENSMUSG00000027014	Cwc22	AA684037|AI173004|AL022752|B230213M24|mKIAA1604	CWC22 spliceosome-associated protein homolog (S. cerevisiae)	protein-coding
table.53	0.631983	6.18513	0.00380492	70	0.134042	chr11:114890023-114890727	42	57	52	76	88	78	Cd300a	exon (NM_170758, exon 1 of 7)	exon (NM_170758, exon 1 of 7)	334	NM_170758	217303	217303	217303	Mm.294439	NM_170758	ENSMUSG00000034652	Cd300a	B230315M08Rik|Clm8|LMIR1|MAIR-I|MAIR-Ia|MMAC8|Pigr4|mcpir1	CD300A antigen	protein-coding
table.71	0.448035	7.87953	0.00409653	74	0.136514	chr7:17055976-17056528	221	162	156	241	281	238	Hif3a	intron (NM_016868, intron 2 of 14)	CpG	427	NM_016868	53417	53417	53417	Mm.135110	NM_016868	ENSMUSG00000004328	Hif3a	Ipas|MOP7|NEPAS|bHLHe17	hypoxia inducible factor 3, alpha subunit	protein-coding
table.108	-0.373449	7.69693	0.00440574	75	0.144861	chr8:119837663-119838073	216	210	208	183	159	164	Cotl1	intron (NM_028071, intron 2 of 3)	intron (NM_028071, intron 2 of 3)	2711	NM_028071	72042	72042	72042	Mm.393405	NM_028071	ENSMUSG00000031827	Cotl1	1810074P22Rik|2010004C08Rik|Clp	coactosin-like 1 (Dictyostelium)	protein-coding
table.64	1.28866	3.77217	0.00468414	76	0.151988	chr11:116078860-116079051	4	8	6	15	14	17	Unc13d	promoter-TSS (NM_001009573)	promoter-TSS (NM_001009573)	-995	NM_001009573	70450	70450	70450	Mm.259460	NM_001009573	ENSMUSG00000057948	Unc13d	2610108D09Rik|Jinx|Munc13-4|mFLJ00067	unc-13 homolog D (C. elegans)	protein-coding
table.72	0.632567	6.16717	0.00492468	77	0.157718	chr8:70691516-70692207	48	43	58	78	70	91	Jund	Intergenic	Intergenic	-5877	NM_010592	16478	16478	16478	Mm.419851	NM_010592	ENSMUSG00000071076	Jund	Jund1	jun D proto-oncogene	protein-coding
table.73	0.420792	7.45246	0.00501702	78	0.158615	chr2:28534403-28534913	137	151	116	180	184	195	Ralgds	intron (NM_001145836, intron 1 of 17)	intron (NM_001145836, intron 1 of 17)	1194	NM_001145836	19730	19730	19730	Mm.5236	NM_009058	ENSMUSG00000026821	Ralgds	Gnds|Rgds|mKIAA1308	ral guanine nucleotide dissociation stimulator	protein-coding
table.68	1.27452	4.26565	0.00515292	80	0.158839	chr19:10842343-10842479	7	5	15	17	21	30	Slc15a3	promoter-TSS (NM_023044)	promoter-TSS (NM_023044)	-133	NM_023044	65221	65221	65221	Mm.27387	NM_023044	ENSMUSG00000024737	Slc15a3	Ci1|cI-1	solute carrier family 15, member 3	protein-coding
table.77	0.886026	5.0473	0.00513619	79	0.160327	chr16:75909150-75909371	16	21	22	35	31	47	Samsn1	promoter-TSS (NM_023380)	promoter-TSS (NM_023380)	5	NM_023380	67742	67742	67742	Mm.131406	NM_023380	ENSMUSG00000022876	Samsn1	4930571B16Rik|930571B16Rik|Hacs1|SLy2	SAM domain, SH3 domain and nuclear localization signals, 1	protein-coding
table.84	-0.924869	4.65584	0.00565627	81	0.172202	chr2:158145639-158145950	28	32	23	14	15	16	Tgm2	intron (NM_009373, intron 1 of 12)	intron (NM_009373, intron 1 of 12)	597	NM_009373	21817	21817	21817	Mm.330731	NM_009373	ENSMUSG00000037820	Tgm2	G[a]h|TG2|TGase2|tTG|tTGas	transglutaminase 2, C polypeptide	protein-coding
table.80	1.27345	3.95044	0.00575374	82	0.173033	chr3:146149512-146149611	4	8	9	17	24	12	Mcoln2	promoter-TSS (NM_026656)	promoter-TSS (NM_026656)	-271	NM_026656	68279	68279	68279	Mm.116862	NM_026656	ENSMUSG00000011008	Mcoln2	3300002C04Rik|AI549968|C86638|TRPML2	mucolipin 2	protein-coding
table.86	1.18546	4.06284	0.00590701	84	0.173413	chr15:58323370-58323517	7	9	8	27	15	15	Klhl38	intron (NM_177755, intron 1 of 3)	intron (NM_177755, intron 1 of 3)	725	NM_177755	268807	268807	268807	Mm.124498	NM_177755	ENSMUSG00000022357	Klhl38	8230402K04Rik	kelch-like 38	protein-coding
table.78	-1.00937	4.70642	0.00586634	83	0.174294	chr12:32211322-32211481	21	40	27	17	16	12	Pik3cg	Intergenic	Intergenic	-2753	NM_001146200	30955	30955	30955	Mm.101369	NM_020272	ENSMUSG00000020573	Pik3cg	5830428L06Rik|PI3Kgamma|p110gamma	phosphoinositide-3-kinase, catalytic, gamma polypeptide	protein-coding
table.79	1.00831	5.0779	0.0061472	85	0.178341	chr2:71779469-71779800	23	12	22	44	51	24	Itga6	Intergenic	Intergenic	-7304	NM_008397	16403	16403	16403	Mm.225096	NM_008397		Itga6	5033401O05Rik|AI115430|Cd49f|VLA-6	integrin alpha 6	protein-coding
table.109	-0.703684	6.08971	0.00643637	86	0.184559	chr11:67596202-67596554	66	77	81	45	32	65	Gas7	promoter-TSS (NM_001277080)	promoter-TSS (NM_001277080)	-177	NM_001277080	14457	14457	14457	Mm.40338	NM_008088	ENSMUSG00000033066	Gas7	AW124766|B230343A10Rik|Gas7-cb	growth arrest specific 7	protein-coding
table.81	0.771983	5.48928	0.00677496	88	0.189853	chr15:39962389-39962739	30	37	19	48	48	56	AU022793	promoter-TSS (NR_045719)	promoter-TSS (NR_045719)	-85	NR_045719	105976	105976	105976	Mm.394885	NR_045719		AU022793	-	expressed sequence AU022793	ncRNA
table.76	0.796849	7.14005	0.00675135	87	0.191366	chr19:34607379-34608102	62	151	64	151	135	211	I830012O16Rik	promoter-TSS (NM_001005858)	promoter-TSS (NM_001005858)	-216	NM_001005858	667370	667370	667370	Mm.271850	NM_001005858	ENSMUSG00000062488	I830012O16Rik	-	RIKEN cDNA I830012O16 gene	protein-coding
table.223	-0.204602	10.2772	0.0073615	93	0.195199	chr2:105676073-105676962	1213	1193	1220	1110	1039	1104	Pax6	5' UTR (NM_013627, exon 1 of 13)	5' UTR (NM_013627, exon 1 of 13)	389	NM_001244202	18508	18508	18508	Mm.3608	NM_013627	ENSMUSG00000027168	Pax6	1500038E17Rik|AEY11|Dey|Gsfaey11|Pax-6|Sey	paired box 6	protein-coding
table.83	1.29061	3.63295	0.00728526	92	0.195277	chr2:173219092-173219205	5	5	6	12	12	17	Zbp1	promoter-TSS (NM_021394)	promoter-TSS (NM_021394)	-227	NM_001139519	58203	58203	58203	Mm.116687	NM_021394	ENSMUSG00000027514	Zbp1	2010010H03Rik|Dai|Dlm1|mZaDLM	Z-DNA binding protein 1	protein-coding
table.179	-0.230719	9.49179	0.0072125	91	0.195451	chr3:142617187-142617837	707	746	666	596	631	639	Gbp2	intron (NM_010259, intron 10 of 10)	intron (NM_010259, intron 10 of 10)	-3151	NM_010260	14469	14469	14469	Mm.24038	NM_010260	ENSMUSG00000028270	Gbp2	-	guanylate binding protein 2	protein-coding
table.82	0.558175	6.37223	0.00713834	90	0.195591	chr3:144760554-144761163	55	54	69	83	103	85	Clca1	promoter-TSS (NM_009899)	promoter-TSS (NM_009899)	-120	NM_009899	12722	12722	12722	Mm.454553	NM_009899	ENSMUSG00000056025	Clca1	Cacc	chloride channel calcium activated 1	protein-coding
table.75	1.16596	4.19679	0.00712087	89	0.197304	chr1:173977774-173977873	7	12	8	14	26	23	Ifi202b	intron (NM_008327, intron 1 of 6)	intron (NM_008327, intron 1 of 6)	5020	NM_008327	26388	26388	26388	Mm.218770	NM_008327	ENSMUSG00000026535	Ifi202b	Ifbip-1|Ifi202|Ifi202a|p202	interferon activated gene 202B	protein-coding
table.96	-1.10554	4.28137	0.00804785	94	0.211128	chr10:22274707-22274887	16	27	22	9	16	6	H60b	intron (NM_001177775, intron 1 of 5)	intron (NM_001177775, intron 1 of 5)	1323	NM_001177775	667281	667281	667281	Mm.484254	NM_001177775	ENSMUSG00000075297	H60b	EG667281	histocompatibility 60b	protein-coding
table.90	0.784146	5.21682	0.00828314	95	0.215013	chr9:50495916-50496275	20	21	29	50	41	34	Plet1	intron (NM_029639, intron 1 of 3)	intron (NM_029639, intron 1 of 3)	1571	NM_029639	76509	76509	76509	Mm.29959	NM_029639	ENSMUSG00000032068	Plet1	0610037B23Rik|1600029D21Rik|AA407923|AU043048	placenta expressed transcript 1	protein-coding
table.95	1.34809	3.80927	0.00860316	96	0.220994	chr15:102150816-102150979	3	11	4	21	17	10	Soat2	intron (NM_146064, intron 1 of 14)	intron (NM_146064, intron 1 of 14)	323	NM_146064	223920	223920	223920	Mm.358862	NM_146064	ENSMUSG00000023045	Soat2	ACAT2|D15Wsu97e	sterol O-acyltransferase 2	protein-coding
table.91	0.677146	5.54022	0.00872583	97	0.221834	chr11:98003119-98003594	36	32	25	56	46	52	Arl5c	exon (NM_145121, exon 14 of 14)	exon (NM_145121, exon 14 of 14)	-7184	NM_207231	217151	217151	217151	Mm.277896	NM_207231	ENSMUSG00000038352	Arl5c	Arl12|BC065791	ADP-ribosylation factor-like 5C	protein-coding
table.97	0.834141	4.87249	0.00882701	98	0.222116	chr14:103033367-103033648	22	17	14	35	29	34	4933432I03Rik	intron (NR_045657, intron 1 of 2)	intron (NR_045657, intron 1 of 2)	295	NR_045657	71264	71264	71264	Mm.399572	NR_045657		4933432I03Rik	-	RIKEN cDNA 4933432I03 gene	ncRNA
table.88	1.09993	4.33173	0.00938297	103	0.224645	chr5:134232747-134232871	8	13	10	15	31	23	Ncf1	Intergenic	Intergenic	-3184	NR_104383	17969	17969	17969	Mm.425296	NM_010876	ENSMUSG00000015950	Ncf1	NCF-47K|NOXO2|Ncf-1|p47-phox|p47<phox>|p47phox	neutrophil cytosolic factor 1	protein-coding
table.104	0.615941	6.01942	0.00929845	102	0.224804	chr5:35728993-35729435	47	45	43	66	59	89	Sh3tc1	promoter-TSS (NM_194344)	promoter-TSS (NM_194344)	62	NM_194344	231147	231147	231147	Mm.290429	NM_194344	ENSMUSG00000036553	Sh3tc1	4631428G15|BC024909	SH3 domain and tetratricopeptide repeats 1	protein-coding
table.99	1.1722	4.00001	0.00925977	101	0.226085	chr1:166127861-166128006	6	13	4	15	20	19	Dusp27	promoter-TSS (NM_001033344)	promoter-TSS (NM_001033344)	-36	NM_001160049	240892	240892	240892	Mm.35315	NM_001033344	ENSMUSG00000026564	Dusp27	C130085G02Rik|Gm209	dual specificity phosphatase 27 (putative)	protein-coding
table.94	1.19923	4.01625	0.00924611	100	0.228009	chr7:121070529-121070696	4	11	8	13	25	17	Igsf6	exon (NM_030691, exon 2 of 6)	exon (NM_030691, exon 2 of 6)	3917	NM_030691	80719	80719	80719	Mm.160384	NM_030691	ENSMUSG00000035004	Igsf6	-	immunoglobulin superfamily, member 6	protein-coding
table.227	-0.19599	10.6058	0.00917606	99	0.228567	chr6:145862809-145864174	1488	1471	1583	1386	1348	1365	Bhlhe41	exon (NM_024469, exon 5 of 5)	exon (NM_024469, exon 5 of 5)	1928	NM_001271768	79362	79362	79362	Mm.154529	NM_024469	ENSMUSG00000030256	Bhlhe41	6430520M22Rik|Bhlhb2l|Bhlhb3|DEC2|Sharp1	basic helix-loop-helix family, member e41	protein-coding
table.126	0.404235	8.20176	0.00994742	104	0.235869	chr2:62643456-62644112	270	175	242	303	284	353	Ifih1	intron (NM_027835, intron 1 of 15)	intron (NM_027835, intron 1 of 15)	2471	NM_027835	71586	71586	71586	Mm.136224	NM_027835	ENSMUSG00000026896	Ifih1	9130009C22Rik|Helicard|Hlcd|MDA5|RLR-2	interferon induced with helicase C domain 1	protein-coding
table.102	0.827433	4.79077	0.0101918	105	0.239362	chr7:19701452-19701556	20	17	13	30	34	28	Apoe	3' UTR (NM_001109748, exon 9 of 9)	3' UTR (NM_001109748, exon 9 of 9)	-2338	NM_009696	11816	11816	11816	Mm.305152	NM_009696	ENSMUSG00000002985	Apoe	AI255918	apolipoprotein E	protein-coding
table.92	0.714612	5.64786	0.0103492	106	0.240765	chr1:85277736-85278000	23	43	33	47	58	63	C130026I21Rik	Intergenic	ORR1F|LTR|ERVL-MaLR	-7302	NM_001037909	620078	620078	620078	Mm.386456	NM_175219	ENSMUSG00000052477	C130026I21Rik	4930565N07Rik|OTTMUSG00000029174	RIKEN cDNA C130026I21 gene	protein-coding
table.112	1.41939	3.71369	0.011042	109	0.249812	chr19:17334880-17334988	10	1	5	22	9	14	Gcnt1	intron (NM_010265, intron 1 of 2)	intron (NM_010265, intron 1 of 2)	4571	NM_001136484	14537	14537	14537	Mm.244825	NM_010265	ENSMUSG00000038843	Gcnt1	5630400D21Rik|B130048E03|C2 GlcNAcT|C2GNT|IGnT	glucosaminyl (N-acetyl) transferase 1, core 2	protein-coding
table.103	0.949331	4.94187	0.0109461	108	0.249937	chr7:43349729-43349961	20	19	14	28	53	25	Siglec5	Intergenic	MTA_Mm|LTR|ERVL-MaLR	-1496	NM_001271019	233186	233186	233186	Mm.290569	NM_145581	ENSMUSG00000039013	Siglec5	Siglecf|mSiglec-F	sialic acid binding Ig-like lectin 5	protein-coding
table.218	-0.196468	10.4626	0.0111843	110	0.250731	chr4:141871772-141872589	1424	1329	1360	1278	1256	1177	Efhd2	intron (NM_025994, intron 1 of 3)	intron (NM_025994, intron 1 of 3)	2739	NM_025994	27984	27984	27984	Mm.395598	NM_025994	ENSMUSG00000040659	Efhd2	2600015J22Rik|AA408606|D4Wsu27e	EF hand domain containing 2	protein-coding
table.114	1.46325	4.01479	0.0108991	107	0.251188	chr14:55713569-55713712	5	7	8	38	12	8	Tgm1	promoter-TSS (NM_019984)	promoter-TSS (NM_019984)	-149	NM_001161715	21816	21816	21816	Mm.41964	NM_019984	ENSMUSG00000022218	Tgm1	2310004J08Rik|Tgase1	transglutaminase 1, K polypeptide	protein-coding
table.145	-0.301662	8.18957	0.0120805	116	0.256816	chr5:139398162-139398786	300	278	297	261	258	215	C130050O18Rik	intron (NM_028469, intron 2 of 4)	intron (NM_028469, intron 2 of 4)	-7913	NM_177000	319772	319772	319772	Mm.440271	NM_177000		C130050O18Rik	-	RIKEN cDNA C130050O18 gene	protein-coding
table.100	1.18053	4.3433	0.0118011	113	0.257535	chr7:140947183-140947364	8	11	11	38	12	21	Ifitm5	3' UTR (NM_145387, exon 14 of 14)	3' UTR (NM_145387, exon 14 of 14)	2965	NM_053088	73835	73835	73835	Mm.389989	NM_053088	ENSMUSG00000025489	Ifitm5	1110003J06Rik|AW213665|Bril|DSPA1|Hrmp1|Hrtm1	interferon induced transmembrane protein 5	protein-coding
table.105	1.03235	4.29199	0.0120248	115	0.257854	chr4:141606013-141606170	14	11	6	27	17	22	Fblim1	promoter-TSS (NM_133754)	promoter-TSS (NM_133754)	-40	NM_133754	74202	74202	74202	Mm.490327	NM_133754	ENSMUSG00000006219	Fblim1	2410043F08Rik|Cal|Fblp1|Gt10|migfilin|migfilin(s)	filamin binding LIM protein 1	protein-coding
table.118	0.304357	8.09022	0.0119329	114	0.258127	chr15:99029061-99030565	208	232	221	294	256	294	Tuba1c	promoter-TSS (NM_009448)	promoter-TSS (NM_009448)	-78	NM_009448	22146	22146	22146	Mm.88212	NM_009448	ENSMUSG00000043091	Tuba1c	M[a]6|Tuba6	tubulin, alpha 1C	protein-coding
table.245	-0.263151	9.34789	0.0117565	112	0.258853	chr2:118544260-118544851	705	609	623	639	490	541	Bmf	intron (NM_138313, intron 4 of 4)	intron (NM_138313, intron 4 of 4)	5122	NM_138313	171543	171543	171543	Mm.210125	NM_138313	ENSMUSG00000040093	Bmf	AW260063|AW411872	BCL2 modifying factor	protein-coding
table.110	1.06462	3.88178	0.0123391	117	0.26007	chr6:83083799-83083898	7	7	8	18	16	14	Lbx2	Intergenic	Intergenic	-2516	NM_010692	16815	16815	16815	Mm.20359	NM_010692	ENSMUSG00000034968	Lbx2	Lbx2h	ladybird homeobox homolog 2 (Drosophila)	protein-coding
table.93	0.590062	6.12314	0.0117473	111	0.26098	chr4:125915118-125915581	47	48	52	82	89	58	2610028E06Rik	intron (NR_015560, intron 2 of 5)	intron (NR_015560, intron 2 of 5)	6960	NR_015560	72395	72395	72395	Mm.112888	NR_015560	ENSMUSG00000085562	2610028E06Rik	BB043107	RIKEN cDNA 2610028E06 gene	ncRNA
table.106	0.680798	5.36956	0.012712	118	0.26566	chr3:142590345-142590672	25	30	27	38	53	45	Gbp2b	Intergenic	Lx8|LINE|L1	-4338	NM_010259	14468	14468	14468	Mm.457978	NM_010259	ENSMUSG00000028269	Gbp2b	Gbp-1|Gbp1|Mag-1|Mpa-1|Mpa1	guanylate binding protein 2b	protein-coding
table.122	-0.752219	5.1635	0.0129589	119	0.268543	chr19:12464187-12464379	31	38	47	20	24	27	Mpeg1	3' UTR (NM_010821, exon 2 of 2)	3' UTR (NM_010821, exon 2 of 2)	3504	NM_010821	17476	17476	17476	Mm.3999	NM_010821	ENSMUSG00000046805	Mpeg1	MPS1|Mpg-1	macrophage expressed gene 1	protein-coding
table.101	0.966915	4.21054	0.0132945	122	0.268722	chr4:148503026-148503185	8	12	10	23	19	19	Angptl7	intron (NM_020009, intron 28 of 57)	L1M5|LINE|L1	-2644	NM_001039554	654812	654812	654812	Mm.388929	NM_001039554	ENSMUSG00000028989	Angptl7	-	angiopoietin-like 7	protein-coding
table.98	1.2216	4.89783	0.013206	121	0.269141	chr2:35461288-35461507	6	31	8	44	40	25	Ggta1	promoter-TSS (NM_001145821)	promoter-TSS (NM_001145821)	27	NM_010283	14594	14594	14594	Mm.281124	NM_010283	ENSMUSG00000035778	Ggta1	AW108479|GALT|Gal|Ggta|Ggta-1|alpha3GalT	glycoprotein galactosyltransferase alpha 1, 3	protein-coding
table.119	0.894838	4.63247	0.0131228	120	0.269674	chr1:87626492-87626707	21	11	11	29	30	24	Inpp5d	intron (NR_122078, intron 1 of 27)	intron (NR_122078, intron 1 of 27)	6288	NM_001110193	16331	16331	16331	Mm.15105	NM_010566	ENSMUSG00000026288	Inpp5d	SHIP|SHIP-1|SHIP1|SIP-145|p150Ship|s-SHIP	inositol polyphosphate-5-phosphatase D	protein-coding
table.117	1.15755	3.69414	0.0142785	126	0.279451	chr7:46717102-46717201	5	7	6	17	15	10	Saa3	Intergenic	Intergenic	-1476	NM_011315	20210	20210	20210	Mm.14277	NM_011315	ENSMUSG00000040026	Saa3	AV098916|Saa-3|l7R3	serum amyloid A 3	protein-coding
table.296	-0.212095	10.6161	0.0142057	125	0.280251	chr16:95701694-95703091	1554	1537	1508	1518	1212	1377	Ets2	promoter-TSS (NM_011809)	promoter-TSS (NM_011809)	-14	NM_011809	23872	23872	23872	Mm.290207	NM_011809	ENSMUSG00000022895	Ets2	AU022856|Ets-2	E26 avian leukemia oncogene 2, 3' domain	protein-coding
table.107	0.901621	4.33149	0.0141138	124	0.280683	chr7:55768083-55768297	12	11	11	23	20	23	Siglech	promoter-TSS (NM_178706)	promoter-TSS (NM_178706)	12	NM_178706	233274	233274	233274	Mm.44425	NM_178706	ENSMUSG00000051504	Siglech	6430529G09Rik|Siglec-H	sialic acid binding Ig-like lectin H	protein-coding
table.144	-0.521922	6.25139	0.0140078	123	0.280839	chr2:157338744-157338911	74	77	88	61	47	64	Ghrh	intron (NM_010285, intron 1 of 4)	B3|SINE|B2	7827	NM_010285	14601	14601	14601	Mm.389327	NM_010285	ENSMUSG00000027643	Ghrh	Ghrf	growth hormone releasing hormone	protein-coding
table.113	0.633268	5.66811	0.0146791	127	0.285029	chr1:173981075-173981503	38	37	29	59	45	63	Ifi202b	intron (NM_008327, intron 1 of 6)	RLTR9B|LTR|ERVK	1555	NM_008327	26388	26388	26388	Mm.218770	NM_008327	ENSMUSG00000026535	Ifi202b	Ifbip-1|Ifi202|Ifi202a|p202	interferon activated gene 202B	protein-coding
table.139	-0.602419	5.76049	0.0153354	128	0.295446	chr9:48447997-48448277	50	51	71	40	38	39	Gm8884	Intergenic	Intergenic	-6207	NR_026561	667933	667933	667933	Mm.491076	NR_026561		Gm8884	EG667933	predicted gene 8884	ncRNA
table.111	1.03438	3.86409	0.0158013	129	0.302061	chr4:130913220-130913329	8	7	7	18	14	15	Laptm5	promoter-TSS (NM_010686)	promoter-TSS (NM_010686)	-59	NM_010686	16792	16792	16792	Mm.271868	NM_010686	ENSMUSG00000028581	Laptm5	E3	lysosomal-associated protein transmembrane 5	protein-coding
table.121	0.35012	8.96676	0.016038	130	0.304229	chr1:85591072-85593426	404	454	339	584	590	404	Sp110	intron (NM_175397, intron 4 of 12)	Lx7|LINE|L1	6561	NM_030194	109032	109032	109032	Mm.335802	NM_030194	ENSMUSG00000070034	Sp110	5031415C07Rik|52kDa|5830484A20Rik|ENSMUSG00000075603|Ifi75|Ipr1	Sp110 nuclear body protein	protein-coding
table.158	0.258899	8.50594	0.01662	131	0.312863	chr11:109475858-109476508	296	299	304	368	341	403	Slc16a6	intron (NM_028710, intron 1 of 13)	intron (NM_028710, intron 1 of 13)	-2587	NM_001029842	104681	104681	104681	Mm.265874	NM_134038	ENSMUSG00000041920	Slc16a6	AW743111|ESTM12|MCT 6|MCT 7|MCT6	solute carrier family 16 (monocarboxylic acid transporters), member 6	protein-coding
table.125	1.24363	3.80969	0.0168095	132	0.314032	chr5:113014575-113014674	4	9	6	15	24	8	Adrbk2	intron (NM_177078, intron 1 of 20)	intron (NM_177078, intron 1 of 20)	913	NM_001285806	320129	320129	320129	Mm.285619	NM_177078	ENSMUSG00000042249	Adrbk2	4833444A01Rik|AI851927|AW551196|Adrbk-2|Bark-2|GRK3	adrenergic receptor kinase, beta 2	protein-coding
table.131	-0.865884	4.43292	0.0172677	135	0.315423	chr13:33005558-33005743	23	25	21	18	11	10	Serpinb9	intron (NM_009256, intron 1 of 6)	intron (NM_009256, intron 1 of 6)	1110	NM_009256	20723	20723	20723	Mm.272569	NM_009256	ENSMUSG00000045827	Serpinb9	BB283241|CAP-3|CAP3|PI-9|PI9|Spi6|ovalbumin	serine (or cysteine) peptidase inhibitor, clade B, member 9	protein-coding
table.354	-0.16839	11.8489	0.0171777	134	0.31612	chr8:70698316-70700361	3503	3593	3568	3433	3073	3306	Jund	exon (NM_010592, exon 1 of 1)	exon (NM_010592, exon 1 of 1)	1600	NM_001286944	16478	16478	16478	Mm.419851	NM_010592	ENSMUSG00000071076	Jund	Jund1	jun D proto-oncogene	protein-coding
table.124	0.53829	6.53115	0.0170989	133	0.317036	chr4:130919392-130920104	64	89	48	112	89	101	Laptm5	intron (NM_010686, intron 1 of 7)	intron (NM_010686, intron 1 of 7)	6414	NM_010686	16792	16792	16792	Mm.271868	NM_010686	ENSMUSG00000028581	Laptm5	E3	lysosomal-associated protein transmembrane 5	protein-coding
table.120	0.905395	4.44271	0.0182705	138	0.326486	chr6:87502964-87503177	9	18	10	28	23	21	Arhgap25	intron (NM_001037727, intron 1 of 10)	intron (NM_001037727, intron 1 of 10)	-6744	NM_175476	232201	232201	232201	Mm.119564	NM_175476		Arhgap25	A130039I20Rik	Rho GTPase activating protein 25	protein-coding
table.123	0.964498	4.33112	0.0182345	137	0.328222	chr4:132795198-132795391	12	13	8	29	23	15	Themis2	intron (NM_001033308, intron 1 of 5)	intron (NM_001033308, intron 1 of 5)	1069	NM_001033308	230787	230787	230787	Mm.290912	NM_001033308	ENSMUSG00000037731	Themis2	ICB-1	thymocyte selection associated family member 2	protein-coding
table.149	-1.26513	3.6344	0.0187987	141	0.328777	chr7:45233801-45233898	14	17	9	9	7	1	Cd37	TTS (NM_011565)	TTS (NM_011565)	4989	NM_007645	12493	12493	12493	Mm.3689	NM_007645	ENSMUSG00000030798	Cd37	Tspan26	CD37 antigen	protein-coding
table.236	-0.239381	8.9621	0.018704	140	0.329457	chr11:109472099-109472722	471	478	521	480	418	390	Slc16a6	promoter-TSS (NM_028710)	promoter-TSS (NM_028710)	818	NM_134038	104681	104681	104681	Mm.265874	NM_134038	ENSMUSG00000041920	Slc16a6	AW743111|ESTM12|MCT 6|MCT 7|MCT6	solute carrier family 16 (monocarboxylic acid transporters), member 6	protein-coding
table.116	0.698808	5.50721	0.0181716	136	0.329494	chr14:8309710-8309954	27	33	30	36	65	50	Fam107a	promoter-TSS (NM_183187)	promoter-TSS (NM_183187)	-56	NM_183187	268709	268709	268709	Mm.256058	NM_183187	ENSMUSG00000021750	Fam107a	DRR1	family with sequence similarity 107, member A	protein-coding
table.217	-0.284002	8.65538	0.0186909	139	0.331595	chr11:61146720-61147815	409	349	446	383	313	327	Tnfrsf13b	intron (NM_021349, intron 3 of 3)	CpG	6433	NM_021349	57916	57916	57916	Mm.265915	NM_021349	ENSMUSG00000010142	Tnfrsf13b	1200009E08Rik|Taci	tumor necrosis factor receptor superfamily, member 13b	protein-coding
table.352	-0.17889	10.5894	0.0192126	142	0.333649	chr3:98012995-98014269	1484	1471	1511	1407	1276	1396	Notch2	promoter-TSS (NM_010928)	promoter-TSS (NM_010928)	94	NM_010928	18129	18129	18129	Mm.485843	NM_010928	ENSMUSG00000027878	Notch2	AI853703|N2	notch 2	protein-coding
table.129	0.663864	5.23831	0.0195628	143	0.337355	chr9:5308588-5308894	30	25	20	37	42	44	Casp4	promoter-TSS (NM_007609)	promoter-TSS (NM_007609)	-119	NM_007609	12363	12363	12363	Mm.1569	NM_007609	ENSMUSG00000033538	Casp4	Casp11|Caspl|ich-3	caspase 4, apoptosis-related cysteine peptidase	protein-coding
table.137	0.468643	6.30486	0.0205201	146	0.346593	chr11:69097611-69097743	59	52	65	90	85	77	Per1	Intergenic	Intergenic	-1279	NM_011065	18626	18626	18626	Mm.7373	NM_011065	ENSMUSG00000020893	Per1	Per|m-rigui|mPer1	period circadian clock 1	protein-coding
table.140	1.13452	4.03169	0.0207603	147	0.348264	chr9:107967548-107967653	4	8	12	24	22	9	Uba7	intron (NM_011634, intron 10 of 14)	intron (NM_011634, intron 10 of 14)	-7966	NM_023738	74153	74153	74153	Mm.277125	NM_023738	ENSMUSG00000032596	Uba7	1300004C08Rik|Ube1l	ubiquitin-like modifier activating enzyme 7	protein-coding
table.128	0.433434	6.51247	0.0204865	145	0.348411	chr7:98102923-98103277	65	75	67	91	102	96	Myo7a	intron (NM_001256083, intron 2 of 47)	intron (NM_001256083, intron 2 of 47)	6148	NM_001256082	17921	17921	17921	Mm.1403	NM_008663	ENSMUSG00000030761	Myo7a	Hdb|Myo7|USH1B|nmf371|polka|sh-1|sh1	myosin VIIA	protein-coding
table.127	0.504518	6.71383	0.0203733	144	0.348892	chr5:134621919-134622483	68	69	95	91	138	111	Lat2	intron (NM_033561, intron 5 of 6)	intron (NM_033561, intron 5 of 6)	-7176	NM_020044	56743	56743	56743	Mm.391375	NM_020044	ENSMUSG00000040751	Lat2	AW125574|LAB|NTAL|WSCR5|Wbscr15|Wbscr5	linker for activation of T cells family, member 2	protein-coding
table.250	-0.252798	9.00431	0.0218674	148	0.364358	chr11:104607601-104608669	528	450	542	397	450	471	Itgb3	exon (NM_016780, exon 1 of 15)	exon (NM_016780, exon 1 of 15)	135	NM_016780	16416	16416	16416	Mm.87150	NM_016780	ENSMUSG00000020689	Itgb3	CD61|GP3A|INGRB3	integrin beta 3	protein-coding
table.192	-0.285766	7.80171	0.0222084	149	0.367557	chr2:129599336-129599965	216	230	218	192	185	186	Sirpa	intron (NM_001291022, intron 1 of 4)	intron (NM_001291022, intron 1 of 4)	6482	NM_001291022	19261	19261	19261	Mm.1682	NM_007547	ENSMUSG00000037902	Sirpa	AI835480|Bit|CD172a|P84|Ptpns1|SHP-1|SHPS-1|SIRP	signal-regulatory protein alpha	protein-coding
table.345	-0.169474	10.8178	0.0224603	150	0.369247	chr14:73384544-73385716	1781	1731	1705	1555	1590	1649	Itm2b	5' UTR (NM_008410, exon 1 of 6)	5' UTR (NM_008410, exon 1 of 6)	141	NM_008410	16432	16432	16432	Mm.4266	NM_008410	ENSMUSG00000022108	Itm2b	AI256040|Bri|Bri2|Bricd2b|D14Sel6|E25BMM|imBRI2	integral membrane protein 2B	protein-coding
table.132	0.471549	6.40616	0.0226465	151	0.369844	chr7:4520887-4521537	58	73	58	91	103	77	Tnni3	intron (NM_009406, intron 4 of 7)	intron (NM_009406, intron 4 of 7)	1231	NM_009406	21954	21954	21954	Mm.27674	NM_009406	ENSMUSG00000035458	Tnni3	Tn1|cTnI	troponin I, cardiac 3	protein-coding
table.164	0.234684	8.64101	0.0233159	152	0.378269	chr1:36303145-36303926	321	360	316	430	389	394	Arid5a	Intergenic	Intergenic	-4197	NM_001290727	214855	214855	214855	Mm.34316	NM_145996	ENSMUSG00000037447	Arid5a	D430024K22Rik|Mrf1	AT rich interactive domain 5A (MRF1-like)	protein-coding
table.143	1.03248	3.91669	0.0235039	153	0.378827	chr6:16901038-16901160	5	12	6	15	21	13	Tfec	Intergenic	Lx5|LINE|L1	-2658	NM_031198	21426	21426	21426	Mm.36217	NM_031198	ENSMUSG00000029553	Tfec	BB107417|Tcfec|bHLHe34	transcription factor EC	protein-coding
table.133	0.826246	5.48925	0.0241627	156	0.381956	chr1:90918296-90918585	13	48	23	45	59	50	Mlph	intron (NM_053015, intron 1 of 15)	intron (NM_053015, intron 1 of 15)	3341	NM_053015	171531	171531	171531	Mm.105208	NM_053015	ENSMUSG00000026303	Mlph	2210418F23Rik|5031433I09Rik|AW228792|D1Wsu84e|Slac-2a|l(1)-3Rk|l1Rk3|ln	melanophilin	protein-coding
table.183	-0.394293	7.14751	0.0240508	155	0.38264	chr15:66831517-66832073	136	169	129	101	109	131	Sla	promoter-TSS (NM_009192)	promoter-TSS (NM_009192)	34	NM_001029841	20491	20491	20491	Mm.7601	NM_009192	ENSMUSG00000022372	Sla	Slap|Slap-1	src-like adaptor	protein-coding
table.148	0.972476	3.93399	0.0253159	163	0.383001	chr7:104465317-104465437	9	9	6	12	20	17	Trim30a	promoter-TSS (NM_009099)	promoter-TSS (NM_009099)	-184	NM_009099	20128	20128	20128	Mm.295578	NM_009099	ENSMUSG00000030921	Trim30a	Rpt-1|Rpt1|Trim30	tripartite motif-containing 30A	protein-coding
table.136	1.1429	3.54668	0.0239532	154	0.383562	chr11:116077635-116077734	4	8	4	15	13	9	Unc13d	TTS (NM_016852)	TTS (NM_016852)	276	NM_001009573	70450	70450	70450	Mm.259460	NM_001009573	ENSMUSG00000057948	Unc13d	2610108D09Rik|Jinx|Munc13-4|mFLJ00067	unc-13 homolog D (C. elegans)	protein-coding
table.135	1.05275	3.63305	0.0252365	162	0.384155	chr10:80094879-80095000	6	7	5	12	13	14	Sbno2	intron (NM_183426, intron 1 of 31)	intron (NM_183426, intron 1 of 31)	7762	NM_183426	216161	216161	216161	Mm.262102	NM_183426	ENSMUSG00000035673	Sbno2	BC019206|F730040C21|Sno|Stno	strawberry notch homolog 2 (Drosophila)	protein-coding
table.138	0.818122	4.86321	0.0256001	164	0.384938	chr5:64932778-64933128	15	25	13	42	23	32	Tlr1	promoter-TSS (NM_030682)	promoter-TSS (NM_030682)	-254	NM_030682	21897	21897	21897	Mm.273024	NM_030682	ENSMUSG00000044827	Tlr1	-	toll-like receptor 1	protein-coding
table.142	0.398874	7.34901	0.0251569	161	0.385323	chr7:88276901-88277590	108	138	133	138	180	198	Ctsc	promoter-TSS (NM_009982)	promoter-TSS (NM_009982)	-847	NM_009982	13032	13032	13032	Mm.322945	NM_009982	ENSMUSG00000030560	Ctsc	AI047818|DPP1|DPPI	cathepsin C	protein-coding
table.146	0.922251	4.41845	0.0245722	157	0.385956	chr11:116616206-116616367	11	10	15	33	15	23	Rhbdf2	intron (NM_172572, intron 1 of 18)	intron (NM_172572, intron 1 of 18)	7965	NM_001167680	217344	217344	217344	Mm.89695	NM_172572	ENSMUSG00000020806	Rhbdf2	4732465I17Rik|Rhbdl6	rhomboid 5 homolog 2 (Drosophila)	protein-coding
table.188	-0.47633	6.28165	0.0250684	160	0.386367	chr11:104609848-104610342	81	80	80	62	47	70	Itgb3	intron (NM_016780, intron 1 of 14)	intron (NM_016780, intron 1 of 14)	2095	NM_016780	16416	16416	16416	Mm.87150	NM_016780	ENSMUSG00000020689	Itgb3	CD61|GP3A|INGRB3	integrin beta 3	protein-coding
table.151	0.653981	5.38745	0.0249244	159	0.386564	chr6:34922051-34922287	33	31	20	57	37	43	Stra8	intron (NM_009292, intron 1 of 8)	intron (NM_009292, intron 1 of 8)	1209	NM_009292	20899	20899	20899	Mm.5171	NM_009292	ENSMUSG00000029848	Stra8	-	stimulated by retinoic acid gene 8	protein-coding
table.134	0.440358	6.64004	0.024883	158	0.388363	chr7:28382980-28383346	78	83	65	100	123	94	Zfp36	Intergenic	Intergenic	-3935	NM_011756	22695	22695	22695	Mm.389856	NM_011756	ENSMUSG00000044786	Zfp36	Gos24|Nup475|TIS11D|TISII|Tis11|Ttp|Zfp-36	zinc finger protein 36	protein-coding
table.201	-0.312356	8.20294	0.0260049	165	0.388655	chr11:82035145-82035800	333	245	308	269	254	215	Ccl2	promoter-TSS (NM_011333)	promoter-TSS (NM_011333)	-104	NM_011333	20296	20296	20296	Mm.290320	NM_011333	ENSMUSG00000035385	Ccl2	AI323594|HC11|JE|MCAF|MCP-1|MCP1|SMC-CF|Scya2|Sigje	chemokine (C-C motif) ligand 2	protein-coding
table.147	0.607058	5.5848	0.0265077	166	0.393783	chr6:124910008-124910323	30	26	43	45	52	59	Lag3	exon (NM_008479, exon 3 of 8)	exon (NM_008479, exon 3 of 8)	1539	NM_008479	16768	16768	16768	Mm.4528	NM_008479	ENSMUSG00000030124	Lag3	CD223|LAG-3|Ly66	lymphocyte-activation gene 3	protein-coding
table.327	-0.167073	10.9489	0.0269115	168	0.395022	chr3:95658338-95659795	1827	2040	1843	1794	1726	1737	Mcl1	exon (NM_008562, exon 1 of 3)	exon (NM_008562, exon 1 of 3)	346	NM_008562	17210	17210	17210	Mm.1639	NM_008562	ENSMUSG00000038612	Mcl1	AW556805|Mcl-1	myeloid cell leukemia sequence 1	protein-coding
table.176	-0.428253	6.55743	0.0267665	167	0.395247	chr16:91401865-91402115	90	89	110	80	78	64	Il10rb	intron (NM_010509, intron 8 of 8)	L1ME3A|LINE|L1	-4245	NM_008349	16155	16155	16155	Mm.4154	NM_008349	ENSMUSG00000022969	Il10rb	6620401D04Rik|AI528744|CRF2-4|Crfb4|D16H21S58|D21S58h|IL-10R2|Il10r2	interleukin 10 receptor, beta	protein-coding
table.152	1.08635	5.36367	0.028246	175	0.398027	chr17:13132451-13132689	12	19	37	17	77	55	Unc93a	promoter-TSS (NM_199252)	promoter-TSS (NM_199252)	-779	NM_199252	381058	381058	381058	Mm.390935	NM_199252	ENSMUSG00000067049	Unc93a	Unc93l|unc-93A	unc-93 homolog A (C. elegans)	protein-coding
table.155	0.442211	6.4833	0.0281662	174	0.399183	chr17:35079877-35080453	76	64	62	106	98	80	Ly6g6e	TTS (NM_001163192)	TTS (NM_001163192)	3223	NM_027366	70274	70274	70274	Mm.250491	NM_027366	ENSMUSG00000013766	Ly6g6e	2310011I02Rik|G6e	lymphocyte antigen 6 complex, locus G6E	protein-coding
table.141	0.920007	4.22446	0.028109	173	0.400675	chr10:80016598-80016724	9	14	8	24	23	14	Hmha1	promoter-TSS (NM_001142701)	promoter-TSS (NM_001142701)	-11	NM_001142701	70719	70719	70719	Mm.243954	NM_027521	ENSMUSG00000035697	Hmha1	6330406L22Rik|AW539505|Ha-1	histocompatibility (minor) HA-1	protein-coding
table.156	0.971585	3.88189	0.0278199	171	0.401193	chr10:127318193-127318304	5	8	10	17	18	12	Arhgap9	Intergenic	Intergenic	-3715	NM_001285785	216445	216445	216445	Mm.227198	NM_146011	ENSMUSG00000040345	Arhgap9	AU043488	Rho GTPase activating protein 9	protein-coding
table.160	0.651937	5.2851	0.0279948	172	0.401368	chr14:77904253-77904652	21	28	29	49	31	47	Epsti1	5' UTR (NM_029495, exon 1 of 12)	5' UTR (NM_029495, exon 1 of 12)	214	NM_029495	108670	108670	108670	Mm.68134	NM_029495	ENSMUSG00000022014	Epsti1	2310046K10Rik|5033415K03Rik|BRESI1	epithelial stromal interaction 1 (breast)	protein-coding
table.165	1.03097	4.55642	0.0294661	181	0.401455	chr1:131239044-131239262	11	9	18	45	15	21	Rassf5	intron (NM_018750, intron 1 of 5)	intron (NM_018750, intron 1 of 5)	6025	NM_018750	54354	54354	54354	Mm.248291	NM_018750	ENSMUSG00000026430	Rassf5	1300019G20Rik|AU042887|Maxp1|Nore1|Nore1A|Nore1B|Rapl	Ras association (RalGDS/AF-6) domain family member 5	protein-coding
table.161	1.02693	4.01627	0.0293423	180	0.401989	chr1:152809659-152809780	6	11	8	15	27	11	Ncf2	intron (NM_010877, intron 1 of 14)	B4|SINE|B4	1830	NM_010877	17970	17970	17970	Mm.270307	NM_010877	ENSMUSG00000026480	Ncf2	NOXA2|Ncf-2|p67phox	neutrophil cytosolic factor 2	protein-coding
table.130	0.524288	6.57079	0.0275762	169	0.402385	chr17:28491287-28491834	54	89	65	88	130	91	Fkbp5	Intergenic	MLTR11A|LTR|ERVK	-5412	NM_010220	14229	14229	14229	Mm.276405	NM_010220	ENSMUSG00000024222	Fkbp5	D17Ertd592e|Dit1|FKBP-5|FKBP51	FK506 binding protein 5	protein-coding
table.362	-0.184719	11.0811	0.0292144	179	0.402473	chr10:23348381-23350895	1997	2110	2187	1772	1866	2083	Eya4	intron (NM_010167, intron 1 of 18)	intron (NM_010167, intron 1 of 18)	265	NM_010167	14051	14051	14051	Mm.332128	NM_010167	ENSMUSG00000010461	Eya4	B130023L16Rik	eyes absent 4 homolog (Drosophila)	protein-coding
table.159	1.03447	3.86409	0.0278076	170	0.403374	chr7:24463231-24463330	5	9	8	18	20	9	Plaur	intron (NM_011113, intron 1 of 6)	intron (NM_011113, intron 1 of 6)	781	NM_011113	18793	18793	18793	Mm.1359	NM_011113	ENSMUSG00000046223	Plaur	Cd87|u-PAR|uPAR	plasminogen activator, urokinase receptor	protein-coding
table.150	0.532193	6.18961	0.0291259	178	0.403509	chr10:87859521-87859811	59	53	46	58	96	82	Igf1	intron (NM_010512, intron 1 of 4)	intron (NM_010512, intron 1 of 4)	610	NM_010512	16000	16000	16000	Mm.268521	NM_010512	ENSMUSG00000020053	Igf1	C730016P09Rik|Igf-1|Igf-I	insulin-like growth factor 1	protein-coding
table.334	-0.197629	9.66632	0.0290329	177	0.404492	chr5:117388057-117389384	794	796	777	799	672	664	Rfc5	intron (NM_028128, intron 1 of 10)	CpG	302	NM_028128	72151	72151	72151	Mm.27997	NM_028128		Rfc5	2610020K06Rik|2610209F07Rik|36.5kDa|36kDa|Recc5	replication factor C (activator 1) 5	protein-coding
table.157	0.29872	7.56931	0.0288909	176	0.404801	chr6:86670940-86671109	141	166	153	200	192	193	Mxd1	Intergenic	Intergenic	-1866	NM_010751	17119	17119	17119	Mm.279580	NM_010751	ENSMUSG00000001156	Mxd1	AW122478|Mad|Mad1	MAX dimerization protein 1	protein-coding
table.166	-0.934169	4.74582	0.0300881	182	0.407678	chr2:77939455-77939554	39	21	29	18	24	6	Cwc22	intron (NM_001290740, intron 1 of 19)	intron (NM_001290740, intron 1 of 19)	6851	NM_001290740	80744	80744	80744	Mm.288151	NM_030560	ENSMUSG00000027014	Cwc22	AA684037|AI173004|AL022752|B230213M24|mKIAA1604	CWC22 spliceosome-associated protein homolog (S. cerevisiae)	protein-coding
table.172	-0.860586	4.39657	0.031054	183	0.418465	chr6:126531368-126531479	17	18	32	15	13	10	Kcna5	Intergenic	Intergenic	4131	NM_145983	16493	16493	16493	Mm.222831	NM_145983		Kcna5	Kv1.5	potassium voltage-gated channel, shaker-related subfamily, member 5	protein-coding
table.153	0.350306	7.28006	0.0315291	185	0.420275	chr17:28488073-28488736	101	136	131	163	173	149	Fkbp5	Intergenic	Intergenic	-2256	NM_010220	14229	14229	14229	Mm.276405	NM_010220	ENSMUSG00000024222	Fkbp5	D17Ertd592e|Dit1|FKBP-5|FKBP51	FK506 binding protein 5	protein-coding
table.321	-0.188214	9.94669	0.0314742	184	0.421823	chr5:92277567-92278538	1009	955	903	817	898	885	Naaa	exon (NM_001163687, exon 1 of 11)	exon (NM_001163687, exon 1 of 11)	128	NM_001163687	67111	67111	67111	Mm.28890	NM_025972	ENSMUSG00000029413	Naaa	2210023K21Rik|3830414F09Rik|Asahl	N-acylethanolamine acid amidase	protein-coding
table.417	-0.163984	11.5783	0.0319111	186	0.423079	chr19:53528282-53530034	3020	2873	2933	2617	2617	2907	Dusp5	promoter-TSS (NM_001085390)	promoter-TSS (NM_001085390)	-160	NM_001085390	240672	240672	240672	Mm.482424	NM_001085390		Dusp5	Gm337	dual specificity phosphatase 5	protein-coding
table.170	-0.851757	4.80244	0.0322782	187	0.425658	chr3:95989369-95989517	39	34	18	22	20	10	Gm9054	exon (NM_023320, exon 6 of 6)	exon (NM_023320, exon 6 of 6)	3933	NR_045872	668224	668224	668224	Mm.357766	NR_045872		Gm9054	EG668224	predicted gene 9054	ncRNA
table.266	-0.2825	7.89285	0.0330215	189	0.430852	chr4:142014617-142015496	236	247	224	216	173	212	Fhad1	Intergenic	Intergenic	-3406	NM_177868	329977	329977	329977	Mm.252019	NM_028429	ENSMUSG00000051435	Fhad1	2900090M10Rik|B230311F11	forkhead-associated (FHA) phosphopeptide binding domain 1	protein-coding
table.365	-0.168455	10.1364	0.0335943	192	0.431476	chr12:99964268-99966306	1109	1116	1025	997	997	995	Kcnk13	5' UTR (NM_146037, exon 2 of 3)	5' UTR (NM_146037, exon 2 of 3)	788	NM_001164427	217826	217826	217826	Mm.312335	NM_146037	ENSMUSG00000045404	Kcnk13	BB085247|F730021E22Rik|Gm1570|Gm1685	potassium channel, subfamily K, member 13	protein-coding
table.167	0.746345	4.94123	0.0334619	191	0.432026	chr10:81524275-81524601	21	21	16	46	33	22	Gna15	promoter-TSS (NM_010304)	promoter-TSS (NM_010304)	-213	NM_010304	14676	14676	14676	Mm.1546	NM_010304	ENSMUSG00000034792	Gna15	G[a]15|Galpha15	guanine nucleotide binding protein, alpha 15	protein-coding
table.154	1.01184	3.67412	0.0329864	188	0.432683	chr1:152807727-152807853	6	9	4	15	14	11	Ncf2	promoter-TSS (NM_010877)	promoter-TSS (NM_010877)	-100	NM_010877	17970	17970	17970	Mm.270307	NM_010877	ENSMUSG00000026480	Ncf2	NOXA2|Ncf-2|p67phox	neutrophil cytosolic factor 2	protein-coding
table.162	0.63234	5.14584	0.0333963	190	0.433449	chr13:49248887-49249191	19	30	22	42	40	32	Susd3	promoter-TSS (NM_025491)	promoter-TSS (NM_025491)	-333	NM_028340	66329	66329	66329	Mm.34308	NM_025491	ENSMUSG00000021384	Susd3	1700017I11Rik|2810440J20Rik	sushi domain containing 3	protein-coding
table.389	-0.174908	9.84127	0.0340972	193	0.435667	chr6:120916059-120917135	896	844	913	848	782	800	Bid	intron (NM_007544, intron 1 of 5)	CpG	223	NM_007544	12122	12122	12122	Mm.235081	NM_007544	ENSMUSG00000004446	Bid	2700049M22Rik|AI875481|AU022477	BH3 interacting domain death agonist	protein-coding
table.249	-0.298537	7.68411	0.0344867	194	0.438372	chr5:92353569-92354323	183	217	214	175	155	186	Cxcl10	intron (NM_181728, intron 2 of 9)	intron (NM_181728, intron 2 of 9)	-5057	NM_021274	15945	15945	15945	Mm.877	NM_021274	ENSMUSG00000034855	Cxcl10	C7|CRG-2|INP10|IP-10|IP10|Ifi10|Scyb10|gIP-10|mob-1	chemokine (C-X-C motif) ligand 10	protein-coding
table.187	1.08328	3.94985	0.0354059	195	0.447748	chr12:111448336-111448478	10	7	6	30	11	10	Tnfaip2	intron (NM_009396, intron 5 of 11)	intron (NM_009396, intron 5 of 11)	5746	NM_009396	21928	21928	21928	Mm.255332	NM_009396	ENSMUSG00000021281	Tnfaip2	B94|Exoc3l3|M-sec|Tnfip2|tnfb94	tumor necrosis factor, alpha-induced protein 2	protein-coding
table.178	0.236878	8.18587	0.0362962	197	0.454347	chr11:51858203-51859046	240	240	245	280	302	301	Jade2	Intergenic	Intergenic	-1144	NM_199299	76901	76901	76901	Mm.259996	NM_199299	ENSMUSG00000020387	Jade2	1200017K05Rik|AI480685|Phf15|mKIAA0239	jade family PHD finger 2	protein-coding
table.169	0.921928	4.225	0.0362836	196	0.456507	chr4:130914039-130914250	9	6	16	15	24	22	Laptm5	intron (NM_010686, intron 1 of 7)	L3b|LINE|CR1	811	NM_010686	16792	16792	16792	Mm.271868	NM_010686	ENSMUSG00000028581	Laptm5	E3	lysosomal-associated protein transmembrane 5	protein-coding
table.189	0.405163	6.71113	0.0368151	198	0.458515	chr3:65533694-65533953	76	72	93	106	96	128	4931440P22Rik	intron (NM_178892, intron 2 of 5)	intron (NM_178892, intron 2 of 5)	-4410	NR_027955	71004	71004	71004	Mm.475465	NM_001033527	ENSMUSG00000074580	4931440P22Rik	-	RIKEN cDNA 4931440P22 gene	ncRNA
table.163	0.769409	4.43104	0.0370703	199	0.459373	chr8:84704182-84704293	9	16	14	25	23	21	Lyl1	TTS (NM_010906)	TTS (NM_010906)	2781	NM_008535	17095	17095	17095	Mm.4925	NM_008535	ENSMUSG00000034041	Lyl1	Lyl-1|bHLHa18	lymphoblastomic leukemia 1	protein-coding
table.168	0.880901	4.35686	0.0381674	201	0.468263	chr19:17337158-17337360	13	12	10	27	28	12	Gcnt1	intron (NM_010265, intron 1 of 2)	intron (NM_010265, intron 1 of 2)	2246	NM_001136484	14537	14537	14537	Mm.244825	NM_010265	ENSMUSG00000038843	Gcnt1	5630400D21Rik|B130048E03|C2 GlcNAcT|C2GNT|IGnT	glucosaminyl (N-acetyl) transferase 1, core 2	protein-coding
table.171	0.810863	4.27894	0.0381674	200	0.470604	chr2:28495111-28495315	13	10	11	26	17	19	Gbgt1	Intergenic	MERV1_I-int|LTR|ERV1	-1678	NM_139197	227671	227671	227671	Mm.484270	NM_139197	ENSMUSG00000026829	Gbgt1	Fgs|Fs	globoside alpha-1,3-N-acetylgalactosaminyltransferase 1	protein-coding
table.212	-0.579806	5.54302	0.0396039	204	0.478741	chr7:128530295-128530471	57	41	48	45	29	27	Bag3	intron (NM_013863, intron 1 of 3)	intron (NM_013863, intron 1 of 3)	6800	NM_013863	29810	29810	29810	Mm.84073	NM_013863	ENSMUSG00000030847	Bag3	AA407278|Bis|mg638	BCL2-associated athanogene 3	protein-coding
table.480	-0.157536	11.0322	0.0398325	205	0.479156	chr4:55532161-55533610	2057	1895	2078	1927	1759	1904	Klf4	promoter-TSS (NM_010637)	promoter-TSS (NM_010637)	-411	NM_010637	16600	16600	16600	Mm.4325	NM_010637	ENSMUSG00000003032	Klf4	EZF|Gklf|Zie	Kruppel-like factor 4 (gut)	protein-coding
table.332	-0.260896	8.32877	0.0393135	202	0.479936	chr7:121077763-121078433	328	306	318	318	227	277	Igsf6	Intergenic	Intergenic	-3568	NM_030691	80719	80719	80719	Mm.160384	NM_030691	ENSMUSG00000035004	Igsf6	-	immunoglobulin superfamily, member 6	protein-coding
table.485	-0.160257	11.6108	0.0395243	203	0.480132	chr8:126593662-126595019	3180	2866	2970	2813	2599	2929	Irf2bp2	promoter-TSS (NM_001164598)	promoter-TSS (NM_001164598)	-905	NM_001164598	270110	270110	270110	Mm.334918	NM_001164598	ENSMUSG00000051495	Irf2bp2	E130305N23Rik|IRF-2BP2	interferon regulatory factor 2 binding protein 2	protein-coding
table.471	-0.158032	11.0524	0.0408428	208	0.484223	chr12:21372902-21374232	2167	1952	1997	1877	1823	1966	Adam17	promoter-TSS (NM_001291871)	promoter-TSS (NM_001291871)	65	NR_102380	11491	11491	11491	Mm.27681	NM_009615	ENSMUSG00000052593	Adam17	CD156b|Tace	a disintegrin and metallopeptidase domain 17	protein-coding
table.181	0.562971	5.31823	0.0404904	206	0.484705	chr5:38484471-38484636	30	26	27	48	45	34	Slc2a9	intron (NM_145559, intron 1 of 10)	intron (NM_145559, intron 1 of 10)	-1169	NM_001012363	117591	117591	117591	Mm.260137	NM_145559	ENSMUSG00000005107	Slc2a9	Glut9|SLC2A9B|SLC2a9A	solute carrier family 2 (facilitated glucose transporter), member 9	protein-coding
table.226	-0.255253	8.60348	0.0407201	207	0.4851	chr17:48362926-48363705	369	403	379	353	374	270	Treml1	intron (NM_001289451, intron 2 of 5)	B4A|SINE|B4	3400	NR_110338	71326	71326	71326	Mm.90177	NM_027763	ENSMUSG00000023993	Treml1	5430401J17Rik|TLT-1	triggering receptor expressed on myeloid cells-like 1	protein-coding
table.211	-0.546955	5.35301	0.0421109	214	0.485259	chr16:23993680-23993806	37	48	41	28	34	27	Bcl6	Intergenic	Intergenic	-5131	NM_009744	12053	12053	12053	Mm.347398	NM_009744	ENSMUSG00000022508	Bcl6	Bcl5	B cell leukemia/lymphoma 6	protein-coding
table.413	-0.164382	9.56822	0.0420884	213	0.487277	chr4:119320067-119321369	758	725	704	664	687	666	Ppih	promoter-TSS (NM_001110130)	promoter-TSS (NM_001110130)	-195	NM_001110130	66101	66101	66101	Mm.304080	NM_028677	ENSMUSG00000060288	Ppih	1100001J08Rik|2010111B15Rik|4833408F11Rik|AI464484|CYP-20|CYPH|D4Wsu43e	peptidyl prolyl isomerase H	protein-coding
table.225	0.192218	9.10595	0.0413069	209	0.487382	chr6:129333615-129334544	461	451	488	524	589	540	4922502D21Rik	Intergenic	Intergenic	-2299	NM_199034	381816	381816	381816	Mm.46114	NM_199034	ENSMUSG00000047720	4922502D21Rik	Clec2m|Gm1074	RIKEN cDNA 4922502D21 gene	protein-coding
table.174	0.716791	5.13775	0.0419956	212	0.488497	chr6:72398014-72398185	16	31	21	55	28	33	Vamp8	Intergenic	B1_Mus1|SINE|Alu	-7433	NM_016794	22320	22320	22320	Mm.1838	NM_016794	ENSMUSG00000050732	Vamp8	AU041171|Edb|endobrevin	vesicle-associated membrane protein 8	protein-coding
table.186	0.717806	4.828	0.0416215	210	0.488756	chr15:83562932-83563127	13	20	21	27	24	41	Tspo	promoter-TSS (NM_009775)	promoter-TSS (NM_009775)	-543	NM_009775	12257	12257	12257	Mm.1508	NM_009775	ENSMUSG00000041736	Tspo	Bzrp|IBP|PBR|Tspo1	translocator protein	protein-coding
table.197	-0.676309	5.11881	0.0418846	211	0.489514	chr5:122653238-122653462	24	50	36	25	25	21	P2rx7	intron (NM_001038839, intron 2 of 12)	intron (NM_001038839, intron 2 of 12)	2926	NM_001284402	18439	18439	18439	Mm.42026	NM_011027	ENSMUSG00000029468	P2rx7	AI467586|P2X(7)|P2X7R	purinergic receptor P2X, ligand-gated ion channel, 7	protein-coding
table.198	-0.657484	5.01041	0.0432025	215	0.495522	chr11:54074757-54074952	26	36	39	18	29	19	Pdlim4	Intergenic	L2a|LINE|L2	-5838	NM_019417	30794	30794	30794	Mm.21830	NM_019417	ENSMUSG00000020388	Pdlim4	Ril	PDZ and LIM domain 4	protein-coding
table.173	0.938742	3.69431	0.0434156	216	0.495661	chr1:40515012-40515111	5	7	8	16	13	11	Il18rap	promoter-TSS (NM_010553)	promoter-TSS (NM_010553)	-300	NM_010553	16174	16174	16174	Mm.20466	NM_010553	ENSMUSG00000026068	Il18rap	AcPL|IL-18R-beta|IL-18RAcP|IL-18Rbeta|IL-1RAcPL	interleukin 18 receptor accessory protein	protein-coding
table.177	0.967209	4.0787	0.0445389	221	0.496982	chr12:112762228-112762383	10	5	12	22	10	23	Pld4	intron (NM_178911, intron 1 of 10)	intron (NM_178911, intron 1 of 10)	1651	NM_178911	104759	104759	104759	Mm.203915	NM_178911	ENSMUSG00000052160	Pld4	AI132321|thss	phospholipase D family, member 4	protein-coding
table.191	0.617009	5.33191	0.0464237	230	0.497743	chr2:160360603-160360802	30	25	27	30	57	43	Mafb	Intergenic	Intergenic	6362	NM_010658	16658	16658	16658	Mm.330745	NM_010658	ENSMUSG00000074622	Mafb	Kreisler|Krml|Krml1|kr	v-maf musculoaponeurotic fibrosarcoma oncogene family, protein B (avian)	protein-coding
table.231	0.287688	8.25075	0.0460805	228	0.498397	chr7:17059956-17060498	306	206	232	313	329	297	Hif3a	intron (NM_001162950, intron 1 of 14)	intron (NM_001162950, intron 1 of 14)	2200	NM_001162950	53417	53417	53417	Mm.135110	NM_016868	ENSMUSG00000004328	Hif3a	Ipas|MOP7|NEPAS|bHLHe17	hypoxia inducible factor 3, alpha subunit	protein-coding
table.180	0.738246	5.16836	0.0449043	222	0.498802	chr4:63862152-63862443	25	19	25	26	61	32	Tnfsf8	Intergenic	Intergenic	-1014	NM_009403	21949	21949	21949	Mm.4664	NM_009403		Tnfsf8	CD153|CD30LG|Cd30l	tumor necrosis factor (ligand) superfamily, member 8	protein-coding
table.175	0.432544	6.25192	0.0445275	220	0.499113	chr7:100465629-100466193	61	58	53	75	94	71	Ucp3	intron (NM_001017985, intron 32 of 32)	intron (NM_001017985, intron 32 of 32)	-7080	NM_009464	22229	22229	22229	Mm.6254	NM_009464	ENSMUSG00000032942	Ucp3	AI645527|Slc25a9|UCP-3	uncoupling protein 3 (mitochondrial, proton carrier)	protein-coding
table.370	-0.245502	8.49944	0.0463911	229	0.499565	chr6:135249812-135250426	354	324	389	344	264	323	Gsg1	intron (NM_001080553, intron 1 of 5)	intron (NM_001080553, intron 1 of 5)	-2235	NM_001080552	14840	14840	14840	Mm.272306	NM_010352	ENSMUSG00000030206	Gsg1	-	germ cell-specific gene 1	protein-coding
table.203	0.252119	7.93284	0.0444012	219	0.49997	chr7:100485416-100485863	213	195	196	271	243	230	Ucp2	3' UTR (NM_009464, exon 7 of 7)	3' UTR (NM_009464, exon 7 of 7)	-7705	NM_011671	22228	22228	22228	Mm.171378	NM_011671	ENSMUSG00000033685	Ucp2	Slc25a8	uncoupling protein 2 (mitochondrial, proton carrier)	protein-coding
table.303	-0.251488	8.15523	0.0460237	227	0.499975	chr11:48874560-48874893	264	313	264	236	229	265	Irgm1	Intergenic	Intergenic	-3381	NM_008326	15944	15944	15944	Mm.29938	NM_008326	ENSMUSG00000046879	Irgm1	Ifggd3|Ifi1|Iigp3|Iipg3|Irgm|LRG-47	immunity-related GTPase family M member 1	protein-coding
table.307	-0.306304	7.35016	0.0456463	225	0.500284	chr12:35532168-35532428	158	168	161	133	119	155	Ahr	intron (NM_013464, intron 1 of 10)	intron (NM_013464, intron 1 of 10)	2691	NM_013464	11622	11622	11622	Mm.341377	NM_013464	ENSMUSG00000019256	Ahr	Ah|Ahh|Ahre|In|bHLHe76	aryl-hydrocarbon receptor	protein-coding
table.199	0.504918	5.95474	0.0468649	231	0.500298	chr1:152799913-152800231	54	40	41	54	83	61	Ncf2	Intergenic	RMER10A|LTR|ERVL	-7818	NM_010877	17970	17970	17970	Mm.270307	NM_010877	ENSMUSG00000026480	Ncf2	NOXA2|Ncf-2|p67phox	neutrophil cytosolic factor 2	protein-coding
table.281	-0.31971	7.00642	0.0471027	232	0.500669	chr17:34234934-34235387	129	125	130	108	98	112	H2-Ob	Intergenic	Intergenic	-3744	NM_010389	15002	15002	15002	Mm.327358	NM_010389	ENSMUSG00000041538	H2-Ob	A-beta-2|A-beta2|H-2Ab|H-2I|H-2Ob|H2-Ab|H2-Ab2|H2-IAb2|Ob	histocompatibility 2, O region beta locus	protein-coding
table.246	-0.463341	5.99788	0.0454853	224	0.500745	chr1:91051577-91051747	63	62	71	61	40	46	Lrrfip1	intron (NM_001111312, intron 1 of 12)	intron (NM_001111312, intron 1 of 12)	-1782	NM_001111311	16978	16978	16978	Mm.45039	NM_008515	ENSMUSG00000026305	Lrrfip1	AU024550|Fliiap1	leucine rich repeat (in FLII) interacting protein 1	protein-coding
table.210	-0.621529	5.08898	0.0458967	226	0.500802	chr6:87770766-87770935	31	38	37	16	29	26	Gp9	Intergenic	Intergenic	-7285	NM_018762	54368	54368	54368	Mm.12897	NM_018762	ENSMUSG00000030054	Gp9	Cd42|GPIX	glycoprotein 9 (platelet)	protein-coding
table.206	0.696346	4.63258	0.0453297	223	0.501269	chr7:25787921-25788080	20	16	11	30	26	23	Axl	intron (NM_009465, intron 1 of 19)	intron (NM_009465, intron 1 of 19)	732	NM_001190974	26362	26362	26362	Mm.4128	NM_009465	ENSMUSG00000002602	Axl	AI323647|Ark|Tyro7|Ufo	AXL receptor tyrosine kinase	protein-coding
table.481	-0.181373	9.42798	0.0443189	218	0.501332	chr7:45525785-45526548	695	664	636	632	546	641	Ppp1r15a	promoter-TSS (NM_148927)	promoter-TSS (NM_148927)	101	NM_008654	17872	17872	17872	Mm.4048	NM_008654	ENSMUSG00000040435	Ppp1r15a	9630030H21|Gadd34|Myd116	protein phosphatase 1, regulatory (inhibitor) subunit 15A	protein-coding
table.185	0.752683	4.31855	0.0475112	233	0.502844	chr16:10999929-11000112	11	13	12	25	17	21	Litaf	Intergenic	Intergenic	-6900	NM_019980	56722	56722	56722	Mm.294753	NM_019980	ENSMUSG00000022500	Litaf	3222402J11Rik|C85531|N4WBP3|TBX1	LPS-induced TN factor	protein-coding
table.433	-0.170204	11.4032	0.0442825	217	0.503229	chr18:46596977-46598592	2887	2445	2500	2572	2335	2292	Eif1a	promoter-TSS (NM_025698)	promoter-TSS (NM_025698)	81	NM_010120	13664	13664	13664	Mm.262037	NM_010120	ENSMUSG00000057561	Eif1a	C76390|Ef1a|Eftu|Eif4c|eIF-1A|eIF-4C	eukaryotic translation initiation factor 1A	protein-coding
table.214	0.71116	4.52427	0.0489811	240	0.503281	chr7:45103731-45103971	17	17	9	24	24	25	Fcgrt	promoter-TSS (NM_010189)	promoter-TSS (NM_010189)	-29	NM_010189	14132	14132	14132	Mm.3303	NM_010189	ENSMUSG00000003420	Fcgrt	FcRn	Fc receptor, IgG, alpha chain transporter	protein-coding
table.567	-0.140122	12.0882	0.0486682	238	0.504268	chr18:34859668-34861814	4171	4140	4162	4008	3653	4041	Egr1	promoter-TSS (NM_007913)	promoter-TSS (NM_007913)	-466	NM_007913	13653	13653	13653	Mm.181959	NM_007913		Egr1	A530045N19Rik|ETR103|Egr-1|Krox-1|Krox-24|Krox24|NGF1-A|NGFI-A|NGFIA|TIS8|Zenk|Zfp-6|Zif268|egr	early growth response 1	protein-coding
table.290	0.232291	9.10354	0.0484894	237	0.504535	chr11:69096851-69097348	497	446	434	597	457	619	Per1	Intergenic	Intergenic	-1856	NM_011065	18626	18626	18626	Mm.7373	NM_011065	ENSMUSG00000020893	Per1	Per|m-rigui|mPer1	period circadian clock 1	protein-coding
table.195	0.586958	5.67935	0.0479104	234	0.504902	chr7:17056579-17056868	42	36	29	36	64	66	Hif3a	promoter-TSS (NM_016868)	promoter-TSS (NM_016868)	-45	NM_016868	53417	53417	53417	Mm.135110	NM_016868	ENSMUSG00000004328	Hif3a	Ipas|MOP7|NEPAS|bHLHe17	hypoxia inducible factor 3, alpha subunit	protein-coding
table.184	0.732558	4.4429	0.0489376	239	0.504938	chr6:116679660-116679817	13	16	11	28	23	18	Rassf4	Intergenic	Intergenic	-5903	NM_178045	213391	213391	213391	Mm.257931	NM_178045	ENSMUSG00000042129	Rassf4	3830411C14Rik|AD037|AI586137	Ras association (RalGDS/AF-6) domain family member 4	protein-coding
table.200	-1.03575	4.15559	0.0484055	236	0.505797	chr10:95407995-95408162	13	34	11	8	14	7	Socs2	Intergenic	Intergenic	7204	NM_001168657	216233	216233	216233	Mm.474283	NM_007706	ENSMUSG00000020027	Socs2	8030460M17|AI527257|AW108012|CIS2|Cish2|D130043N08Rik|JAB|SOCS-2|SSI-2|hg	suppressor of cytokine signaling 2	protein-coding
table.298	-0.261981	7.77548	0.048353	235	0.507397	chr8:126593163-126593560	218	204	225	207	179	172	Irf2bp2	promoter-TSS (NM_001164598)	promoter-TSS (NM_001164598)	74	NM_001164598	270110	270110	270110	Mm.334918	NM_001164598	ENSMUSG00000051495	Irf2bp2	E130305N23Rik|IRF-2BP2	interferon regulatory factor 2 binding protein 2	protein-coding
table.219	0.518616	5.86769	0.049804	242	0.507507	chr15:83033071-83033391	53	29	44	75	57	55	Nfam1	5' UTR (NM_001271411, exon 1 of 6)	5' UTR (NM_001271411, exon 1 of 6)	166	NM_001271412	74039	74039	74039	Mm.32584	NM_028728		Nfam1	4921501M20Rik|Cnaip	Nfat activating molecule with ITAM motif 1	protein-coding
table.445	-0.146757	10.3639	0.0510138	247	0.509312	chr7:45458933-45460311	1273	1247	1259	1210	1181	1138	Ftl1	exon (NM_010240, exon 1 of 4)	exon (NM_010240, exon 1 of 4)	264	NM_010240	14325	14325	14325	Mm.30357	NM_010240	ENSMUSG00000050708	Ftl1	Ftl|Ftl-1|L-ferritin	ferritin light chain 1	protein-coding
table.242	0.33359	7.2751	0.0497904	241	0.509474	chr17:29093588-29093912	145	98	126	169	148	164	Cdkn1a	promoter-TSS (NM_007669)	promoter-TSS (NM_007669)	-22	NM_007669	12575	12575	12575	Mm.195663	NM_007669	ENSMUSG00000023067	Cdkn1a	CAP20|CDKI|CIP1|Cdkn1|P21|SDI1|Waf1|mda6|p21Cip1|p21WAF	cyclin-dependent kinase inhibitor 1A (P21)	protein-coding
table.190	0.279762	8.1528	0.0509403	246	0.510646	chr3:59208671-59209370	218	219	260	251	339	284	P2ry13	3' UTR (NM_028808, exon 2 of 2)	3' UTR (NM_028808, exon 2 of 2)	1861	NM_028808	74191	74191	74191	Mm.90067	NM_028808	ENSMUSG00000036362	P2ry13	2010001L06Rik|GPCR1|GPR94|Gpr86|P2Y13|P2yr13|SP174	purinergic receptor P2Y, G-protein coupled 13	protein-coding
table.213	0.830516	4.43163	0.0509044	245	0.512368	chr4:125124919-125125074	15	12	11	13	32	25	Zc3h12a	intron (NM_153159, intron 2 of 5)	intron (NM_153159, intron 2 of 5)	2884	NM_153159	230738	230738	230738	Mm.402	NM_153159	ENSMUSG00000042677	Zc3h12a	BC036563|MCPIP|Mcpip1	zinc finger CCCH type containing 12A	protein-coding
table.305	-0.254243	8.28286	0.0507144	244	0.512548	chr1:153191711-153192676	268	300	352	248	266	283	Lamc2	Intergenic	GC_rich|Low_complexity|Low_complexity	-5747	NM_008485	16782	16782	16782	Mm.329272	NM_008485	ENSMUSG00000026479	Lamc2	AA589349	laminin, gamma 2	protein-coding
table.495	-0.164276	9.94531	0.0506774	243	0.514281	chr2:28533059-28533888	990	924	928	896	817	909	Ralgds	promoter-TSS (NM_001145835)	promoter-TSS (NM_001145835)	10	NM_001145836	19730	19730	19730	Mm.5236	NM_009058	ENSMUSG00000026821	Ralgds	Gnds|Rgds|mKIAA1308	ral guanine nucleotide dissociation stimulator	protein-coding
table.239	-1.03809	4.85699	0.0521738	248	0.518793	chr19:34282908-34283212	35	21	43	36	8	6	Fas	Intergenic	Intergenic	-7599	NM_007987	14102	14102	14102	Mm.1626	NM_007987	ENSMUSG00000024778	Fas	AI196731|APO1|APT1|CD95|TNFR6|Tnfrsf6|lpr	Fas (TNF receptor superfamily member 6)	protein-coding
table.282	-0.815021	4.11098	0.0545519	259	0.519401	chr2:35458574-35458685	25	11	17	12	9	10	Ggta1	intron (NM_010283, intron 1 of 8)	intron (NM_010283, intron 1 of 8)	2795	NM_010283	14594	14594	14594	Mm.281124	NM_010283	ENSMUSG00000035778	Ggta1	AW108479|GALT|Gal|Ggta|Ggta-1|alpha3GalT	glycoprotein galactosyltransferase alpha 1, 3	protein-coding
table.204	0.572681	5.20356	0.0526658	250	0.519496	chr16:91405363-91405484	18	31	27	38	36	43	Il10rb	promoter-TSS (NM_008349)	promoter-TSS (NM_008349)	-811	NM_008349	16155	16155	16155	Mm.4154	NM_008349	ENSMUSG00000022969	Il10rb	6620401D04Rik|AI528744|CRF2-4|Crfb4|D16H21S58|D21S58h|IL-10R2|Il10r2	interleukin 10 receptor, beta	protein-coding
table.483	-0.150236	10.1228	0.0524799	249	0.51974	chr7:141454905-141456236	1092	1037	1071	1012	977	992	Pnpla2	intron (NM_001163689, intron 1 of 8)	intron (NM_001163689, intron 1 of 8)	383	NM_001163689	66853	66853	66853	Mm.29998	NM_025802	ENSMUSG00000025509	Pnpla2	0610039C21Rik|1110001C14Rik|Atgl|TTS-2.2	patatin-like phospholipase domain containing 2	protein-coding
table.522	-0.150227	10.9641	0.0544788	258	0.520716	chr8:75093165-75094220	2064	1808	1866	1786	1758	1801	Hmox1	promoter-TSS (NM_010442)	promoter-TSS (NM_010442)	75	NM_010442	15368	15368	15368	Mm.276389	NM_010442	ENSMUSG00000005413	Hmox1	D8Wsu38e|HO-1|HO1|Hemox|Hmox|Hsp32	heme oxygenase (decycling) 1	protein-coding
table.194	0.85749	4.26618	0.0539453	255	0.521683	chr11:83066138-83066323	14	11	8	12	22	28	Slfn2	intron (NM_011408, intron 1 of 1)	intron (NM_011408, intron 1 of 1)	1119	NM_011408	20556	20556	20556	Mm.278689	NM_011408	ENSMUSG00000072620	Slfn2	Shlf2	schlafen 2	protein-coding
table.202	0.422598	6.00772	0.0533395	252	0.521965	chr12:85600796-85600935	46	57	42	67	66	68	Jdp2	intron (NM_001205053, intron 1 of 3)	intron (NM_001205053, intron 1 of 3)	848	NM_001205053	81703	81703	81703	Mm.103560	NM_030887	ENSMUSG00000034271	Jdp2	Jundm2|Jundp2|TIF	Jun dimerization protein 2	protein-coding
table.182	0.350539	7.34441	0.0535621	253	0.522072	chr13:5862422-5862600	115	130	140	142	209	156	Klf6	intron (NM_011803, intron 1 of 3)	intron (NM_011803, intron 1 of 3)	1022	NM_011803	23849	23849	23849	Mm.275036	NM_011803	ENSMUSG00000000078	Klf6	AI448727|BCD1|C86813|CPBP|Copeb|FM2|FM6|Ierepo1|Ierepo3|R75280|Zf9	Kruppel-like factor 6	protein-coding
table.523	-0.172877	10.3838	0.053778	254	0.522112	chr4:63408317-63409070	1339	1205	1320	1162	1087	1294	Akna	Intergenic	Intergenic	-5249	NM_001045514	100182	100182	100182	Mm.387725	NM_001045514	ENSMUSG00000039158	Akna	AI597013|mKIAA1968	AT-hook transcription factor	protein-coding
table.533	-0.171683	10.6231	0.0544769	257	0.522724	chr2:11552952-11554297	1650	1481	1430	1454	1258	1475	Pfkfb3	intron (NM_001177758, intron 1 of 14)	CpG	304	NM_001177758	170768	170768	170768	Mm.19669	NM_133232	ENSMUSG00000026773	Pfkfb3	E330010H22Rik|iPFK-2|uPFK-2	6-phosphofructo-2-kinase/fructose-2,6-biphosphatase 3	protein-coding
table.538	-0.15061	10.5238	0.0542711	256	0.522783	chr12:86883895-86885158	1456	1366	1406	1402	1241	1296	Irf2bpl	5' UTR (NM_145836, exon 1 of 1)	5' UTR (NM_145836, exon 1 of 1)	287	NM_145836	238330	238330	238330	Mm.248358	NM_145836	ENSMUSG00000034168	Irf2bpl	6430527G18Rik|Eap1	interferon regulatory factor 2 binding protein-like	protein-coding
table.221	1.14554	3.547	0.053331	251	0.523961	chr7:16259098-16259205	9	7	0	9	10	18	C5ar1	5' UTR (NM_007577, exon 2 of 3)	5' UTR (NM_007577, exon 2 of 3)	186	NM_001173550	12273	12273	12273	Mm.247623	NM_007577	ENSMUSG00000049130	C5ar1	C5aR|C5r1|Cd88|D7Msu1	complement component 5a receptor 1	protein-coding
table.222	0.586417	4.95873	0.0553427	260	0.524905	chr10:62508079-62508259	25	21	17	35	30	33	Srgn	promoter-TSS (NM_011157)	promoter-TSS (NM_011157)	-414	NM_011157	19073	19073	19073	Mm.338790	NM_011157	ENSMUSG00000020077	Srgn	Prg|Prg1|Sgc	serglycin	protein-coding
table.208	0.316681	7.03153	0.0557043	261	0.52631	chr12:32208124-32208648	101	121	91	135	137	131	Pik3cg	promoter-TSS (NM_001146201)	promoter-TSS (NM_001146201)	-48	NM_001146201	30955	30955	30955	Mm.101369	NM_020272	ENSMUSG00000020573	Pik3cg	5830428L06Rik|PI3Kgamma|p110gamma	phosphoinositide-3-kinase, catalytic, gamma polypeptide	protein-coding
table.196	0.347637	7.28624	0.057967	270	0.529432	chr11:70459133-70460052	98	146	126	182	172	133	Zmynd15	promoter-TSS (NM_001029929)	promoter-TSS (NM_001029929)	-29	NM_001029929	574428	574428	574428	Mm.472771	NM_001029929	ENSMUSG00000040829	Zmynd15	-	zinc finger, MYND-type containing 15	protein-coding
table.309	-0.227187	8.23478	0.0569167	265	0.529647	chr16:23987938-23988186	301	280	301	271	279	229	Bcl6	intron (NM_009744, intron 1 of 9)	CpG	550	NM_009744	12053	12053	12053	Mm.347398	NM_009744	ENSMUSG00000022508	Bcl6	Bcl5	B cell leukemia/lymphoma 6	protein-coding
table.607	-0.152489	12.5901	0.0564872	263	0.529648	chr14:18237965-18239758	6189	5628	5919	5778	4958	5766	Nr1d2	5' UTR (NM_011584, exon 1 of 8)	5' UTR (NM_011584, exon 1 of 8)	244	NM_011584	353187	353187	353187	Mm.26587	NM_011584	ENSMUSG00000021775	Nr1d2	RVR|Rev-erb	nuclear receptor subfamily 1, group D, member 2	protein-coding
table.193	0.600175	5.7863	0.0571524	266	0.529841	chr10:19599536-19600070	25	54	36	43	76	61	Ifngr1	intron (NM_010511, intron 2 of 6)	intron (NM_010511, intron 2 of 6)	7845	NM_010511	15979	15979	15979	Mm.549	NM_010511	ENSMUSG00000020009	Ifngr1	CD119|IFN-gammaR|Ifgr|Ifngr|Nktar	interferon gamma receptor 1	protein-coding
table.238	-0.829985	3.90105	0.0573719	267	0.529884	chr1:164115351-164115476	16	12	17	8	10	8	Selp	intron (NM_011347, intron 1 of 15)	intron (NM_011347, intron 1 of 15)	150	NM_011347	20344	20344	20344	Mm.3337	NM_011347	ENSMUSG00000026580	Selp	CD62P|GMP-140|Grmp|LECAM3|PADGEM	selectin, platelet	protein-coding
table.508	-0.189534	9.25712	0.0563601	262	0.530473	chr1:184727392-184728152	588	550	638	540	484	586	Hlx	exon (NM_008250, exon 4 of 4)	exon (NM_008250, exon 4 of 4)	4721	NM_008250	15284	15284	15284	Mm.1347	NM_008250	ENSMUSG00000039377	Hlx	Hlx1	H2.0-like homeobox	protein-coding
table.205	0.468182	5.72374	0.0568086	264	0.530644	chr7:4532141-4532642	45	39	32	54	60	52	Dnaaf3	promoter-TSS (NM_001033548)	promoter-TSS (NM_001033548)	50	NM_001033548	436022	436022	436022	Mm.425359	NM_001033548	ENSMUSG00000055809	Dnaaf3	6030429G01Rik|b2b1739Clo	dynein, axonemal assembly factor 3	protein-coding
table.343	-0.27565	7.55023	0.0583446	271	0.530914	chr4:130906164-130906849	202	185	168	168	142	164	Laptm5	Intergenic	Intergenic	-6827	NM_010686	16792	16792	16792	Mm.271868	NM_010686	ENSMUSG00000028581	Laptm5	E3	lysosomal-associated protein transmembrane 5	protein-coding
table.446	-0.193255	8.71927	0.0579409	269	0.531161	chr13:22005885-22007245	405	394	424	387	335	384	Prss16	intron (NM_019429, intron 7 of 11)	intron (NM_019429, intron 7 of 11)	3176	NM_019429	54373	54373	54373	Mm.32043	NM_019429	ENSMUSG00000006179	Prss16	AI448615|TSSP	protease, serine 16 (thymus)	protein-coding
table.442	-0.172676	9.28746	0.0578749	268	0.532536	chr3:142490405-142491073	648	583	573	529	573	552	Gbp5	Intergenic	Lx5c|LINE|L1	-6195	NM_153564	229898	229898	229898	Mm.459245	NM_153564	ENSMUSG00000040264	Gbp5	5330409J06Rik|Gbp5a	guanylate binding protein 5	protein-coding
table.259	-0.350427	6.99652	0.0589033	272	0.534028	chr4:148504366-148505070	141	133	111	102	123	87	Angptl7	intron (NM_020009, intron 28 of 57)	intron (NM_020009, intron 28 of 57)	-4256	NM_001039554	654812	654812	654812	Mm.388929	NM_001039554	ENSMUSG00000028989	Angptl7	-	angiopoietin-like 7	protein-coding
table.310	-0.416284	6.9191	0.0610175	281	0.535477	chr9:114369495-114369667	127	157	88	98	79	111	4930520O04Rik	intron (NR_040383, intron 2 of 2)	intron (NR_040383, intron 2 of 2)	719	NR_040384	75116	75116	75116	Mm.72675	NR_040383	ENSMUSG00000074039	4930520O04Rik	-	RIKEN cDNA 4930520O04 gene	ncRNA
table.492	-0.143093	10.3595	0.0609527	280	0.536819	chr8:26978303-26979387	1219	1263	1281	1158	1173	1191	Zfp703	exon (NM_001101502, exon 2 of 2)	exon (NM_001101502, exon 2 of 2)	1509	NM_001110508	353310	353310	353310	Mm.212469	NM_001101502	ENSMUSG00000085795	Zfp703	1110032O19Rik|AI430822|AL022941|Csmn1|End2|Zeppo1|Znf703|Zpo1	zinc finger protein 703	protein-coding
table.215	0.978228	3.59088	0.0607926	279	0.537328	chr1:59163330-59163431	8	2	8	9	16	12	Mpp4	promoter-TSS (NM_001164682)	promoter-TSS (NM_001164682)	8	NM_001164682	227157	227157	227157	Mm.474049	NM_145143	ENSMUSG00000079550	Mpp4	Dlg6	membrane protein, palmitoylated 4 (MAGUK p55 subfamily member 4)	protein-coding
table.229	0.361995	6.6867	0.0614859	282	0.537674	chr12:25099847-25099990	70	85	86	90	119	111	Id2	Intergenic	Intergenic	-3827	NM_010496	15902	15902	15902	Mm.34871	NM_010496	ENSMUSG00000020644	Id2	AI255428|C78922|Idb2|bHLHb26	inhibitor of DNA binding 2	protein-coding
table.243	0.709292	5.23014	0.0607577	278	0.538951	chr1:90960747-90960977	29	27	17	64	37	23	Rab17	intron (NM_008998, intron 3 of 5)	intron (NM_008998, intron 3 of 5)	6805	NM_001159725	19329	19329	19329	Mm.279780	NM_008998	ENSMUSG00000026304	Rab17	AW413472	RAB17, member RAS oncogene family	protein-coding
table.291	0.144254	10.5211	0.0596793	273	0.539081	chr5:103628938-103630382	1206	1275	1329	1482	1438	1433	Slc10a6	promoter-TSS (NM_029415)	promoter-TSS (NM_029415)	-257	NM_029415	75750	75750	75750	Mm.7446	NM_029415	ENSMUSG00000029321	Slc10a6	8430417G17Rik|C78479|Soat	solute carrier family 10 (sodium/bile acid cotransporter family), member 6	protein-coding
table.356	-0.306922	8.08922	0.0607565	277	0.540887	chr4:63739461-63739954	296	242	279	297	190	197	Tnfsf15	intron (NM_177371, intron 1 of 3)	intron (NM_177371, intron 1 of 3)	5405	NM_177371	326623	326623	326623	Mm.208152	NM_177371		Tnfsf15	Tl1|Tl1a|Vegi	tumor necrosis factor (ligand) superfamily, member 15	protein-coding
table.422	-0.168134	9.75443	0.0601328	274	0.541195	chr14:77036133-77037028	867	767	858	783	793	717	Lacc1	promoter-TSS (NM_172488)	promoter-TSS (NM_172488)	36	NM_172488	210808	210808	210808	Mm.89278	NM_172488	ENSMUSG00000044350	Lacc1	9030625A04Rik	laccase (multicopper oxidoreductase) domain containing 1	protein-coding
table.568	-0.130214	11.3783	0.0623501	284	0.541392	chr14:51088252-51089848	2570	2460	2568	2388	2391	2397	Ang	Intergenic	Intergenic	-2027	NM_001161731	11727	11727	11727	Mm.202665	NM_007447	ENSMUSG00000072115	Ang	AI385586|Ang1|Rnase5|Rnase5a	angiogenin, ribonuclease, RNase A family, 5	protein-coding
table.209	0.384276	8.45138	0.060644	276	0.541841	chr10:51498095-51499128	213	403	209	397	323	393	Lilrb4	Intergenic	Lx8|LINE|L1	7714	NM_013532	14728	14728	14728	Mm.34408	NM_013532	ENSMUSG00000062593	Lilrb4	CD85K|Gp49b|HM18|ILT3|LIR-5|gp49	leukocyte immunoglobulin-like receptor, subfamily B, member 4	protein-coding
table.263	0.977106	3.59053	0.0674752	307	0.542	chr10:42855064-42855173	3	10	5	14	16	7	Scml4	Intergenic	Lx8|LINE|L1	-5393	NM_172938	268297	268297	268297	Mm.98731	NM_172938	ENSMUSG00000044770	Scml4	9330161D17|mFLJ00197	sex comb on midleg-like 4 (Drosophila)	protein-coding
table.267	0.345111	6.66582	0.0677005	308	0.542044	chr11:116623807-116624500	93	79	67	110	96	108	Rhbdf2	promoter-TSS (NM_001167680)	promoter-TSS (NM_001167680)	98	NM_001167680	217344	217344	217344	Mm.89695	NM_172572	ENSMUSG00000020806	Rhbdf2	4732465I17Rik|Rhbdl6	rhomboid 5 homolog 2 (Drosophila)	protein-coding
table.207	0.866153	3.65387	0.0626984	285	0.542506	chr12:112860896-112860995	6	7	7	13	14	11	Gpr132	promoter-TSS (NM_019925)	promoter-TSS (NM_019925)	-30	NM_019925	56696	56696	56696	Mm.20455	NM_019925	ENSMUSG00000021298	Gpr132	G2a	G protein-coupled receptor 132	protein-coding
table.274	-0.824465	4.03376	0.0640518	291	0.542789	chr4:63151676-63151827	13	25	12	9	13	7	Ambp	intron (NM_007443, intron 2 of 9)	intron (NM_007443, intron 2 of 9)	2390	NM_007443	11699	11699	11699	Mm.2197	NM_007443	ENSMUSG00000028356	Ambp	AI194774|ASPI|HI-30|Intin4|Itil|UTI	alpha 1 microglobulin/bikunin	protein-coding
table.574	-0.161963	9.38505	0.0623231	283	0.54307	chr14:8304960-8305814	676	620	628	614	553	611	Fam107a	intron (NM_183187, intron 1 of 3)	intron (NM_183187, intron 1 of 3)	4389	NM_183187	268709	268709	268709	Mm.256058	NM_183187	ENSMUSG00000021750	Fam107a	DRR1	family with sequence similarity 107, member A	protein-coding
table.509	-0.186874	9.14257	0.0682787	310	0.543146	chr3:89912586-89913631	535	600	504	544	442	503	Il6ra	promoter-TSS (NM_010559)	promoter-TSS (NM_010559)	53	NM_010559	16194	16194	16194	Mm.2856	NM_010559	ENSMUSG00000027947	Il6ra	CD126|IL-6R|Il6r	interleukin 6 receptor, alpha	protein-coding
table.253	0.296357	7.04754	0.0685064	311	0.543205	chr6:122595602-122596059	96	107	116	134	147	124	Apobec1	intron (NM_031159, intron 3 of 7)	intron (NM_031159, intron 3 of 7)	6613	NM_031159	11810	11810	11810	Mm.3333	NM_031159	ENSMUSG00000040613	Apobec1	Cdar1	apolipoprotein B mRNA editing enzyme, catalytic polypeptide 1	protein-coding
table.228	0.874183	4.23816	0.063903	290	0.543395	chr7:19823548-19823720	4	18	10	26	19	16	Bcl3	promoter-TSS (NM_033601)	promoter-TSS (NM_033601)	-879	NM_033601	12051	12051	12051	Mm.439658	NM_033601	ENSMUSG00000053175	Bcl3	AI528691|Bcl-3	B cell leukemia/lymphoma 3	protein-coding
table.279	-0.495031	5.38449	0.060612	275	0.543524	chr5:34547545-34547686	38	43	46	27	32	34	Sh3bp2	intron (NM_001145858, intron 1 of 12)	B3|SINE|B2	-1960	NM_001145859	24055	24055	24055	Mm.5012	NM_011893	ENSMUSG00000054520	Sh3bp2	3BP2	SH3-domain binding protein 2	protein-coding
table.248	0.44885	5.68901	0.0636992	289	0.543537	chr9:95401932-95402042	43	34	37	54	55	52	Chst2	3' UTR (NM_018763, exon 2 of 2)	3' UTR (NM_018763, exon 2 of 2)	5283	NM_018763	54371	54371	54371	Mm.212446	NM_018763	ENSMUSG00000033350	Chst2	AI428561|AW121776|C130041E03Rik|Chts2|GST-2|GlcNAc6ST|Gn6st	carbohydrate sulfotransferase 2	protein-coding
table.252	0.622705	4.89081	0.0634832	288	0.543575	chr14:66280339-66280543	16	25	18	24	31	39	Ptk2b	intron (NM_001162365, intron 1 of 30)	intron (NM_001162365, intron 1 of 30)	611	NM_172498	19229	19229	19229	Mm.21613	NM_172498	ENSMUSG00000059456	Ptk2b	CADTK|CAKB|CAKbeta|E430023O05Rik|FADK2|FAK2|PYK2|Raftk	PTK2 protein tyrosine kinase 2 beta	protein-coding
table.268	-1.03446	4.65511	0.0674559	306	0.543615	chr17:13135709-13135856	35	27	23	32	8	3	Unc93a	Intergenic	Intergenic	-3992	NM_199252	381058	381058	381058	Mm.390935	NM_199252	ENSMUSG00000067049	Unc93a	Unc93l|unc-93A	unc-93 homolog A (C. elegans)	protein-coding
table.261	0.384151	6.5709	0.0682166	309	0.544408	chr6:134402871-134403248	95	60	65	102	98	97	Bcl2l14	intron (NM_025778, intron 2 of 6)	MTD|LTR|ERVL-MaLR	6731	NM_025778	66813	66813	66813	Mm.474472	NM_025778	ENSMUSG00000030200	Bcl2l14	4930452K23Rik|4933405K19Rik|9030625M01Rik|AI429211|Bclg	BCL2-like 14 (apoptosis facilitator)	protein-coding
table.254	0.834617	4.56774	0.0688945	312	0.544532	chr7:45234210-45234369	13	11	18	42	23	13	Cd37	TTS (NM_011565)	TTS (NM_011565)	4549	NM_007645	12493	12493	12493	Mm.3689	NM_007645	ENSMUSG00000030798	Cd37	Tspan26	CD37 antigen	protein-coding
table.220	0.798795	4.15384	0.0673955	305	0.544909	chr1:152811001-152811132	13	12	6	17	24	15	Ncf2	intron (NM_010877, intron 2 of 14)	intron (NM_010877, intron 2 of 14)	3177	NM_010877	17970	17970	17970	Mm.270307	NM_010877	ENSMUSG00000026480	Ncf2	NOXA2|Ncf-2|p67phox	neutrophil cytosolic factor 2	protein-coding
table.598	-0.1476	11.5347	0.0691769	313	0.545017	chr8:65617395-65619236	2780	2760	2977	2518	2551	2876	March1	promoter-TSS (NM_175188)	promoter-TSS (NM_175188)	-209	NM_175188	72925	72925	72925	Mm.380457	NM_175188	ENSMUSG00000036469	March1	2900024D24Rik|BB085186	membrane-associated ring finger (C3HC4) 1	protein-coding
table.235	0.385829	6.58454	0.0634419	287	0.545114	chr2:168596480-168596838	68	63	91	101	112	87	Nfatc2	intron (NM_001291169, intron 1 of 10)	intron (NM_001291169, intron 1 of 10)	4998	NM_001291171	18019	18019	18019	Mm.116802	NM_010899	ENSMUSG00000027544	Nfatc2	AI607462|NF-ATc2|NF-ATp|NFAT1|NFAT1-D|Nfatp	nuclear factor of activated T cells, cytoplasmic, calcineurin dependent 2	protein-coding
table.384	-0.290211	7.70427	0.0672289	304	0.54535	chr19:5877919-5878374	213	188	220	177	141	207	Slc25a45	promoter-TSS (NM_134154)	promoter-TSS (NM_134154)	-319	NM_134154	107375	107375	107375	Mm.5323	NM_134154	ENSMUSG00000024818	Slc25a45	AW491445	solute carrier family 25, member 45	protein-coding
table.233	0.681236	4.78164	0.0670961	303	0.546069	chr15:100728723-100728833	9	26	18	26	29	33	Galnt6	intron (NM_172451, intron 1 of 11)	intron (NM_172451, intron 1 of 11)	598	NM_001161767	207839	207839	207839	Mm.22969	NM_172451		Galnt6	4632410F13|AW047994|GalNAc-T6	UDP-N-acetyl-alpha-D-galactosamine:polypeptide N-acetylgalactosaminyltransferase 6	protein-coding
table.234	0.504649	5.45473	0.069758	315	0.546106	chr10:86772287-86772591	26	39	29	47	52	39	Nt5dc3	intron (NM_001003910, intron 14 of 15)	intron (NM_001003910, intron 14 of 15)	-6566	NM_175331	103466	103466	103466	Mm.200446	NM_175331	ENSMUSG00000054027	Nt5dc3	AU040402|AW540062|C630002B14Rik|TU12B1-TY	5'-nucleotidase domain containing 3	protein-coding
table.316	-0.952123	3.91799	0.0646694	292	0.546146	chr9:21014689-21014813	22	17	8	15	4	6	Icam1	Intergenic	Intergenic	-1209	NM_010493	15894	15894	15894	Mm.435508	NM_010493	ENSMUSG00000037405	Icam1	CD54|Icam-1|Ly-47|MALA-2	intercellular adhesion molecule 1	protein-coding
table.319	-0.23361	8.05013	0.0633408	286	0.546148	chr8:83289837-83290845	228	280	269	229	231	223	Ucp1	promoter-TSS (NM_009463)	promoter-TSS (NM_009463)	-7	NM_009463	22227	22227	22227	Mm.4177	NM_009463	ENSMUSG00000031710	Ucp1	AI385626|Slc25a7|Ucp	uncoupling protein 1 (mitochondrial, proton carrier)	protein-coding
table.262	0.192186	8.9463	0.0695502	314	0.546212	chr10:79926589-79927859	362	454	437	514	498	468	Arid3a	promoter-TSS (NM_001288625)	promoter-TSS (NM_001288625)	-117	NM_001288625	13496	13496	13496	Mm.301282	NM_007880	ENSMUSG00000019564	Arid3a	Bright|Dri1|Dril1	AT rich interactive domain 3A (BRIGHT-like)	protein-coding
table.293	-0.305926	7.1796	0.0705261	318	0.54691	chr15:59650389-59650514	132	166	134	115	137	109	Trib1	intron (NM_144549, intron 1 of 2)	intron (NM_144549, intron 1 of 2)	1798	NM_144549	211770	211770	211770	Mm.40298	NM_144549	ENSMUSG00000032501	Trib1	A530090O15Rik|TRB-1|Trb1	tribbles homolog 1 (Drosophila)	protein-coding
table.628	-0.150627	11.4849	0.0710053	320	0.547185	chr2:160366310-160368176	2751	2580	2905	2511	2388	2770	Mafb	promoter-TSS (NM_010658)	promoter-TSS (NM_010658)	-178	NM_010658	16658	16658	16658	Mm.330745	NM_010658	ENSMUSG00000074622	Mafb	Kreisler|Krml|Krml1|kr	v-maf musculoaponeurotic fibrosarcoma oncogene family, protein B (avian)	protein-coding
table.311	-0.334474	7.01487	0.070809	319	0.547382	chr12:84217551-84217877	140	103	145	102	116	100	Elmsan1	intron (NM_001163501, intron 1 of 12)	intron (NM_001163501, intron 1 of 12)	1167	NM_001163501	238317	238317	238317	Mm.31256	NM_001163501	ENSMUSG00000042507	Elmsan1	9430029N19Rik|C130039O16Rik|Gm260	ELM2 and Myb/SANT-like domain containing 1	protein-coding
table.272	0.178934	9.65519	0.0670378	302	0.547402	chr15:86219145-86220566	642	787	633	833	783	797	Tbc1d22a	intron (NM_145476, intron 1 of 12)	intron (NM_145476, intron 1 of 12)	5397	NM_145476	223754	223754	223754	Mm.28904	NM_145476	ENSMUSG00000051864	Tbc1d22a	BC023106|D15Ertd781e	TBC1 domain family, member 22a	protein-coding
table.283	0.211474	8.26949	0.0657214	296	0.54753	chr11:69098698-69099015	279	258	239	320	289	320	Per1	promoter-TSS (NM_011065)	promoter-TSS (NM_011065)	-99	NM_011065	18626	18626	18626	Mm.7373	NM_011065	ENSMUSG00000020893	Per1	Per|m-rigui|mPer1	period circadian clock 1	protein-coding
table.241	0.353121	6.46078	0.0724154	326	0.54778	chr7:98111088-98111790	72	72	62	85	102	85	Myo7a	intron (NM_008663, intron 2 of 48)	CpG	-2191	NM_001256083	17921	17921	17921	Mm.1403	NM_008663	ENSMUSG00000030761	Myo7a	Hdb|Myo7|USH1B|nmf371|polka|sh-1|sh1	myosin VIIA	protein-coding
table.251	0.975944	3.52423	0.0704953	317	0.548396	chr11:95842275-95842380	8	6	3	18	8	9	Gngt2	promoter-TSS (NM_001038664)	promoter-TSS (NM_001038664)	33	NM_001284393	14710	14710	14710	Mm.46299	NM_023121	ENSMUSG00000038811	Gngt2	AV096488	guanine nucleotide binding protein (G protein), gamma transducing activity polypeptide 2	protein-coding
table.230	0.276628	7.42753	0.0656051	295	0.548414	chr5:38488557-38489227	137	160	123	181	171	174	Slc2a9	intron (NM_145559, intron 1 of 10)	intron (NM_145559, intron 1 of 10)	-5507	NM_001012363	117591	117591	117591	Mm.260137	NM_145559	ENSMUSG00000005107	Slc2a9	Glut9|SLC2A9B|SLC2a9A	solute carrier family 2 (facilitated glucose transporter), member 9	protein-coding
table.256	0.625413	4.9161	0.0653886	294	0.548463	chr3:83849427-83849590	21	19	20	40	21	35	Tlr2	Intergenic	Intergenic	-7901	NM_011905	24088	24088	24088	Mm.87596	NM_011905	ENSMUSG00000027995	Tlr2	Ly105	toll-like receptor 2	protein-coding
table.216	0.2603	7.83669	0.0702965	316	0.54858	chr7:19817279-19818123	163	204	196	232	259	206	Bcl3	intron (NM_033601, intron 2 of 8)	intron (NM_033601, intron 2 of 8)	5054	NM_033601	12051	12051	12051	Mm.439658	NM_033601	ENSMUSG00000053175	Bcl3	AI528691|Bcl-3	B cell leukemia/lymphoma 3	protein-coding
table.260	0.713435	4.33157	0.0669743	301	0.5487	chr4:99033058-99033186	14	11	12	25	23	15	Angptl3	intron (NM_013913, intron 2 of 6)	intron (NM_013913, intron 2 of 6)	2167	NM_013913	30924	30924	30924	Mm.28341	NM_013913	ENSMUSG00000028553	Angptl3	hypl	angiopoietin-like 3	protein-coding
table.237	0.414083	6.81182	0.0727661	327	0.54875	chr8:66383805-66384427	60	100	98	98	149	108	March1	intron (NM_001293784, intron 5 of 8)	intron (NM_001293784, intron 5 of 8)	-2185	NM_001166375	72925	72925	72925	Mm.380457	NM_175188	ENSMUSG00000036469	March1	2900024D24Rik|BB085186	membrane-associated ring finger (C3HC4) 1	protein-coding
table.629	-0.143741	11.241	0.065233	293	0.549026	chr5:112276096-112277354	2383	2312	2244	2332	1977	2187	Tpst2	promoter-TSS (NM_009419)	promoter-TSS (NM_009419)	18	NM_009419	22022	22022	22022	Mm.250631	NM_009419	ENSMUSG00000029344	Tpst2	AI448750|D5Ucla3|Tango13b|grm|grt	protein-tyrosine sulfotransferase 2	protein-coding
table.559	-0.204625	9.62886	0.0730561	328	0.549257	chr1:191097807-191098957	789	706	816	779	563	733	Batf3	promoter-TSS (NM_030060)	promoter-TSS (NM_030060)	-32	NM_030060	381319	381319	381319	Mm.6922	NM_030060	ENSMUSG00000026630	Batf3	9130211I03Rik|Snft	basic leucine zipper transcription factor, ATF-like 3	protein-coding
table.224	0.786804	4.06361	0.0724089	325	0.549416	chrX:109191150-109191276	10	9	10	18	22	12	Gm6377	Intergenic	Intergenic	-5543	NM_001037917	622976	622976	622976	Mm.482747	NM_001037917	ENSMUSG00000048621	Gm6377	EG622976	predicted gene 6377	protein-coding
table.232	0.36659	6.61116	0.0734007	329	0.55017	chr8:70766626-70767046	70	82	76	106	119	79	Ifi30	promoter-TSS (NM_023065)	promoter-TSS (NM_023065)	-173	NM_023065	65972	65972	65972	Mm.30241	NM_023065	ENSMUSG00000031838	Ifi30	GILT|IP30	interferon gamma inducible protein 30	protein-coding
table.373	-0.220864	7.97656	0.0662711	297	0.550251	chr9:48834921-48835525	255	244	236	228	217	207	Zbtb16	intron (NM_001033324, intron 1 of 6)	CpG	722	NM_001033324	235320	235320	235320	Mm.457803	NM_001033324	ENSMUSG00000066687	Zbtb16	AI467657|PLZF|Zfp145|lu	zinc finger and BTB domain containing 16	protein-coding
table.594	-0.163355	10.5406	0.0669425	300	0.550267	chr8:92849854-92850741	1495	1344	1456	1288	1222	1454	Lpcat2	intron (NM_008610, intron 12 of 12)	intron (NM_008610, intron 12 of 12)	-5052	NM_173014	270084	270084	270084	Mm.21463	NM_173014	ENSMUSG00000033192	Lpcat2	A330042H22|Aytl1|Aytl1a|lpafat1	lysophosphatidylcholine acyltransferase 2	protein-coding
table.341	-0.347799	6.58176	0.0738697	331	0.550341	chr6:38922271-38922844	96	112	79	78	76	79	Tbxas1	intron (NM_011539, intron 1 of 12)	intron (NM_011539, intron 1 of 12)	3572	NM_011539	21391	21391	21391	Mm.4054	NM_011539	ENSMUSG00000029925	Tbxas1	CYP5|CYP5A1|THAS|TS|TXAS|TXS	thromboxane A synthase 1, platelet	protein-coding
table.273	0.576959	4.77229	0.0665712	298	0.550888	chr12:104245233-104245388	20	16	19	28	26	31	Serpina3h	Intergenic	Intergenic	-2585	NR_033450	546546	546546	546546	Mm.390522	NM_001034870		Serpina3h	6C28|Spi2	serine (or cysteine) peptidase inhibitor, clade A, member 3H	pseudo
table.244	0.885354	3.98354	0.0668026	299	0.550954	chr11:7197667-7197793	6	16	4	21	14	15	Igfbp1	promoter-TSS (NM_008341)	promoter-TSS (NM_008341)	-57	NM_008341	16006	16006	16006	Mm.21300	NM_008341	ENSMUSG00000020429	Igfbp1	-	insulin-like growth factor binding protein 1	protein-coding
table.609	-0.144835	11.0288	0.0724048	324	0.551081	chr6:135167320-135168559	2074	1962	1955	1761	1828	2010	Hebp1	intron (NM_013546, intron 1 of 3)	CpG	275	NM_013546	15199	15199	15199	Mm.378937	NM_013546	ENSMUSG00000042770	Hebp1	Hebp	heme binding protein 1	protein-coding
table.322	-0.633818	5.58703	0.0737921	330	0.551428	chr14:33210944-33211165	28	48	77	46	29	27	Arhgap22	Intergenic	L1M2|LINE|L1	-5768	NM_153800	239027	239027	239027	Mm.318350	NM_153800	ENSMUSG00000063506	Arhgap22	B230341L19Rik|RHOGAP2|p68RacGAP	Rho GTPase activating protein 22	protein-coding
table.257	0.311916	6.95466	0.0723879	323	0.552658	chr5:139815882-139816410	109	102	86	115	132	134	Tmem184a	Intergenic	Intergenic	-1863	NM_001161548	231832	231832	231832	Mm.482655	NM_144914	ENSMUSG00000036687	Tmem184a	Sdmg1	transmembrane protein 184a	protein-coding
table.278	0.87468	4.23857	0.072189	322	0.552851	chr4:152696814-152696931	8	5	19	21	26	14	Gm833	promoter-TSS (NR_033138)	promoter-TSS (NR_033138)	-667	NR_033138	330004	330004	330004	Mm.291863	NM_001033414		Gm833	-	predicted gene 833	ncRNA
table.627	-0.146071	11.4727	0.072089	321	0.553805	chr19:6363131-6364698	2900	2467	2787	2591	2434	2594	Sf1	non-coding (NR_122118, exon 1 of 12)	non-coding (NR_122118, exon 1 of 12)	225	NR_122118	22668	22668	22668	Mm.256422	NM_011750	ENSMUSG00000024949	Sf1	BBP|MZFM|WBP4|Zfp162	splicing factor 1	protein-coding
table.255	0.222112	8.34877	0.0746123	332	0.554199	chr6:129476474-129477075	228	306	283	328	320	337	Clec7a	Intergenic	Intergenic	-3998	NM_020008	56644	56644	56644	Mm.239516	NM_020008	ENSMUSG00000079293	Clec7a	BGR|Clecsf12|beta-GR	C-type lectin domain family 7, member a	protein-coding
table.304	0.633227	4.70408	0.0756362	333	0.560117	chr3:144763799-144763978	21	18	12	29	20	33	Clca1	Intergenic	ERVB4_1B-I_MM-int|LTR|ERVK	-3150	NM_009899	12722	12722	12722	Mm.454553	NM_009899	ENSMUSG00000056025	Clca1	Cacc	chloride channel calcium activated 1	protein-coding
table.675	-0.13461	10.8104	0.0760701	334	0.561644	chr10:121364552-121366350	1779	1665	1687	1689	1517	1627	Gns	intron (NM_029364, intron 1 of 13)	CpG	361	NM_029364	75612	75612	75612	Mm.207683	NM_029364	ENSMUSG00000034707	Gns	2610016K11Rik|AU042285|C87209|G6S|N28088	glucosamine (N-acetyl)-6-sulfatase	protein-coding
table.294	0.551146	4.7818	0.0768716	335	0.565867	chr16:23608490-23608643	21	16	19	28	28	29	Rtp4	Intergenic	Intergenic	-1352	NM_023386	67775	67775	67775	Mm.475107	NM_023386	ENSMUSG00000033355	Rtp4	5830458K16Rik|Ifrg28	receptor transporter protein 4	protein-coding
table.247	0.723409	4.2658	0.0772072	336	0.566645	chr15:99030664-99030835	12	12	11	22	25	13	Tuba1c	intron (NM_009448, intron 1 of 3)	intron (NM_009448, intron 1 of 3)	859	NM_009448	22146	22146	22146	Mm.88212	NM_009448	ENSMUSG00000043091	Tuba1c	M[a]6|Tuba6	tubulin, alpha 1C	protein-coding
table.240	0.342248	7.11204	0.0790538	344	0.566706	chr12:99958028-99958996	96	130	102	155	165	110	Kcnk13	Intergenic	Intergenic	-5987	NM_001164426	217826	217826	217826	Mm.312335	NM_146037	ENSMUSG00000045404	Kcnk13	BB085247|F730021E22Rik|Gm1570|Gm1685	potassium channel, subfamily K, member 13	protein-coding
table.447	-0.166267	8.95745	0.077454	337	0.56677	chr7:72305744-72307178	454	487	490	434	459	425	Mctp2	intron (NM_001024703, intron 1 of 22)	intron (NM_001024703, intron 1 of 22)	134	NM_001024703	244049	244049	244049	Mm.217412	NM_001024703	ENSMUSG00000032776	Mctp2	Gm489	multiple C2 domains, transmembrane 2	protein-coding
table.530	-0.132281	10.5109	0.0792977	345	0.566806	chr17:34586382-34588076	1343	1423	1399	1321	1337	1270	Gpsm3	intron (NM_010929, intron 29 of 29)	CpG-6279	-2577	NM_134116	106512	106512	106512	Mm.26584	NM_134116	ENSMUSG00000034786	Gpsm3	AA960287|AGS4	G-protein signalling modulator 3 (AGS3-like, C. elegans)	protein-coding
table.277	0.291834	7.08464	0.0789936	343	0.567925	chr15:83025959-83026489	117	99	112	127	155	133	Nfam1	intron (NM_001271411, intron 1 of 5)	intron (NM_001271411, intron 1 of 5)	-3086	NM_001271414	74039	74039	74039	Mm.32584	NM_028728		Nfam1	4921501M20Rik|Cnaip	Nfat activating molecule with ITAM motif 1	protein-coding
table.348	-0.397866	7.12946	0.0796963	346	0.568009	chr3:65530108-65530262	182	149	98	88	121	127	4931440P22Rik	promoter-TSS (NR_027955)	promoter-TSS (NR_027955)	-771	NR_027955	71004	71004	71004	Mm.475465	NM_001033527	ENSMUSG00000074580	4931440P22Rik	-	RIKEN cDNA 4931440P22 gene	ncRNA
table.269	0.299554	6.96219	0.0785453	341	0.568014	chr4:43453398-43454394	91	107	102	146	121	115	Cd72	intron (NM_001110320, intron 2 of 8)	intron (NM_001110320, intron 2 of 8)	730	NM_001110320	12517	12517	12517	Mm.188157	NM_007654	ENSMUSG00000028459	Cd72	CD72c|Ly-19|Ly-32|Ly-m19|Lyb-2	CD72 antigen	protein-coding
table.275	0.41356	5.93371	0.0780846	339	0.568014	chrX:53799068-53799346	49	51	38	55	65	70	Xlr	Intergenic	Intergenic	-1501	NM_011725	22441	22441	22441	Mm.379041	NM_011725	ENSMUSG00000054626	Xlr	-	X-linked lymphocyte-regulated	protein-coding
table.258	0.896775	3.54679	0.0783321	340	0.568138	chr13:55528535-55528636	8	7	3	15	9	11	Dok3	promoter-TSS (NM_013739)	promoter-TSS (NM_013739)	-48	NM_013739	27261	27261	27261	Mm.33910	NM_013739	ENSMUSG00000035711	Dok3	AI450713|Dokl	docking protein 3	protein-coding
table.556	-0.130204	11.357	0.0789765	342	0.569462	chr3:135690576-135692194	2385	2533	2569	2272	2410	2387	Nfkb1	5' UTR (NM_008689, exon 1 of 25)	5' UTR (NM_008689, exon 1 of 25)	162	NM_008689	18033	18033	18033	Mm.256765	NM_008689	ENSMUSG00000028163	Nfkb1	NF-KB1|NF-kappaB|NF-kappaB1|p105|p50|p50/p105	nuclear factor of kappa light polypeptide gene enhancer in B cells 1, p105	protein-coding
table.285	0.597197	4.73413	0.0780579	338	0.5695	chr19:34586091-34586285	17	16	20	21	33	29	Ifit3	intron (NM_010501, intron 1 of 1)	intron (NM_010501, intron 1 of 1)	2659	NM_010501	15959	15959	15959	Mm.426079	NM_010501	ENSMUSG00000074896	Ifit3	Ifi49|P49	interferon-induced protein with tetratricopeptide repeats 3	protein-coding
table.635	-0.153179	11.643	0.0813003	347	0.577771	chr19:34526373-34527730	3314	2701	3182	2874	2713	2964	Lipa	intron (NM_021460, intron 1 of 9)	intron (NM_021460, intron 1 of 9)	422	NM_001111100	16889	16889	16889	Mm.157545	NM_021460	ENSMUSG00000024781	Lipa	AA960673|Lal|Lip-1|Lip1	lysosomal acid lipase A	protein-coding
table.347	-0.826128	3.69566	0.0819755	349	0.579231	chr16:36694922-36695019	10	13	15	9	5	8	Ildr1	intron (NM_001285791, intron 1 of 6)	intron (NM_001285791, intron 1 of 6)	993	NM_001285791	106347	106347	106347	Mm.17807	NM_134109	ENSMUSG00000022900	Ildr1	AU041483|AU044638	immunoglobulin-like domain containing receptor 1	protein-coding
table.264	0.346364	6.48412	0.081862	348	0.580091	chr5:134221639-134222277	68	73	69	88	108	80	Ncf1	intron (NR_104383, intron 10 of 11)	CpG	7667	NM_001286037	17969	17969	17969	Mm.425296	NM_010876	ENSMUSG00000015950	Ncf1	NCF-47K|NOXO2|Ncf-1|p47-phox|p47<phox>|p47phox	neutrophil cytosolic factor 1	protein-coding
table.361	0.156537	9.6082	0.0840833	350	0.592427	chr6:52012017-52013130	656	720	636	775	724	819	Skap2	promoter-TSS (NM_018773)	promoter-TSS (NM_018773)	-25	NM_018773	54353	54353	54353	Mm.221479	NM_018773	ENSMUSG00000059182	Skap2	2610021A10Rik|AA960083|BB137539|RA70|SKAP-HOM|Saps|Scap2|mSKAP55R	src family associated phosphoprotein 2	protein-coding
table.289	0.649327	4.63295	0.0853845	355	0.593121	chr6:113631240-113631454	13	17	18	24	36	18	Irak2	3' UTR (NM_009507, exon 3 of 3)	3' UTR (NM_009507, exon 3 of 3)	-7120	NM_172161	108960	108960	108960	Mm.152142	NM_172161	ENSMUSG00000060477	Irak2	6330415L08Rik|AI649099|IRAK-2	interleukin-1 receptor-associated kinase 2	protein-coding
table.496	-0.164225	8.84783	0.0857294	356	0.593844	chr3:103081024-103081648	442	460	423	397	416	409	Ampd1	intron (NM_001033303, intron 4 of 15)	intron (NM_001033303, intron 4 of 15)	7322	NM_001033303	229665	229665	229665	Mm.331272	NM_001033303	ENSMUSG00000070385	Ampd1	AI553520|Ampd-1	adenosine monophosphate deaminase 1	protein-coding
table.725	-0.140329	11.5623	0.0853805	354	0.594769	chr3:105052300-105053528	3046	2713	2902	2864	2460	2803	Cttnbp2nl	promoter-TSS (NM_001163333)	promoter-TSS (NM_001163333)	39	NM_001163333	80281	80281	80281	Mm.200327	NM_030249	ENSMUSG00000062127	Cttnbp2nl	AA552995|AA589392|AU018624|BC003236|mKIAA1433	CTTNBP2 N-terminal like	protein-coding
table.670	-0.137248	10.9123	0.0849559	352	0.595174	chr1:155811881-155813473	1724	1836	1952	1749	1631	1801	Qsox1	exon (NM_001024945, exon 1 of 12)	exon (NM_001024945, exon 1 of 12)	222	NM_023268	104009	104009	104009	Mm.27035	NM_023268	ENSMUSG00000033684	Qsox1	1300003H02Rik|QSOX|Qscn6|SOx	quiescin Q6 sulfhydryl oxidase 1	protein-coding
table.372	-0.214877	8.09148	0.085308	353	0.595947	chr12:86888627-86889157	244	293	258	242	247	219	Irf2bpl	Intergenic	Intergenic	-4078	NM_145836	238330	238330	238330	Mm.248358	NM_145836	ENSMUSG00000034168	Irf2bpl	6430527G18Rik|Eap1	interferon regulatory factor 2 binding protein-like	protein-coding
table.313	0.609337	4.46707	0.0872458	361	0.595978	chr10:6980292-6980523	14	12	17	21	24	23	Ipcef1	promoter-TSS (NM_001170800)	promoter-TSS (NM_001170800)	57	NM_001170800	320495	320495	320495	Mm.331674	NM_001033391	ENSMUSG00000064065	Ipcef1	A130090K04Rik	interaction protein for cytohesin exchange factors 1	protein-coding
table.301	0.678579	4.44348	0.0849493	351	0.596823	chr2:58157072-58157260	17	14	10	18	30	20	Cytip	intron (NM_139200, intron 1 of 7)	intron (NM_139200, intron 1 of 7)	2956	NM_139200	227929	227929	227929	Mm.273905	NM_139200	ENSMUSG00000026832	Cytip	A130053M09Rik|AI462064|C80816|Cbp|Cybr|Pscdbp	cytohesin 1 interacting protein	protein-coding
table.613	-0.150653	9.76587	0.0872041	360	0.597348	chr2:118733037-118733984	848	882	768	783	739	804	Plcb2	Intergenic	L3b|LINE|CR1	-5073	NM_001290790	18796	18796	18796	Mm.215156	NM_177568	ENSMUSG00000040061	Plcb2	AI550384|B230205M18Rik|B230399N12	phospholipase C, beta 2	protein-coding
table.276	0.785357	4.0633	0.0871341	359	0.598531	chr11:62576626-62576725	12	12	5	23	15	14	Trpv2	intron (NM_011706, intron 2 of 15)	intron (NM_011706, intron 2 of 15)	2190	NM_011706	22368	22368	22368	Mm.288064	NM_011706	ENSMUSG00000018507	Trpv2	GRC|OTRPC2|VRL-1|Vrl1	transient receptor potential cation channel, subfamily V, member 2	protein-coding
table.333	0.259632	7.47512	0.0866717	357	0.59869	chr11:90002575-90003218	171	135	131	187	173	181	Pctp	promoter-TSS (NM_008796)	promoter-TSS (NM_008796)	-3	NM_008796	18559	18559	18559	Mm.5062	NM_008796		Pctp	PC-TP|StarD2	phosphatidylcholine transfer protein	protein-coding
table.287	0.704963	4.29214	0.0870569	358	0.599671	chr17:28769661-28769834	12	13	11	29	15	17	Mapk13	intron (NM_011950, intron 1 of 11)	intron (NM_011950, intron 1 of 11)	431	NM_011950	26415	26415	26415	Mm.27970	NM_011950	ENSMUSG00000004864	Mapk13	SAPK4|Serk4	mitogen-activated protein kinase 13	protein-coding
table.292	0.452996	5.4549	0.0899356	369	0.601033	chr2:157136793-157136939	34	30	32	46	38	52	Samhd1	Intergenic	MT2A|LTR|ERVL	-1644	NM_018851	56045	56045	56045	Mm.248478	NM_018851	ENSMUSG00000027639	Samhd1	E330031J07Rik|Mg11	SAM domain and HD domain, 1	protein-coding
table.369	-0.841674	3.5921	0.0902679	370	0.601623	chr5:105145947-105146083	12	11	12	3	8	9	Gbp4	Intergenic	Intergenic	-6429	NM_001256005	17472	17472	17472	Mm.440525	NM_008620	ENSMUSG00000079363	Gbp4	AW228052|Mag-2|Mpa-2|Mpa2|mKIAA4245	guanylate binding protein 4	protein-coding
table.265	0.435	6.97921	0.0910585	373	0.602011	chr3:19957823-19958292	76	117	95	114	193	95	Cp	intron (NM_007752, intron 1 of 18)	intron (NM_007752, intron 1 of 18)	1004	NM_007752	12870	12870	12870	Mm.13787	NM_007752	ENSMUSG00000003617	Cp	D3Ertd555e	ceruloplasmin	protein-coding
table.331	0.766378	4.09451	0.0899193	368	0.602557	chr16:35872410-35872539	15	5	10	15	19	19	Parp14	Intergenic	Intergenic	-1093	NM_001039530	547253	547253	547253	Mm.244406	NM_001039530	ENSMUSG00000034422	Parp14	1600029O10Rik|ARTD8|BC021340|CoaSt6|mKIAA1268	poly (ADP-ribose) polymerase family, member 14	protein-coding
table.330	0.741296	4.23871	0.0909193	372	0.602707	chr14:51125784-51125920	18	10	6	19	23	17	Rnase6	Intergenic	RLTR34C_MM|LTR|ERVK	-3216	NM_030098	78416	78416	78416	Mm.103835	NM_030098	ENSMUSG00000021880	Rnase6	9530043P15Rik|BB119466	ribonuclease, RNase A family, 6	protein-coding
table.704	-0.15478	11.1752	0.0914217	374	0.602796	chr5:5663540-5664545	2248	2180	2225	1983	1846	2347	Cfap69	TTS (NM_028734)	TTS (NM_028734)	189	NM_172447	207686	207686	207686	Mm.319007	NM_172447		Cfap69	4921525K03|A330021E22Rik|AI427898	cilia and flagella associated protein 69	protein-coding
table.487	-0.248551	8.58537	0.0885337	362	0.603105	chr14:33213850-33214365	460	358	316	344	279	364	Arhgap22	Intergenic	Intergenic	-2715	NM_153800	239027	239027	239027	Mm.318350	NM_153800	ENSMUSG00000063506	Arhgap22	B230341L19Rik|RHOGAP2|p68RacGAP	Rho GTPase activating protein 22	protein-coding
table.270	0.403586	5.8771	0.0920241	376	0.603541	chr10:44454875-44455027	38	50	45	64	68	50	Prdm1	intron (NM_007548, intron 2 of 6)	intron (NM_007548, intron 2 of 6)	3736	NM_007548	12142	12142	12142	Mm.4800	NM_007548	ENSMUSG00000038151	Prdm1	Blimp-1|Blimp1|PRDI-BF1|ZNFPR1A1|b2b1765Clo	PR domain containing 1, with ZNF domain	protein-coding
table.438	-0.228481	7.90933	0.0898223	367	0.603547	chr9:114371573-114372099	246	246	211	196	194	230	4930520O04Rik	intron (NR_040383, intron 2 of 2)	RLTR20A4|LTR|ERVK	2974	NR_040384	75116	75116	75116	Mm.72675	NR_040383	ENSMUSG00000074039	4930520O04Rik	-	RIKEN cDNA 4930520O04 gene	ncRNA
table.295	0.540832	5.36968	0.0888511	363	0.6036	chr4:53153720-53153969	43	22	22	42	48	41	Abca1	intron (NM_013454, intron 1 of 49)	intron (NM_013454, intron 1 of 49)	6050	NM_013454	11303	11303	11303	Mm.277376	NM_013454	ENSMUSG00000015243	Abca1	ABC-1|Abc1	ATP-binding cassette, sub-family A (ABC1), member 1	protein-coding
table.280	0.255167	7.67599	0.0908622	371	0.603952	chr14:47366788-47367340	180	167	157	219	231	172	Lgals3	Intergenic	Intergenic	-6796	NM_010705	16854	16854	16854	Mm.248615	NM_010705	ENSMUSG00000050335	Lgals3	GBP|L-34|Mac-2|gal3	lectin, galactose binding, soluble 3	protein-coding
table.667	-0.162915	9.19119	0.0919022	375	0.604349	chr12:111413095-111413727	556	565	561	578	455	521	Exoc3l4	Intergenic	Intergenic	-4019	NM_001289487	74190	74190	74190	Mm.248640	NM_028807	ENSMUSG00000021280	Exoc3l4	1200009I06Rik|1600013K19Rik	exocyst complex component 3-like 4	protein-coding
table.366	0.194881	8.34146	0.0897632	366	0.604798	chr15:97907783-97908551	293	256	272	354	295	323	Vdr	intron (NM_009504, intron 1 of 9)	CpG	129	NM_009504	22337	22337	22337	Mm.245084	NM_009504	ENSMUSG00000022479	Vdr	Nr1i1	vitamin D receptor	protein-coding
table.424	-0.252963	7.53212	0.089296	364	0.604956	chr15:74673229-74673706	202	161	181	165	143	164	Arc	promoter-TSS (NM_001276684)	promoter-TSS (NM_001276684)	-898	NM_018790	11838	11838	11838	Mm.491310	NM_018790	ENSMUSG00000022602	Arc	Arc3.1|C86064|arg3.1|mArc	activity regulated cytoskeletal-associated protein	protein-coding
table.320	-1.02559	3.1983	0.0896805	365	0.605896	chr16:75911425-75911522	9	7	10	2	5	6	Samsn1	Intergenic	Lx9|LINE|L1	-2208	NM_023380	67742	67742	67742	Mm.131406	NM_023380	ENSMUSG00000022876	Samsn1	4930571B16Rik|930571B16Rik|Hacs1|SLy2	SAM domain, SH3 domain and nuclear localization signals, 1	protein-coding
table.325	0.192858	8.66272	0.095448	387	0.608203	chr7:78912163-78913093	303	350	375	370	418	426	Isg20	promoter-TSS (NM_001291221)	promoter-TSS (NM_001291221)	-796	NM_001291221	57444	57444	57444	Mm.322843	NM_020583	ENSMUSG00000039236	Isg20	1600023I01Rik|2010107M23Rik|20kDa|DnaQL|HEM45	interferon-stimulated protein	protein-coding
table.407	-0.722467	4.14081	0.0956948	388	0.608205	chr3:55147311-55147435	14	26	13	7	14	12	Ccdc169	intron (NR_110776, intron 2 of 8)	intron (NR_110776, intron 2 of 8)	5132	NR_110780	320604	320604	320604	Mm.213909	NM_177203	ENSMUSG00000048655	Ccdc169	A730037C10Rik	coiled-coil domain containing 169	protein-coding
table.286	0.584894	5.17467	0.0962066	390	0.608322	chr5:135104112-135104278	14	37	23	46	30	39	Mlxipl	Intergenic	Intergenic	-2696	NM_021455	58805	58805	58805	Mm.34213	NM_021455	ENSMUSG00000005373	Mlxipl	ChREBP|WS-bHLH|Wbscr14|bHLHd14	MLX interacting protein-like	protein-coding
table.689	-0.138473	11.287	0.0959791	389	0.608443	chr10:19014293-19015923	2370	2319	2462	2079	2189	2444	Tnfaip3	intron (NM_009397, intron 1 of 8)	CpG	302	NM_009397	21929	21929	21929	Mm.116683	NM_009397	ENSMUSG00000019850	Tnfaip3	A20|Tnfip3	tumor necrosis factor, alpha-induced protein 3	protein-coding
table.736	-0.131061	11.8362	0.0953593	386	0.609212	chr16:85801923-85803635	3633	3324	3484	3157	3170	3526	Adamts1	5' UTR (NM_009621, exon 1 of 9)	5' UTR (NM_009621, exon 1 of 9)	336	NM_009621	11504	11504	11504	Mm.1421	NM_009621	ENSMUSG00000022893	Adamts1	ADAM-TS1|ADAMTS|ADAMTS-1|C3-C5|METH-1|METH1	a disintegrin-like and metallopeptidase (reprolysin type) with thrombospondin type 1 motif, 1	protein-coding
table.299	0.756609	4.48959	0.0952343	385	0.609994	chr9:21016635-21016788	10	15	16	32	10	30	Icam1	intron (NM_010493, intron 1 of 6)	intron (NM_010493, intron 1 of 6)	752	NM_010493	15894	15894	15894	Mm.435508	NM_010493	ENSMUSG00000037405	Icam1	CD54|Icam-1|Ly-47|MALA-2	intercellular adhesion molecule 1	protein-coding
table.578	-0.198831	8.63702	0.0948236	383	0.610535	chr16:85804164-85804528	410	383	364	348	299	395	Adamts1	Intergenic	Intergenic	-1231	NM_009621	11504	11504	11504	Mm.1421	NM_009621	ENSMUSG00000022893	Adamts1	ADAM-TS1|ADAMTS|ADAMTS-1|C3-C5|METH-1|METH1	a disintegrin-like and metallopeptidase (reprolysin type) with thrombospondin type 1 motif, 1	protein-coding
table.271	0.751414	4.00019	0.0952081	384	0.611415	chr10:19584245-19584357	9	9	10	18	20	11	Ifngr1	Intergenic	Intergenic	-7657	NM_010511	15979	15979	15979	Mm.549	NM_010511	ENSMUSG00000020009	Ifngr1	CD119|IFN-gammaR|Ifgr|Ifngr|Nktar	interferon gamma receptor 1	protein-coding
table.318	0.382313	5.85506	0.0942704	380	0.611765	chr12:112866467-112866966	43	39	50	61	59	58	Gpr132	Intergenic	Intergenic	-5801	NM_019925	56696	56696	56696	Mm.20455	NM_019925	ENSMUSG00000021298	Gpr132	G2a	G protein-coupled receptor 132	protein-coding
table.346	1.11288	3.96694	0.0948074	382	0.612029	chr15:78325877-78326045	10	3	10	22	2	28	Csf2rb	promoter-TSS (NM_007780)	promoter-TSS (NM_007780)	-29	NM_007780	12983	12983	12983	Mm.235324	NM_007780	ENSMUSG00000071713	Csf2rb	AI848964|AIC2B|Bc|CDw131|Csf2rb1|Csfgmrb|Il3r|Il3rb|Il3rb1|Il5rb	colony stimulating factor 2 receptor, beta, low-affinity (granulocyte-macrophage)	protein-coding
table.302	0.64058	4.60079	0.0947202	381	0.613071	chr11:70089509-70089692	11	24	12	31	22	23	Asgr2	Intergenic	L1MB2|LINE|L1	-3043	NM_007493	11890	11890	11890	Mm.1357	NM_007493	ENSMUSG00000040963	Asgr2	ASGPR2|Asgr|Asgr-2	asialoglycoprotein receptor 2	protein-coding
table.323	-0.591283	4.90974	0.0942398	379	0.61318	chr4:125922280-125922587	20	41	31	23	18	22	2610028E06Rik	promoter-TSS (NR_015560)	promoter-TSS (NR_015560)	-124	NR_015560	72395	72395	72395	Mm.112888	NR_015560	ENSMUSG00000085562	2610028E06Rik	BB043107	RIKEN cDNA 2610028E06 gene	ncRNA
table.284	0.750657	4.16795	0.094202	378	0.614556	chr14:31160585-31160781	14	10	8	25	11	20	Stab1	intron (NM_138672, intron 11 of 68)	intron (NM_138672, intron 11 of 68)	7958	NM_138672	192187	192187	192187	Mm.220821	NM_138672	ENSMUSG00000042286	Stab1	FEEL-1|FELE-1|MFEEL-1|MS-1|STAB-1|mKIAA0246	stabilin 1	protein-coding
table.317	0.575104	5.05527	0.0939998	377	0.614863	chr15:99027275-99027463	28	22	18	42	41	22	Tuba1c	Intergenic	Intergenic	-2522	NM_009448	22146	22146	22146	Mm.88212	NM_009448	ENSMUSG00000043091	Tuba1c	M[a]6|Tuba6	tubulin, alpha 1C	protein-coding
table.328	0.278197	7.03323	0.0975271	391	0.615094	chr9:58133853-58134506	102	107	109	154	130	115	Stra6	promoter-TSS (NM_001162479)	promoter-TSS (NM_001162479)	105	NM_001162476	20897	20897	20897	Mm.10801	NM_009291	ENSMUSG00000032327	Stra6	AI891933	stimulated by retinoic acid gene 6	protein-coding
table.335	0.6118	4.40696	0.0982934	394	0.615207	chr8:70376507-70376650	13	13	15	25	23	17	Comp	intron (NM_016685, intron 8 of 18)	CpG-14088	3031	NM_016685	12845	12845	12845	Mm.45071	NM_016685	ENSMUSG00000031849	Comp	TSP5	cartilage oligomeric matrix protein	protein-coding
table.474	-0.195712	8.41622	0.0981984	393	0.616177	chr4:144890674-144891007	350	350	291	279	303	312	Dhrs3	Intergenic	Intergenic	-1986	NM_001172424	20148	20148	20148	Mm.14063	NM_011303	ENSMUSG00000066026	Dhrs3	Rsdr1|retSDR1	dehydrogenase/reductase (SDR family) member 3	protein-coding
table.300	0.395269	5.75287	0.0980112	392	0.61657	chr9:73095237-73095611	34	45	43	58	54	54	Khdc3	exon (NM_023635, exon 6 of 6)	exon (NM_023635, exon 6 of 6)	-6974	NM_025890	66991	66991	66991	Mm.471745	NM_025890	ENSMUSG00000092622	Khdc3	2410004A20Rik|AI467128|FILIA|OEEP48	KH domain containing 3, subcortical maternal complex member	protein-coding
table.374	-0.731475	3.84776	0.0988133	395	0.616895	chr2:35463557-35463657	14	13	15	9	10	7	Ggta1	Intergenic	RMER21B|LTR|ERV1	-2182	NM_001145821	14594	14594	14594	Mm.281124	NM_010283	ENSMUSG00000035778	Ggta1	AW108479|GALT|Gal|Ggta|Ggta-1|alpha3GalT	glycoprotein galactosyltransferase alpha 1, 3	protein-coding
table.337	0.649263	4.9505	0.0994231	396	0.619135	chr1:85735840-85736152	21	28	12	28	22	49	A630001G21Rik	intron (NM_177055, intron 1 of 5)	MER34A|LTR|ERV1	610	NM_177055	319997	319997	319997	Mm.116691	NM_177055	ENSMUSG00000052760	A630001G21Rik	-	RIKEN cDNA A630001G21 gene	protein-coding
table.364	0.620847	4.44325	0.100205	399	0.619315	chr4:63745366-63745551	14	10	18	24	18	25	Tnfsf15	promoter-TSS (NM_177371)	promoter-TSS (NM_177371)	-346	NM_177371	326623	326623	326623	Mm.208152	NM_177371		Tnfsf15	Tl1|Tl1a|Vegi	tumor necrosis factor (ligand) superfamily, member 15	protein-coding
table.357	0.940047	3.96684	0.0999786	398	0.619466	chr9:43246831-43246950	3	18	4	24	16	10	Oaf	Intergenic	L1MC1|LINE|L1	-7075	NM_178644	102644	102644	102644	Mm.246479	NM_178644	ENSMUSG00000032014	Oaf	AL024221|D130038B21Rik|D9Ucla1	OAF homolog (Drosophila)	protein-coding
table.338	0.769036	4.43113	0.100487	400	0.6195	chr1:131237592-131237794	17	10	12	25	34	10	Rassf5	intron (NM_018750, intron 1 of 5)	intron (NM_018750, intron 1 of 5)	7485	NM_018750	54354	54354	54354	Mm.248291	NM_018750	ENSMUSG00000026430	Rassf5	1300019G20Rik|AU042887|Maxp1|Nore1|Nore1A|Nore1B|Rapl	Ras association (RalGDS/AF-6) domain family member 5	protein-coding
table.288	0.705556	4.49012	0.0997497	397	0.619604	chr7:19270868-19270975	10	19	13	23	34	14	Vasp	intron (NM_001282021, intron 1 of 12)	intron (NM_001282021, intron 1 of 12)	932	NM_001282021	22323	22323	22323	Mm.9684	NM_009499	ENSMUSG00000030403	Vasp	-	vasodilator-stimulated phosphoprotein	protein-coding
table.449	-0.212895	7.94889	0.100837	401	0.62011	chr13:52582680-52583733	260	227	232	198	216	227	Syk	promoter-TSS (NM_001198977)	promoter-TSS (NM_001198977)	-230	NM_001198977	20963	20963	20963	Mm.375031	NM_011518	ENSMUSG00000021457	Syk	Sykb	spleen tyrosine kinase	protein-coding
table.379	-0.498218	5.16265	0.102345	404	0.62471	chr12:111445654-111445843	43	29	36	32	25	22	Tnfaip2	exon (NM_009396, exon 3 of 12)	exon (NM_009396, exon 3 of 12)	3088	NM_009396	21928	21928	21928	Mm.255332	NM_009396	ENSMUSG00000021281	Tnfaip2	B94|Exoc3l3|M-sec|Tnfip2|tnfb94	tumor necrosis factor, alpha-induced protein 2	protein-coding
table.748	-0.127438	11.631	0.102309	403	0.626041	chr8:94385758-94387734	3258	2829	2958	3006	2751	2806	Herpud1	intron (NM_022331, intron 1 of 7)	CpG	246	NM_022331	64209	64209	64209	Mm.29151	NM_022331	ENSMUSG00000031770	Herpud1	Herp|Mifl|SUP	homocysteine-inducible, endoplasmic reticulum stress-inducible, ubiquitin-like domain member 1	protein-coding
table.363	0.51105	4.87329	0.102236	402	0.627149	chr12:104209286-104209413	25	16	20	27	31	32	Serpina3f	Intergenic	Intergenic	-5194	NM_001168294	238393	238393	238393	Mm.483584	NM_001033335	ENSMUSG00000066363	Serpina3f	2A1|BC049975	serine (or cysteine) peptidase inhibitor, clade A, member 3F	protein-coding
table.340	0.410449	5.97171	0.106695	415	0.634001	chr13:20800519-20801151	44	43	55	51	83	61	Aoah	intron (NM_012054, intron 1 of 20)	MTB_Mm|LTR|ERVL-MaLR	6722	NM_012054	27052	27052	27052	Mm.314046	NM_012054	ENSMUSG00000021322	Aoah	4930433E13Rik	acyloxyacyl hydrolase	protein-coding
table.744	-0.13309	10.1839	0.106278	413	0.634583	chr1:90974654-90975646	1167	1118	1035	1081	990	1059	Rab17	Intergenic	Intergenic	-5530	NM_008998	19329	19329	19329	Mm.279780	NM_008998	ENSMUSG00000026304	Rab17	AW413472	RAB17, member RAS oncogene family	protein-coding
table.706	-0.16642	9.6153	0.106584	414	0.634871	chr19:34290074-34291223	827	677	757	705	623	755	Fas	promoter-TSS (NM_001146708)	promoter-TSS (NM_001146708)	-10	NM_007987	14102	14102	14102	Mm.1626	NM_007987	ENSMUSG00000024778	Fas	AI196731|APO1|APT1|CD95|TNFR6|Tnfrsf6|lpr	Fas (TNF receptor superfamily member 6)	protein-coding
table.351	0.268587	6.95022	0.106109	412	0.635111	chr5:140601658-140602119	105	92	104	132	130	113	Lfng	Intergenic	Intergenic	-5452	NM_008494	16848	16848	16848	Mm.12834	NM_008494	ENSMUSG00000029570	Lfng	AW061165	LFNG O-fucosylpeptide 3-beta-N-acetylglucosaminyltransferase	protein-coding
table.386	-0.485126	5.04982	0.107201	416	0.635476	chr17:87288238-87288488	35	27	37	23	28	22	Ttc7	intron (NM_028639, intron 1 of 19)	intron (NM_028639, intron 1 of 19)	5477	NM_028639	225049	225049	225049	Mm.77396	NM_028639	ENSMUSG00000036918	Ttc7	1110035E02Rik|1700007L07Rik|Ttc7a|fsn|hea	tetratricopeptide repeat domain 7	protein-coding
table.353	-0.578943	4.83927	0.104971	407	0.636019	chr9:63144400-63144577	21	36	30	14	21	25	Skor1	exon (NM_001163757, exon 2 of 9)	exon (NM_001163757, exon 2 of 9)	2491	NM_172446	207667	207667	207667	Mm.36349	NM_172446	ENSMUSG00000022245	Skor1	AV273001|C230094B15Rik|Corl1|Lbxcor1	SKI family transcriptional corepressor 1	protein-coding
table.355	0.768474	3.91706	0.106012	411	0.636073	chr6:122952260-122952378	7	10	9	12	24	10	Clec4a3	promoter-TSS (NM_001204241)	promoter-TSS (NM_001204241)	-196	NM_001204241	73149	73149	73149	Mm.25684	NM_153197	ENSMUSG00000043832	Clec4a3	3110037K17Rik|Dcir3	C-type lectin domain family 4, member a3	protein-coding
table.656	-0.138607	9.5968	0.104749	406	0.636235	chr2:167688557-167690157	709	724	779	690	685	702	Cebpb	exon (NM_009883, exon 1 of 1)	exon (NM_009883, exon 1 of 1)	442	NM_001287738	12608	12608	12608	Mm.439656	NM_009883	ENSMUSG00000056501	Cebpb	C/EBPbeta|CRP2|IL-6DBP|LAP|LIP|NF-IL6|NF-M|Nfil6	CCAAT/enhancer binding protein (C/EBP), beta	protein-coding
table.371	-0.377181	6.59348	0.105307	408	0.63649	chr10:61380152-61380584	120	89	83	58	96	78	Pald1	intron (NM_013753, intron 1 of 19)	intron (NM_013753, intron 1 of 19)	3155	NM_013753	27355	27355	27355	Mm.269699	NM_013753	ENSMUSG00000020092	Pald1	MMPAL|Pald|mKIAA1274	phosphatase domain containing, paladin 1	protein-coding
table.415	-0.441884	5.78354	0.105608	409	0.636749	chr15:66824135-66824629	56	71	40	46	34	47	Sla	intron (NM_009192, intron 1 of 8)	intron (NM_009192, intron 1 of 8)	7447	NM_001029841	20491	20491	20491	Mm.7601	NM_009192	ENSMUSG00000022372	Sla	Slap|Slap-1	src-like adaptor	protein-coding
table.755	-0.150456	10.583	0.105901	410	0.636957	chr1:34459127-34460315	1481	1465	1459	1345	1211	1546	Ptpn18	promoter-TSS (NM_011206)	promoter-TSS (NM_011206)	-25	NM_011206	19253	19253	19253	Mm.361	NM_011206	ENSMUSG00000026126	Ptpn18	FLP1|HSCF|PTP-HSCF|PTP-K1|Ptpk1	protein tyrosine phosphatase, non-receptor type 18	protein-coding
table.315	0.404716	6.44049	0.104619	405	0.637016	chr7:81854717-81855224	50	66	83	67	113	92	Tm6sf1	Intergenic	Intergenic	-4030	NR_111910	107769	107769	107769	Mm.221412	NM_145375	ENSMUSG00000038623	Tm6sf1	AI428514|BC023123|C630016D09Rik	transmembrane 6 superfamily member 1	protein-coding
table.308	0.710152	4.1829	0.108112	417	0.639342	chr6:145115909-145116008	9	11	13	15	27	14	Lrmp	intron (NM_001281980, intron 1 of 18)	B3A|SINE|B2	323	NM_001281981	16970	16970	16970	Mm.843	NM_008511	ENSMUSG00000030263	Lrmp	D6Int3|D6Int4|D6Int5|D6Int7|D6Int8|Jaw1	lymphoid-restricted membrane protein	protein-coding
table.336	0.363329	6.03171	0.108489	418	0.640034	chr14:32028685-32029201	59	46	46	74	67	60	Galnt15	promoter-TSS (NM_030166)	promoter-TSS (NM_030166)	-160	NM_030166	78754	78754	78754	Mm.40681	NM_030166		Galnt15	4631401E18Rik|Galntl2|mpp-GalNAc-T15	UDP-N-acetyl-alpha-D-galactosamine:polypeptide N-acetylgalactosaminyltransferase 15	protein-coding
table.314	0.516275	5.60073	0.110364	425	0.640373	chr14:66280586-66281095	26	28	50	55	63	36	Ptk2b	intron (NM_001162365, intron 1 of 30)	intron (NM_001162365, intron 1 of 30)	211	NM_172498	19229	19229	19229	Mm.21613	NM_172498	ENSMUSG00000059456	Ptk2b	CADTK|CAKB|CAKbeta|E430023O05Rik|FADK2|FAK2|PYK2|Raftk	PTK2 protein tyrosine kinase 2 beta	protein-coding
table.306	0.426573	5.86839	0.111012	427	0.641115	chr4:129059211-129059455	37	59	35	57	72	53	Rnf19b	intron (NM_029219, intron 1 of 8)	intron (NM_029219, intron 1 of 8)	1062	NM_029219	75234	75234	75234	Mm.259672	NM_029219	ENSMUSG00000028793	Rnf19b	4930534K13Rik|4930555L03Rik|Ibrdc3	ring finger protein 19B	protein-coding
table.367	-0.445538	5.87095	0.110252	424	0.64123	chr11:9119725-9119895	59	51	68	44	61	30	Upp1	intron (NM_001159401, intron 2 of 8)	intron (NM_001159401, intron 2 of 8)	1303	NM_001159402	22271	22271	22271	Mm.4610	NM_009477	ENSMUSG00000020407	Upp1	AI325217|UPase|UdRPase|Up|Upp	uridine phosphorylase 1	protein-coding
table.396	-0.479323	5.31382	0.109513	421	0.641468	chr6:145115469-145115730	48	32	40	39	26	24	Lrmp	promoter-TSS (NM_001281981)	promoter-TSS (NM_001281981)	-36	NM_001281980	16970	16970	16970	Mm.843	NM_008511	ENSMUSG00000030263	Lrmp	D6Int3|D6Int4|D6Int5|D6Int7|D6Int8|Jaw1	lymphoid-restricted membrane protein	protein-coding
table.368	-0.592208	4.34621	0.110858	426	0.641726	chr10:24719076-24719242	24	19	17	12	17	12	Enpp1	Intergenic	Intergenic	-7057	NM_008813	18605	18605	18605	Mm.27254	NM_008813	ENSMUSG00000037370	Enpp1	4833416E15Rik|AI428932|C76301|CD203c|E-NPP1|Ly-41|M6S1|NPP1|Npps|PC-1|Pca|Pca-1|Pdnp1|ttw|twy	ectonucleotide pyrophosphatase/phosphodiesterase 1	protein-coding
table.502	-0.173983	8.53508	0.109322	420	0.641876	chr12:85467507-85468434	336	377	356	304	346	329	Fos	Intergenic	Intergenic	-5930	NM_010234	14281	14281	14281	Mm.246513	NM_010234	ENSMUSG00000021250	Fos	D12Rfj1|c-fos|cFos	FBJ osteosarcoma oncogene	protein-coding
table.326	0.651577	4.57919	0.110127	423	0.642018	chr4:145241048-145241276	12	21	13	32	14	29	Tnfrsf1b	intron (NM_011610, intron 1 of 9)	intron (NM_011610, intron 1 of 9)	5708	NM_011610	21938	21938	21938	Mm.235328	NM_011610		Tnfrsf1b	CD120b|TNF-R-II|TNF-R2|TNF-R75|TNF-alphaR2|TNFBR|TNFR80|TNFRII|TNFalpha-R2|Tnfr-1|Tnfr2|p75	tumor necrosis factor receptor superfamily, member 1b	protein-coding
table.312	0.691759	4.31882	0.109226	419	0.642843	chr7:88271623-88271746	11	15	11	21	29	12	Ctsc	Intergenic	Intergenic	-6408	NM_009982	13032	13032	13032	Mm.322945	NM_009982	ENSMUSG00000030560	Ctsc	AI047818|DPP1|DPPI	cathepsin C	protein-coding
table.545	-0.251712	7.71467	0.110022	422	0.642925	chr18:34862014-34862370	211	198	209	207	137	193	Egr1	intron (NM_007913, intron 1 of 1)	intron (NM_007913, intron 1 of 1)	985	NM_007913	13653	13653	13653	Mm.181959	NM_007913		Egr1	A530045N19Rik|ETR103|Egr-1|Krox-1|Krox-24|Krox24|NGF1-A|NGFI-A|NGFIA|TIS8|Zenk|Zfp-6|Zif268|egr	early growth response 1	protein-coding
table.324	0.741351	3.75339	0.113521	431	0.649522	chr1:171234360-171234465	8	11	4	14	14	12	Fcer1g	promoter-TSS (NM_010185)	promoter-TSS (NM_010185)	-64	NM_010185	14127	14127	14127	Mm.22673	NM_010185	ENSMUSG00000058715	Fcer1g	AI573376|CD23|FcR-gamma|FcR[g]|FcRgamma|Fce1g|FcepsilonRI|Ly-50	Fc receptor, IgE, high affinity I, gamma polypeptide	protein-coding
table.416	-0.403119	5.66043	0.112819	428	0.650029	chr10:13502477-13502691	43	55	53	45	34	39	Fuca2	intron (NM_025799, intron 1 of 6)	intron (NM_025799, intron 1 of 6)	1556	NM_025799	66848	66848	66848	Mm.26625	NM_025799		Fuca2	0610025O11Rik|5530401P20Rik	fucosidase, alpha-L- 2, plasma	protein-coding
table.406	-0.475185	5.02607	0.113397	430	0.650321	chr3:9407252-9407466	32	32	33	21	21	30	C030034L19Rik	intron (NR_015499, intron 1 of 1)	intron (NR_015499, intron 1 of 1)	4281	NR_015499	320088	320088	320088	Mm.212908	NR_015499	ENSMUSG00000097365	C030034L19Rik	A130044O20Rik	RIKEN cDNA C030034L19 gene	ncRNA
table.457	-0.234128	7.54294	0.113323	429	0.651412	chr6:5255706-5256557	166	208	171	171	155	153	Pon3	intron (NM_173006, intron 1 of 8)	intron (NM_173006, intron 1 of 8)	101	NM_173006	269823	269823	269823	Mm.9122	NM_173006	ENSMUSG00000029759	Pon3	2810004E20|AI786302	paraoxonase 3	protein-coding
table.788	-0.118781	11.2308	0.114556	432	0.653922	chr6:145865244-145866889	2313	2224	2296	2077	2139	2287	Bhlhe41	promoter-TSS (NM_024469)	promoter-TSS (NM_024469)	-647	NM_024469	79362	79362	79362	Mm.154529	NM_024469	ENSMUSG00000030256	Bhlhe41	6430520M22Rik|Bhlhb2l|Bhlhb3|DEC2|Sharp1	basic helix-loop-helix family, member e41	protein-coding
table.380	0.158389	8.73885	0.116152	438	0.653951	chr6:126534682-126535791	338	390	370	445	412	410	Kcna5	5' UTR (NM_145983, exon 1 of 1)	5' UTR (NM_145983, exon 1 of 1)	318	NM_145983	16493	16493	16493	Mm.222831	NM_145983		Kcna5	Kv1.5	potassium voltage-gated channel, shaker-related subfamily, member 5	protein-coding
table.469	-0.652643	4.14086	0.116035	437	0.65479	chr11:70171987-70172084	16	21	15	6	16	12	Clec10a	Intergenic	B3|SINE|B2	5413	NM_010796	17312	17312	17312	Mm.252405	NM_010796	ENSMUSG00000000318	Clec10a	CD301a|M-ASGP-BP-1|Mgl|Mgl1	C-type lectin domain family 10, member A	protein-coding
table.777	-0.115753	11.2377	0.115994	436	0.656059	chr11:17211112-17212530	2215	2269	2375	2122	2165	2255	Wdr92	promoter-TSS (NM_025443)	promoter-TSS (NM_025443)	-72	NM_178909	103784	103784	103784	Mm.298132	NM_178909		Wdr92	AI553587|HZGJ	WD repeat domain 92	protein-coding
table.297	0.693466	4.09466	0.115242	433	0.656321	chr8:70618978-70619134	12	11	8	12	19	21	Lrrc25	intron (NM_153074, intron 2 of 2)	intron (NM_153074, intron 2 of 2)	2212	NM_153074	211228	211228	211228	Mm.132939	NM_153074	ENSMUSG00000049988	Lrrc25	Mapa	leucine rich repeat containing 25	protein-coding
table.420	-0.345732	5.98171	0.115548	434	0.656545	chr2:28537693-28537808	69	62	56	48	52	52	Ralgds	intron (NM_001145836, intron 1 of 17)	intron (NM_001145836, intron 1 of 17)	4287	NM_001145836	19730	19730	19730	Mm.5236	NM_009058	ENSMUSG00000026821	Ralgds	Gnds|Rgds|mKIAA1308	ral guanine nucleotide dissociation stimulator	protein-coding
table.350	0.473651	5.21755	0.117169	440	0.656676	chr17:57078453-57078724	27	34	19	42	41	32	Dennd1c	promoter-TSS (NM_153551)	promoter-TSS (NM_153551)	-79	NM_153551	70785	70785	70785	Mm.284447	NM_153551	ENSMUSG00000002668	Dennd1c	4432409M07Rik	DENN/MADD domain containing 1C	protein-coding
table.385	-0.543293	4.46836	0.115946	435	0.657292	chr19:24671699-24671903	24	21	20	17	14	15	Tmem252	Intergenic	Intergenic	-2207	NM_183160	226040	226040	226040	Mm.391170	NM_183160	ENSMUSG00000048572	Tmem252	E030010A14Rik	transmembrane protein 252	protein-coding
table.360	0.463887	5.24556	0.11702	439	0.65734	chr4:117132042-117132172	35	27	20	35	41	41	Plk3	intron (NM_013807, intron 5 of 14)	intron (NM_013807, intron 5 of 14)	1845	NM_013807	12795	12795	12795	Mm.259022	NM_013807	ENSMUSG00000028680	Plk3	Cnk|Fnk|PRK	polo-like kinase 3	protein-coding
table.388	0.146233	9.50982	0.118417	443	0.659181	chr11:51856312-51857606	558	664	664	703	758	696	Jade2	intron (NM_199299, intron 1 of 11)	CpG	522	NM_199299	76901	76901	76901	Mm.259996	NM_199299	ENSMUSG00000020387	Jade2	1200017K05Rik|AI480685|Phf15|mKIAA0239	jade family PHD finger 2	protein-coding
table.426	-0.84334	3.59178	0.118966	445	0.659256	chr4:43453161-43453258	6	16	13	8	9	3	Cd72	intron (NM_001110321, intron 2 of 7)	intron (NM_001110321, intron 2 of 7)	1416	NM_001110320	12517	12517	12517	Mm.188157	NM_007654	ENSMUSG00000028459	Cd72	CD72c|Ly-19|Ly-32|Ly-m19|Lyb-2	CD72 antigen	protein-coding
table.329	0.593388	4.33193	0.118724	444	0.659399	chr3:95652302-95652486	12	16	11	19	23	19	Mcl1	Intergenic	Intergenic	-6327	NM_008562	17210	17210	17210	Mm.1639	NM_008562	ENSMUSG00000038612	Mcl1	AW556805|Mcl-1	myeloid cell leukemia sequence 1	protein-coding
table.753	-0.144675	9.21785	0.118121	441	0.660512	chr2:157134366-157135485	570	527	606	561	498	534	Samhd1	exon (NM_018851, exon 1 of 16)	exon (NM_018851, exon 1 of 16)	296	NM_001139520	56045	56045	56045	Mm.248478	NM_018851	ENSMUSG00000027639	Samhd1	E330031J07Rik|Mg11	SAM domain and HD domain, 1	protein-coding
table.344	0.429149	5.71378	0.118404	442	0.660599	chr19:11465015-11465337	47	43	27	58	61	44	Ms4a6c	Intergenic	Intergenic	-4192	NM_001166376	73656	73656	73656	Mm.440755	NM_028595	ENSMUSG00000079419	Ms4a6c	2200009H22Rik|2210417N07Rik	membrane-spanning 4-domains, subfamily A, member 6C	protein-coding
table.493	-0.195716	8.09863	0.121863	454	0.661924	chr4:144894944-144895530	271	271	252	269	238	210	Dhrs3	intron (NM_011303, intron 1 of 5)	intron (NM_011303, intron 1 of 5)	2100	NM_011303	20148	20148	20148	Mm.14063	NM_011303	ENSMUSG00000066026	Dhrs3	Rsdr1|retSDR1	dehydrogenase/reductase (SDR family) member 3	protein-coding
table.727	-0.150939	10.3274	0.121363	452	0.662128	chr17:28485294-28486472	1402	1083	1204	1198	1110	1128	Fkbp5	intron (NM_010220, intron 1 of 10)	CpG	266	NM_010220	14229	14229	14229	Mm.276405	NM_010220	ENSMUSG00000024222	Fkbp5	D17Ertd592e|Dit1|FKBP-5|FKBP51	FK506 binding protein 5	protein-coding
table.376	0.379844	6.47575	0.123258	459	0.662212	chr14:54417475-54418142	79	51	76	79	121	77	Slc7a7	promoter-TSS (NM_011405)	promoter-TSS (NM_011405)	-107	NM_011405	20540	20540	20540	Mm.142455	NM_011405	ENSMUSG00000000958	Slc7a7	AI790233|my+lat1	solute carrier family 7 (cationic amino acid transporter, y+ system), member 7	protein-coding
table.746	-0.150148	9.15902	0.123531	460	0.662234	chr11:83529004-83529959	514	595	529	530	462	534	Ccl5	intron (NM_013653, intron 1 of 2)	intron (NM_013653, intron 1 of 2)	1036	NM_013653	20304	20304	20304	Mm.284248	NM_013653	ENSMUSG00000035042	Ccl5	MuRantes|RANTES|SISd|Scya5|TCP228	chemokine (C-C motif) ligand 5	protein-coding
table.834	-0.130675	10.6502	0.1238	461	0.662235	chr2:163644514-163645563	1559	1448	1578	1428	1336	1565	Serinc3	non-coding (NR_028113, exon 1 of 1)	non-coding (NR_028113, exon 1 of 1)	104	NM_012032	26943	26943	26943	Mm.218473	NM_012032	ENSMUSG00000017707	Serinc3	AA959945|AA960047|AIGP1|DIFF33|TMS-1|Tde1	serine incorporator 3	protein-coding
table.436	-0.314627	6.39641	0.121718	453	0.662595	chr13:97195625-97195882	91	84	74	79	70	58	Hexb	intron (NM_010422, intron 1 of 13)	intron (NM_010422, intron 1 of 13)	2603	NM_010422	15212	15212	15212	Mm.27816	NM_010422	ENSMUSG00000021665	Hexb	-	hexosaminidase B	protein-coding
table.520	-0.823778	3.84755	0.121227	451	0.662853	chr5:66100751-66100887	7	17	19	13	2	10	Rbm47	intron (NM_001127382, intron 2 of 7)	intron (NM_001127382, intron 2 of 7)	-2640	NM_139065	245945	245945	245945	Mm.36863	NM_139065	ENSMUSG00000070780	Rbm47	9530077J19Rik	RNA binding motif protein 47	protein-coding
table.672	-0.127348	10.0003	0.120971	450	0.662921	chr7:19308023-19309004	997	960	960	953	950	858	Fosb	intron (NM_008036, intron 1 of 3)	intron (NM_008036, intron 1 of 3)	1531	NM_008036	14282	14282	14282	Mm.248335	NM_008036	ENSMUSG00000003545	Fosb	-	FBJ osteosarcoma oncogene B	protein-coding
table.359	0.347526	5.90765	0.123123	458	0.662931	chr14:103039267-103039811	41	50	48	68	57	58	4933432I03Rik	Intergenic	Intergenic	-5736	NR_045657	71264	71264	71264	Mm.399572	NR_045657		4933432I03Rik	-	RIKEN cDNA 4933432I03 gene	ncRNA
table.470	-0.627991	4.33315	0.119915	446	0.663028	chr7:80387081-80387299	13	29	18	15	13	12	Fes	exon (NM_010194, exon 2 of 19)	exon (NM_010194, exon 2 of 19)	756	NM_010194	14159	14159	14159	Mm.48757	NM_010194	ENSMUSG00000053158	Fes	AI586313|BB137047|FPS|c-fes	feline sarcoma oncogene	protein-coding
table.403	0.305559	7.32394	0.124306	462	0.663502	chr9:63151054-63151668	162	101	123	200	139	155	Skor1	Intergenic	Intergenic	-2400	NM_001163758	207667	207667	207667	Mm.36349	NM_172446	ENSMUSG00000022245	Skor1	AV273001|C230094B15Rik|Corl1|Lbxcor1	SKI family transcriptional corepressor 1	protein-coding
table.429	-0.345064	6.33098	0.122967	457	0.663536	chr12:84222483-84222891	69	93	78	51	71	73	Elmsan1	Intergenic	Intergenic	-3806	NM_001163501	238317	238317	238317	Mm.31256	NM_001163501	ENSMUSG00000042507	Elmsan1	9430029N19Rik|C130039O16Rik|Gm260	ELM2 and Myb/SANT-like domain containing 1	protein-coding
table.536	-0.169661	8.65421	0.120875	449	0.663871	chr1:155092053-155092948	346	421	393	364	369	333	Ier5	Intergenic	G-rich|Low_complexity|Low_complexity	7135	NM_010500	15939	15939	15939	Mm.12246	NM_010500	ENSMUSG00000056708	Ier5	-	immediate early response 5	protein-coding
table.846	-0.132574	10.8168	0.124674	463	0.664032	chr2:128126945-128128238	1824	1596	1730	1641	1481	1735	Bcl2l11	promoter-TSS (NM_001284410)	promoter-TSS (NM_001284410)	17	NM_001284410	12125	12125	12125	Mm.141083	NM_009754	ENSMUSG00000027381	Bcl2l11	1500006F24Rik|Bim|Bod|bcl2-L-11	BCL2-like 11 (apoptosis facilitator)	protein-coding
table.599	-0.163022	8.74399	0.122582	455	0.664368	chr1:153549374-153550121	442	408	382	357	402	378	Npl	promoter-TSS (NM_028749)	promoter-TSS (NM_028749)	-34	NM_028749	74091	74091	74091	Mm.24887	NM_028749	ENSMUSG00000042684	Npl	0610033B02Rik	N-acetylneuraminate pyruvate lyase	protein-coding
table.342	0.65685	4.1538	0.12286	456	0.664416	chr12:110688171-110688293	7	16	10	19	18	17	1700001K19Rik	Intergenic	Intergenic	-5613	NM_025488	66323	66323	66323	Mm.273316	NM_025488	ENSMUSG00000056508	1700001K19Rik	-	RIKEN cDNA 1700001K19 gene	protein-coding
table.391	0.614049	4.61239	0.125301	465	0.6645	chr6:16891995-16892184	18	13	17	15	36	25	Tfec	intron (NM_031198, intron 1 of 6)	intron (NM_031198, intron 1 of 6)	6351	NM_031198	21426	21426	21426	Mm.36217	NM_031198	ENSMUSG00000029553	Tfec	BB107417|Tcfec|bHLHe34	transcription factor EC	protein-coding
table.863	-0.115282	11.5409	0.120482	447	0.664673	chr2:152830475-152831865	2905	2775	2783	2726	2523	2828	Bcl2l1	promoter-TSS (NM_001289716)	promoter-TSS (NM_001289716)	-453	NM_001289739	12048	12048	12048	Mm.238213	NM_009743	ENSMUSG00000007659	Bcl2l1	Bcl(X)L|Bcl-XL|Bcl2l|BclX|bcl-x|bcl2-L-1	BCL2-like 1	protein-coding
table.349	0.727446	3.84662	0.120835	448	0.66513	chr13:22013642-22013776	4	13	8	12	16	15	Prss16	Intergenic	Intergenic	-3968	NM_019429	54373	54373	54373	Mm.32043	NM_019429	ENSMUSG00000006179	Prss16	AI448615|TSSP	protease, serine 16 (thymus)	protein-coding
table.602	-0.188174	8.71451	0.12523	464	0.665553	chr1:74712958-74714263	399	424	394	310	371	422	Cyp27a1	promoter-TSS (NM_024264)	promoter-TSS (NM_024264)	37	NM_024264	104086	104086	104086	Mm.85083	NM_024264	ENSMUSG00000026170	Cyp27a1	1300013A03Rik|Cyp27	cytochrome P450, family 27, subfamily a, polypeptide 1	protein-coding
table.425	0.149716	8.93072	0.125816	466	0.665798	chr9:7872251-7873305	407	449	403	502	447	495	Birc3	intron (NM_007464, intron 1 of 8)	CpG	392	NM_007464	11796	11796	11796	Mm.2026	NM_007464	ENSMUSG00000032000	Birc3	AW107670|Api1|Api2|Birc2|HIAP2|IAP1|IAP2|MIAP1|MIAP2|MIHB|MIHC|RNF49|cIAP-1|cIAP-2|cIAP1|cIAP2	baculoviral IAP repeat-containing 3	protein-coding
table.528	-0.248297	7.408	0.126809	468	0.668184	chr11:4192751-4193132	166	178	154	125	137	171	Tbc1d10a	intron (NM_134023, intron 1 of 8)	intron (NM_134023, intron 1 of 8)	6109	NM_134023	103724	103724	103724	Mm.28140	NM_134023	ENSMUSG00000034412	Tbc1d10a	AI447804|EPI64|Tbc1d10|mFLJ00288	TBC1 domain family, member 10a	protein-coding
table.585	-0.183495	8.13829	0.126775	467	0.669435	chr6:87111847-87112616	253	272	288	248	232	260	D6Ertd527e	exon (NM_001167937, exon 2 of 2)	exon (NM_001167937, exon 2 of 2)	7486	NM_001167937	52372	52372	52372	Mm.282851	NM_001167937		D6Ertd527e	AU043841	DNA segment, Chr 6, ERATO Doi 527, expressed	protein-coding
table.392	0.319168	6.70919	0.129378	476	0.670265	chr16:33832736-33833268	95	85	69	94	94	133	Itgb5	intron (NM_001145884, intron 1 of 14)	intron (NM_001145884, intron 1 of 14)	3337	NM_001145884	16419	16419	16419	Mm.6424	NM_010580	ENSMUSG00000022817	Itgb5	AA475909|AI874634|ESTM23|[b]-5|[b]5|[b]5A|[b]5B|beta-5|beta5	integrin beta 5	protein-coding
table.468	0.120894	9.98065	0.129719	477	0.670623	chr13:49186750-49188298	882	849	909	1014	986	968	Ninj1	promoter-TSS (NM_013610)	promoter-TSS (NM_013610)	-23	NM_013610	18081	18081	18081	Mm.18503	NM_013610	ENSMUSG00000037966	Ninj1	AU024536	ninjurin 1	protein-coding
table.732	-0.133787	9.12161	0.128117	471	0.670776	chr5:137031899-137033204	540	514	533	488	510	497	Vgf	exon (NM_001039385, exon 2 of 2)	exon (NM_001039385, exon 2 of 2)	2257	NM_001039385	381677	381677	381677	Mm.389697	NM_001039385	ENSMUSG00000037428	Vgf	Gm1052	VGF nerve growth factor inducible	protein-coding
table.418	0.323356	6.75092	0.129267	475	0.6711	chr3:137981291-137981681	105	68	83	94	104	133	Dapp1	promoter-TSS (NM_011932)	promoter-TSS (NM_011932)	63	NM_011932	26377	26377	26377	Mm.254835	NM_011932	ENSMUSG00000028159	Dapp1	Bam32	dual adaptor for phosphotyrosine and 3-phosphoinositides 1	protein-coding
table.408	0.57303	4.5905	0.128107	470	0.672152	chrX:48139513-48139787	23	16	9	25	26	23	Sash3	Intergenic	Intergenic	-6877	NM_028773	74131	74131	74131	Mm.276131	NM_028773	ENSMUSG00000031101	Sash3	1200013B08Rik|AW413946|SLY1	SAM and SH3 domain containing 3	protein-coding
table.358	0.537412	5.03237	0.129221	474	0.672278	chr7:31105506-31105653	17	34	17	25	40	37	Hpn	intron (NM_008281, intron 4 of 12)	intron (NM_008281, intron 4 of 12)	5417	NM_001276269	15451	15451	15451	Mm.19182	NM_008281	ENSMUSG00000001249	Hpn	Hlb320	hepsin	protein-coding
table.526	-0.787568	3.96861	0.128982	473	0.672451	chr9:57255343-57255459	9	27	11	12	4	12	1700017B05Rik	intron (NM_028820, intron 2 of 2)	intron (NM_028820, intron 2 of 2)	7198	NM_028820	74211	74211	74211	Mm.428905	NM_028820	ENSMUSG00000032300	1700017B05Rik	AA682102|D9Ertd278e	RIKEN cDNA 1700017B05 gene	protein-coding
table.443	-0.396486	5.50891	0.127899	469	0.672494	chr2:11547721-11547903	50	42	43	42	32	32	Pfkfb3	intron (NM_001177758, intron 1 of 14)	intron (NM_001177758, intron 1 of 14)	6117	NM_001177758	170768	170768	170768	Mm.19669	NM_133232	ENSMUSG00000026773	Pfkfb3	E330010H22Rik|iPFK-2|uPFK-2	6-phosphofructo-2-kinase/fructose-2,6-biphosphatase 3	protein-coding
table.400	0.464826	5.83693	0.131197	481	0.672624	chr3:105818640-105818991	55	24	47	62	73	45	Gm5547	Intergenic	Intergenic	3249	NR_045845	433637	433637	433637	Mm.331285	NR_045845		Gm5547	EG433637	predicted gene 5547	ncRNA
table.402	0.737582	4.47841	0.128758	472	0.672704	chr1:171388877-171389039	26	6	9	26	17	28	Arhgap30	promoter-TSS (NM_001005508)	promoter-TSS (NM_001005508)	-2	NM_001005508	226652	226652	226652	Mm.251048	NM_001005508	ENSMUSG00000048865	Arhgap30	6030405P05Rik|Gm102|mFLJ00267	Rho GTPase activating protein 30	protein-coding
table.488	0.127399	9.52887	0.13106	480	0.673322	chr3:103737744-103738584	644	613	667	695	749	728	Olfml3	promoter-TSS (NM_133859)	promoter-TSS (NM_133859)	-163	NM_133859	99543	99543	99543	Mm.211535	NM_133859		Olfml3	2810002E22Rik|AI115209|AW550633|HNOEL-iso|ONT3|mONT3	olfactomedin-like 3	protein-coding
table.375	0.417232	5.59621	0.131639	482	0.673488	chr5:97004320-97004742	37	39	32	36	53	60	Bmp2k	intron (NM_080708, intron 1 of 15)	intron (NM_080708, intron 1 of 15)	6842	NM_080708	140780	140780	140780	Mm.281490	NM_080708	ENSMUSG00000034663	Bmp2k	4933417M22Rik|AA673486|AV128808|BIKE	BMP2 inducible kinase	protein-coding
table.494	0.108097	11.5227	0.131916	483	0.673509	chr5:38498702-38500310	2699	2564	2472	2857	2873	2887	Slc2a9	intron (NM_145559, intron 1 of 10)	intron (NM_145559, intron 1 of 10)	2646	NM_145559	117591	117591	117591	Mm.260137	NM_145559	ENSMUSG00000005107	Slc2a9	Glut9|SLC2A9B|SLC2a9A	solute carrier family 2 (facilitated glucose transporter), member 9	protein-coding
table.404	0.658097	4.26579	0.130904	479	0.673926	chr11:58221704-58221808	13	9	14	23	11	25	Irgm2	3' UTR (NM_019440, exon 2 of 2)	3' UTR (NM_019440, exon 2 of 2)	6779	NM_019440	54396	54396	54396	Mm.458517	NM_019440	ENSMUSG00000069874	Irgm2	AI481100|GTPI|Ifggd2|Iigp2	immunity-related GTPase family M member 2	protein-coding
table.611	-0.236075	8.16962	0.130663	478	0.674092	chr13:56609283-56609865	321	224	300	259	206	277	Tgfbi	promoter-TSS (NM_009369)	promoter-TSS (NM_009369)	-29	NM_009369	21810	21810	21810	Mm.14455	NM_009369	ENSMUSG00000035493	Tgfbi	68kDa|AI181842|AI747162|Beta-ig|big-h3	transforming growth factor, beta induced	protein-coding
table.394	0.645973	4.71328	0.13241	484	0.674636	chr2:25196644-25196856	18	14	19	45	23	15	Tor4a	promoter-TSS (NM_146115)	promoter-TSS (NM_146115)	63	NM_146115	227612	227612	227612	Mm.119747	NM_146115	ENSMUSG00000059555	Tor4a	A830007P12Rik	torsin family 4, member A	protein-coding
table.768	-0.13975	10.1045	0.133207	486	0.675904	chr11:4186397-4187382	1116	1052	981	1114	928	915	Tbc1d10a	promoter-TSS (NM_134023)	promoter-TSS (NM_134023)	57	NM_134023	103724	103724	103724	Mm.28140	NM_134023	ENSMUSG00000034412	Tbc1d10a	AI447804|EPI64|Tbc1d10|mFLJ00288	TBC1 domain family, member 10a	protein-coding
table.647	-0.185055	8.169	0.132936	485	0.67592	chr2:38504178-38504883	286	255	290	277	225	254	Nek6	Intergenic	Intergenic	-7166	NM_021606	59126	59126	59126	Mm.143818	NM_021606	ENSMUSG00000026749	Nek6	1300007C09Rik	NIMA (never in mitosis gene a)-related expressed kinase 6	protein-coding
table.405	-0.55848	4.35864	0.133595	487	0.676478	chr1:193305465-193305617	18	25	17	16	15	11	Lamb3	intron (NM_001277928, intron 3 of 22)	MTE2a|LTR|ERVL-MaLR	3298	NM_001277928	16780	16780	16780	Mm.435441	NM_008484	ENSMUSG00000026639	Lamb3	-	laminin, beta 3	protein-coding
table.477	-0.416594	5.38391	0.134474	490	0.67676	chr3:105047696-105047919	47	40	37	38	34	24	Cttnbp2nl	intron (NM_030249, intron 1 of 5)	B4A|SINE|B4	5145	NM_001163333	80281	80281	80281	Mm.200327	NM_030249	ENSMUSG00000062127	Cttnbp2nl	AA552995|AA589392|AU018624|BC003236|mKIAA1433	CTTNBP2 N-terminal like	protein-coding
table.505	-0.630266	4.19798	0.134277	489	0.677151	chr7:25789232-25789399	16	16	22	19	7	10	Axl	promoter-TSS (NM_001190975)	promoter-TSS (NM_001190975)	-583	NM_001190975	26362	26362	26362	Mm.4128	NM_009465	ENSMUSG00000002602	Axl	AI323647|Ark|Tyro7|Ufo	AXL receptor tyrosine kinase	protein-coding
table.603	-0.210029	8.52754	0.134115	488	0.677721	chr15:97904148-97904999	353	383	340	406	286	271	Vdr	intron (NM_009504, intron 1 of 9)	intron (NM_009504, intron 1 of 9)	3722	NM_009504	22337	22337	22337	Mm.245084	NM_009504	ENSMUSG00000022479	Vdr	Nr1i1	vitamin D receptor	protein-coding
table.378	0.651492	4.33152	0.135652	492	0.679917	chr1:131688620-131688785	13	12	13	26	10	26	5430435G22Rik	promoter-TSS (NM_145509)	promoter-TSS (NM_145509)	8	NM_145509	226421	226421	226421	Mm.44508	NM_145509	ENSMUSG00000052688	5430435G22Rik	Rab7b	RIKEN cDNA 5430435G22 gene	protein-coding
table.491	-0.626648	4.62418	0.135521	491	0.68064	chr4:142015613-142015852	18	40	17	13	16	21	Fhad1	Intergenic	Intergenic	-4082	NM_177868	329977	329977	329977	Mm.252019	NM_028429	ENSMUSG00000051435	Fhad1	2900090M10Rik|B230311F11	forkhead-associated (FHA) phosphopeptide binding domain 1	protein-coding
table.377	0.197212	8.77508	0.136141	493	0.680979	chr10:99268775-99269824	364	383	363	371	532	411	Dusp6	Intergenic	Intergenic	6069	NM_026268	67603	67603	67603	Mm.1791	NM_026268	ENSMUSG00000019960	Dusp6	1300019I03Rik|MKP-3|MKP3|PYST1	dual specificity phosphatase 6	protein-coding
table.463	-0.46016	5.1261	0.137012	494	0.683953	chr12:99967158-99967277	35	41	28	23	22	33	Kcnk13	intron (NM_001164427, intron 2 of 2)	intron (NM_001164427, intron 2 of 2)	2719	NM_001164427	217826	217826	217826	Mm.312335	NM_146037	ENSMUSG00000045404	Kcnk13	BB085247|F730021E22Rik|Gm1570|Gm1685	potassium channel, subfamily K, member 13	protein-coding
table.414	-0.411558	5.66573	0.137478	495	0.684888	chr1:156672822-156673044	43	65	44	40	46	32	Tor3a	intron (NM_023141, intron 2 of 5)	RMER17C|LTR|ERVK	1406	NM_023141	30935	30935	30935	Mm.206737	NM_023141	ENSMUSG00000060519	Tor3a	Adir	torsin family 3, member A	protein-coding
table.660	-0.141921	8.87891	0.137875	496	0.685484	chr3:121725605-121725998	456	443	445	416	443	400	F3	intron (NM_010171, intron 2 of 5)	intron (NM_010171, intron 2 of 5)	2265	NM_010171	14066	14066	14066	Mm.273188	NM_010171	ENSMUSG00000028128	F3	AA409063|CD142|Cf-3|Cf3|TF	coagulation factor III	protein-coding
table.758	-0.156653	9.87312	0.138563	497	0.68752	chr1:184731582-184732461	845	844	1007	772	792	935	Hlx	exon (NM_008250, exon 1 of 4)	exon (NM_008250, exon 1 of 4)	471	NM_008250	15284	15284	15284	Mm.1347	NM_008250	ENSMUSG00000039377	Hlx	Hlx1	H2.0-like homeobox	protein-coding
table.383	0.745928	4.12442	0.139539	499	0.689588	chr7:125601798-125601981	4	9	18	18	23	13	Il21r	Intergenic	Intergenic	-1539	NM_021887	60504	60504	60504	Mm.155643	NM_021887	ENSMUSG00000030745	Il21r	NILR	interleukin 21 receptor	protein-coding
table.395	0.432949	5.32481	0.139319	498	0.68988	chr1:165200853-165201153	23	39	26	48	36	39	Sft2d2	Intergenic	Intergenic	-6570	NM_145512	108735	108735	108735	Mm.288369	NM_145512	ENSMUSG00000040848	Sft2d2	2010005O13Rik|AI506168|AW561909|cI-45	SFT2 domain containing 2	protein-coding
table.419	0.577566	4.479	0.139937	500	0.690167	chr3:95653782-95653898	12	12	20	17	28	23	Mcl1	Intergenic	Intergenic	-4881	NM_008562	17210	17210	17210	Mm.1639	NM_008562	ENSMUSG00000038612	Mcl1	AW556805|Mcl-1	myeloid cell leukemia sequence 1	protein-coding
table.905	-0.116609	12.1127	0.140311	501	0.690631	chr5:96996470-96998636	4392	3903	4292	4098	3713	4193	Bmp2k	promoter-TSS (NM_080708)	promoter-TSS (NM_080708)	-136	NM_080708	140780	140780	140780	Mm.281490	NM_080708	ENSMUSG00000034663	Bmp2k	4933417M22Rik|AA673486|AV128808|BIKE	BMP2 inducible kinase	protein-coding
table.393	0.457576	6.21514	0.140715	502	0.691241	chr11:49801534-49801918	54	56	56	40	110	85	Gfpt2	intron (NM_013529, intron 1 of 18)	intron (NM_013529, intron 1 of 18)	7571	NM_013529	14584	14584	14584	Mm.24402	NM_013529	ENSMUSG00000020363	Gfpt2	AI480523|GFAT2	glutamine fructose-6-phosphate transaminase 2	protein-coding
table.411	0.436814	5.146	0.141087	503	0.691692	chr10:81092558-81092747	26	24	27	46	32	30	Creb3l3	5' UTR (NM_145365, exon 3 of 12)	5' UTR (NM_145365, exon 3 of 12)	6219	NM_145365	208677	208677	208677	Mm.294693	NM_145365	ENSMUSG00000035041	Creb3l3	BC010786|CREB-H|D10Bur1e	cAMP responsive element binding protein 3-like 3	protein-coding
table.421	0.377007	7.30752	0.141391	504	0.691805	chr17:36031681-36032841	124	84	163	194	106	199	H2-T23	exon (NM_010398, exon 2 of 7)	exon (NM_010398, exon 2 of 7)	440	NM_010398	15040	15040	15040	Mm.439648	NM_010398	ENSMUSG00000067212	H2-T23	37b|37c|H-2T23|H2-Qa1|Qa-1|Qa-1(b)|Qa1|Qed-1|T18c|T18c(37)|T23b|T23d	histocompatibility 2, T region locus 23	protein-coding
table.399	0.387405	5.4609	0.148363	528	0.692923	chr3:96300698-96301211	30	33	36	47	50	37	Fcgr1	Intergenic	Intergenic	-6986	NM_010186	14129	14129	14129	Mm.150	NM_010186	ENSMUSG00000015947	Fcgr1	AI323638|AV092959|CD64|FcgammaRI|IGGHAFC	Fc receptor, IgG, high affinity I	protein-coding
table.387	0.175658	8.13715	0.14251	507	0.693156	chr6:134388406-134389444	236	256	225	274	298	265	Bcl2l14	Intergenic	Intergenic	-7404	NM_025778	66813	66813	66813	Mm.474472	NM_025778	ENSMUSG00000030200	Bcl2l14	4930452K23Rik|4933405K19Rik|9030625M01Rik|AI429211|Bclg	BCL2-like 14 (apoptosis facilitator)	protein-coding
table.579	-0.218644	7.56056	0.149264	531	0.693193	chr14:65356378-65356801	186	199	164	190	152	146	Zfp395	Intergenic	Intergenic	-2086	NM_199029	380912	380912	380912	Mm.270087	NM_199029	ENSMUSG00000034522	Zfp395	BC053701|Gm910	zinc finger protein 395	protein-coding
table.448	0.232986	7.2989	0.151861	540	0.6935	chr16:32164991-32165790	134	111	145	162	143	169	Nrros	promoter-TSS (NM_146069)	promoter-TSS (NM_146069)	85	NM_146069	224109	224109	224109	Mm.33498	NM_146069	ENSMUSG00000052384	Nrros	E430025L02Rik|Lrcc33|Lrrc33	negative regulator of reactive oxygen species	protein-coding
table.933	-0.108742	12.5333	0.142352	506	0.693756	chr12:8498124-8500491	5860	5470	5476	5723	4984	5412	Rhob	exon (NM_007483, exon 1 of 1)	exon (NM_007483, exon 1 of 1)	677	NM_007483	11852	11852	11852	Mm.687	NM_007483	ENSMUSG00000054364	Rhob	AA017882|Arh6|Arhb	ras homolog gene family, member B	protein-coding
table.745	-0.186705	8.49538	0.149106	530	0.693763	chr10:127326064-127327189	369	311	364	357	261	331	Arhgap9	exon (NM_146011, exon 7 of 15)	exon (NM_146011, exon 7 of 15)	2900	NM_146011	216445	216445	216445	Mm.227198	NM_146011	ENSMUSG00000040345	Arhgap9	AU043488	Rho GTPase activating protein 9	protein-coding
table.806	-0.154724	9.05329	0.15108	537	0.693786	chr2:91114893-91115716	545	528	451	470	428	517	Mybpc3	exon (NM_011355, exon 5 of 5)	exon (NM_011355, exon 5 of 5)	-2839	NM_008653	17868	17868	17868	Mm.10728	NM_008653	ENSMUSG00000002100	Mybpc3	-	myosin binding protein C, cardiac	protein-coding
table.537	-0.331023	5.83896	0.151646	539	0.693803	chr15:67175299-67175400	51	57	60	48	42	48	St3gal1	intron (NM_009177, intron 1 of 8)	intron (NM_009177, intron 1 of 8)	1532	NM_009177	20442	20442	20442	Mm.248334	NM_009177	ENSMUSG00000013846	St3gal1	5330418N22Rik|AI467004|ST3GalI|Siat4|Siat4a|St3gal-1	ST3 beta-galactoside alpha-2,3-sialyltransferase 1	protein-coding
table.588	-0.28312	6.57044	0.150822	536	0.693893	chr2:168607387-168607811	93	105	81	85	66	86	Nfatc2	Intergenic	L2a|LINE|L2	-5942	NM_001291173	18019	18019	18019	Mm.116802	NM_010899	ENSMUSG00000027544	Nfatc2	AI607462|NF-ATc2|NF-ATp|NFAT1|NFAT1-D|Nfatp	nuclear factor of activated T cells, cytoplasmic, calcineurin dependent 2	protein-coding
table.926	-0.10872	12.1988	0.148307	527	0.693974	chr2:11500676-11502676	4597	4130	4599	4348	4062	4368	Pfkfb3	exon (NM_001177754, exon 1 of 16)	exon (NM_001177754, exon 1 of 16)	414	NM_001177754	170768	170768	170768	Mm.19669	NM_133232	ENSMUSG00000026773	Pfkfb3	E330010H22Rik|iPFK-2|uPFK-2	6-phosphofructo-2-kinase/fructose-2,6-biphosphatase 3	protein-coding
table.548	-0.301101	6.81236	0.149763	532	0.694202	chr17:81738155-81738888	96	123	114	75	87	117	Slc8a1	promoter-TSS (NR_104580)	promoter-TSS (NR_104580)	-135	NM_011406	20541	20541	20541	Mm.265834	NM_011406		Slc8a1	AI852629|AV344025|D930008O12Rik|Ncx1	solute carrier family 8 (sodium/calcium exchanger), member 1	protein-coding
table.669	-0.176835	9.13599	0.143595	510	0.694325	chr14:73382563-73383200	504	572	550	408	513	564	Itm2b	intron (NM_008410, intron 1 of 5)	intron (NM_008410, intron 1 of 5)	2389	NM_008410	16432	16432	16432	Mm.4266	NM_008410	ENSMUSG00000022108	Itm2b	AI256040|Bri|Bri2|Bricd2b|D14Sel6|E25BMM|imBRI2	integral membrane protein 2B	protein-coding
table.500	-0.750039	3.81136	0.151529	538	0.694556	chr3:59218533-59218641	11	20	10	5	14	6	P2ry13	intron (NM_027571, intron 3 of 3)	intron (NM_027571, intron 3 of 3)	-7705	NM_028808	74191	74191	74191	Mm.90067	NM_028808	ENSMUSG00000036362	P2ry13	2010001L06Rik|GPCR1|GPR94|Gpr86|P2Y13|P2yr13|SP174	purinergic receptor P2Y, G-protein coupled 13	protein-coding
table.962	-0.106154	13.0713	0.143099	508	0.69465	chr12:31949066-31951124	8228	7977	8179	8040	7212	8171	Hbp1	intron (NM_153198, intron 1 of 10)	CpG	440	NM_177993	73389	73389	73389	Mm.390461	NM_153198	ENSMUSG00000002996	Hbp1	1700058O05Rik|BE629963|C330012F01Rik|C86454	high mobility group box transcription factor 1	protein-coding
table.381	0.35739	6.49633	0.143386	509	0.694674	chr1:58723840-58724516	55	78	78	66	115	98	Cflar	intron (NM_207653, intron 1 of 9)	intron (NM_207653, intron 1 of 9)	-6374	NM_001293805	12633	12633	12633	Mm.336848	NM_009805	ENSMUSG00000026031	Cflar	2310024N18Rik|A430105C05Rik|CLARP|Cash|Casper|ENSMUSG00000072980|FLAME|FLAME-1|Flip|Gm9845|I-FLICE|MRIT|c-Flip	CASP8 and FADD-like apoptosis regulator	protein-coding
table.453	0.486635	4.62262	0.148189	526	0.69474	chr6:87779498-87779662	14	20	17	23	24	27	Gp9	3' UTR (NM_018762, exon 2 of 2)	3' UTR (NM_018762, exon 2 of 2)	1444	NM_018762	54368	54368	54368	Mm.12897	NM_018762	ENSMUSG00000030054	Gp9	Cd42|GPIX	glycoprotein 9 (platelet)	protein-coding
table.786	-0.142338	9.66894	0.14229	505	0.694826	chr11:117963158-117963988	765	823	741	830	662	691	Socs3	Intergenic	CpG	5793	NM_007707	12702	12702	12702	Mm.3468	NM_007707	ENSMUSG00000053113	Socs3	Cis3|Cish3|EF-10|Ef10|SSI-3|Ssi3	suppressor of cytokine signaling 3	protein-coding
table.441	0.474581	4.76305	0.149077	529	0.694943	chr5:130170706-130170825	18	16	23	25	32	25	Rabgef1	Intergenic	Intergenic	-1053	NM_001199059	56715	56715	56715	Mm.288639	NM_019983	ENSMUSG00000025340	Rabgef1	Rab5ef|Rabex5|Rin2	RAB guanine nucleotide exchange factor (GEF) 1	protein-coding
table.439	0.232019	7.48905	0.150795	535	0.695066	chr19:53534976-53535906	154	166	126	213	160	169	Dusp5	intron (NM_001085390, intron 2 of 3)	intron (NM_001085390, intron 2 of 3)	6123	NM_001085390	240672	240672	240672	Mm.482424	NM_001085390		Dusp5	Gm337	dual specificity phosphatase 5	protein-coding
table.382	0.210446	7.56729	0.147538	523	0.695656	chr17:33919412-33920001	145	173	157	183	208	177	Tapbp	TTS (NM_020625)	TTS (NM_020625)	229	NM_009318	21356	21356	21356	Mm.154457	NM_009318	ENSMUSG00000024308	Tapbp	D17Wsu91e|TPN	TAP binding protein	protein-coding
table.591	-0.545652	4.15507	0.148127	525	0.695773	chr12:98271357-98271527	16	20	15	13	12	11	Gpr65	intron (NM_008152, intron 1 of 1)	Lx2B2|LINE|L1	2807	NM_008152	14744	14744	14744	Mm.378924	NM_008152	ENSMUSG00000021886	Gpr65	Dig1|Gpcr25|TDAG8	G-protein coupled receptor 65	protein-coding
table.409	0.557758	4.89921	0.147879	524	0.695934	chr13:56616009-56616148	24	25	12	32	20	41	Tgfbi	intron (NM_009369, intron 2 of 16)	intron (NM_009369, intron 2 of 16)	6476	NM_009369	21810	21810	21810	Mm.14455	NM_009369	ENSMUSG00000035493	Tgfbi	68kDa|AI181842|AI747162|Beta-ig|big-h3	transforming growth factor, beta induced	protein-coding
table.800	-0.128423	9.24062	0.150731	534	0.696071	chr9:114780921-114782142	540	587	594	520	547	560	Cmtm7	intron (NM_001252479, intron 1 of 3)	CpG	461	NM_133978	102545	102545	102545	Mm.35600	NM_133978	ENSMUSG00000032436	Cmtm7	AI481279|Cklfsf7|LNV	CKLF-like MARVEL transmembrane domain containing 7	protein-coding
table.504	-0.27651	6.50628	0.146815	520	0.696244	chr7:4524328-4524537	90	87	89	81	81	65	Tnni3	intron (NM_001033548, intron 9 of 11)	B3A|SINE|B2	-1990	NM_009406	21954	21954	21954	Mm.27674	NM_009406	ENSMUSG00000035458	Tnni3	Tn1|cTnI	troponin I, cardiac 3	protein-coding
table.659	-0.143519	9.34105	0.147128	521	0.696387	chr7:142371086-142372531	570	671	614	601	620	515	Ifitm10	intron (NM_177265, intron 1 of 3)	intron (NM_177265, intron 1 of 3)	450	NM_177265	320802	320802	320802	Mm.154486	NM_177265	ENSMUSG00000045777	Ifitm10	6330512M04Rik|AI848576|DSPA3	interferon induced transmembrane protein 10	protein-coding
table.897	-0.109191	10.6445	0.146282	518	0.696395	chr5:130171178-130172614	1539	1532	1464	1506	1379	1462	Rabgef1	promoter-TSS (NM_001199059)	promoter-TSS (NM_001199059)	77	NM_001199059	56715	56715	56715	Mm.288639	NM_019983	ENSMUSG00000025340	Rabgef1	Rab5ef|Rabex5|Rin2	RAB guanine nucleotide exchange factor (GEF) 1	protein-coding
table.398	0.752673	4.31854	0.147519	522	0.6969	chr4:66828801-66828900	16	16	4	24	10	29	Tlr4	intron (NM_021297, intron 1 of 2)	intron (NM_021297, intron 1 of 2)	1040	NM_021297	21898	21898	21898	Mm.38049	NM_021297	ENSMUSG00000039005	Tlr4	Lps|Ly87|Ran/M1|Rasl2-8	toll-like receptor 4	protein-coding
table.510	-0.345177	6.49725	0.146137	517	0.697046	chr15:77756800-77757173	104	94	72	98	66	56	Apol8	Intergenic	Intergenic	-1758	NM_001081970	239552	239552	239552	Mm.125650	NM_001081970	ENSMUSG00000056656	Apol8	9830006J20Rik|APOL-II|Apol2	apolipoprotein L 8	protein-coding
table.428	0.552631	4.73394	0.145886	516	0.697198	chr11:17005030-17005243	20	21	13	24	19	39	Plek	intron (NM_019549, intron 1 of 9)	RSINE1|SINE|B4	3581	NM_019549	56193	56193	56193	Mm.98232	NM_019549	ENSMUSG00000020120	Plek	2010300B13Rik	pleckstrin	protein-coding
table.397	0.742864	4.12409	0.150713	533	0.697297	chr2:160374382-160374542	9	6	16	24	8	22	Mafb	Intergenic	Intergenic	-7397	NM_010658	16658	16658	16658	Mm.330745	NM_010658	ENSMUSG00000074622	Mafb	Kreisler|Krml|Krml1|kr	v-maf musculoaponeurotic fibrosarcoma oncogene family, protein B (avian)	protein-coding
table.614	-0.778028	3.7734	0.146763	519	0.697336	chr1:131283732-131283837	11	21	8	13	2	9	Ikbke	Intergenic	Intergenic	-4222	NM_019777	56489	56489	56489	Mm.386783	NM_019777	ENSMUSG00000042349	Ikbke	AW558201|IKK-i|IKKepsilon|Ikki	inhibitor of kappaB kinase epsilon	protein-coding
table.512	-0.332265	6.16966	0.144515	511	0.697407	chr14:8316520-8316746	67	70	76	73	48	54	Fam107a	Intergenic	Intergenic	-6857	NM_183187	268709	268709	268709	Mm.256058	NM_183187	ENSMUSG00000021750	Fam107a	DRR1	family with sequence similarity 107, member A	protein-coding
table.431	-0.543969	4.32024	0.14509	513	0.697452	chr9:103231126-103231244	21	22	15	14	16	11	Trf	promoter-TSS (NM_133977)	promoter-TSS (NM_133977)	-899	NM_133977	22041	22041	22041	Mm.37214	NM_133977	ENSMUSG00000032554	Trf	AI266983|Cd176|HP|Tf|Tfn|hpx	transferrin	protein-coding
table.440	0.334379	5.92048	0.153319	542	0.697574	chr11:118363037-118363493	47	48	46	71	48	65	Timp2	Intergenic	Intergenic	-7854	NM_011594	21858	21858	21858	Mm.206505	NM_011594	ENSMUSG00000017466	Timp2	D11Bwg1104e|Timp-2	tissue inhibitor of metalloproteinase 2	protein-coding
table.339	0.661903	3.95104	0.145405	514	0.697603	chr8:39635498-39635621	12	7	9	13	17	16	Msr1	intron (NM_001113326, intron 1 of 9)	intron (NM_001113326, intron 1 of 9)	7118	NM_031195	20288	20288	20288	Mm.239291	NM_031195	ENSMUSG00000025044	Msr1	MRS-A|MSR|MSR-A|SR-AI|SR-AII|Scara1|Scvr	macrophage scavenger receptor 1	protein-coding
table.410	0.552905	5.21025	0.144953	512	0.698151	chr9:57269992-57270243	27	36	14	46	48	23	1700017B05Rik	Intergenic	MLT1A0|LTR|ERVL-MaLR	-7519	NM_028820	74211	74211	74211	Mm.428905	NM_028820	ENSMUSG00000032300	1700017B05Rik	AA682102|D9Ertd278e	RIKEN cDNA 1700017B05 gene	protein-coding
table.434	0.136538	10.5094	0.153164	541	0.698156	chr14:51063344-51064215	1157	1303	1330	1290	1566	1447	Rnase12	Intergenic	Intergenic	-6538	NM_001011875	497106	497106	497106	Mm.379740	NM_001011875	ENSMUSG00000068407	Rnase12	Rai1	ribonuclease, RNase A family, 12 (non-active)	protein-coding
table.390	0.719614	3.63327	0.145839	515	0.698326	chrX:107668768-107668867	6	4	11	12	13	11	Tbx22	intron (NM_181319, intron 1 of 8)	intron (NM_181319, intron 1 of 8)	854	NM_181319	245572	245572	245572	Mm.137011	NM_145224	ENSMUSG00000031241	Tbx22	D230020M15Rik	T-box 22	protein-coding
table.855	-0.121676	11.0993	0.153979	543	0.699286	chr6:106768594-106770710	2212	1992	2039	1817	1993	2118	Trnt1	intron (NM_001242358, intron 1 of 8)	intron (NM_001242358, intron 1 of 8)	514	NM_001242358	70047	70047	70047	Mm.196332	NM_027296	ENSMUSG00000013736	Trnt1	2410043H24Rik|2610044E04Rik|9830143O18Rik|AA408384|C76540|CGI-47|mt-Trat	tRNA nucleotidyl transferase, CCA-adding, 1	protein-coding
table.720	-0.137869	9.90994	0.154339	544	0.699633	chr11:67588294-67589356	959	882	908	935	907	742	Gas7	intron (NM_001109657, intron 1 of 13)	intron (NM_001109657, intron 1 of 13)	2325	NM_001109657	14457	14457	14457	Mm.40338	NM_008088	ENSMUSG00000033066	Gas7	AW124766|B230343A10Rik|Gas7-cb	growth arrest specific 7	protein-coding
table.546	-0.516921	4.53721	0.155038	546	0.700228	chr7:88279008-88279129	18	23	27	15	13	21	Ctsc	intron (NM_009982, intron 1 of 6)	intron (NM_009982, intron 1 of 6)	976	NM_009982	13032	13032	13032	Mm.322945	NM_009982	ENSMUSG00000030560	Ctsc	AI047818|DPP1|DPPI	cathepsin C	protein-coding
table.423	0.515536	5.35643	0.154967	545	0.701191	chr1:155810219-155810383	40	22	25	58	47	24	Qsox1	intron (NM_023268, intron 1 of 12)	intron (NM_023268, intron 1 of 12)	2598	NM_023268	104009	104009	104009	Mm.27035	NM_023268	ENSMUSG00000033684	Qsox1	1300003H02Rik|QSOX|Qscn6|SOx	quiescin Q6 sulfhydryl oxidase 1	protein-coding
table.853	-0.133172	9.32328	0.155574	547	0.701365	chr12:86882182-86883826	591	652	583	638	531	553	Irf2bpl	exon (NM_145836, exon 1 of 1)	exon (NM_145836, exon 1 of 1)	1810	NM_145836	238330	238330	238330	Mm.248358	NM_145836	ENSMUSG00000034168	Irf2bpl	6430527G18Rik|Eap1	interferon regulatory factor 2 binding protein-like	protein-coding
table.456	0.564913	4.50173	0.156173	549	0.701498	chr9:58140097-58140242	20	15	10	24	29	16	Stra6	intron (NM_009291, intron 4 of 18)	intron (NM_009291, intron 4 of 18)	5505	NM_001162479	20897	20897	20897	Mm.10801	NM_009291	ENSMUSG00000032327	Stra6	AI891933	stimulated by retinoic acid gene 6	protein-coding
table.430	0.190569	8.09635	0.155954	548	0.701792	chr7:114635549-114636515	235	242	216	242	265	310	Calca	intron (NM_001033954, intron 1 of 4)	intron (NM_001033954, intron 1 of 4)	325	NM_001289444	12310	12310	12310	Mm.4361	NM_007587	ENSMUSG00000030669	Calca	CA|CGRP-1|CGRP1|Calc|Calc1|Cgrp|Ct|Ctn	calcitonin/calcitonin-related polypeptide, alpha	protein-coding
table.580	-0.251334	7.29071	0.156841	550	0.703218	chr2:129696080-129696416	178	148	133	161	125	113	Pdyn	intron (NM_018863, intron 2 of 3)	intron (NM_018863, intron 2 of 3)	2410	NM_001286502	18610	18610	18610	Mm.6239	NM_018863	ENSMUSG00000027400	Pdyn	Dyn	prodynorphin	protein-coding
table.490	-0.444766	5.70597	0.159564	557	0.706436	chr4:144888710-144888847	71	56	31	48	42	30	Dhrs3	Intergenic	Intergenic	-4048	NM_001172424	20148	20148	20148	Mm.14063	NM_011303	ENSMUSG00000066026	Dhrs3	Rsdr1|retSDR1	dehydrogenase/reductase (SDR family) member 3	protein-coding
table.920	-0.099364	11.2671	0.158223	552	0.706842	chr10:86778297-86779969	2252	2317	2393	2271	2194	2253	Nt5dc3	exon (NM_175331, exon 1 of 14)	exon (NM_175331, exon 1 of 14)	128	NM_175331	103466	103466	103466	Mm.200446	NM_175331	ENSMUSG00000054027	Nt5dc3	AU040402|AW540062|C630002B14Rik|TU12B1-TY	5'-nucleotidase domain containing 3	protein-coding
table.412	0.73937	4.07919	0.15869	553	0.707648	chr4:130907409-130907563	16	9	5	16	26	10	Laptm5	Intergenic	MLT1J|LTR|ERVL-MaLR	-5848	NM_010686	16792	16792	16792	Mm.271868	NM_010686	ENSMUSG00000028581	Laptm5	E3	lysosomal-associated protein transmembrane 5	protein-coding
table.886	-0.112734	9.96516	0.159554	556	0.707664	chr10:60277279-60278300	926	969	938	949	861	899	Psap	intron (NM_001146121, intron 1 of 13)	CpG	162	NM_001146121	19156	19156	19156	Mm.277498	NM_011179	ENSMUSG00000004207	Psap	AI037048|SGP-1	prosaposin	protein-coding
table.984	-0.10618	11.8975	0.159308	555	0.707845	chr6:140623079-140625201	3736	3471	3598	3511	3224	3643	Aebp2	promoter-TSS (NM_009637)	promoter-TSS (NM_009637)	-158	NM_009637	11569	11569	11569	Mm.86453	NM_009637	ENSMUSG00000030232	Aebp2	AU023766|B230313N05Rik	AE binding protein 2	protein-coding
table.461	0.171438	7.90152	0.158213	551	0.708081	chr7:25686724-25687643	199	202	208	236	227	246	Tgfb1	TTS (NM_172148)	TTS (NM_172148)	182	NM_011577	21803	21803	21803	Mm.248380	NM_011577	ENSMUSG00000002603	Tgfb1	TGF-beta1|TGFbeta1|Tgfb|Tgfb-1	transforming growth factor, beta 1	protein-coding
table.929	-0.105731	11.2241	0.159114	554	0.708257	chr1:153899338-153900789	2131	2280	2361	2206	2070	2230	Glul	TTS (NR_106194)	TTS (NR_106194)	135	NM_008131	14645	14645	14645	Mm.210745	NM_008131	ENSMUSG00000026473	Glul	GS|Glns	glutamate-ammonia ligase (glutamine synthetase)	protein-coding
table.575	-0.415637	5.33965	0.160631	558	0.709886	chr5:138275720-138275897	35	35	50	38	23	32	Gal3st4	exon (NM_172412, exon 8 of 10)	exon (NM_172412, exon 8 of 10)	-3055	NM_001033416	330217	330217	330217	Mm.332774	NM_001033416	ENSMUSG00000075593	Gal3st4	1500031A01Rik	galactose-3-O-sulfotransferase 4	protein-coding
table.450	0.259124	7.4613	0.162145	559	0.715293	chr4:145246144-145247111	145	159	129	142	167	226	Tnfrsf1b	intron (NM_011610, intron 1 of 9)	CpG	242	NM_011610	21938	21938	21938	Mm.235328	NM_011610		Tnfrsf1b	CD120b|TNF-R-II|TNF-R2|TNF-R75|TNF-alphaR2|TNFBR|TNFR80|TNFRII|TNFalpha-R2|Tnfr-1|Tnfr2|p75	tumor necrosis factor receptor superfamily, member 1b	protein-coding
table.511	0.611414	4.6121	0.162483	560	0.715507	chr11:17008496-17008765	21	5	22	22	24	30	Plek	promoter-TSS (NM_019549)	promoter-TSS (NM_019549)	87	NM_019549	56193	56193	56193	Mm.98232	NM_019549	ENSMUSG00000020120	Plek	2010300B13Rik	pleckstrin	protein-coding
table.455	0.328342	5.94643	0.163644	564	0.715508	chr17:45558108-45558315	52	41	51	61	56	70	Nfkbie	intron (NM_008690, intron 1 of 5)	intron (NM_008690, intron 1 of 5)	2496	NM_008690	18037	18037	18037	Mm.57043	NM_008690	ENSMUSG00000023947	Nfkbie	IKBE	nuclear factor of kappa light polypeptide gene enhancer in B cells inhibitor, epsilon	protein-coding
table.437	0.304106	6.58267	0.163471	563	0.716019	chr3:142588695-142589139	81	81	67	79	124	89	Gbp2b	Intergenic	MLT1A0|LTR|ERVL-MaLR	-5930	NM_010259	14468	14468	14468	Mm.457978	NM_010259	ENSMUSG00000028269	Gbp2b	Gbp-1|Gbp1|Mag-1|Mpa-1|Mpa1	guanylate binding protein 2b	protein-coding
table.540	-0.302739	6.27157	0.162931	561	0.716199	chr15:5237415-5237602	83	73	71	51	72	67	Ptger4	intron (NM_001136079, intron 2 of 2)	intron (NM_001136079, intron 2 of 2)	6678	NM_001136079	19219	19219	19219	Mm.18509	NM_008965	ENSMUSG00000039942	Ptger4	EP4|Ptgerep4	prostaglandin E receptor 4 (subtype EP4)	protein-coding
table.482	-0.534886	4.18387	0.164184	565	0.716597	chr9:115914346-115914499	18	18	16	15	14	8	Gadl1	intron (NM_028638, intron 1 of 14)	intron (NM_028638, intron 1 of 14)	4968	NM_028638	73748	73748	73748	Mm.485018	NM_028638	ENSMUSG00000056880	Gadl1	1110027M19Rik|ADC|CSADC	glutamate decarboxylase-like 1	protein-coding
table.478	0.597209	4.6323	0.163468	562	0.717283	chr17:57234576-57234777	16	18	15	38	28	11	C3	TTS (NM_030084)	TTS (NM_030084)	-6541	NM_009778	12266	12266	12266	Mm.19131	NM_009778	ENSMUSG00000024164	C3	AI255234|ASP|HSE-MSF|Plp	complement component 3	protein-coding
table.489	-0.376333	5.58691	0.167783	571	0.724612	chr4:144896395-144896596	56	43	43	38	46	29	Dhrs3	intron (NM_011303, intron 1 of 5)	intron (NM_011303, intron 1 of 5)	3359	NM_011303	20148	20148	20148	Mm.14063	NM_011303	ENSMUSG00000066026	Dhrs3	Rsdr1|retSDR1	dehydrogenase/reductase (SDR family) member 3	protein-coding
table.499	0.170911	8.70028	0.167523	570	0.724758	chr16:55819499-55820054	338	389	337	407	355	476	Nfkbiz	intron (NM_001159395, intron 2 of 12)	intron (NM_001159395, intron 2 of 12)	2361	NM_001159394	80859	80859	80859	Mm.247272	NM_030612	ENSMUSG00000035356	Nfkbiz	AA408868|INAP|Mail	nuclear factor of kappa light polypeptide gene enhancer in B cells inhibitor, zeta	protein-coding
table.435	0.355493	5.71942	0.166768	567	0.725308	chr7:45525480-45525697	39	42	40	45	68	47	Ppp1r15a	promoter-TSS (NM_148927)	promoter-TSS (NM_148927)	679	NM_008654	17872	17872	17872	Mm.4048	NM_008654	ENSMUSG00000040435	Ppp1r15a	9630030H21|Gadd34|Myd116	protein phosphatase 1, regulatory (inhibitor) subunit 15A	protein-coding
table.969	-0.108373	11.7476	0.16739	569	0.725455	chr16:85800709-85801745	3343	3159	3243	3003	2965	3374	Adamts1	intron (NM_009621, intron 1 of 8)	intron (NM_009621, intron 1 of 8)	1888	NM_009621	11504	11504	11504	Mm.1421	NM_009621	ENSMUSG00000022893	Adamts1	ADAM-TS1|ADAMTS|ADAMTS-1|C3-C5|METH-1|METH1	a disintegrin-like and metallopeptidase (reprolysin type) with thrombospondin type 1 motif, 1	protein-coding
table.1027	-0.1023	11.6845	0.167166	568	0.72576	chr5:137628112-137629587	3169	3055	3085	3083	2767	3116	Lrch4	promoter-TSS (NM_001168652)	promoter-TSS (NM_001168652)	-273	NM_146164	231798	231798	231798	Mm.200763	NM_146164	ENSMUSG00000093445	Lrch4	2810008P14Rik|2900069C24Rik|AI558103|LRN|LRRN4|SAP25|mFLJ00248	leucine-rich repeats and calponin homology (CH) domain containing 4	protein-coding
table.873	-0.100527	10.7097	0.166681	566	0.726209	chr12:85598556-85600275	1556	1607	1568	1527	1544	1490	Jdp2	promoter-TSS (NM_001205053)	promoter-TSS (NM_001205053)	0	NM_030887	81703	81703	81703	Mm.103560	NM_030887	ENSMUSG00000034271	Jdp2	Jundm2|Jundp2|TIF	Jun dimerization protein 2	protein-coding
table.486	0.313314	6.45986	0.170439	576	0.729693	chr10:81526736-81527216	79	65	65	117	71	81	Gna15	Intergenic	Intergenic	-2751	NM_010304	14676	14676	14676	Mm.1546	NM_010304	ENSMUSG00000034792	Gna15	G[a]15|Galpha15	guanine nucleotide binding protein, alpha 15	protein-coding
table.444	0.204607	7.8443	0.170263	575	0.730208	chr13:32964997-32965826	209	208	161	260	224	205	Serpinb6b	promoter-TSS (NM_011454)	promoter-TSS (NM_011454)	-101	NM_011454	20708	20708	20708	Mm.36526	NM_011454	ENSMUSG00000042842	Serpinb6b	NK13|Spi12|ovalbumin	serine (or cysteine) peptidase inhibitor, clade B, member 6b	protein-coding
table.479	0.19087	7.92134	0.170869	577	0.730267	chr4:59547424-59547876	206	180	227	217	262	244	Ptbp3	intron (NM_144904, intron 1 of 14)	intron (NM_144904, intron 1 of 14)	1714	NM_178164	230257	230257	230257	Mm.331640	NM_144904	ENSMUSG00000028382	Ptbp3	5830471K22Rik|AA407443|AI462022|AW107884|C86549|Rod1	polypyrimidine tract binding protein 3	protein-coding
table.401	0.253257	7.79135	0.169778	573	0.730668	chr4:6366361-6366688	146	216	185	185	278	210	Sdcbp	intron (NM_016807, intron 1 of 8)	intron (NM_016807, intron 1 of 8)	845	NM_001098227	53378	53378	53378	Mm.247473	NM_016807	ENSMUSG00000028249	Sdcbp	MDA-9|Sycl|syntenin-1	syndecan binding protein	protein-coding
table.452	0.381411	5.51237	0.171591	579	0.730818	chr11:79533380-79533682	32	37	34	61	37	41	Evi2a	intron (NM_010897, intron 36 of 57)	RMER1A|Other|Other	-2922	NM_010161	14017	14017	14017	Mm.439665	NM_010161	ENSMUSG00000078771	Evi2a	AW491894|Evi-2|Evi2	ecotropic viral integration site 2a	protein-coding
table.460	0.214169	7.45359	0.171315	578	0.730906	chr15:75856802-75857678	135	169	134	163	166	196	Gsdmd	Intergenic	Intergenic	-5099	NM_026960	69146	69146	69146	Mm.27385	NM_026960	ENSMUSG00000022575	Gsdmd	1810036L03Rik|AW558049|DF5L|Dfna5l|Gsdmdc1|M2-4	gasdermin D	protein-coding
table.587	-0.507784	4.4205	0.169582	572	0.7311	chr8:88265663-88265796	19	18	25	19	12	14	Adcy7	Intergenic	Intergenic	-6673	NM_007406	11513	11513	11513	Mm.288206	NM_007406	ENSMUSG00000031659	Adcy7	AA407758	adenylate cyclase 7	protein-coding
table.521	0.467729	4.78218	0.171965	580	0.731148	chr2:69381875-69382055	25	16	17	22	28	33	Dhrs9	intron (NM_175512, intron 1 of 4)	intron (NM_175512, intron 1 of 4)	1503	NM_175512	241452	241452	241452	Mm.211655	NM_175512		Dhrs9	C730025I08Rik|Rdh15	dehydrogenase/reductase (SDR family) member 9	protein-coding
table.427	0.366511	6.10506	0.17021	574	0.73125	chr5:134227599-134228026	31	68	60	74	66	72	Ncf1	intron (NR_104383, intron 2 of 11)	intron (NR_104383, intron 2 of 11)	1812	NM_001286037	17969	17969	17969	Mm.425296	NM_010876	ENSMUSG00000015950	Ncf1	NCF-47K|NOXO2|Ncf-1|p47-phox|p47<phox>|p47phox	neutrophil cytosolic factor 1	protein-coding
table.549	-0.40887	5.19854	0.173835	586	0.731531	chr2:118117030-118117255	43	31	34	28	33	23	Thbs1	intron (NM_011580, intron 7 of 21)	intron (NM_011580, intron 7 of 21)	5221	NM_011580	21825	21825	21825	Mm.4159	NM_011580	ENSMUSG00000040152	Thbs1	TSP-1|TSP1|Thbs-1|tbsp1	thrombospondin 1	protein-coding
table.464	0.589817	4.33142	0.173684	585	0.732144	chr1:40230405-40230606	11	11	17	30	18	13	Il1r1	intron (NM_008362, intron 1 of 10)	intron (NM_008362, intron 1 of 10)	5426	NM_008362	16177	16177	16177	Mm.896	NM_008362	ENSMUSG00000026072	Il1r1	CD121a|CD121b|IL-iR|Il1r-1	interleukin 1 receptor, type I	protein-coding
table.565	-0.549583	4.22627	0.173349	583	0.733239	chr13:32964744-32964907	18	23	13	12	17	9	Serpinb6b	promoter-TSS (NM_011454)	promoter-TSS (NM_011454)	-687	NM_011454	20708	20708	20708	Mm.36526	NM_011454	ENSMUSG00000042842	Serpinb6b	NK13|Spi12|ovalbumin	serine (or cysteine) peptidase inhibitor, clade B, member 6b	protein-coding
table.451	0.326238	6.02049	0.173654	584	0.733273	chr17:28769919-28770450	58	41	53	58	76	63	Mapk13	intron (NM_011950, intron 2 of 11)	CpG-6188	868	NM_011950	26415	26415	26415	Mm.27970	NM_011950	ENSMUSG00000004864	Mapk13	SAPK4|Serk4	mitogen-activated protein kinase 13	protein-coding
table.845	-0.17296	8.54899	0.176075	592	0.733448	chr6:116670166-116670727	383	347	349	365	265	360	Rassf4	intron (NM_178045, intron 1 of 10)	intron (NM_178045, intron 1 of 10)	3389	NM_178045	213391	213391	213391	Mm.257931	NM_178045	ENSMUSG00000042129	Rassf4	3830411C14Rik|AD037|AI586137	Ras association (RalGDS/AF-6) domain family member 4	protein-coding
table.517	-0.391696	5.96133	0.176769	594	0.733859	chr1:171761746-171762452	51	83	53	38	66	43	Slamf1	Intergenic	Intergenic	-5033	NM_013730	27218	27218	27218	Mm.103648	NM_013730	ENSMUSG00000015316	Slamf1	4933415F16|AA177906|CD150|CDw150|ESTM51|IPO-3|Slam	signaling lymphocytic activation molecule family member 1	protein-coding
table.466	0.263846	6.87514	0.173264	582	0.734141	chr10:127662184-127662418	83	96	107	115	100	140	Nab2	intron (NM_001122895, intron 5 of 5)	intron (NM_001122895, intron 5 of 5)	4402	NM_001122895	17937	17937	17937	Mm.336898	NM_008668	ENSMUSG00000025402	Nab2	AI451907	Ngfi-A binding protein 2	protein-coding
table.459	0.47725	5.03954	0.175962	591	0.734219	chr11:106318934-106319195	21	30	19	44	36	21	Cd79b	3' UTR (NM_133199, exon 24 of 24)	3' UTR (NM_133199, exon 24 of 24)	-4536	NM_008339	15985	15985	15985	Mm.2987	NM_008339	ENSMUSG00000040592	Cd79b	B29|Ig-beta|Igb|Igbeta	CD79B antigen	protein-coding
table.454	0.631093	4.31882	0.174809	587	0.734377	chr18:60268683-60268820	7	23	8	20	19	22	Gm4841	3' UTR (NM_001034859, exon 2 of 2)	3' UTR (NM_001034859, exon 2 of 2)	4515	NM_001034859	225594	225594	225594	Mm.329460	NM_001034859	ENSMUSG00000068606	Gm4841	EG225594|Ifgga3	predicted gene 4841	protein-coding
table.1036	-0.105887	11.6829	0.175155	588	0.734577	chr5:91962200-91963725	3201	3012	3097	3032	2732	3180	Thap6	promoter-TSS (NR_028429)	promoter-TSS (NR_028429)	81	NR_028429	381650	381650	381650	Mm.159453	NR_028429		Thap6	4930534K21Rik|AI448650	THAP domain containing 6	pseudo
table.608	-0.253731	6.68135	0.176739	593	0.734972	chr5:7960086-7960700	100	110	89	76	94	89	Steap4	promoter-TSS (NM_054098)	promoter-TSS (NM_054098)	-79	NM_054098	117167	117167	117167	Mm.31403	NM_054098	ENSMUSG00000012428	Steap4	1110021O17Rik|AI481214|Tiarp|Tnfaip9	STEAP family member 4	protein-coding
table.501	0.185027	7.56593	0.173177	581	0.735036	chr17:23676488-23677013	158	153	168	190	180	193	Tnfrsf12a	intron (NM_013749, intron 1 of 3)	CpG	698	NM_001161746	27279	27279	27279	Mm.28518	NM_013749	ENSMUSG00000023905	Tnfrsf12a	AI255180|C87282|Fn14|HPIP|TWEAK-R|TweakR	tumor necrosis factor receptor superfamily, member 12a	protein-coding
table.668	-0.205903	7.71913	0.175936	590	0.735354	chr15:103307202-103307402	187	230	194	217	168	163	Gpr84	TTS (NM_030720)	TTS (NM_030720)	3136	NM_030720	80910	80910	80910	Mm.160369	NM_030720	ENSMUSG00000063234	Gpr84	EX33	G protein-coupled receptor 84	protein-coding
table.465	0.413793	5.07924	0.17565	589	0.735404	chr4:138246577-138246773	28	21	25	31	41	30	Sh2d5	Intergenic	Intergenic	-3736	NM_001099631	230863	230863	230863	Mm.482408	NM_001099631	ENSMUSG00000045349	Sh2d5	BC036961	SH2 domain containing 5	protein-coding
table.625	-0.206504	7.76491	0.177489	595	0.735611	chr5:90900229-90901009	169	233	229	180	196	189	Cxcl2	Intergenic	Intergenic	-3280	NM_009140	20310	20310	20310	Mm.4979	NM_009140	ENSMUSG00000058427	Cxcl2	CINC-2a|GROb|Gro2|MIP-2|MIP-2a|Mgsa-b|Mip2|Scyb|Scyb2	chemokine (C-X-C motif) ligand 2	protein-coding
table.458	0.617901	3.88231	0.178652	596	0.739187	chr4:46563984-46564104	7	14	6	12	14	17	Coro2a	intron (NM_001164804, intron 1 of 11)	intron (NM_001164804, intron 1 of 11)	2396	NM_178893	107684	107684	107684	Mm.416311	NM_178893	ENSMUSG00000028337	Coro2a	9030208C03Rik|AI563590|IR10	coronin, actin binding protein 2A	protein-coding
table.544	0.456211	4.75332	0.179925	600	0.739491	chr1:94053323-94053586	15	16	26	28	24	29	Pdcd1	promoter-TSS (NM_008798)	promoter-TSS (NM_008798)	-902	NM_008798	18566	18566	18566	Mm.5024	NM_008798	ENSMUSG00000026285	Pdcd1	Ly101|PD-1|Pdc1	programmed cell death 1	protein-coding
table.432	0.642591	3.98411	0.179734	599	0.739941	chr11:17001074-17001219	8	10	11	15	22	10	Plek	intron (NM_019549, intron 1 of 9)	RMER19C|LTR|ERVK	7571	NM_019549	56193	56193	56193	Mm.98232	NM_019549	ENSMUSG00000020120	Plek	2010300B13Rik	pleckstrin	protein-coding
table.612	-0.426053	5.2536	0.179269	597	0.740496	chr19:11261074-11261323	33	32	48	40	24	23	Ms4a1	intron (NM_007641, intron 1 of 6)	intron (NM_007641, intron 1 of 6)	4952	NM_007641	12482	12482	12482	Mm.4046	NM_007641	ENSMUSG00000024673	Ms4a1	AA960661|Cd20|Ly-44|Ms4a2	membrane-spanning 4-domains, subfamily A, member 1	protein-coding
table.475	0.671756	3.86449	0.180533	601	0.740756	chr1:85114201-85114338	6	16	4	13	13	17	A530032D15Rik	Intergenic	Intergenic	-4417	NM_213615	381287	381287	381287	Mm.487565	NM_213615	ENSMUSG00000089844	A530032D15Rik	Gm1888	RIKEN cDNA A530032D15Rik gene	protein-coding
table.532	0.136264	8.82107	0.17965	598	0.740831	chr5:66150518-66151764	408	389	375	415	475	441	Rbm47	promoter-TSS (NM_178446)	promoter-TSS (NM_178446)	-163	NM_178446	245945	245945	245945	Mm.36863	NM_139065	ENSMUSG00000070780	Rbm47	9530077J19Rik	RNA binding motif protein 47	protein-coding
table.1010	-0.110009	10.8618	0.180984	602	0.741373	chr4:63558325-63559767	1805	1667	1802	1650	1582	1819	6330416G13Rik	Intergenic	MIR3|SINE|MIR	-1314	NM_144905	230279	230279	230279	Mm.41523	NM_144905	ENSMUSG00000045917	6330416G13Rik	AW492431|bM230C2.2	RIKEN cDNA 6330416G13 gene	protein-coding
table.513	0.324559	6.23197	0.182674	607	0.742132	chr1:132319266-132319534	75	59	43	64	88	77	Nuak2	intron (NM_001195025, intron 1 of 7)	intron (NM_001195025, intron 1 of 7)	3275	NM_001195025	74137	74137	74137	Mm.100666	NM_028778	ENSMUSG00000009772	Nuak2	1200013B22Rik|Omphk2|Snark|mKIAA0537	NUAK family, SNF1-like kinase, 2	protein-coding
table.467	0.533726	4.39489	0.18931	629	0.74219	chr7:99704834-99705017	13	20	9	21	25	17	Slco2b1	intron (NM_175316, intron 1 of 13)	intron (NM_175316, intron 1 of 13)	1916	NM_001252530	101488	101488	101488	Mm.11249	NM_175316	ENSMUSG00000030737	Slco2b1	AI060904|AI852653|OATP-B|Slc21a9	solute carrier organic anion transporter family, member 2b1	protein-coding
table.1007	-0.101873	10.4702	0.182122	605	0.742337	chr11:49793800-49795310	1354	1293	1361	1306	1235	1320	Gfpt2	intron (NM_013529, intron 1 of 18)	CpG	400	NM_013529	14584	14584	14584	Mm.24402	NM_013529	ENSMUSG00000020363	Gfpt2	AI480523|GFAT2	glutamine fructose-6-phosphate transaminase 2	protein-coding
table.562	-0.456521	5.03354	0.183098	608	0.742633	chr11:9116305-9116434	21	44	32	29	22	22	Upp1	Intergenic	Intergenic	-1638	NM_001159401	22271	22271	22271	Mm.4610	NM_009477	ENSMUSG00000020407	Upp1	AI325217|UPase|UdRPase|Up|Upp	uridine phosphorylase 1	protein-coding
table.542	-0.489702	4.87469	0.181899	604	0.742655	chr5:43818857-43819134	26	20	41	25	21	18	Bst1	exon (NM_009763, exon 1 of 9)	exon (NM_009763, exon 1 of 9)	103	NM_009763	12182	12182	12182	Mm.246332	NM_009763	ENSMUSG00000029082	Bst1	114/A10|A530073F09|BP-3|Bp3|Bsta1|CD157|Ly65	bone marrow stromal cell antigen 1	protein-coding
table.503	0.459603	5.08618	0.182574	606	0.742948	chr2:118728270-118728539	16	32	25	42	24	38	Plcb2	promoter-TSS (NM_001290790)	promoter-TSS (NM_001290790)	33	NM_177568	18796	18796	18796	Mm.215156	NM_177568	ENSMUSG00000040061	Plcb2	AI550384|B230205M18Rik|B230399N12	phospholipase C, beta 2	protein-coding
table.838	-0.112186	11.2741	0.189267	628	0.743204	chr16:23982005-23983541	2138	2502	2387	2095	2355	2266	Bcl6	intron (NM_009744, intron 1 of 9)	intron (NM_009744, intron 1 of 9)	5839	NM_009744	12053	12053	12053	Mm.347398	NM_009744	ENSMUSG00000022508	Bcl6	Bcl5	B cell leukemia/lymphoma 6	protein-coding
table.658	-0.189709	7.65989	0.181843	603	0.743655	chr1:172585716-172586547	188	196	199	154	190	184	Slamf8	intron (NM_029084, intron 2 of 4)	MamRep434|DNA|TcMar-Tigger	4436	NM_029084	74748	74748	74748	Mm.179812	NM_029084	ENSMUSG00000053318	Slamf8	5830408F06Rik|Blame|SBBI42	SLAM family member 8	protein-coding
table.476	0.210155	7.48366	0.186461	618	0.744034	chr7:99692004-99692720	122	172	154	198	168	170	Slco2b1	intron (NM_175316, intron 1 of 13)	intron (NM_175316, intron 1 of 13)	3447	NM_001252531	101488	101488	101488	Mm.11249	NM_175316	ENSMUSG00000030737	Slco2b1	AI060904|AI852653|OATP-B|Slc21a9	solute carrier organic anion transporter family, member 2b1	protein-coding
table.473	0.225911	6.95497	0.189266	627	0.744386	chr7:25687810-25688336	100	114	93	113	134	124	Tgfb1	exon (NM_011577, exon 1 of 7)	exon (NM_011577, exon 1 of 7)	1071	NM_011577	21803	21803	21803	Mm.248380	NM_011577	ENSMUSG00000002603	Tgfb1	TGF-beta1|TGFbeta1|Tgfb|Tgfb-1	transforming growth factor, beta 1	protein-coding
table.514	0.284199	6.2797	0.189042	626	0.744692	chr17:70849748-70849900	68	60	58	63	82	89	Tgif1	promoter-TSS (NM_001164076)	promoter-TSS (NM_001164076)	-34	NM_001164076	21815	21815	21815	Mm.101034	NM_009372	ENSMUSG00000047407	Tgif1	AA959811|AI462167|Tgif	TGFB-induced factor homeobox 1	protein-coding
table.1002	-0.100154	11.9105	0.188769	625	0.744808	chr3:106721341-106722778	3897	3557	3427	3452	3439	3601	Lrif1	exon (NM_001039488, exon 1 of 4)	exon (NM_001039488, exon 1 of 4)	378	NM_001286685	321000	321000	321000	Mm.259638	NM_028081	ENSMUSG00000056260	Lrif1	2010012G17Rik|4933421E11Rik|AI450568	ligand dependent nuclear receptor interacting factor 1	protein-coding
table.637	-0.506808	4.16952	0.187282	620	0.7449	chr18:20936839-20936992	20	18	13	14	12	11	Rnf125	Intergenic	Intergenic	-7709	NM_026301	67664	67664	67664	Mm.45980	NM_026301	ENSMUSG00000033107	Rnf125	4930553F04Rik	ring finger protein 125	protein-coding
table.592	-0.396976	5.1259	0.186384	617	0.744932	chr5:137877952-137878099	30	31	41	28	30	22	Pilrb2	Intergenic	Intergenic	-6268	NM_001024932	545812	545812	545812	Mm.332769	NM_001024932	ENSMUSG00000066682	Pilrb2	EG545812	paired immunoglobin-like type 2 receptor beta 2	protein-coding
table.573	-0.576376	4.2403	0.187058	619	0.745209	chr11:118407429-118407562	25	9	21	11	16	11	Lgals3bp	3' UTR (NM_001267592, exon 6 of 6)	3' UTR (NM_001267592, exon 6 of 6)	-5565	NM_011150	19039	19039	19039	Mm.3152	NM_011150	ENSMUSG00000033880	Lgals3bp	90K|CyCAP|MAC-2BP|Ppicap|Tango10b	lectin, galactoside-binding, soluble, 3 binding protein	protein-coding
table.506	0.340583	5.58001	0.187799	621	0.745751	chr10:80095547-80095811	41	34	35	41	56	47	Sbno2	intron (NM_183426, intron 1 of 31)	intron (NM_183426, intron 1 of 31)	7023	NM_183426	216161	216161	216161	Mm.262102	NM_183426	ENSMUSG00000035673	Sbno2	BC019206|F730040C21|Sno|Stno	strawberry notch homolog 2 (Drosophila)	protein-coding
table.561	-0.790097	3.30682	0.188724	624	0.745823	chr11:17014532-17014629	9	8	10	9	4	3	Plek	Intergenic	Lx2B|LINE|L1	-5863	NM_019549	56193	56193	56193	Mm.98232	NM_019549	ENSMUSG00000020120	Plek	2010300B13Rik	pleckstrin	protein-coding
table.633	-0.734764	3.59161	0.186331	616	0.74593	chr15:77762535-77762632	9	12	13	11	9	1	Apol8	intron (NM_022410, intron 40 of 40)	intron (NM_022410, intron 40 of 40)	-7355	NM_001081970	239552	239552	239552	Mm.125650	NM_001081970	ENSMUSG00000056656	Apol8	9830006J20Rik|APOL-II|Apol2	apolipoprotein L 8	protein-coding
table.484	0.358965	6.26606	0.184246	609	0.746061	chr18:60803319-60803811	58	74	47	62	110	65	Cd74	promoter-TSS (NM_010545)	promoter-TSS (NM_010545)	-284	NM_001042605	16149	16149	16149	Mm.439737	NM_010545	ENSMUSG00000024610	Cd74	CLIP|DHLAG|HLADG|Ia-GAMMA|Ii	CD74 antigen (invariant polypeptide of major histocompatibility complex, class II antigen-associated)	protein-coding
table.1043	-0.104621	11.7129	0.186195	615	0.746597	chr10:118867746-118870071	3203	3049	3249	2980	2855	3298	Dyrk2	promoter-TSS (NM_001014390)	promoter-TSS (NM_001014390)	-6	NM_001014390	69181	69181	69181	Mm.45565	NM_001014390	ENSMUSG00000028630	Dyrk2	1810038L18Rik	dual-specificity tyrosine-(Y)-phosphorylation regulated kinase 2	protein-coding
table.498	0.376866	5.36982	0.188659	623	0.746764	chr6:113640468-113640656	32	25	36	45	46	34	Irak2	intron (NM_172161, intron 1 of 12)	intron (NM_172161, intron 1 of 12)	2095	NM_001113553	108960	108960	108960	Mm.152142	NM_172161	ENSMUSG00000060477	Irak2	6330415L08Rik|AI649099|IRAK-2	interleukin-1 receptor-associated kinase 2	protein-coding
table.515	0.288769	6.59885	0.186056	614	0.747254	chr4:63399299-63399547	93	77	63	81	119	94	Akna	intron (NM_001045514, intron 1 of 21)	intron (NM_001045514, intron 1 of 21)	4022	NM_001045514	100182	100182	100182	Mm.387725	NM_001045514	ENSMUSG00000039158	Akna	AI597013|mKIAA1968	AT-hook transcription factor	protein-coding
table.462	0.483215	5.15321	0.188483	622	0.747267	chr8:122433227-122433465	16	42	18	43	33	34	Cyba	promoter-TSS (NM_007806)	promoter-TSS (NM_007806)	-406	NM_007806	13057	13057	13057	Mm.271671	NM_007806	ENSMUSG00000006519	Cyba	b558|nmf333|p22-phox|p22phox	cytochrome b-245, alpha polypeptide	protein-coding
table.924	-0.134393	9.88001	0.185805	613	0.747463	chr5:136083619-136084500	964	800	925	810	787	935	Rasa4	5' UTR (NM_001039103, exon 1 of 20)	5' UTR (NM_001039103, exon 1 of 20)	144	NM_001039103	54153	54153	54153	Mm.290655	NM_133914	ENSMUSG00000004952	Rasa4	AA793972|AW112107|BB079060|CAPRI|GAPL	RAS p21 protein activator 4	protein-coding
table.940	-0.130506	9.05819	0.185253	611	0.747681	chr5:34549324-34550252	486	511	520	510	422	501	Sh3bp2	exon (NM_001145859, exon 1 of 13)	exon (NM_001145859, exon 1 of 13)	212	NM_001145859	24055	24055	24055	Mm.5012	NM_011893	ENSMUSG00000054520	Sh3bp2	3BP2	SH3-domain binding protein 2	protein-coding
table.472	0.201569	7.42083	0.185598	612	0.747852	chr11:83534308-83535247	128	148	154	160	189	162	Ccl5	Intergenic	Intergenic	-4260	NM_013653	20304	20304	20304	Mm.284248	NM_013653	ENSMUSG00000035042	Ccl5	MuRantes|RANTES|SISd|Scya5|TCP228	chemokine (C-C motif) ligand 5	protein-coding
table.563	-0.218701	8.04599	0.19144	631	0.748162	chr17:33999986-34000677	258	249	264	188	297	199	H2-K1	promoter-TSS (NM_001001892)	promoter-TSS (NM_001001892)	1	NM_001001892	14972	14972	14972	Mm.422886	NM_001001892	ENSMUSG00000061232	H2-K1	H-2K|H-2K(d)|H2-K|K-f	histocompatibility 2, K1, K region	protein-coding
table.497	0.265008	6.94369	0.18516	610	0.748532	chr19:45234849-45235510	113	91	96	141	140	92	Lbx1	promoter-TSS (NM_010691)	promoter-TSS (NM_010691)	56	NM_010691	16814	16814	16814	Mm.116815	NM_010691		Lbx1	Lbx1h	ladybird homeobox homolog 1 (Drosophila)	protein-coding
table.595	-0.394463	5.07269	0.191278	630	0.748718	chr11:106154153-106154360	29	37	32	29	28	20	Limd2	3' UTR (NM_011947, exon 16 of 16)	3' UTR (NM_011947, exon 16 of 16)	5885	NM_172397	67803	67803	67803	Mm.21687	NM_172397	ENSMUSG00000040699	Limd2	0610025L06Rik|AI413966	LIM domain containing 2	protein-coding
table.600	0.153406	8.67779	0.193566	636	0.750523	chr12:102437947-102438397	351	321	382	466	374	373	Lgmn	intron (NM_011175, intron 1 of 13)	intron (NM_011175, intron 1 of 13)	1525	NM_011175	19141	19141	19141	Mm.17185	NM_011175	ENSMUSG00000021190	Lgmn	AEP|AI746452|AU022324|Prsc1	legumain	protein-coding
table.571	-0.283611	6.38734	0.192511	632	0.751157	chr1:105781456-105781913	84	80	81	71	84	53	Tnfrsf11a	intron (NM_009399, intron 1 of 9)	intron (NM_009399, intron 1 of 9)	962	NM_009399	21934	21934	21934	Mm.6251	NM_009399	ENSMUSG00000026321	Tnfrsf11a	Ly109|ODFR|OFE|Rank|TRANCE-R|mRANK	tumor necrosis factor receptor superfamily, member 11a, NFKB activator	protein-coding
table.930	-0.126521	10.0034	0.193431	635	0.751184	chr12:25098540-25099063	1101	865	956	965	886	917	Id2	Intergenic	CpG	-2710	NM_010496	15902	15902	15902	Mm.34871	NM_010496	ENSMUSG00000020644	Id2	AI255428|C78922|Idb2|bHLHb26	inhibitor of DNA binding 2	protein-coding
table.581	0.112141	9.76312	0.193391	634	0.752212	chr6:31217724-31218790	770	783	724	805	867	871	Lincpint	non-coding (NR_110471, exon 1 of 4)	non-coding (NR_110471, exon 1 of 4)	217	NR_110470	232685	232685	232685	Mm.443019	NM_144555		Lincpint	MNCb-1768|Pint|linc-Pint	long intergenic non-protein coding RNA, Trp53 induced transcript	ncRNA
table.1000	-0.103927	10.1449	0.193119	633	0.752339	chr1:156673318-156674967	1061	1033	1106	1082	980	1017	Tor3a	exon (NM_023141, exon 1 of 6)	exon (NM_023141, exon 1 of 6)	196	NM_023141	30935	30935	30935	Mm.206737	NM_023141	ENSMUSG00000060519	Tor3a	Adir	torsin family 3, member A	protein-coding
table.1011	-0.111512	9.36025	0.196565	641	0.756208	chr9:116174355-116175600	609	652	599	623	555	602	Tgfbr2	exon (NM_009371, exon 1 of 8)	exon (NM_009371, exon 1 of 8)	385	NM_029575	21813	21813	21813	Mm.172346	NM_009371	ENSMUSG00000032440	Tgfbr2	1110020H15Rik|AU042018|DNIIR|RIIDN|TBR-II|TbetaR-II|TbetaRII	transforming growth factor, beta receptor II	protein-coding
table.596	0.223251	7.22648	0.195483	637	0.756768	chr6:124542413-124542750	149	105	118	148	136	165	C1s1	promoter-TSS (NM_001097617)	promoter-TSS (NM_001097617)	-223	NM_001097617	50908	50908	50908	Mm.219527	NM_144938	ENSMUSG00000038521	C1s1	AA959438|AI255193|AI327365|C1s|C1sa	complement component 1, s subcomponent 1	protein-coding
table.550	0.370317	5.25925	0.196425	640	0.756849	chr7:98102645-98102840	32	29	25	37	46	32	Myo7a	intron (NM_001256083, intron 2 of 47)	intron (NM_001256083, intron 2 of 47)	6505	NM_001256082	17921	17921	17921	Mm.1403	NM_008663	ENSMUSG00000030761	Myo7a	Hdb|Myo7|USH1B|nmf371|polka|sh-1|sh1	myosin VIIA	protein-coding
table.1090	-0.0911561	12.6644	0.196001	638	0.757583	chr10:99261155-99264042	6164	6145	5990	5812	5706	6236	Dusp6	promoter-TSS (NM_026268)	promoter-TSS (NM_026268)	-632	NM_026268	67603	67603	67603	Mm.1791	NM_026268	ENSMUSG00000019960	Dusp6	1300019I03Rik|MKP-3|MKP3|PYST1	dual specificity phosphatase 6	protein-coding
table.661	-0.265874	6.24396	0.196365	639	0.757803	chr4:117139225-117139545	74	79	67	58	68	63	Plk3	Intergenic	B2_Mm2|SINE|B2	-5433	NM_013807	12795	12795	12795	Mm.259022	NM_013807	ENSMUSG00000028680	Plk3	Cnk|Fnk|PRK	polo-like kinase 3	protein-coding
table.713	-0.203549	7.51233	0.200363	650	0.760145	chr15:59649827-59649977	198	143	187	158	167	149	Trib1	intron (NM_144549, intron 1 of 2)	intron (NM_144549, intron 1 of 2)	1248	NM_144549	211770	211770	211770	Mm.40298	NM_144549	ENSMUSG00000032501	Trib1	A530090O15Rik|TRB-1|Trb1	tribbles homolog 1 (Drosophila)	protein-coding
table.653	-0.37787	5.57637	0.19953	647	0.760496	chr19:11602102-11602365	61	39	41	30	34	48	Ms4a6d	intron (NM_026835, intron 2 of 6)	intron (NM_026835, intron 2 of 6)	2570	NM_026835	68774	68774	68774	Mm.290390	NM_026835	ENSMUSG00000024679	Ms4a6d	1110058E16Rik|AI447446|Ms4a11	membrane-spanning 4-domains, subfamily A, member 6D	protein-coding
table.507	0.324934	5.82338	0.197998	642	0.760535	chr7:31115593-31116100	45	55	32	59	56	56	Hpn	promoter-TSS (NM_001110252)	promoter-TSS (NM_001110252)	-521	NM_001110252	15451	15451	15451	Mm.19182	NM_008281	ENSMUSG00000001249	Hpn	Hlb320	hepsin	protein-coding
table.678	-0.313652	5.78769	0.19991	648	0.760769	chr5:34550392-34550683	54	51	56	58	40	36	Sh3bp2	intron (NM_001145859, intron 1 of 12)	intron (NM_001145859, intron 1 of 12)	962	NM_001145859	24055	24055	24055	Mm.5012	NM_011893	ENSMUSG00000054520	Sh3bp2	3BP2	SH3-domain binding protein 2	protein-coding
table.516	0.223258	6.75089	0.19906	645	0.761056	chr7:128529481-128530010	88	87	91	103	107	111	Bag3	intron (NM_013863, intron 1 of 3)	intron (NM_013863, intron 1 of 3)	6163	NM_013863	29810	29810	29810	Mm.84073	NM_013863	ENSMUSG00000030847	Bag3	AA407278|Bis|mg638	BCL2-associated athanogene 3	protein-coding
table.531	0.270067	6.24184	0.200362	649	0.761315	chr7:81860156-81860512	61	62	59	80	64	83	Tm6sf1	intron (NR_111910, intron 1 of 7)	intron (NR_111910, intron 1 of 7)	1333	NM_145375	107769	107769	107769	Mm.221412	NM_145375	ENSMUSG00000038623	Tm6sf1	AI428514|BC023123|C630016D09Rik	transmembrane 6 superfamily member 1	protein-coding
table.519	0.310137	6.1347	0.199453	646	0.76138	chr8:84977484-84977621	56	66	44	85	70	58	Junb	exon (NM_008416, exon 1 of 1)	exon (NM_008416, exon 1 of 1)	1195	NM_008416	16477	16477	16477	Mm.1167	NM_008416	ENSMUSG00000052837	Junb	-	jun B proto-oncogene	protein-coding
table.781	-0.189641	7.91097	0.19901	644	0.762048	chr5:90908999-90909282	272	232	191	218	195	217	Cxcl2	Intergenic	Intergenic	5242	NM_009140	20310	20310	20310	Mm.4979	NM_009140	ENSMUSG00000058427	Cxcl2	CINC-2a|GROb|Gro2|MIP-2|MIP-2a|Mgsa-b|Mip2|Scyb|Scyb2	chemokine (C-X-C motif) ligand 2	protein-coding
table.541	0.136958	8.66221	0.198788	643	0.762381	chr14:30625096-30626749	316	365	368	380	404	408	Prkcd	intron (NM_011103, intron 1 of 17)	CpG	285	NM_011103	18753	18753	18753	Mm.2314	NM_011103	ENSMUSG00000021948	Prkcd	AI385711|D14Ertd420e|PKC[d]|PKCdelta|Pkcd	protein kinase C, delta	protein-coding
table.555	0.204497	7.37892	0.201906	651	0.764823	chr5:134615459-134616285	151	121	145	179	177	141	Lat2	promoter-TSS (NM_020044)	promoter-TSS (NM_020044)	-847	NM_020044	56743	56743	56743	Mm.391375	NM_020044	ENSMUSG00000040751	Lat2	AW125574|LAB|NTAL|WSCR5|Wbscr15|Wbscr5	linker for activation of T cells family, member 2	protein-coding
table.576	0.225564	6.90346	0.202972	652	0.767684	chr1:173334626-173334911	95	87	114	129	111	118	Ackr1	3' UTR (NM_053199, exon 9 of 9)	3' UTR (NM_053199, exon 9 of 9)	-1266	NM_010045	13349	13349	13349	Mm.6393	NM_010045	ENSMUSG00000037872	Ackr1	AA162249|CCBP1|CD234|Darc|Dfy|ESTM35|FY|GPD	atypical chemokine receptor 1 (Duffy blood group)	protein-coding
table.674	-0.392464	5.77922	0.203779	653	0.769553	chr6:53290288-53290400	81	46	37	38	41	50	9430076C15Rik	intron (NR_015553, intron 1 of 4)	intron (NR_015553, intron 1 of 4)	3049	NR_015553	320189	320189	320189	Mm.227444	NR_015553		9430076C15Rik	-	RIKEN cDNA 9430076C15 gene	ncRNA
table.524	0.339805	5.54149	0.204236	654	0.7701	chr1:153907745-153908077	35	36	36	41	58	41	Glul	exon (NM_008131, exon 7 of 7)	exon (NM_008131, exon 7 of 7)	7982	NM_008131	14645	14645	14645	Mm.210745	NM_008131	ENSMUSG00000026473	Glul	GS|Glns	glutamate-ammonia ligase (glutamine synthetase)	protein-coding
table.560	0.270048	6.07905	0.204884	655	0.771363	chr8:94180063-94180251	57	52	53	66	64	72	Mt1	exon (NM_013602, exon 3 of 3)	exon (NM_013602, exon 3 of 3)	1068	NM_013602	17748	17748	17748	Mm.192991	NM_013602	ENSMUSG00000031765	Mt1	MT-I|Mt-1	metallothionein 1	protein-coding
table.849	-0.149533	8.15247	0.205504	656	0.772521	chr16:92697219-92698092	281	264	267	273	232	252	Runx1	promoter-TSS (NM_009821)	promoter-TSS (NM_009821)	-327	NM_009821	12394	12394	12394	Mm.4081	NM_009821	ENSMUSG00000022952	Runx1	AML1|CBF-alpha-2|Cbfa2|Pebp2a2|Pebpa2b	runt related transcription factor 1	protein-coding
table.754	-0.2836	6.34648	0.205906	657	0.772852	chr11:98002714-98003004	73	84	81	64	53	85	Arl5c	3' UTR (NM_145121, exon 14 of 14)	3' UTR (NM_145121, exon 14 of 14)	-6686	NM_207231	217151	217151	217151	Mm.277896	NM_207231	ENSMUSG00000038352	Arl5c	Arl12|BC065791	ADP-ribosylation factor-like 5C	protein-coding
table.671	0.532473	4.26615	0.225583	717	0.775854	chr5:113014272-113014410	20	7	11	19	21	17	Adrbk2	intron (NM_177078, intron 1 of 20)	intron (NM_177078, intron 1 of 20)	1197	NM_001285806	320129	320129	320129	Mm.285619	NM_177078	ENSMUSG00000042249	Adrbk2	4833444A01Rik|AI851927|AW551196|Adrbk-2|Bark-2|GRK3	adrenergic receptor kinase, beta 2	protein-coding
table.569	0.255719	7.82458	0.207021	658	0.775857	chr19:21479335-21480277	163	139	257	219	209	262	Gda	Intergenic	Intergenic	-7145	NM_010266	14544	14544	14544	Mm.45054	NM_010266	ENSMUSG00000058624	Gda	AU015411|AW047581	guanine deaminase	protein-coding
table.584	0.183212	7.6347	0.220899	702	0.77598	chr19:23133331-23133736	184	160	159	171	210	209	Klf9	Intergenic	Intergenic	-7692	NM_010638	16601	16601	16601	Mm.291595	NM_010638	ENSMUSG00000033863	Klf9	2310051E17Rik|AA589643|BTEB-1|Bteb1|ENSMUSG00000055440|Gm9971	Kruppel-like factor 9	protein-coding
table.721	-0.38418	5.04937	0.225474	716	0.776562	chr7:142375364-142375474	30	27	39	29	19	28	Ifitm10	TTS (NM_009983)	TTS (NM_009983)	-3160	NM_177265	320802	320802	320802	Mm.154486	NM_177265	ENSMUSG00000045777	Ifitm10	6330512M04Rik|AI848576|DSPA3	interferon induced transmembrane protein 10	protein-coding
table.619	-0.243777	7.03647	0.216074	686	0.776731	chr14:66278699-66279538	117	142	124	98	142	94	Ptk2b	intron (NM_001162365, intron 1 of 30)	intron (NM_001162365, intron 1 of 30)	1933	NM_172498	19229	19229	19229	Mm.21613	NM_172498	ENSMUSG00000059456	Ptk2b	CADTK|CAKB|CAKbeta|E430023O05Rik|FADK2|FAK2|PYK2|Raftk	PTK2 protein tyrosine kinase 2 beta	protein-coding
table.794	-0.17996	8.79294	0.220873	701	0.776994	chr16:23609530-23610295	353	459	470	311	420	437	Rtp4	promoter-TSS (NM_023386)	promoter-TSS (NM_023386)	-6	NM_023386	67775	67775	67775	Mm.475107	NM_023386	ENSMUSG00000033355	Rtp4	5830458K16Rik|Ifrg28	receptor transporter protein 4	protein-coding
table.535	0.272664	6.44361	0.220568	700	0.777029	chr1:74156384-74156848	61	82	67	70	90	102	Cxcr2	intron (NM_009909, intron 1 of 1)	intron (NM_009909, intron 1 of 1)	2622	NM_009909	12765	12765	12765	Mm.234466	NM_009909	ENSMUSG00000026180	Cxcr2	CD128|CDw128|Cmkar2|Gpcr16|IL-8Rh|IL-8rb|IL8RA|Il8rb|mIL-8RH	chemokine (C-X-C motif) receptor 2	protein-coding
table.553	0.255293	6.45471	0.220298	699	0.777189	chr11:98699956-98700504	57	75	81	97	77	89	Csf3	Intergenic	Intergenic	-1083	NM_009971	12985	12985	12985	Mm.1238	NM_009971	ENSMUSG00000038067	Csf3	Csfg|G-CSF|MGI-IG	colony stimulating factor 3 (granulocyte)	protein-coding
table.601	0.229416	6.72187	0.215572	684	0.777195	chr15:74679036-74679547	98	85	77	95	115	105	Arc	Intergenic	Intergenic	-6722	NM_018790	11838	11838	11838	Mm.491310	NM_018790	ENSMUSG00000022602	Arc	Arc3.1|C86064|arg3.1|mArc	activity regulated cytoskeletal-associated protein	protein-coding
table.572	0.223745	6.96749	0.225393	715	0.777371	chr13:5864259-5864461	91	119	100	111	118	145	Klf6	intron (NM_011803, intron 1 of 3)	intron (NM_011803, intron 1 of 3)	2871	NM_011803	23849	23849	23849	Mm.275036	NM_011803	ENSMUSG00000000078	Klf6	AI448727|BCD1|C86813|CPBP|Copeb|FM2|FM6|Ierepo1|Ierepo3|R75280|Zf9	Kruppel-like factor 6	protein-coding
table.827	-0.180582	9.11256	0.224823	713	0.77758	chr10:42863783-42865054	465	641	496	603	470	390	Scml4	intron (NM_172938, intron 1 of 8)	intron (NM_172938, intron 1 of 8)	3907	NM_172938	268297	268297	268297	Mm.98731	NM_172938	ENSMUSG00000044770	Scml4	9330161D17|mFLJ00197	sex comb on midleg-like 4 (Drosophila)	protein-coding
table.844	-0.15374	7.97849	0.216016	685	0.777659	chr17:34309343-34310245	234	226	260	221	217	231	H2-Eb1	exon (NM_010382, exon 2 of 6)	exon (NM_010382, exon 2 of 6)	3927	NM_010382	14969	14969	14969	Mm.22564	NM_010382		H2-Eb1	H-2Eb|H2Eb|Ia-4|Ia4	histocompatibility 2, class II antigen E beta	protein-coding
table.699	-0.298647	5.75923	0.225184	714	0.777738	chr3:95105664-95105850	53	52	52	55	39	38	Pip5k1a	intron (NM_001293707, intron 1 of 14)	intron (NM_001293707, intron 1 of 14)	1173	NM_001293707	18720	18720	18720	Mm.296409	NM_008847	ENSMUSG00000028126	Pip5k1a	PI4P5K-I[a]|PIP5K1-alpha|PIP5KIalpha|Pipk5a	phosphatidylinositol-4-phosphate 5-kinase, type 1 alpha	protein-coding
table.851	-0.113864	10.6579	0.224619	712	0.777963	chr19:10576712-10578111	1455	1524	1605	1346	1643	1387	Cyb561a3	promoter-TSS (NM_028411)	promoter-TSS (NM_028411)	255	NM_001282067	225912	225912	225912	Mm.252701	NM_201351	ENSMUSG00000034445	Cyb561a3	2310004G04Rik|Cybasc3|Lcytb	cytochrome b561 family, member A3	protein-coding
table.589	0.279667	6.07551	0.220233	698	0.778073	chr1:16687799-16688143	61	47	53	58	70	74	Ly96	promoter-TSS (NM_016923)	promoter-TSS (NM_016923)	-485	NM_001159711	17087	17087	17087	Mm.116844	NM_016923	ENSMUSG00000025779	Ly96	ESOP-1|MD-2|MD2	lymphocyte antigen 96	protein-coding
table.712	-0.329645	5.70088	0.221831	703	0.778145	chr5:34941681-34942141	42	50	60	45	32	48	Rgs12	Intergenic	Intergenic	-7537	NM_173402	71729	71729	71729	Mm.196208	NM_173402	ENSMUSG00000029101	Rgs12	1200016K18Rik|4632412M04Rik|AI481290|E130309H11	regulator of G-protein signaling 12	protein-coding
table.1068	-0.112127	10.0795	0.215546	683	0.778239	chr15:103314861-103315614	1098	942	1026	1051	896	987	Gpr84	intron (NM_013866, intron 7 of 7)	intron (NM_013866, intron 7 of 7)	-4800	NM_030720	80910	80910	80910	Mm.160369	NM_030720	ENSMUSG00000063234	Gpr84	EX33	G protein-coupled receptor 84	protein-coding
table.856	-0.144501	8.98392	0.224393	711	0.778274	chr14:55767523-55768319	566	431	450	438	488	427	Ltb4r1	exon (NM_008519, exon 2 of 2)	exon (NM_008519, exon 2 of 2)	1959	NM_008519	16995	16995	16995	Mm.20853	NM_008519	ENSMUSG00000046908	Ltb4r1	BLT1|BLTR|Ltb4r|mBLTR	leukotriene B4 receptor 1	protein-coding
table.552	0.335076	5.78615	0.224127	710	0.778446	chr11:109539249-109539694	34	59	35	59	47	61	Arsg	intron (NM_028710, intron 10 of 13)	intron (NM_028710, intron 10 of 13)	-4239	NM_001166177	74008	74008	74008	Mm.482224	NM_028710	ENSMUSG00000020604	Arsg	6330406P08Rik|AI846872	arylsulfatase G	protein-coding
table.1034	-0.105263	10.0064	0.220097	697	0.778706	chr17:34186986-34188361	927	959	1022	1015	889	892	Tap1	promoter-TSS (NM_013585)	promoter-TSS (NM_013585)	118	NM_013683	21354	21354	21354	Mm.482076	NM_013683	ENSMUSG00000037321	Tap1	ABC17|APT1|Abcb2|Ham-1|Ham1|MTP1|PSF1|RING4|TAP|Tap-1|Y3	transporter 1, ATP-binding cassette, sub-family B (MDR/TAP)	protein-coding
table.1206	-0.0910546	12.2097	0.226749	718	0.778777	chr8:26976298-26978235	4622	4239	4488	4391	4033	4533	Zfp703	promoter-TSS (NM_001110508)	promoter-TSS (NM_001110508)	-69	NM_001101502	353310	353310	353310	Mm.212469	NM_001101502	ENSMUSG00000085795	Zfp703	1110032O19Rik|AI430822|AL022941|Csmn1|End2|Zeppo1|Znf703|Zpo1	zinc finger protein 703	protein-coding
table.634	0.339832	5.77776	0.22236	704	0.778891	chr5:130163774-130163984	43	34	50	38	66	62	Rabgef1	Intergenic	LTR41|LTR|ERVL	-7940	NM_001199059	56715	56715	56715	Mm.288639	NM_019983	ENSMUSG00000025340	Rabgef1	Rab5ef|Rabex5|Rin2	RAB guanine nucleotide exchange factor (GEF) 1	protein-coding
table.718	-0.176705	7.90869	0.222709	705	0.779008	chr9:37248286-37248987	246	241	204	222	234	176	Slc37a2	intron (NM_001145960, intron 1 of 18)	intron (NM_001145960, intron 1 of 18)	7101	NM_020258	56857	56857	56857	Mm.440037	NM_020258	ENSMUSG00000032122	Slc37a2	G3PP|Slc37a1|cI-2|ci2	solute carrier family 37 (glycerol-3-phosphate transporter), member 2	protein-coding
table.564	-0.771477	5.98752	0.215498	682	0.779204	chr2:77951435-77951753	74	55	83	34	91	3	Cwc22	Intergenic	Intergenic	-5238	NM_030560	80744	80744	80744	Mm.288151	NM_030560	ENSMUSG00000027014	Cwc22	AA684037|AI173004|AL022752|B230213M24|mKIAA1604	CWC22 spliceosome-associated protein homolog (S. cerevisiae)	protein-coding
table.655	-0.476277	4.43265	0.219934	696	0.779249	chr10:117292521-117292684	28	14	20	18	14	14	Lyz1	intron (NM_013590, intron 1 of 3)	intron (NM_013590, intron 1 of 3)	265	NM_013590	17110	17110	17110	Mm.177539	NM_013590	ENSMUSG00000069515	Lyz1	Lyz|Lzp-s	lysozyme 1	protein-coding
table.626	0.1494	8.26946	0.22412	709	0.77952	chr2:180455849-180456994	249	260	285	342	270	299	Slco4a1	Intergenic	CpG	-4556	NM_148933	108115	108115	108115	Mm.133687	NM_148933	ENSMUSG00000038963	Slco4a1	OATP-E|Slc21a12	solute carrier organic anion transporter family, member 4a1	protein-coding
table.518	0.234655	7.14126	0.217863	689	0.779755	chr7:89516552-89516844	101	139	109	117	168	139	Prss23	intron (NM_029614, intron 1 of 1)	intron (NM_029614, intron 1 of 1)	888	NM_029614	76453	76453	76453	Mm.250438	NM_029614	ENSMUSG00000039405	Prss23	2310046G15Rik|4930479H08Rik|AI790574|Spuve	protease, serine 23	protein-coding
table.631	-0.438991	4.54816	0.21536	681	0.779849	chr2:71787958-71788107	18	21	28	18	16	17	Itga6	intron (NM_001277970, intron 1 of 24)	intron (NM_001277970, intron 1 of 24)	1094	NM_001277970	16403	16403	16403	Mm.225096	NM_008397		Itga6	5033401O05Rik|AI115430|Cd49f|VLA-6	integrin alpha 6	protein-coding
table.790	-0.169909	7.6957	0.211622	669	0.78006	chr1:36278978-36279700	187	206	201	201	169	176	Neurl3	Intergenic	Intergenic	-5914	NM_153408	214854	214854	214854	Mm.389110	NM_153408	ENSMUSG00000047180	Neurl3	2010300P06Rik|Lincr	neuralized homolog 3 homolog (Drosophila)	protein-coding
table.1139	-0.0859529	12.0809	0.219873	695	0.780153	chr11:23769770-23771975	4227	4016	3945	3931	3893	4045	Rel	promoter-TSS (NM_009044)	promoter-TSS (NM_009044)	97	NM_009044	19696	19696	19696	Mm.4869	NM_009044	ENSMUSG00000020275	Rel	c-Rel	reticuloendotheliosis oncogene	protein-coding
table.527	0.326609	5.45529	0.217674	688	0.780208	chr1:155091595-155091760	37	35	29	42	47	42	Ier5	Intergenic	Intergenic	7958	NM_010500	15939	15939	15939	Mm.12246	NM_010500	ENSMUSG00000056708	Ier5	-	immediate early response 5	protein-coding
table.716	-0.555774	3.84771	0.224003	708	0.780215	chr9:73063441-73063538	13	12	15	8	12	8	Rab27a	promoter-TSS (NM_001301232)	promoter-TSS (NM_001301232)	-658	NM_001301232	11891	11891	11891	Mm.34867	NM_023635	ENSMUSG00000032202	Rab27a	2210402C08Rik|2410003M20Rik|4933437C11Rik|ash	RAB27A, member RAS oncogene family	protein-coding
table.1071	-0.106205	10.3008	0.212031	670	0.7804	chr9:44066722-44067728	1157	1252	1160	1238	1038	1153	Usp2	intron (NM_198092, intron 1 of 12)	CpG	204	NM_198092	53376	53376	53376	Mm.272770	NM_016808	ENSMUSG00000032010	Usp2	B930035K21Rik|Ubp41	ubiquitin specific peptidase 2	protein-coding
table.618	0.615922	3.63365	0.210455	665	0.780425	chr16:36935325-36935424	7	5	10	6	16	13	Hcls1	intron (NM_008225, intron 1 of 13)	intron (NM_008225, intron 1 of 13)	392	NM_008225	15163	15163	15163	Mm.4091	NM_008225	ENSMUSG00000022831	Hcls1	AW213261|HS1	hematopoietic cell specific Lyn substrate 1	protein-coding
table.577	0.174314	7.86258	0.227885	720	0.780507	chr1:85742726-85743369	207	194	191	257	245	189	A630001G21Rik	Intergenic	Intergenic	-6442	NM_177055	319997	319997	319997	Mm.116691	NM_177055	ENSMUSG00000052760	A630001G21Rik	-	RIKEN cDNA A630001G21 gene	protein-coding
table.558	0.258409	6.29577	0.218748	691	0.780654	chr10:44460257-44460356	52	70	68	80	82	73	Prdm1	Intergenic	Intergenic	-1620	NM_007548	12142	12142	12142	Mm.4800	NM_007548	ENSMUSG00000038151	Prdm1	Blimp-1|Blimp1|PRDI-BF1|ZNFPR1A1|b2b1765Clo	PR domain containing 1, with ZNF domain	protein-coding
table.654	-0.35798	5.34004	0.219714	694	0.780713	chr12:86881998-86882099	37	46	35	25	36	34	Irf2bpl	exon (NM_145836, exon 1 of 1)	exon (NM_145836, exon 1 of 1)	2765	NM_145836	238330	238330	238330	Mm.248358	NM_145836	ENSMUSG00000034168	Irf2bpl	6430527G18Rik|Eap1	interferon regulatory factor 2 binding protein-like	protein-coding
table.714	-0.208975	7.24005	0.227631	719	0.78072	chr19:29372176-29372496	142	153	142	149	142	100	Cd274	intron (NM_021893, intron 1 of 6)	intron (NM_021893, intron 1 of 6)	4898	NM_021893	60533	60533	60533	Mm.245363	NM_021893	ENSMUSG00000016496	Cd274	A530045L16Rik|B7h1|Pdcd1l1|Pdcd1lg1|Pdl1	CD274 antigen	protein-coding
table.525	0.21665	7.98026	0.215307	680	0.780806	chr8:105341092-105341881	196	253	184	195	300	264	Fhod1	intron (NM_177699, intron 1 of 21)	intron (NM_177699, intron 1 of 21)	6483	NM_177699	234686	234686	234686	Mm.87724	NM_177699	ENSMUSG00000014778	Fhod1	BC017144|FHOS|FHOS1	formin homology 2 domain containing 1	protein-coding
table.975	-0.131432	9.24106	0.217546	687	0.780885	chr8:109954321-109955068	572	501	650	586	506	535	Marveld3	exon (NM_028584, exon 3 of 3)	exon (NM_028584, exon 3 of 3)	7510	NM_212447	73608	73608	73608	Mm.86833	NM_028584	ENSMUSG00000001672	Marveld3	1810006A16Rik|AI642133|Marvd3|Mrvldc3	MARVEL (membrane-associating) domain containing 3	protein-coding
table.610	0.302603	6.14686	0.223917	707	0.781017	chr7:17050901-17051251	61	61	46	55	69	90	Hif3a	intron (NM_016868, intron 5 of 14)	intron (NM_016868, intron 5 of 14)	5603	NM_016868	53417	53417	53417	Mm.135110	NM_016868	ENSMUSG00000004328	Hif3a	Ipas|MOP7|NEPAS|bHLHe17	hypoxia inducible factor 3, alpha subunit	protein-coding
table.1105	-0.0831361	12.0412	0.215054	679	0.781037	chr19:23140527-23142351	3906	4039	3901	3878	3805	3876	Klf9	5' UTR (NM_010638, exon 1 of 2)	5' UTR (NM_010638, exon 1 of 2)	213	NM_010638	16601	16601	16601	Mm.291595	NM_010638	ENSMUSG00000033863	Klf9	2310051E17Rik|AA589643|BTEB-1|Bteb1|ENSMUSG00000055440|Gm9971	Kruppel-like factor 9	protein-coding
table.534	0.254867	7.03831	0.208739	659	0.781108	chr12:86888196-86888486	98	98	126	119	167	111	Irf2bpl	Intergenic	Intergenic	-3527	NM_145836	238330	238330	238330	Mm.248358	NM_145836	ENSMUSG00000034168	Irf2bpl	6430527G18Rik|Eap1	interferon regulatory factor 2 binding protein-like	protein-coding
table.636	0.447311	4.46699	0.223635	706	0.781137	chr1:173420423-173420587	16	17	13	25	23	17	Aim2	promoter-TSS (NM_001013779)	promoter-TSS (NM_001013779)	-99	NM_001013779	383619	383619	383619	Mm.131453	NM_001013779	ENSMUSG00000037860	Aim2	Gm1313|Ifi210	absent in melanoma 2	protein-coding
table.1095	-0.102867	11.7801	0.211599	668	0.781141	chr16:15886590-15888249	3484	3196	3269	3070	3010	3494	Cebpd	exon (NM_007679, exon 1 of 1)	exon (NM_007679, exon 1 of 1)	134	NM_007679	12609	12609	12609	Mm.347407	NM_007679		Cebpd	-	CCAAT/enhancer binding protein (C/EBP), delta	protein-coding
table.918	-0.117139	8.81726	0.210398	664	0.781388	chr4:57139345-57139769	428	429	420	404	407	406	Epb4.1l4b	intron (NM_019427, intron 1 of 15)	intron (NM_019427, intron 1 of 15)	3599	NM_019427	54357	54357	54357	Mm.28217	NM_019427	ENSMUSG00000028434	Epb4.1l4b	6430543G08Rik|AA589614|AU021054|BB007528|D4Ertd346e|Ehm2|Epb41l4b|Lulu2	erythrocyte protein band 4.1-like 4b	protein-coding
table.554	0.565818	3.80995	0.219296	692	0.781478	chr9:5298872-5298986	6	9	11	17	10	13	Casp1	intron (NM_009807, intron 1 of 9)	intron (NM_009807, intron 1 of 9)	412	NM_009807	12362	12362	12362	Mm.1051	NM_009807	ENSMUSG00000025888	Casp1	ICE|Il1bc	caspase 1	protein-coding
table.583	0.373932	5.57355	0.228496	721	0.781513	chr11:100701240-100701613	42	38	28	62	31	52	Dhx58	intron (NM_030150, intron 6 of 12)	intron (NM_030150, intron 6 of 12)	2844	NM_030150	80861	80861	80861	Mm.271830	NM_030150	ENSMUSG00000017830	Dhx58	B430001I08Rik|D11Lgp2e|LPG2|Lgp2|RLR-3	DEXH (Asp-Glu-X-His) box polypeptide 58	protein-coding
table.616	0.191512	7.47081	0.219623	693	0.781516	chr9:21015142-21016088	166	144	137	193	151	184	Icam1	promoter-TSS (NM_010493)	promoter-TSS (NM_010493)	-345	NM_010493	15894	15894	15894	Mm.435508	NM_010493	ENSMUSG00000037405	Icam1	CD54|Icam-1|Ly-47|MALA-2	intercellular adhesion molecule 1	protein-coding
table.586	0.185243	7.66947	0.218723	690	0.781697	chr7:110627290-110627780	190	157	168	180	229	196	Adm	promoter-TSS (NM_009627)	promoter-TSS (NM_009627)	-134	NM_009627	11535	11535	11535	Mm.1408	NM_009627	ENSMUSG00000030790	Adm	AM	adrenomedullin	protein-coding
table.543	0.364096	5.79109	0.214948	678	0.7818	chr18:46601863-46601991	38	49	40	55	77	37	Eif1a	intron (NM_010120, intron 2 of 2)	intron (NM_010120, intron 2 of 2)	4223	NM_010120	13664	13664	13664	Mm.262037	NM_010120	ENSMUSG00000057561	Eif1a	C76390|Ef1a|Eftu|Eif4c|eIF-1A|eIF-4C	eukaryotic translation initiation factor 1A	protein-coding
table.701	0.118662	9.45308	0.21149	667	0.781912	chr8:94172019-94173651	579	569	683	678	659	718	Mt2	5' UTR (NM_008630, exon 1 of 3)	5' UTR (NM_008630, exon 1 of 3)	217	NM_008630	17750	17750	17750	Mm.147226	NM_008630	ENSMUSG00000031762	Mt2	AA409533|MT-II|Mt-2	metallothionein 2	protein-coding
table.566	0.206892	6.93574	0.211189	666	0.78197	chr8:84661628-84661817	107	103	95	126	125	113	Ier2	3' UTR (NM_010499, exon 1 of 1)	3' UTR (NM_010499, exon 1 of 1)	1129	NM_010499	15936	15936	15936	Mm.399	NM_010499	ENSMUSG00000053560	Ier2	AI317238|Ch1|Pip92	immediate early response 2	protein-coding
table.723	-0.2006	7.2143	0.214091	675	0.782146	chr11:109357272-109357646	152	148	128	135	140	110	Gna13	intron (NR_038097, intron 1 of 1)	intron (NR_038097, intron 1 of 1)	-5335	NM_010303	14674	14674	14674	Mm.193925	NM_010303	ENSMUSG00000020611	Gna13	AU024132|AU043124|Galpha13	guanine nucleotide binding protein, alpha 13	protein-coding
table.529	0.36111	5.51361	0.21038	663	0.782499	chr9:119340245-119340354	30	36	38	33	50	55	Myd88	promoter-TSS (NM_010851)	promoter-TSS (NM_010851)	-260	NM_010851	17874	17874	17874	Mm.213003	NM_010851	ENSMUSG00000032508	Myd88	-	myeloid differentiation primary response gene 88	protein-coding
table.640	-0.42351	4.90093	0.214874	677	0.782688	chr19:10025230-10025398	37	21	29	25	21	21	Rab3il1	intron (NM_144538, intron 1 of 9)	intron (NM_144538, intron 1 of 9)	7086	NM_144538	74760	74760	74760	Mm.281969	NM_144538	ENSMUSG00000024663	Rab3il1	1200014K04Rik|AI115013|C76746|Rab3ail1	RAB3A interacting protein (rabin3)-like 1	protein-coding
table.1151	-0.0948042	11.3396	0.213943	674	0.782764	chr3:100488177-100489917	2500	2360	2450	2365	2209	2502	Fam46c	intron (NM_001142952, intron 1 of 1)	CpG	145	NM_001142952	74645	74645	74645	Mm.226900	NM_001142952		Fam46c	4930431B09Rik|AI449797	family with sequence similarity 46, member C	protein-coding
table.604	0.4095	5.54106	0.213039	671	0.782944	chr7:99689717-99690168	42	23	39	51	62	30	Slco2b1	intron (NM_001252531, intron 3 of 13)	intron (NM_001252531, intron 3 of 13)	5866	NM_001252531	101488	101488	101488	Mm.11249	NM_175316	ENSMUSG00000030737	Slco2b1	AI060904|AI852653|OATP-B|Slc21a9	solute carrier organic anion transporter family, member 2b1	protein-coding
table.630	-0.282891	6.49783	0.214707	676	0.783236	chr15:39861272-39861468	84	104	77	74	95	56	Dpys	Intergenic	Intergenic	-3900	NM_022722	64705	64705	64705	Mm.275974	NM_022722	ENSMUSG00000022304	Dpys	1200017I10Rik|1300004I01Rik|DHP|DHPase	dihydropyrimidinase	protein-coding
table.985	-0.114085	9.45057	0.210356	662	0.783594	chr1:138841139-138842110	640	669	673	579	632	681	Lhx9	intron (NM_001025565, intron 1 of 4)	CpG	819	NM_001025565	16876	16876	16876	Mm.250732	NM_010714	ENSMUSG00000019230	Lhx9	3110009O07Rik|BB104635|LH2B	LIM homeobox protein 9	protein-coding
table.1133	-0.0924006	10.8264	0.239606	754	0.783644	chrX:155215452-155216845	1836	1650	1630	1641	1640	1679	Sat1	exon (NM_009121, exon 1 of 6)	exon (NM_009121, exon 1 of 6)	300	NM_009121	20229	20229	20229	Mm.2734	NM_009121	ENSMUSG00000025283	Sat1	AA617398|SSAT|Sat	spermidine/spermine N1-acetyl transferase 1	protein-coding
table.539	0.531463	4.12444	0.213872	673	0.783669	chr1:144249020-144249190	15	10	9	20	15	16	Rgs1	promoter-TSS (NM_015811)	promoter-TSS (NM_015811)	-1	NM_015811	50778	50778	50778	Mm.103701	NM_015811	ENSMUSG00000026358	Rgs1	BL34	regulator of G-protein signaling 1	protein-coding
table.801	-0.186229	7.62164	0.210247	661	0.784372	chr18:46601448-46601648	202	203	162	169	158	188	Eif1a	intron (NM_010120, intron 2 of 2)	intron (NM_010120, intron 2 of 2)	3844	NM_010120	13664	13664	13664	Mm.262037	NM_010120	ENSMUSG00000057561	Eif1a	C76390|Ef1a|Eftu|Eif4c|eIF-1A|eIF-4C	eukaryotic translation initiation factor 1A	protein-coding
table.677	0.381325	4.90815	0.239557	753	0.784524	chr3:59211790-59212076	14	25	27	32	29	28	P2ry13	intron (NM_177855, intron 15 of 43)	intron (NM_177855, intron 15 of 43)	-1051	NM_028808	74191	74191	74191	Mm.90067	NM_028808	ENSMUSG00000036362	P2ry13	2010001L06Rik|GPCR1|GPR94|Gpr86|P2Y13|P2yr13|SP174	purinergic receptor P2Y, G-protein coupled 13	protein-coding
table.1028	-0.118659	11.3809	0.210028	660	0.784741	chr12:102438948-102440260	2869	2304	2409	2615	2208	2401	Lgmn	promoter-TSS (NM_011175)	promoter-TSS (NM_011175)	93	NM_011175	19141	19141	19141	Mm.17185	NM_011175	ENSMUSG00000021190	Lgmn	AEP|AI746452|AU022324|Prsc1	legumain	protein-coding
table.646	-0.266868	6.45103	0.21387	672	0.784827	chr19:6855299-6855942	82	88	85	74	90	55	Ccdc88b	intron (NM_001081291, intron 9 of 26)	CpG	2590	NM_001081291	78317	78317	78317	Mm.329596	NM_198008	ENSMUSG00000047810	Ccdc88b	2610041P08Rik|Ccdc88	coiled-coil domain containing 88B	protein-coding
table.1067	-0.0958813	9.78579	0.239408	752	0.78508	chr7:143007484-143008797	835	842	810	839	793	774	Tspan32	intron (NM_001128082, intron 2 of 5)	intron (NM_001128082, intron 2 of 5)	2482	NM_001128081	27027	27027	27027	Mm.28172	NM_020286	ENSMUSG00000000244	Tspan32	AW208513|Art-1|BB235973|D7Wsu37e|Phemx|Tssc6	tetraspanin 32	protein-coding
table.645	0.519407	4.15424	0.241684	759	0.785235	chr5:117381873-117382032	14	8	13	14	15	23	Rfc5	intron (NM_028128, intron 8 of 10)	intron (NM_028128, intron 8 of 10)	7070	NM_028128	72151	72151	72151	Mm.27997	NM_028128		Rfc5	2610020K06Rik|2610209F07Rik|36.5kDa|36kDa|Recc5	replication factor C (activator 1) 5	protein-coding
table.642	0.351023	5.11682	0.242022	760	0.785299	chr6:85512507-85512699	21	25	32	39	34	30	Egr4	exon (NM_020596, exon 2 of 2)	exon (NM_020596, exon 2 of 2)	939	NM_020596	13656	13656	13656	Mm.44137	NM_020596	ENSMUSG00000071341	Egr4	NGF1-C|NGFI-C|NGFIC|pAT133	early growth response 4	protein-coding
table.617	0.140829	8.50364	0.240495	755	0.785511	chr9:119980942-119981856	266	349	323	361	337	371	Csrnp1	intron (NM_153287, intron 1 of 4)	intron (NM_153287, intron 1 of 4)	3259	NM_153287	215418	215418	215418	Mm.491094	NM_153287	ENSMUSG00000032515	Csrnp1	4931429D10Rik|Axud1|CSRNP-1|URAX1|taip-3	cysteine-serine-rich nuclear protein 1	protein-coding
table.651	0.426041	4.59053	0.242741	762	0.785562	chr8:70376243-70376365	13	18	20	27	17	27	Comp	exon (NM_016685, exon 7 of 19)	exon (NM_016685, exon 7 of 19)	2756	NM_016685	12845	12845	12845	Mm.45071	NM_016685	ENSMUSG00000031849	Comp	TSP5	cartilage oligomeric matrix protein	protein-coding
table.840	-0.188618	7.12374	0.239254	751	0.78562	chr1:90914838-90915516	139	131	130	139	113	111	Mlph	promoter-TSS (NM_053015)	promoter-TSS (NM_053015)	77	NM_053015	171531	171531	171531	Mm.105208	NM_053015	ENSMUSG00000026303	Mlph	2210418F23Rik|5031433I09Rik|AW228792|D1Wsu84e|Slac-2a|l(1)-3Rk|l1Rk3|ln	melanophilin	protein-coding
table.841	-0.285679	6.21606	0.242619	761	0.786202	chr8:45302436-45302724	83	72	62	64	43	77	Klkb1	Intergenic	Intergenic	-7745	NM_008455	16621	16621	16621	Mm.482691	NM_008455	ENSMUSG00000031640	Klkb1	APS|Kal-3|Kal3|Klk3|PSA	kallikrein B, plasma 1	protein-coding
table.1132	-0.102618	9.39766	0.241683	758	0.786266	chr7:126704298-126705293	673	596	634	603	595	634	Coro1a	promoter-TSS (NM_001301374)	promoter-TSS (NM_001301374)	20	NM_009898	12721	12721	12721	Mm.290482	NM_009898	ENSMUSG00000030707	Coro1a	Clabp|Lmb3|TACO|p57	coronin, actin binding protein 1A	protein-coding
table.1199	-0.103652	10.5409	0.241387	757	0.786341	chr2:62645585-62646872	1454	1356	1402	1387	1199	1467	Ifih1	promoter-TSS (NM_001164477)	promoter-TSS (NM_001164477)	26	NM_027835	71586	71586	71586	Mm.136224	NM_027835	ENSMUSG00000026896	Ifih1	9130009C22Rik|Helicard|Hlcd|MDA5|RLR-2	interferon induced with helicase C domain 1	protein-coding
table.664	0.286625	5.78198	0.239198	750	0.786484	chr2:34969211-34969548	50	35	45	53	56	55	Traf1	Intergenic	Intergenic	-7608	NM_009421	22029	22029	22029	Mm.239514	NM_009421	ENSMUSG00000026875	Traf1	4732496E14Rik	TNF receptor-associated factor 1	protein-coding
table.643	0.404895	4.99994	0.241199	756	0.786767	chr5:134236091-134236271	31	25	14	38	30	28	Ncf1	Intergenic	Intergenic	-6556	NR_104383	17969	17969	17969	Mm.425296	NM_010876	ENSMUSG00000015950	Ncf1	NCF-47K|NOXO2|Ncf-1|p47-phox|p47<phox>|p47phox	neutrophil cytosolic factor 1	protein-coding
table.665	0.415378	5.25214	0.239107	749	0.787232	chr2:158306585-158306980	42	25	17	42	28	46	Lbp	exon (NM_008489, exon 1 of 15)	exon (NM_008489, exon 1 of 15)	290	NM_008489	16803	16803	16803	Mm.218846	NM_008489	ENSMUSG00000016024	Lbp	Bpifd2|Ly88	lipopolysaccharide binding protein	protein-coding
table.605	0.273063	6.22803	0.238836	748	0.787393	chr4:129062805-129063076	65	60	55	82	87	56	Rnf19b	intron (NM_029219, intron 1 of 8)	intron (NM_029219, intron 1 of 8)	4670	NM_029219	75234	75234	75234	Mm.259672	NM_029219	ENSMUSG00000028793	Rnf19b	4930534K13Rik|4930555L03Rik|Ibrdc3	ring finger protein 19B	protein-coding
table.1179	-0.0944304	10.8889	0.243875	763	0.788199	chr6:116673272-116674461	1776	1692	1878	1667	1668	1840	Rassf4	promoter-TSS (NM_178045)	promoter-TSS (NM_178045)	-31	NM_178045	213391	213391	213391	Mm.257931	NM_178045	ENSMUSG00000042129	Rassf4	3830411C14Rik|AD037|AI586137	Ras association (RalGDS/AF-6) domain family member 4	protein-coding
table.1143	-0.102652	10.4934	0.23879	747	0.788293	chr11:50236248-50237434	1488	1273	1313	1393	1219	1312	Ltc4s	intron (NM_008521, intron 4 of 4)	CpG	1630	NM_008521	17001	17001	17001	Mm.245151	NM_008521	ENSMUSG00000020377	Ltc4s	-	leukotriene C4 synthase	protein-coding
table.762	-0.254394	6.02176	0.238193	745	0.788436	chr3:34719182-34719339	61	68	58	56	54	52	Gm3143	Intergenic	Intergenic	-2599	NR_038348	100041108	100041108	100041108	Mm.24764	NR_038347		Gm3143	-	predicted gene 3143	ncRNA
table.570	0.325171	5.74821	0.237897	744	0.788514	chr5:38478169-38478343	35	47	43	58	66	38	Slc2a9	intron (NM_001012363, intron 1 of 11)	intron (NM_001012363, intron 1 of 11)	2050	NM_001102414	117591	117591	117591	Mm.260137	NM_145559	ENSMUSG00000005107	Slc2a9	Glut9|SLC2A9B|SLC2a9A	solute carrier family 2 (facilitated glucose transporter), member 9	protein-coding
table.832	-0.349134	5.26054	0.270851	847	0.788569	chr15:86206437-86206632	44	43	24	32	35	23	Tbc1d22a	Intergenic	Intergenic	-7924	NM_145476	223754	223754	223754	Mm.28904	NM_145476	ENSMUSG00000051864	Tbc1d22a	BC023106|D15Ertd781e	TBC1 domain family, member 22a	protein-coding
table.1245	-0.0907485	9.58213	0.26707	835	0.788736	chr5:143464022-143465307	689	722	744	712	663	717	Daglb	5' UTR (NM_144915, exon 1 of 15)	5' UTR (NM_144915, exon 1 of 15)	172	NM_144915	231871	231871	231871	Mm.469963	NM_144915	ENSMUSG00000039206	Daglb	E330036I19Rik	diacylglycerol lipase, beta	protein-coding
table.747	0.358867	4.85535	0.270626	846	0.788845	chr19:45236156-45236299	18	21	25	33	31	21	Lbx1	promoter-TSS (NM_010691)	promoter-TSS (NM_010691)	-992	NM_010691	16814	16814	16814	Mm.116815	NM_010691		Lbx1	Lbx1h	ladybird homeobox homolog 1 (Drosophila)	protein-coding
table.593	0.296468	5.56882	0.237689	743	0.788884	chr5:114902475-114902718	32	43	36	48	46	47	Oasl2	intron (NM_011854, intron 3 of 5)	B3A|SINE|B2	5663	NM_011854	23962	23962	23962	Mm.228363	NM_011854	ENSMUSG00000029561	Oasl2	M1204|Mmu-OASL|Oasl	2'-5' oligoadenylate synthetase-like 2	protein-coding
table.824	-0.229523	6.94744	0.256285	801	0.789013	chr4:63561577-63561753	110	135	113	135	101	80	6330416G13Rik	intron (NM_144905, intron 2 of 9)	B1_Mur1|SINE|Alu	1305	NM_144905	230279	230279	230279	Mm.41523	NM_144905	ENSMUSG00000045917	6330416G13Rik	AW492431|bM230C2.2	RIKEN cDNA 6330416G13 gene	protein-coding
table.807	-0.308115	6.14741	0.270384	845	0.789073	chr11:103265300-103265440	84	66	58	83	49	42	Map3k14	intron (NM_016896, intron 1 of 15)	intron (NM_016896, intron 1 of 15)	2031	NM_016896	53859	53859	53859	Mm.158981	NM_016896	ENSMUSG00000020941	Map3k14	Nik|aly	mitogen-activated protein kinase kinase kinase 14	protein-coding
table.869	-0.138116	8.17539	0.231046	722	0.789141	chr7:45235070-45235841	252	285	285	254	260	258	Cd37	exon (NM_007645, exon 6 of 8)	exon (NM_007645, exon 6 of 8)	3383	NM_007645	12493	12493	12493	Mm.3689	NM_007645	ENSMUSG00000030798	Cd37	Tspan26	CD37 antigen	protein-coding
table.632	-0.382834	5.4088	0.231368	723	0.789146	chr2:28538520-28538721	52	39	34	33	45	21	Ralgds	intron (NM_001145836, intron 1 of 17)	intron (NM_001145836, intron 1 of 17)	5157	NM_001145836	19730	19730	19730	Mm.5236	NM_009058	ENSMUSG00000026821	Ralgds	Gnds|Rgds|mKIAA1308	ral guanine nucleotide dissociation stimulator	protein-coding
table.1038	-0.119031	9.84445	0.237449	742	0.789149	chr2:11502884-11503511	986	757	867	848	801	836	Pfkfb3	intron (NM_001177758, intron 1 of 14)	CpG	-1108	NM_001177757	170768	170768	170768	Mm.19669	NM_133232	ENSMUSG00000026773	Pfkfb3	E330010H22Rik|iPFK-2|uPFK-2	6-phosphofructo-2-kinase/fructose-2,6-biphosphatase 3	protein-coding
table.697	0.474643	4.33228	0.238786	746	0.789338	chr1:36315071-36315172	17	11	13	15	20	24	Arid5a	intron (NM_001290726, intron 2 of 7)	RLTR20D|LTR|ERVK	7389	NM_001172205	214855	214855	214855	Mm.34316	NM_145996	ENSMUSG00000037447	Arid5a	D430024K22Rik|Mrf1	AT rich interactive domain 5A (MRF1-like)	protein-coding
table.798	-0.31034	6.1917	0.265367	829	0.789378	chr14:77905607-77906148	42	90	83	54	66	59	Epsti1	intron (NM_178825, intron 1 of 6)	intron (NM_178825, intron 1 of 6)	1639	NM_029495	108670	108670	108670	Mm.68134	NM_029495	ENSMUSG00000022014	Epsti1	2310046K10Rik|5033415K03Rik|BRESI1	epithelial stromal interaction 1 (breast)	protein-coding
table.679	0.170683	7.64774	0.271492	848	0.789504	chr1:131245979-131246238	187	166	157	173	229	191	Rassf5	promoter-TSS (NM_018750)	promoter-TSS (NM_018750)	-931	NM_018750	54354	54354	54354	Mm.248291	NM_018750	ENSMUSG00000026430	Rassf5	1300019G20Rik|AU042887|Maxp1|Nore1|Nore1A|Nore1B|Rapl	Ras association (RalGDS/AF-6) domain family member 5	protein-coding
table.621	0.42661	4.45554	0.267041	834	0.789595	chr1:172590562-172590727	14	19	13	18	19	27	Slamf8	promoter-TSS (NM_029084)	promoter-TSS (NM_029084)	-77	NM_029084	74748	74748	74748	Mm.179812	NM_029084	ENSMUSG00000053318	Slamf8	5830408F06Rik|Blame|SBBI42	SLAM family member 8	protein-coding
table.1316	-0.0837513	11.6849	0.265777	830	0.789645	chr4:63409178-63411060	3164	2998	3092	3079	2787	3162	Akna	Intergenic	Intergenic	-6674	NM_001045514	100182	100182	100182	Mm.387725	NM_001045514	ENSMUSG00000039158	Akna	AI597013|mKIAA1968	AT-hook transcription factor	protein-coding
table.756	0.48654	4.4311	0.268659	839	0.789646	chr4:148494770-148494900	17	13	14	30	24	10	Angptl7	TTS (NM_001039554)	TTS (NM_001039554)	5627	NM_001039554	654812	654812	654812	Mm.388929	NM_001039554	ENSMUSG00000028989	Angptl7	-	angiopoietin-like 7	protein-coding
table.676	0.443847	4.25251	0.264508	826	0.789682	chr14:103045009-103045199	14	12	13	21	15	19	Irg1	Intergenic	Intergenic	-1908	NM_008392	16365	16365	16365	Mm.4662	NM_008392	ENSMUSG00000022126	Irg1	AI323667|CAD	immunoresponsive gene 1	protein-coding
table.1182	-0.108956	11.4779	0.236015	737	0.789705	chr4:48044501-48045669	2838	2572	2674	2714	2225	2813	Nr4a3	Intergenic	CpG	-6163	NM_015743	18124	18124	18124	Mm.247261	NM_015743	ENSMUSG00000028341	Nr4a3	AI573420|CHN|CSMF|MINOR|NOR-1|Nor1|TEC	nuclear receptor subfamily 4, group A, member 3	protein-coding
table.1047	-0.105381	10.86	0.255876	799	0.789723	chr16:55838143-55839477	1520	1849	1891	1612	1707	1733	Nfkbiz	promoter-TSS (NM_030612)	promoter-TSS (NM_030612)	-169	NM_001159395	80859	80859	80859	Mm.247272	NM_030612	ENSMUSG00000035356	Nfkbiz	AA408868|INAP|Mail	nuclear factor of kappa light polypeptide gene enhancer in B cells inhibitor, zeta	protein-coding
table.757	-0.490403	4.01757	0.270001	843	0.789825	chr11:58570549-58570646	20	14	11	11	16	6	Olfr224	Intergenic	Intergenic	-3255	NM_207695	258198	258198	258198	Mm.480307	NM_207695	ENSMUSG00000059279	Olfr224	MOR275-3|Olfr224-ps1|Olfr327-ps1	olfactory receptor 224	protein-coding
table.877	-0.294988	5.82984	0.278985	871	0.789871	chr11:103264433-103264662	74	45	46	48	40	51	Map3k14	intron (NM_016896, intron 1 of 15)	intron (NM_016896, intron 1 of 15)	2853	NM_016896	53859	53859	53859	Mm.158981	NM_016896	ENSMUSG00000020941	Map3k14	Nik|aly	mitogen-activated protein kinase kinase kinase 14	protein-coding
table.1119	-0.102666	9.08562	0.256251	800	0.789894	chr5:38479653-38480368	493	539	500	510	470	495	Slc2a9	intron (NM_001012363, intron 1 of 11)	intron (NM_001012363, intron 1 of 11)	295	NM_001102414	117591	117591	117591	Mm.260137	NM_145559	ENSMUSG00000005107	Slc2a9	Glut9|SLC2A9B|SLC2a9A	solute carrier family 2 (facilitated glucose transporter), member 9	protein-coding
table.797	-0.290066	5.80645	0.279319	872	0.789908	chr10:127636713-127636894	57	56	49	55	52	30	Stat6	Intergenic	Intergenic	-6182	NM_009284	20852	20852	20852	Mm.121721	NM_009284	ENSMUSG00000002147	Stat6	-	signal transducer and activator of transcription 6	protein-coding
table.702	0.328959	5.25261	0.272276	850	0.789921	chr11:101450087-101450291	35	32	20	34	41	38	Ifi35	intron (NM_027320, intron 1 of 6)	B2_Mm1t|SINE|B2	1777	NM_027320	70110	70110	70110	Mm.45558	NM_027320	ENSMUSG00000010358	Ifi35	2010008K16Rik|AW986054|IFP35|ifi-35	interferon-induced protein 35	protein-coding
table.780	0.495964	4.70433	0.270364	844	0.78995	chr10:42855383-42855555	25	5	24	30	21	28	Scml4	Intergenic	RMER4A|LTR|ERVK	-5043	NM_172938	268297	268297	268297	Mm.98731	NM_172938	ENSMUSG00000044770	Scml4	9330161D17|mFLJ00197	sex comb on midleg-like 4 (Drosophila)	protein-coding
table.717	0.311433	5.9172	0.271967	849	0.789953	chr3:19957563-19957724	44	48	50	48	87	47	Cp	intron (NM_007752, intron 1 of 18)	intron (NM_007752, intron 1 of 18)	590	NM_007752	12870	12870	12870	Mm.13787	NM_007752	ENSMUSG00000003617	Cp	D3Ertd555e	ceruloplasmin	protein-coding
table.1239	-0.0851244	11.2769	0.266533	832	0.789987	chr11:103266829-103268136	2297	2469	2211	2408	2141	2252	Map3k14	promoter-TSS (NM_016896)	promoter-TSS (NM_016896)	-82	NM_016896	53859	53859	53859	Mm.158981	NM_016896	ENSMUSG00000020941	Map3k14	Nik|aly	mitogen-activated protein kinase kinase kinase 14	protein-coding
table.551	0.502018	4.03255	0.258851	808	0.790008	chr1:171390289-171390407	11	11	10	15	13	19	Arhgap30	intron (NM_001005508, intron 1 of 11)	intron (NM_001005508, intron 1 of 11)	1388	NM_001005508	226652	226652	226652	Mm.251048	NM_001005508	ENSMUSG00000048865	Arhgap30	6030405P05Rik|Gm102|mFLJ00267	Rho GTPase activating protein 30	protein-coding
table.1243	-0.0954948	10.4919	0.269103	840	0.790009	chr11:54955616-54956558	1457	1306	1297	1305	1219	1404	Tnip1	5' UTR (NM_001199275, exon 2 of 19)	5' UTR (NM_001199275, exon 2 of 19)	6853	NM_021327	57783	57783	57783	Mm.259671	NM_021327	ENSMUSG00000020400	Tnip1	ABIN|ABIN-1|ABIN1|AU018810|Naf1|Nef|VAN	TNFAIP3 interacting protein 1	protein-coding
table.1215	-0.0897298	12.0828	0.235788	736	0.790017	chr4:47352191-47354231	4241	3865	4113	4198	3686	3991	Tgfbr1	promoter-TSS (NM_009370)	promoter-TSS (NM_009370)	-94	NM_009370	21812	21812	21812	Mm.197552	NM_009370	ENSMUSG00000007613	Tgfbr1	ALK5|AU017191|Alk-5|TbetaR-I|TbetaRI	transforming growth factor, beta receptor I	protein-coding
table.759	-0.233433	6.73289	0.2374	741	0.790051	chr2:38516509-38516798	116	88	104	105	93	73	Nek6	intron (NM_001159631, intron 1 of 9)	intron (NM_001159631, intron 1 of 9)	4778	NM_001159631	59126	59126	59126	Mm.143818	NM_021606	ENSMUSG00000026749	Nek6	1300007C09Rik	NIMA (never in mitosis gene a)-related expressed kinase 6	protein-coding
table.682	0.280371	5.58504	0.266879	833	0.790064	chrX:48143423-48143765	43	38	32	52	43	47	Sash3	Intergenic	Intergenic	-2933	NM_028773	74131	74131	74131	Mm.276131	NM_028773	ENSMUSG00000031101	Sash3	1200013B08Rik|AW413946|SLY1	SAM and SH3 domain containing 3	protein-coding
table.624	0.589112	4.51324	0.258553	807	0.790076	chr6:145871570-145871759	7	30	8	18	21	31	Bhlhe41	Intergenic	Intergenic	-6245	NM_024469	79362	79362	79362	Mm.154529	NM_024469	ENSMUSG00000030256	Bhlhe41	6430520M22Rik|Bhlhb2l|Bhlhb3|DEC2|Sharp1	basic helix-loop-helix family, member e41	protein-coding
table.1136	-0.0949434	10.1906	0.265323	828	0.7902	chr4:115827563-115828859	1099	1041	1153	1000	1083	1103	Mob3c	5' UTR (NM_175308, exon 1 of 4)	5' UTR (NM_175308, exon 1 of 4)	119	NM_175308	100465	100465	100465	Mm.35571	NM_175308	ENSMUSG00000028709	Mob3c	AW822253|D130076I06Rik|Mobkl2c	MOB kinase activator 3C	protein-coding
table.734	-0.196556	7.36727	0.237141	740	0.790257	chr4:138251687-138252198	150	182	144	129	167	133	Sh2d5	intron (NM_001099631, intron 1 of 9)	intron (NM_001099631, intron 1 of 9)	1532	NM_001099631	230863	230863	230863	Mm.482408	NM_001099631	ENSMUSG00000045349	Sh2d5	BC036961	SH2 domain containing 5	protein-coding
table.703	0.154766	7.6889	0.265048	827	0.790336	chr14:47367463-47368003	172	171	185	225	180	203	Lgals3	Intergenic	Intergenic	-6127	NM_010705	16854	16854	16854	Mm.248615	NM_010705	ENSMUSG00000050335	Lgals3	GBP|L-34|Mac-2|gal3	lectin, galactose binding, soluble 3	protein-coding
table.1154	-0.112197	9.59628	0.244857	764	0.790337	chr8:84663942-84664403	766	726	700	735	612	750	Ier2	Intergenic	CpG	-1321	NM_010499	15936	15936	15936	Mm.399	NM_010499	ENSMUSG00000053560	Ier2	AI317238|Ch1|Pip92	immediate early response 2	protein-coding
table.778	0.3292	4.95937	0.269867	842	0.79037	chr14:8308781-8308889	23	20	27	29	28	34	Fam107a	intron (NM_183187, intron 1 of 3)	intron (NM_183187, intron 1 of 3)	941	NM_183187	268709	268709	268709	Mm.256058	NM_183187	ENSMUSG00000021750	Fam107a	DRR1	family with sequence similarity 107, member A	protein-coding
table.582	0.241849	6.40051	0.233352	728	0.790447	chr4:138455953-138456264	62	74	70	95	83	74	Camk2n1	intron (NM_025451, intron 1 of 1)	intron (NM_025451, intron 1 of 1)	961	NM_025451	66259	66259	66259	Mm.41603	NM_025451	ENSMUSG00000046447	Camk2n1	1810006K23Rik|AI848599|AI891706	calcium/calmodulin-dependent protein kinase II inhibitor 1	protein-coding
table.763	-0.341949	5.73104	0.254837	795	0.790476	chr7:30423237-30423529	32	57	67	34	50	43	Nfkbid	promoter-TSS (NM_172142)	promoter-TSS (NM_172142)	79	NM_172142	243910	243910	243910	Mm.386878	NM_172142	ENSMUSG00000036931	Nfkbid	IkappaBNS	nuclear factor of kappa light polypeptide gene enhancer in B cells inhibitor, delta	protein-coding
table.1165	-0.095262	10.8795	0.232402	725	0.790488	chr8:72318550-72320293	1742	1699	1872	1701	1624	1816	Klf2	intron (NM_008452, intron 1 of 2)	CpG	360	NM_008452	16598	16598	16598	Mm.26938	NM_008452	ENSMUSG00000055148	Klf2	Lklf	Kruppel-like factor 2 (lung)	protein-coding
table.662	0.207448	6.82993	0.268636	838	0.790522	chr4:138246896-138247410	85	109	89	127	98	113	Sh2d5	Intergenic	Intergenic	-3258	NM_001099631	230863	230863	230863	Mm.482408	NM_001099631	ENSMUSG00000045349	Sh2d5	BC036961	SH2 domain containing 5	protein-coding
table.792	-0.339241	5.09581	0.255835	798	0.790588	chr4:132796289-132796473	39	27	32	26	26	28	Themis2	promoter-TSS (NM_001033308)	promoter-TSS (NM_001033308)	-17	NM_001033308	230787	230787	230787	Mm.290912	NM_001033308	ENSMUSG00000037731	Themis2	ICB-1	thymocyte selection associated family member 2	protein-coding
table.1116	-0.0947514	10.1769	0.234357	731	0.790595	chr15:101266174-101267085	1109	1079	1074	1133	1010	1016	Nr4a1	promoter-TSS (NM_010444)	promoter-TSS (NM_010444)	-216	NM_010444	15370	15370	15370	Mm.119	NM_010444	ENSMUSG00000023034	Nr4a1	GFRP1|Gfrp|Hbr-1|Hbr1|Hmr|N10|NGFI-B|NGFIB|NP10|TIS1|TR3|nur77	nuclear receptor subfamily 4, group A, member 1	protein-coding
table.1118	-0.107064	8.94696	0.258407	806	0.790611	chr10:95414339-95415111	448	465	480	451	420	466	Socs2	intron (NM_007706, intron 2 of 2)	CpG	558	NM_001168657	216233	216233	216233	Mm.474283	NM_007706	ENSMUSG00000020027	Socs2	8030460M17|AI527257|AW108012|CIS2|Cish2|D130043N08Rik|JAB|SOCS-2|SSI-2|hg	suppressor of cytokine signaling 2	protein-coding
table.946	-0.449482	4.14026	0.274437	856	0.790611	chr7:29232748-29232917	12	21	16	14	8	15	Kcnk6	promoter-TSS (NM_001033525)	promoter-TSS (NM_001033525)	-311	NM_001033525	52150	52150	52150	Mm.24877	NM_001033525	ENSMUSG00000046410	Kcnk6	D7Ertd764e|Toss|Twik2	potassium inwardly-rectifying channel, subfamily K, member 6	protein-coding
table.666	0.408557	4.77273	0.264503	825	0.790623	chr13:30343224-30343392	11	23	25	22	29	30	Agtr1a	intron (NM_177322, intron 1 of 2)	intron (NM_177322, intron 1 of 2)	6952	NM_177322	11607	11607	11607	Mm.35062	NM_177322	ENSMUSG00000049115	Agtr1a	1810074K20Rik|AG2S|AI551199|AT1|AT1a|AT2R1|AT2R1A|Agtr-1a|Agtr1|Angtr-1a	angiotensin II receptor, type 1a	protein-coding
table.693	0.430817	4.64333	0.2799	873	0.790647	chr2:173224943-173225060	10	25	18	28	29	17	Zbp1	3' UTR (NM_022995, exon 4 of 4)	3' UTR (NM_022995, exon 4 of 4)	-6080	NM_001139519	58203	58203	58203	Mm.116687	NM_021394	ENSMUSG00000027514	Zbp1	2010010H03Rik|Dai|Dlm1|mZaDLM	Z-DNA binding protein 1	protein-coding
table.733	0.394816	6.03117	0.278939	870	0.790647	chr11:7195949-7196291	59	46	44	88	88	27	Igfbp1	Intergenic	Intergenic	-1667	NM_008341	16006	16006	16006	Mm.21300	NM_008341	ENSMUSG00000020429	Igfbp1	-	insulin-like growth factor binding protein 1	protein-coding
table.1211	-0.0970454	10.9231	0.268366	837	0.790671	chr5:32134983-32136646	1803	1733	1943	1652	1705	1936	Fosl2	promoter-TSS (NM_008037)	promoter-TSS (NM_008037)	-657	NM_008037	14284	14284	14284	Mm.24684	NM_008037	ENSMUSG00000029135	Fosl2	Fra-2	fos-like antigen 2	protein-coding
table.934	-0.184942	7.40821	0.268052	836	0.79069	chr6:136661343-136662156	147	185	156	170	120	154	Plbd1	5' UTR (NM_025806, exon 1 of 11)	5' UTR (NM_025806, exon 1 of 11)	143	NM_025806	66857	66857	66857	Mm.3311	NM_025806	ENSMUSG00000030214	Plbd1	1100001H23Rik	phospholipase B domain containing 1	protein-coding
table.779	0.130215	8.7163	0.276081	861	0.790727	chr7:28378958-28379673	364	372	356	442	339	455	Zfp36	promoter-TSS (NM_011756)	promoter-TSS (NM_011756)	-88	NM_011756	22695	22695	22695	Mm.389856	NM_011756	ENSMUSG00000044786	Zfp36	Gos24|Nup475|TIS11D|TISII|Tis11|Ttp|Zfp-36	zinc finger protein 36	protein-coding
table.696	0.254297	6.98428	0.257168	802	0.790742	chr13:40854353-40854906	109	78	123	105	112	165	Gcnt2	Intergenic	Intergenic	-5138	NM_023887	14538	14538	14538	Mm.314757	NM_008105	ENSMUSG00000021360	Gcnt2	5330430K10Rik|IGnT|IGnTA|IGnTB|IGnTC	glucosaminyl (N-acetyl) transferase 2, I-branching enzyme	protein-coding
table.1146	-0.120914	9.11759	0.257815	804	0.79076	chr17:29355479-29357135	491	538	547	550	423	526	Fgd2	Intergenic	Intergenic	-4607	NM_013710	26382	26382	26382	Mm.279187	NM_013710	ENSMUSG00000024013	Fgd2	Tcd-2|Tcd2|ZFYVE4|tcs-2|tcs2	FYVE, RhoGEF and PH domain containing 2	protein-coding
table.809	-0.171277	7.5457	0.254627	794	0.790818	chr6:85518019-85518756	166	197	172	164	182	145	Egr4	Intergenic	Intergenic	-4846	NM_020596	13656	13656	13656	Mm.44137	NM_020596	ENSMUSG00000071341	Egr4	NGF1-C|NGFI-C|NGFIC|pAT133	early growth response 4	protein-coding
table.657	0.129346	8.20941	0.274851	857	0.790879	chr8:84709118-84709603	258	266	243	278	314	275	Lyl1	intron (NM_001297601, intron 8 of 8)	intron (NM_001297601, intron 8 of 8)	7904	NM_008535	17095	17095	17095	Mm.4925	NM_008535	ENSMUSG00000034041	Lyl1	Lyl-1|bHLHa18	lymphoblastomic leukemia 1	protein-coding
table.597	0.249566	6.30566	0.233164	727	0.790899	chr16:35871550-35871922	55	74	63	79	72	85	Parp14	promoter-TSS (NM_001039530)	promoter-TSS (NM_001039530)	-354	NM_001039530	547253	547253	547253	Mm.244406	NM_001039530	ENSMUSG00000034422	Parp14	1600029O10Rik|ARTD8|BC021340|CoaSt6|mKIAA1268	poly (ADP-ribose) polymerase family, member 14	protein-coding
table.590	0.545864	3.93385	0.26652	831	0.7909	chr3:146118243-146118374	8	8	13	20	10	14	Mcoln3	Intergenic	Intergenic	-3482	NM_134160	171166	171166	171166	Mm.114683	NM_134160	ENSMUSG00000036853	Mcoln3	6720490O21Rik|TRPML3|Va	mucolipin 3	protein-coding
table.623	0.503645	4.10951	0.25562	797	0.790914	chr8:24722860-24722969	10	16	8	19	17	14	Adam3	intron (NM_009619, intron 3 of 21)	intron (NM_009619, intron 3 of 21)	2910	NM_009619	11497	11497	11497	Mm.5168	NM_009619	ENSMUSG00000031553	Adam3	Cyrn1|Taz83|tMDC	a disintegrin and metallopeptidase domain 3 (cyritestin)	protein-coding
table.547	0.351378	5.32571	0.232209	724	0.790923	chr4:88642662-88642827	28	34	29	32	46	42	Ifna13	TTS (NM_177347)	TTS (NM_177347)	1714	NM_177347	230396	230396	230396	Mm.246592	NM_177347	ENSMUSG00000063376	Ifna13	-	interferon alpha 13	protein-coding
table.775	-0.25979	6.92189	0.235744	735	0.790946	chr10:87851496-87851885	105	134	116	139	94	74	Igf1	Intergenic	Intergenic	-7365	NM_001111275	16000	16000	16000	Mm.268521	NM_010512	ENSMUSG00000020053	Igf1	C730016P09Rik|Igf-1|Igf-I	insulin-like growth factor 1	protein-coding
table.692	-0.492367	4.468	0.233823	729	0.790958	chr19:42759373-42759546	28	22	14	23	13	11	Pyroxd2	intron (NM_019424, intron 17 of 19)	intron (NM_019424, intron 17 of 19)	-6685	NM_029011	74580	74580	74580	Mm.329858	NM_029011	ENSMUSG00000060224	Pyroxd2	3830409H07Rik|4833409A17Rik	pyridine nucleotide-disulphide oxidoreductase domain 2	protein-coding
table.690	0.376637	5.18217	0.254038	792	0.790981	chr1:37534666-37534922	36	25	20	48	28	33	Mgat4a	intron (NM_001290801, intron 1 of 14)	intron (NM_001290801, intron 1 of 14)	1610	NM_001290801	269181	269181	269181	Mm.25861	NM_173870	ENSMUSG00000026110	Mgat4a	9530018I07Rik|GnT-IVa|glcNAc-T-IVa	mannoside acetylglucosaminyltransferase 4, isoenzyme A	protein-coding
table.691	0.309445	5.47301	0.273645	853	0.791101	chr15:25940329-25940681	38	33	32	42	55	35	Fam134b	promoter-TSS (NM_025459)	promoter-TSS (NM_025459)	-197	NM_001277315	66270	66270	66270	Mm.25311	NM_025459	ENSMUSG00000022270	Fam134b	1810015C04Rik|AU015349	family with sequence similarity 134, member B	protein-coding
table.1148	-0.0970152	10.1017	0.269824	841	0.791185	chr19:10017718-10018814	1109	934	1055	1032	1000	963	Rab3il1	promoter-TSS (NM_144538)	promoter-TSS (NM_144538)	38	NM_144538	74760	74760	74760	Mm.281969	NM_144538	ENSMUSG00000024663	Rab3il1	1200014K04Rik|AI115013|C76746|Rab3ail1	RAB3A interacting protein (rabin3)-like 1	protein-coding
table.1189	-0.106534	8.91598	0.278166	867	0.791186	chr11:68431774-68432767	454	437	472	457	399	453	Pik3r5	intron (NM_177320, intron 1 of 18)	intron (NM_177320, intron 1 of 18)	146	NM_177320	320207	320207	320207	Mm.244960	NM_177320	ENSMUSG00000020901	Pik3r5	AV230647|F730038I15Rik	phosphoinositide-3-kinase, regulatory subunit 5, p101	protein-coding
table.726	0.114968	8.58497	0.257642	803	0.791215	chr4:119292641-119293059	327	337	338	394	351	377	Ybx1	intron (NM_011732, intron 2 of 7)	intron (NM_011732, intron 2 of 7)	1663	NM_011732	22608	22608	22608	Mm.258204	NM_011732	ENSMUSG00000028639	Ybx1	1700102N10Rik|C79409|EF1A|MSY1|Nsep1|YB-1|dbpB|mYB-1a	Y box protein 1	protein-coding
table.685	0.392358	5.28605	0.281077	876	0.79125	chr4:135267177-135267560	17	45	25	35	51	32	Clic4	intron (NM_013885, intron 1 of 5)	intron (NM_013885, intron 1 of 5)	5391	NM_013885	29876	29876	29876	Mm.257765	NM_013885	ENSMUSG00000037242	Clic4	D0Jmb3|TU-74|mc3s5|mtCLIC	chloride intracellular channel 4 (mitochondrial)	protein-coding
table.837	-0.501359	4.50323	0.253806	791	0.791258	chr16:57352228-57352363	14	36	16	12	16	20	Filip1l	promoter-TSS (NM_001040397)	promoter-TSS (NM_001040397)	-981	NM_001040397	78749	78749	78749	Mm.328360	NM_001040397	ENSMUSG00000043336	Filip1l	4631422O05Rik|Doc1	filamin A interacting protein 1-like	protein-coding
table.650	0.231184	6.59835	0.237129	739	0.791285	chr1:156676253-156676436	83	65	90	104	89	96	Tor3a	Intergenic	Intergenic	-2006	NM_023141	30935	30935	30935	Mm.206737	NM_023141	ENSMUSG00000060519	Tor3a	Adir	torsin family 3, member A	protein-coding
table.1107	-0.0933412	10.1622	0.255421	796	0.791292	chr18:60500893-60501971	1077	1028	1122	1002	1066	1058	Smim3	5' UTR (NM_134133, exon 1 of 2)	5' UTR (NM_134133, exon 1 of 2)	551	NM_134133	106878	106878	106878	Mm.273197	NM_134133	ENSMUSG00000038059	Smim3	2010002N04Rik|AI195350|AW561905|Nid67|cI-41	small integral membrane protein 3	protein-coding
table.638	0.155342	8.29614	0.236827	738	0.791349	chr7:126701161-126701664	274	226	307	298	325	306	Coro1a	intron (NM_009898, intron 5 of 10)	intron (NM_009898, intron 5 of 10)	2807	NM_001301374	12721	12721	12721	Mm.290482	NM_009898	ENSMUSG00000030707	Coro1a	Clabp|Lmb3|TACO|p57	coronin, actin binding protein 1A	protein-coding
table.1029	-0.0986909	9.92187	0.278867	869	0.791353	chr12:8495909-8496728	945	916	875	832	966	842	Rhob	Intergenic	Intergenic	3666	NM_007483	11852	11852	11852	Mm.687	NM_007483	ENSMUSG00000054364	Rhob	AA017882|Arh6|Arhb	ras homolog gene family, member B	protein-coding
table.871	-0.285013	5.37148	0.283052	882	0.791391	chr17:70847167-70847266	37	43	38	30	38	32	Tgif1	promoter-TSS (NM_001164077)	promoter-TSS (NM_001164077)	-440	NM_001164077	21815	21815	21815	Mm.101034	NM_009372	ENSMUSG00000047407	Tgif1	AA959811|AI462167|Tgif	TGFB-induced factor homeobox 1	protein-coding
table.681	0.55162	3.75392	0.234273	730	0.791393	chr1:138167971-138168070	11	7	7	7	14	17	Ptprc	intron (NM_011210, intron 2 of 29)	intron (NM_011210, intron 2 of 29)	7105	NM_001111316	19264	19264	19264	Mm.391573	NM_011210	ENSMUSG00000026395	Ptprc	B220|CD45R|Cd45|L-CA|Ly-5|Lyt-4|T200|loc	protein tyrosine phosphatase, receptor type, C	protein-coding
table.731	0.406915	5.14633	0.274388	855	0.791394	chr15:75868573-75868772	21	37	20	38	48	21	Gsdmd	Intergenic	RMER15|LTR|ERVL	6334	NM_026960	69146	69146	69146	Mm.27385	NM_026960	ENSMUSG00000022575	Gsdmd	1810036L03Rik|AW558049|DF5L|Dfna5l|Gsdmdc1|M2-4	gasdermin D	protein-coding
table.709	0.145519	8.01584	0.274077	854	0.791422	chr10:44459279-44459753	220	222	224	221	257	283	Prdm1	promoter-TSS (NM_007548)	promoter-TSS (NM_007548)	-829	NM_007548	12142	12142	12142	Mm.4800	NM_007548	ENSMUSG00000038151	Prdm1	Blimp-1|Blimp1|PRDI-BF1|ZNFPR1A1|b2b1765Clo	PR domain containing 1, with ZNF domain	protein-coding
table.787	0.552502	3.54742	0.27697	863	0.791436	chr11:83065951-83066050	8	2	11	8	12	12	Slfn2	intron (NM_011408, intron 1 of 1)	intron (NM_011408, intron 1 of 1)	889	NM_011408	20556	20556	20556	Mm.278689	NM_011408	ENSMUSG00000072620	Slfn2	Shlf2	schlafen 2	protein-coding
table.793	-0.328059	5.29413	0.25965	809	0.791467	chr4:88439876-88440152	49	30	34	32	30	31	Ptplad2	Intergenic	Intergenic	-1088	NM_025760	66775	66775	66775	Mm.386788	NM_025760	ENSMUSG00000028497	Ptplad2	4933428I03Rik|HACD4	protein tyrosine phosphatase-like A domain containing 2	protein-coding
table.835	-0.457433	4.00157	0.264146	823	0.791476	chr8:10904412-10904641	16	13	15	8	15	10	4833411C07Rik	Intergenic	Intergenic	4605	NR_102285	71624	71624	71624	Mm.139075	NR_102285		4833411C07Rik	-	RIKEN cDNA 4833411C07 gene	ncRNA
table.1318	-0.0778952	11.3116	0.276671	862	0.791496	chr4:119293585-119295179	2424	2386	2319	2443	2214	2327	Ybx1	5' UTR (NM_011732, exon 1 of 8)	5' UTR (NM_011732, exon 1 of 8)	131	NM_011732	22608	22608	22608	Mm.258204	NM_011732	ENSMUSG00000028639	Ybx1	1700102N10Rik|C79409|EF1A|MSY1|Nsep1|YB-1|dbpB|mYB-1a	Y box protein 1	protein-coding
table.1128	-0.107473	11.5629	0.235602	734	0.791546	chr15:27680661-27682054	3152	2565	2853	2926	2501	2801	Fam105a	intron (NM_198301, intron 1 of 6)	CpG	184	NM_001242424	223433	223433	223433	Mm.266485	NM_198301	ENSMUSG00000056069	Fam105a	9830126M18	family with sequence similarity 105, member A	protein-coding
table.901	-0.131614	9.0078	0.276049	860	0.791556	chr19:11044802-11045749	489	444	532	444	537	401	AW112010	Intergenic	Intergenic	5290	NR_102366	107350	107350	107350	Mm.6381	NM_001177351	ENSMUSG00000075010	AW112010	-	expressed sequence AW112010	ncRNA
table.730	0.208681	7.00947	0.264499	824	0.79157	chr17:45558563-45558943	122	95	104	155	107	122	Nfkbie	intron (NM_008690, intron 2 of 5)	intron (NM_008690, intron 2 of 5)	3037	NM_008690	18037	18037	18037	Mm.57043	NM_008690	ENSMUSG00000023947	Nfkbie	IKBE	nuclear factor of kappa light polypeptide gene enhancer in B cells inhibitor, epsilon	protein-coding
table.686	0.252063	6.62712	0.258405	805	0.791585	chr7:100495379-100496036	79	78	84	115	115	67	Ucp2	intron (NM_011671, intron 2 of 7)	intron (NM_011671, intron 2 of 7)	2363	NM_011671	22228	22228	22228	Mm.171378	NM_011671	ENSMUSG00000033685	Ucp2	Slc25a8	uncoupling protein 2 (mitochondrial, proton carrier)	protein-coding
table.711	0.174355	7.72084	0.277995	866	0.791613	chr18:60499995-60500791	171	165	200	248	209	169	Smim3	intron (NM_134133, intron 1 of 1)	intron (NM_134133, intron 1 of 1)	1590	NM_134133	106878	106878	106878	Mm.273197	NM_134133	ENSMUSG00000038059	Smim3	2010002N04Rik|AI195350|AW561905|Nid67|cI-41	small integral membrane protein 3	protein-coding
table.1224	-0.103597	9.5402	0.278644	868	0.79163	chr4:46601050-46602386	714	649	739	760	614	650	Coro2a	intron (NM_001164804, intron 1 of 11)	CpG	211	NM_001164804	107684	107684	107684	Mm.416311	NM_178893	ENSMUSG00000028337	Coro2a	9030208C03Rik|AI563590|IR10	coronin, actin binding protein 2A	protein-coding
table.1166	-0.106222	10.5573	0.248498	774	0.791727	chr8:119839620-119841115	1548	1329	1387	1504	1228	1366	Cotl1	exon (NM_028071, exon 1 of 4)	exon (NM_028071, exon 1 of 4)	211	NM_028071	72042	72042	72042	Mm.393405	NM_028071	ENSMUSG00000031827	Cotl1	1810074P22Rik|2010004C08Rik|Clp	coactosin-like 1 (Dictyostelium)	protein-coding
table.710	0.12096	8.49489	0.254603	793	0.791741	chr10:99265432-99265684	316	321	302	383	330	343	Dusp6	intron (NM_026268, intron 2 of 2)	intron (NM_026268, intron 2 of 2)	2327	NM_026268	67603	67603	67603	Mm.1791	NM_026268	ENSMUSG00000019960	Dusp6	1300019I03Rik|MKP-3|MKP3|PYST1	dual specificity phosphatase 6	protein-coding
table.942	-0.140006	7.83431	0.280952	875	0.791804	chr9:103230506-103231032	228	200	220	211	204	193	Trf	promoter-TSS (NM_133977)	promoter-TSS (NM_133977)	-483	NM_133977	22041	22041	22041	Mm.37214	NM_133977	ENSMUSG00000032554	Trf	AI266983|Cd176|HP|Tf|Tfn|hpx	transferrin	protein-coding
table.1086	-0.109671	9.41673	0.27582	859	0.791818	chr16:91405711-91407230	582	632	719	573	639	639	Il10rb	TTS (NM_010509)	TTS (NM_010509)	236	NM_008349	16155	16155	16155	Mm.4154	NM_008349	ENSMUSG00000022969	Il10rb	6620401D04Rik|AI528744|CRF2-4|Crfb4|D16H21S58|D21S58h|IL-10R2|Il10r2	interleukin 10 receptor, beta	protein-coding
table.876	-0.176257	7.90073	0.233126	726	0.791857	chr7:126587700-126588340	260	221	206	242	179	208	Apobr	exon (NM_138310, exon 3 of 4)	exon (NM_138310, exon 3 of 4)	3012	NM_138310	171504	171504	171504	Mm.170665	NM_138310	ENSMUSG00000042759	Apobr	Apob-48r|Apob48r	apolipoprotein B receptor	protein-coding
table.1232	-0.0902852	10.8074	0.284829	887	0.791869	chr13:52980184-52981851	1657	1558	1830	1587	1609	1702	Nfil3	promoter-TSS (NM_017373)	promoter-TSS (NM_017373)	21	NM_017373	18030	18030	18030	Mm.136604	NM_017373	ENSMUSG00000056749	Nfil3	AV225605|E4BP4	nuclear factor, interleukin 3, regulated	protein-coding
table.988	-0.498691	3.77327	0.277448	864	0.791883	chr9:21016527-21016624	9	13	15	14	5	8	Icam1	intron (NM_010493, intron 1 of 6)	intron (NM_010493, intron 1 of 6)	616	NM_010493	15894	15894	15894	Mm.435508	NM_010493	ENSMUSG00000037405	Icam1	CD54|Icam-1|Ly-47|MALA-2	intercellular adhesion molecule 1	protein-coding
table.1231	-0.0878703	10.6274	0.273595	852	0.791885	chr3:121722916-121723816	1542	1382	1525	1423	1416	1488	F3	promoter-TSS (NM_010171)	promoter-TSS (NM_010171)	-171	NM_010171	14066	14066	14066	Mm.273188	NM_010171	ENSMUSG00000028128	F3	AA409063|CD142|Cf-3|Cf3|TF	coagulation factor III	protein-coding
table.719	0.266096	5.73868	0.261417	814	0.791959	chr1:193198391-193198675	43	41	43	57	49	52	Traf3ip3	intron (NM_153137, intron 2 of 15)	intron (NM_153137, intron 2 of 15)	3013	NM_153137	215243	215243	215243	Mm.261259	NM_153137	ENSMUSG00000037318	Traf3ip3	6030423D04Rik|AI115021|T3jam	TRAF3 interacting protein 3	protein-coding
table.843	-0.492024	4.01731	0.253713	790	0.791969	chr1:59170462-59170560	18	16	11	15	6	12	Mpp4	exon (NM_028717, exon 28 of 34)	exon (NM_028717, exon 28 of 34)	-7122	NM_001164682	227157	227157	227157	Mm.474049	NM_145143	ENSMUSG00000079550	Mpp4	Dlg6	membrane protein, palmitoylated 4 (MAGUK p55 subfamily member 4)	protein-coding
table.1255	-0.085416	10.1457	0.2778	865	0.791972	chr1:131244493-131245758	1087	1060	1035	1032	1001	1067	Rassf5	promoter-TSS (NM_018750)	promoter-TSS (NM_018750)	52	NM_018750	54354	54354	54354	Mm.248291	NM_018750	ENSMUSG00000026430	Rassf5	1300019G20Rik|AU042887|Maxp1|Nore1|Nore1A|Nore1B|Rapl	Ras association (RalGDS/AF-6) domain family member 5	protein-coding
table.865	-0.132011	8.29864	0.263678	821	0.791998	chr4:138447067-138448079	294	303	297	267	316	260	Camk2n1	Intergenic	Intergenic	-7575	NM_025451	66259	66259	66259	Mm.41603	NM_025451	ENSMUSG00000046447	Camk2n1	1810006K23Rik|AI848599|AI891706	calcium/calmodulin-dependent protein kinase II inhibitor 1	protein-coding
table.694	0.531195	3.79165	0.280701	874	0.792002	chr10:111997167-111997276	4	8	14	12	15	12	Glipr1	promoter-TSS (NM_028608)	promoter-TSS (NM_028608)	42	NM_028608	73690	73690	73690	Mm.173790	NM_028608	ENSMUSG00000056888	Glipr1	2410114O14Rik|RTVP-1|RTVP1|mRTVP-1	GLI pathogenesis-related 1 (glioma)	protein-coding
table.1265	-0.0951001	11.4695	0.261755	815	0.79201	chr4:59548530-59549896	2746	2613	2641	2573	2324	2845	Ptbp3	5' UTR (NM_178164, exon 1 of 14)	5' UTR (NM_178164, exon 1 of 14)	151	NM_178164	230257	230257	230257	Mm.331640	NM_144904	ENSMUSG00000028382	Ptbp3	5830471K22Rik|AA407443|AI462022|AW107884|C86549|Rod1	polypyrimidine tract binding protein 3	protein-coding
table.708	0.542609	4.43112	0.252773	787	0.792043	chr14:103045420-103045588	18	16	9	28	28	9	Irg1	Intergenic	Intergenic	-1508	NM_008392	16365	16365	16365	Mm.4662	NM_008392	ENSMUSG00000022126	Irg1	AI323667|CAD	immunoresponsive gene 1	protein-coding
table.826	-0.38099	5.06464	0.284587	886	0.792091	chr10:81393552-81393826	37	40	20	34	23	20	Smim24	intron (NM_001099917, intron 1 of 3)	intron (NM_001099917, intron 1 of 3)	625	NM_001099917	72273	72273	72273	Mm.253147	NM_001099917		Smim24	2210404O07Rik	small integral membrane protein 24	protein-coding
table.728	0.134104	8.25602	0.282994	881	0.792127	chr8:70373979-70375349	260	262	269	341	303	254	Comp	intron (NM_016685, intron 3 of 18)	CpG	1116	NM_016685	12845	12845	12845	Mm.45071	NM_016685	ENSMUSG00000031849	Comp	TSP5	cartilage oligomeric matrix protein	protein-coding
table.931	-0.427497	4.40832	0.283971	884	0.792164	chr6:136941066-136941345	16	29	15	15	13	18	Arhgdib	intron (NM_001301301, intron 1 of 5)	intron (NM_001301301, intron 1 of 5)	297	NM_001301305	11857	11857	11857	Mm.2241	NM_007486	ENSMUSG00000030220	Arhgdib	D4|Gdid4|Ly-GDI	Rho, GDP dissociation inhibitor (GDI) beta	protein-coding
table.687	0.281374	5.72453	0.264096	822	0.792288	chr7:140959141-140959441	42	42	41	43	49	65	Ifitm2	Intergenic	Intergenic	-3330	NM_030694	80876	80876	80876	Mm.379266	NM_030694	ENSMUSG00000060591	Ifitm2	DSPA2c|Ifitm3l|fragilis3|mil-3	interferon induced transmembrane protein 2	protein-coding
table.700	-0.434109	4.29373	0.248353	773	0.792289	chr7:127993680-127993849	19	21	15	17	14	11	Pycard	5' UTR (NM_023258, exon 1 of 3)	5' UTR (NM_023258, exon 1 of 3)	102	NM_023258	66824	66824	66824	Mm.24163	NM_023258		Pycard	9130417A21Rik|Asc|CARD5|TMS-1|TNS1|masc	PYD and CARD domain containing	protein-coding
table.684	0.210479	6.99653	0.281792	877	0.79236	chr3:105057133-105057271	110	115	93	107	158	115	Cttnbp2nl	Intergenic	L1Md_F2|LINE|L1	-4056	NM_030249	80281	80281	80281	Mm.200327	NM_030249	ENSMUSG00000062127	Cttnbp2nl	AA552995|AA589392|AU018624|BC003236|mKIAA1433	CTTNBP2 N-terminal like	protein-coding
table.769	-0.548901	3.75472	0.273448	851	0.792389	chr4:66822404-66822522	14	8	15	5	11	10	Tlr4	Intergenic	Intergenic	-5348	NM_021297	21898	21898	21898	Mm.38049	NM_021297	ENSMUSG00000039005	Tlr4	Lps|Ly87|Ran/M1|Rasl2-8	toll-like receptor 4	protein-coding
table.890	-0.42558	4.592	0.28438	885	0.792407	chr6:31211623-31211746	25	20	24	16	10	27	Lincpint	intron (NR_110469, intron 1 of 3)	intron (NR_110469, intron 1 of 3)	6789	NR_110470	232685	232685	232685	Mm.443019	NM_144555		Lincpint	MNCb-1768|Pint|linc-Pint	long intergenic non-protein coding RNA, Trp53 induced transcript	ncRNA
table.652	0.157521	8.16333	0.235539	733	0.792414	chr1:131632227-131632706	244	224	267	251	278	318	Ctse	Intergenic	Intergenic	-5847	NM_007799	13034	13034	13034	Mm.230249	NM_007799	ENSMUSG00000004552	Ctse	A430072O03Rik|C920004C08Rik|CE|CatE	cathepsin E	protein-coding
table.1167	-0.10622	9.7802	0.252579	786	0.792441	chr1:36309224-36310412	775	857	854	836	711	841	Arid5a	intron (NM_001290727, intron 1 of 5)	intron (NM_001290727, intron 1 of 5)	2085	NM_001172205	214855	214855	214855	Mm.34316	NM_145996	ENSMUSG00000037447	Arid5a	D430024K22Rik|Mrf1	AT rich interactive domain 5A (MRF1-like)	protein-coding
table.751	0.110086	9.34526	0.251948	784	0.79248	chr3:95687212-95688646	535	531	638	623	651	627	Adamtsl4	promoter-TSS (NM_144899)	promoter-TSS (NM_144899)	-71	NM_144899	229595	229595	229595	Mm.490574	NM_144899	ENSMUSG00000015850	Adamtsl4	Tsrc1	ADAMTS-like 4	protein-coding
table.822	-0.257154	5.99805	0.26224	816	0.792503	chr2:118730615-118730781	70	55	59	45	57	57	Plcb2	Intergenic	Intergenic	-2260	NM_001290790	18796	18796	18796	Mm.215156	NM_177568	ENSMUSG00000040061	Plcb2	AI550384|B230205M18Rik|B230399N12	phospholipase C, beta 2	protein-coding
table.1227	-0.098526	12.2419	0.253581	789	0.792562	chr13:5860584-5861884	4906	4250	4528	4470	3982	4762	Klf6	promoter-TSS (NM_011803)	promoter-TSS (NM_011803)	-255	NM_011803	23849	23849	23849	Mm.275036	NM_011803	ENSMUSG00000000078	Klf6	AI448727|BCD1|C86813|CPBP|Copeb|FM2|FM6|Ierepo1|Ierepo3|R75280|Zf9	Kruppel-like factor 6	protein-coding
table.1082	-0.128553	8.33963	0.282828	880	0.792562	chr8:71676282-71676846	296	335	288	298	257	314	Jak3	5' UTR (NM_001190830, exon 1 of 24)	5' UTR (NM_001190830, exon 1 of 24)	181	NM_010589	16453	16453	16453	Mm.249645	NM_010589	ENSMUSG00000031805	Jak3	fae|wil	Janus kinase 3	protein-coding
table.663	0.486127	4.3699	0.260988	812	0.792608	chr1:58723171-58723333	6	18	18	24	18	19	Cflar	intron (NM_207653, intron 1 of 9)	RLTR31D_MM|LTR|ERVK	-7300	NM_001293805	12633	12633	12633	Mm.336848	NM_009805	ENSMUSG00000026031	Cflar	2310024N18Rik|A430105C05Rik|CLARP|Cash|Casper|ENSMUSG00000072980|FLAME|FLAME-1|Flip|Gm9845|I-FLICE|MRIT|c-Flip	CASP8 and FADD-like apoptosis regulator	protein-coding
table.750	-0.317403	5.7598	0.261312	813	0.792613	chr8:85088758-85089013	61	46	51	44	58	29	Man2b1	intron (NM_010764, intron 7 of 23)	intron (NM_010764, intron 7 of 23)	5617	NM_010764	17159	17159	17159	Mm.4219	NM_010764	ENSMUSG00000005142	Man2b1	AW107687|LAMAN	mannosidase 2, alpha B1	protein-coding
table.739	-0.693744	3.45647	0.26067	811	0.792616	chr6:87779266-87779366	10	15	5	4	10	5	Gp9	exon (NM_018762, exon 2 of 2)	exon (NM_018762, exon 2 of 2)	1180	NM_018762	54368	54368	54368	Mm.12897	NM_018762	ENSMUSG00000030054	Gp9	Cd42|GPIX	glycoprotein 9 (platelet)	protein-coding
table.688	0.172215	7.74092	0.250081	778	0.792674	chr6:34927134-34927596	205	152	187	226	217	191	Stra8	intron (NM_009292, intron 1 of 8)	intron (NM_009292, intron 1 of 8)	6405	NM_009292	20899	20899	20899	Mm.5171	NM_009292	ENSMUSG00000029848	Stra8	-	stimulated by retinoic acid gene 8	protein-coding
table.729	0.41205	5.23225	0.275815	858	0.792726	chr5:90884955-90885142	21	39	23	24	34	56	Cxcl1	Intergenic	Intergenic	-6196	NM_008176	14825	14825	14825	Mm.21013	NM_008176	ENSMUSG00000029380	Cxcl1	Fsp|Gro1|KC|Mgsa|N51|Scyb1|gro	chemokine (C-X-C motif) ligand 1	protein-coding
table.743	0.119614	8.24122	0.283871	883	0.792782	chr15:80011847-80013168	252	265	270	304	281	299	Pdgfb	intron (NM_011057, intron 1 of 6)	CpG	2300	NM_011057	18591	18591	18591	Mm.144089	NM_011057	ENSMUSG00000000489	Pdgfb	PDGF-B|Sis	platelet derived growth factor, B polypeptide	protein-coding
table.606	0.358004	5.29914	0.249809	777	0.79283	chr17:7386055-7386401	21	39	29	40	35	43	Gm9992	promoter-TSS (NM_001142539)	promoter-TSS (NM_001142539)	-923	NM_001142539	667055	667055	667055	Mm.327371	NM_001142539	ENSMUSG00000056133	Gm9992	ENSMUSG00000056133	predicted gene 9992	protein-coding
table.803	0.347597	4.89072	0.282319	878	0.792937	chr4:136895842-136896118	28	17	21	35	25	27	C1qa	TTS (NM_007572)	TTS (NM_007572)	2864	NM_007572	12259	12259	12259	Mm.439957	NM_007572	ENSMUSG00000036887	C1qa	AI255395|C1q	complement component 1, q subcomponent, alpha polypeptide	protein-coding
table.895	-0.171457	7.82799	0.263675	820	0.792954	chr11:6514648-6515301	212	244	196	241	188	170	Myo1g	intron (NM_178440, intron 10 of 21)	intron (NM_178440, intron 10 of 21)	5983	NM_178440	246177	246177	246177	Mm.239554	NM_178440	ENSMUSG00000020437	Myo1g	E430002D17Rik	myosin IG	protein-coding
table.737	0.126836	9.7234	0.248256	772	0.793003	chr10:78068612-78070110	753	691	759	701	862	921	Icosl	promoter-TSS (NM_015790)	promoter-TSS (NM_015790)	-7	NM_015790	50723	50723	50723	Mm.17819	NM_015790	ENSMUSG00000000732	Icosl	AU044799|B7-H2|B7RP-1|B7h|BG071784|GI50|GL50|GL50-B|ICOS-L|Icoslg|LICOS|Ly115l|mKIAA0653	icos ligand	protein-coding
table.622	0.336072	5.62737	0.25052	779	0.793045	chr17:31060804-31061003	35	33	46	59	56	34	Abcg1	intron (NM_009593, intron 1 of 14)	intron (NM_009593, intron 1 of 14)	3210	NM_009593	11307	11307	11307	Mm.15691	NM_009593		Abcg1	AW413978|Abc8|White	ATP-binding cassette, sub-family G (WHITE), member 1	protein-coding
table.1290	-0.0869533	10.9437	0.28654	891	0.793049	chr10:95415608-95417550	1878	1692	1969	1834	1713	1845	Socs2	promoter-TSS (NM_001168655)	promoter-TSS (NM_001168655)	278	NM_007706	216233	216233	216233	Mm.474283	NM_007706	ENSMUSG00000020027	Socs2	8030460M17|AI527257|AW108012|CIS2|Cish2|D130043N08Rik|JAB|SOCS-2|SSI-2|hg	suppressor of cytokine signaling 2	protein-coding
table.649	0.300817	5.98817	0.247961	771	0.793088	chr3:19953942-19954223	67	44	39	57	69	65	Cp	Intergenic	Intergenic	-2971	NM_001276250	12870	12870	12870	Mm.13787	NM_007752	ENSMUSG00000003617	Cp	D3Ertd555e	ceruloplasmin	protein-coding
table.722	0.270995	6.17148	0.282716	879	0.79315	chr8:84697704-84698097	71	58	44	82	79	55	Lyl1	intron (NM_001164560, intron 12 of 16)	B3|SINE|B2	-3556	NM_008535	17095	17095	17095	Mm.4925	NM_008535	ENSMUSG00000034041	Lyl1	Lyl-1|bHLHa18	lymphoblastomic leukemia 1	protein-coding
table.997	-0.134725	7.84557	0.287565	894	0.793216	chr2:11494944-11495649	221	207	224	214	197	203	Pfkfb3	intron (NM_001177758, intron 1 of 14)	intron (NM_001177758, intron 1 of 14)	6793	NM_001177754	170768	170768	170768	Mm.19669	NM_133232	ENSMUSG00000026773	Pfkfb3	E330010H22Rik|iPFK-2|uPFK-2	6-phosphofructo-2-kinase/fructose-2,6-biphosphatase 3	protein-coding
table.707	0.371013	4.81926	0.251894	783	0.793321	chr10:44465031-44465271	25	19	18	28	32	23	Prdm1	Intergenic	Intergenic	-6464	NM_007548	12142	12142	12142	Mm.4800	NM_007548	ENSMUSG00000038151	Prdm1	Blimp-1|Blimp1|PRDI-BF1|ZNFPR1A1|b2b1765Clo	PR domain containing 1, with ZNF domain	protein-coding
table.939	-0.127526	8.60455	0.288568	897	0.793321	chr2:91101353-91101913	391	387	327	324	391	330	Spi1	intron (NM_011355, intron 2 of 4)	intron (NM_011355, intron 2 of 4)	4836	NM_011355	20375	20375	20375	Mm.1302	NM_011355		Spi1	Dis-1|Dis1|PU.1|Sfpi-1|Sfpi1|Spi-1|Tcfpu1|Tfpu.1	spleen focus forming virus (SFFV) proviral integration oncogene	protein-coding
table.776	-0.330979	5.40879	0.252551	785	0.793364	chr17:35051298-35051529	53	31	39	32	37	32	Clic1	intron (NM_033444, intron 1 of 5)	intron (NM_033444, intron 1 of 5)	1171	NM_033444	114584	114584	114584	Mm.29524	NM_033444		Clic1	Clcp|G6	chloride intracellular channel 1	protein-coding
table.811	-0.244028	6.39932	0.235512	732	0.793405	chr10:42860131-42860378	67	84	93	78	66	69	Scml4	promoter-TSS (NM_172938)	promoter-TSS (NM_172938)	-257	NM_172938	268297	268297	268297	Mm.98731	NM_172938	ENSMUSG00000044770	Scml4	9330161D17|mFLJ00197	sex comb on midleg-like 4 (Drosophila)	protein-coding
table.948	-0.151006	8.37233	0.24742	769	0.793418	chr17:29095373-29095911	291	285	371	311	265	306	Cdkn1a	intron (NM_007669, intron 1 of 2)	CpG	1870	NM_007669	12575	12575	12575	Mm.195663	NM_007669	ENSMUSG00000023067	Cdkn1a	CAP20|CDKI|CIP1|Cdkn1|P21|SDI1|Waf1|mda6|p21Cip1|p21WAF	cyclin-dependent kinase inhibitor 1A (P21)	protein-coding
table.680	0.45897	5.29202	0.253551	788	0.793475	chr19:17339433-17339838	31	39	15	49	52	20	Gcnt1	promoter-TSS (NM_001136484)	promoter-TSS (NM_001136484)	-131	NM_001136484	14537	14537	14537	Mm.244825	NM_010265	ENSMUSG00000038843	Gcnt1	5630400D21Rik|B130048E03|C2 GlcNAcT|C2GNT|IGnT	glucosaminyl (N-acetyl) transferase 1, core 2	protein-coding
table.639	0.351423	5.0638	0.249377	775	0.793502	chr15:102156927-102157234	28	25	22	32	39	28	Soat2	exon (NM_146064, exon 6 of 15)	exon (NM_146064, exon 6 of 15)	6506	NM_146064	223920	223920	223920	Mm.358862	NM_146064	ENSMUSG00000023045	Soat2	ACAT2|D15Wsu97e	sterol O-acyltransferase 2	protein-coding
table.913	-0.126966	8.89329	0.260663	810	0.793574	chr7:4526237-4526957	471	483	397	447	455	377	Tnni3	intron (NM_001033548, intron 8 of 11)	intron (NM_001033548, intron 8 of 11)	-4154	NM_009406	21954	21954	21954	Mm.27674	NM_009406	ENSMUSG00000035458	Tnni3	Tn1|cTnI	troponin I, cardiac 3	protein-coding
table.740	0.172124	7.2774	0.286432	890	0.793643	chr2:30262910-30263512	124	119	150	166	150	142	Phyhd1	3' UTR (NM_177725, exon 4 of 4)	3' UTR (NM_177725, exon 4 of 4)	-2992	NM_001252568	227696	227696	227696	Mm.297949	NM_172267	ENSMUSG00000079484	Phyhd1	-	phytanoyl-CoA dioxygenase domain containing 1	protein-coding
table.644	0.129305	8.9258	0.263594	819	0.793678	chr7:25781039-25782478	393	446	425	427	546	455	Axl	intron (NM_009465, intron 4 of 19)	intron (NM_009465, intron 4 of 19)	6974	NM_001190974	26362	26362	26362	Mm.4128	NM_009465	ENSMUSG00000002602	Axl	AI323647|Ark|Tyro7|Ufo	AXL receptor tyrosine kinase	protein-coding
table.974	-0.0996341	9.83798	0.249762	776	0.793704	chr4:141866870-141867937	823	886	873	796	883	811	Efhd2	intron (NM_025994, intron 1 of 3)	intron (NM_025994, intron 1 of 3)	7516	NM_025994	27984	27984	27984	Mm.395598	NM_025994	ENSMUSG00000040659	Efhd2	2600015J22Rik|AA408606|D4Wsu27e	EF hand domain containing 2	protein-coding
table.772	0.0883454	10.0734	0.288454	896	0.793893	chr4:129057685-129059120	973	978	898	1008	1092	1030	Rnf19b	exon (NM_029219, exon 1 of 9)	exon (NM_029219, exon 1 of 9)	132	NM_029219	75234	75234	75234	Mm.259672	NM_029219	ENSMUSG00000028793	Rnf19b	4930534K13Rik|4930555L03Rik|Ibrdc3	ring finger protein 19B	protein-coding
table.804	0.353935	4.74408	0.287497	893	0.793916	chr15:83025372-83025586	21	20	18	21	26	31	Nfam1	intron (NM_001271411, intron 1 of 5)	intron (NM_001271411, intron 1 of 5)	-2341	NM_001271414	74039	74039	74039	Mm.32584	NM_028728		Nfam1	4921501M20Rik|Cnaip	Nfat activating molecule with ITAM motif 1	protein-coding
table.761	-0.3567	4.94352	0.26336	818	0.793942	chr7:98202216-98202468	29	27	32	28	20	23	B3gnt6	Intergenic	Intergenic	-2867	NM_001081167	272411	272411	272411	Mm.98333	NM_001081167	ENSMUSG00000074004	B3gnt6	BC039789|Core-3|Core3	UDP-GlcNAc:betaGal beta-1,3-N-acetylglucosaminyltransferase 6 (core 3 synthase)	protein-coding
table.972	-0.11668	9.43813	0.247932	770	0.794027	chr14:75015782-75016841	620	741	606	579	659	636	5031414D18Rik	intron (NM_198642, intron 1 of 13)	CpG	285	NM_198642	271221	271221	271221	Mm.320280	NM_198642	ENSMUSG00000034959	5031414D18Rik	Gm744|Gm911|Kiaa0226l	RIKEN cDNA 5031414D18 gene	protein-coding
table.705	0.255758	6.36678	0.24669	766	0.794174	chr1:132322463-132323019	71	48	81	84	83	80	Nuak2	intron (NM_001195025, intron 1 of 7)	intron (NM_001195025, intron 1 of 7)	6616	NM_001195025	74137	74137	74137	Mm.100666	NM_028778	ENSMUSG00000009772	Nuak2	1200013B22Rik|Omphk2|Snark|mKIAA0537	NUAK family, SNF1-like kinase, 2	protein-coding
table.673	0.42402	4.8468	0.251883	782	0.794302	chr12:16753713-16753866	16	23	23	22	42	22	Greb1	intron (NM_001252071, intron 1 of 32)	intron (NM_001252071, intron 1 of 32)	3449	NM_001252071	268527	268527	268527	Mm.428062	NM_015764	ENSMUSG00000036523	Greb1	5730583K22Rik|9130004E13|AF180470|AU023194|mKIAA0575	gene regulated by estrogen in breast cancer protein	protein-coding
table.620	0.175675	7.36681	0.24641	765	0.794309	chr7:110627945-110628304	137	146	135	160	181	147	Adm	intron (NM_009627, intron 1 of 3)	intron (NM_009627, intron 1 of 3)	456	NM_009627	11535	11535	11535	Mm.1408	NM_009627	ENSMUSG00000030790	Adm	AM	adrenomedullin	protein-coding
table.557	0.481862	4.23891	0.247379	768	0.79432	chr3:95142334-95142494	9	16	13	18	15	22	Tnfaip8l2	promoter-TSS (NM_027206)	promoter-TSS (NM_027206)	-54	NM_027206	69769	69769	69769	Mm.34368	NM_027206	ENSMUSG00000013707	Tnfaip8l2	1810019A08Rik|AW610835|TIPE2	tumor necrosis factor, alpha-induced protein 8-like 2	protein-coding
table.615	0.329926	5.29932	0.263185	817	0.794387	chr18:60804946-60805119	28	37	25	38	43	36	Cd74	intron (NM_001042605, intron 1 of 8)	intron (NM_001042605, intron 1 of 8)	1184	NM_010545	16149	16149	16149	Mm.439737	NM_010545	ENSMUSG00000024610	Cd74	CLIP|DHLAG|HLADG|Ia-GAMMA|Ii	CD74 antigen (invariant polypeptide of major histocompatibility complex, class II antigen-associated)	protein-coding
table.1331	-0.0753693	12.1078	0.286387	889	0.79441	chr15:59647422-59649589	4156	4116	4101	3982	3915	4240	Trib1	promoter-TSS (NM_144549)	promoter-TSS (NM_144549)	-148	NM_144549	211770	211770	211770	Mm.40298	NM_144549	ENSMUSG00000032501	Trib1	A530090O15Rik|TRB-1|Trb1	tribbles homolog 1 (Drosophila)	protein-coding
table.764	0.414447	4.96672	0.287404	892	0.79455	chr10:80014966-80015200	25	30	13	45	22	27	Hmha1	exon (NM_013850, exon 45 of 46)	exon (NM_013850, exon 45 of 46)	-1589	NM_001142701	70719	70719	70719	Mm.243954	NM_027521	ENSMUSG00000035697	Hmha1	6330406L22Rik|AW539505|Ha-1	histocompatibility (minor) HA-1	protein-coding
table.867	-0.277498	5.49727	0.28838	895	0.794575	chr16:32164506-32164865	48	40	41	41	32	37	Nrros	intron (NM_146069, intron 1 of 3)	MIRc|SINE|MIR	790	NM_146069	224109	224109	224109	Mm.33498	NM_146069	ENSMUSG00000052384	Nrros	E430025L02Rik|Lrcc33|Lrrc33	negative regulator of reactive oxygen species	protein-coding
table.1169	-0.0925689	10.6952	0.247263	767	0.794981	chr9:64810839-64812062	1529	1511	1631	1640	1434	1457	Dennd4a	5' UTR (NM_001162917, exon 2 of 35)	5' UTR (NM_001162917, exon 2 of 35)	440	NM_001162917	102442	102442	102442	Mm.222473	NM_176935	ENSMUSG00000053641	Dennd4a	AI115600|AI851943|F730015K02Rik	DENN/MADD domain containing 4A	protein-coding
table.641	0.566675	3.98454	0.28628	888	0.795006	chr8:66388855-66388962	8	12	10	7	16	23	March1	intron (NM_001293784, intron 6 of 8)	intron (NM_001293784, intron 6 of 8)	2608	NM_001166375	72925	72925	72925	Mm.380457	NM_175188	ENSMUSG00000036469	March1	2900024D24Rik|BB085186	membrane-associated ring finger (C3HC4) 1	protein-coding
table.724	-0.349023	6.44276	0.251808	781	0.795083	chr19:11608233-11608482	126	45	89	68	77	66	Ms4a6d	Intergenic	MT2A|LTR|ERVL	-3554	NM_026835	68774	68774	68774	Mm.290390	NM_026835	ENSMUSG00000024679	Ms4a6d	1110058E16Rik|AI447446|Ms4a11	membrane-spanning 4-domains, subfamily A, member 6D	protein-coding
table.1049	-0.0985717	9.49798	0.251501	780	0.79513	chr12:84214460-84215231	644	722	672	639	684	644	Elmsan1	intron (NM_001163501, intron 1 of 12)	intron (NM_001163501, intron 1 of 12)	4035	NM_001163501	238317	238317	238317	Mm.31256	NM_001163501	ENSMUSG00000042507	Elmsan1	9430029N19Rik|C130039O16Rik|Gm260	ELM2 and Myb/SANT-like domain containing 1	protein-coding
table.765	0.337512	5.22538	0.29066	898	0.798182	chr13:32967514-32967778	26	28	31	29	51	31	Serpinb6b	intron (NM_011454, intron 1 of 6)	intron (NM_011454, intron 1 of 6)	2133	NM_011454	20708	20708	20708	Mm.36526	NM_011454	ENSMUSG00000042842	Serpinb6b	NK13|Spi12|ovalbumin	serine (or cysteine) peptidase inhibitor, clade B, member 6b	protein-coding
table.782	0.377497	4.73407	0.291459	899	0.799485	chr5:92348244-92348520	19	21	18	27	34	17	Cxcl10	intron (NM_021274, intron 1 of 3)	intron (NM_021274, intron 1 of 3)	507	NM_021274	15945	15945	15945	Mm.877	NM_021274	ENSMUSG00000034855	Cxcl10	C7|CRG-2|INP10|IP-10|IP10|Ifi10|Scyb10|gIP-10|mob-1	chemokine (C-X-C motif) ligand 10	protein-coding
table.683	0.141497	8.10901	0.293917	906	0.8	chr7:100492871-100494146	237	271	204	288	274	250	Ucp2	intron (NM_011671, intron 1 of 7)	intron (NM_011671, intron 1 of 7)	164	NM_011671	22228	22228	22228	Mm.171378	NM_011671	ENSMUSG00000033685	Ucp2	Slc25a8	uncoupling protein 2 (mitochondrial, proton carrier)	protein-coding
table.1382	-0.0763447	12.9234	0.29346	904	0.800521	chr1:131526352-131528348	7376	7118	7294	7278	6599	7488	Srgap2	promoter-TSS (NM_001081011)	promoter-TSS (NM_001081011)	11	NM_001081011	14270	14270	14270	Mm.276259	NM_019520	ENSMUSG00000026425	Srgap2	9930124L22Rik|AI448945|FBP2|Fnbp2|srGAP3	SLIT-ROBO Rho GTPase activating protein 2	protein-coding
table.1275	-0.0972836	9.10417	0.293823	905	0.800627	chr12:25092317-25092723	519	518	512	514	455	528	Id2	Intergenic	Intergenic	3572	NM_010496	15902	15902	15902	Mm.34871	NM_010496	ENSMUSG00000020644	Id2	AI255428|C78922|Idb2|bHLHb26	inhibitor of DNA binding 2	protein-coding
table.907	-0.17671	7.57716	0.292681	901	0.801055	chr12:111416888-111417667	153	229	166	170	170	161	Exoc3l4	promoter-TSS (NM_028807)	promoter-TSS (NM_028807)	-152	NM_001289487	74190	74190	74190	Mm.248640	NM_028807	ENSMUSG00000021280	Exoc3l4	1200009I06Rik|1600013K19Rik	exocyst complex component 3-like 4	protein-coding
table.839	0.132435	8.78955	0.295709	910	0.801338	chr4:152697043-152697916	378	332	438	484	374	444	Gm833	promoter-TSS (NR_033138)	promoter-TSS (NR_033138)	-60	NR_033138	330004	330004	330004	Mm.291863	NM_001033414		Gm833	-	predicted gene 833	ncRNA
table.648	0.438966	4.18286	0.293458	903	0.801404	chr17:73950190-73950338	12	13	12	19	13	20	Xdh	promoter-TSS (NM_011723)	promoter-TSS (NM_011723)	-68	NM_011723	22436	22436	22436	Mm.11223	NM_011723	ENSMUSG00000024066	Xdh	XO|Xor|Xox-1|Xox1	xanthine dehydrogenase	protein-coding
table.770	0.174308	7.63294	0.292542	900	0.801564	chrX:140600766-140601128	202	148	154	198	219	171	Tsc22d3	promoter-TSS (NM_001077364)	promoter-TSS (NM_001077364)	-425	NM_001077364	14605	14605	14605	Mm.22216	NM_010286	ENSMUSG00000031431	Tsc22d3	DIP|Dsip1|Gilz|TSC-22R|Tilz3	TSC22 domain family, member 3	protein-coding
table.982	-0.157834	7.43544	0.293334	902	0.801954	chr5:30927889-30928357	159	179	155	172	138	147	Khk	intron (NM_008439, intron 3 of 7)	intron (NM_008439, intron 3 of 7)	6228	NM_008439	16548	16548	16548	Mm.22451	NM_008439	ENSMUSG00000029162	Khk	-	ketohexokinase	protein-coding
table.935	-0.19685	6.64452	0.295707	909	0.802214	chr4:136893942-136894422	86	110	90	98	83	77	C1qc	Intergenic	Intergenic	-1268	NM_007574	12262	12262	12262	Mm.439732	NM_007574	ENSMUSG00000036896	C1qc	AI385742|C1qg|Ciqc	complement component 1, q subcomponent, C chain	protein-coding
table.1064	-0.0965187	10.1063	0.29553	908	0.802617	chr3:95105949-95107218	992	1124	992	941	1088	974	Pip5k1a	5' UTR (NM_001293707, exon 1 of 15)	5' UTR (NM_001293707, exon 1 of 15)	346	NM_001293707	18720	18720	18720	Mm.296409	NM_008847	ENSMUSG00000028126	Pip5k1a	PI4P5K-I[a]|PIP5K1-alpha|PIP5KIalpha|Pipk5a	phosphatidylinositol-4-phosphate 5-kinase, type 1 alpha	protein-coding
table.1184	-0.116488	9.53211	0.296701	911	0.803145	chr19:46308790-46309389	819	604	676	733	628	642	Nfkb2	intron (NM_001177369, intron 13 of 22)	CpG	3160	NM_001177370	18034	18034	18034	Mm.102365	NM_019408	ENSMUSG00000025225	Nfkb2	NF-kappaB2|lyt|p49|p49/p100|p50B|p52	nuclear factor of kappa light polypeptide gene enhancer in B cells 2, p49/p100	protein-coding
table.1037	-0.102083	9.39624	0.295456	907	0.8033	chr9:37254687-37256213	616	659	626	580	687	563	Slc37a2	5' UTR (NM_020258, exon 1 of 18)	5' UTR (NM_020258, exon 1 of 18)	288	NM_020258	56857	56857	56857	Mm.440037	NM_020258	ENSMUSG00000032122	Slc37a2	G3PP|Slc37a1|cI-2|ci2	solute carrier family 37 (glycerol-3-phosphate transporter), member 2	protein-coding
table.1001	-0.135573	7.78703	0.299373	919	0.803322	chr2:105669334-105669830	200	202	224	194	198	197	Pax6	intron (NM_001244198, intron 1 of 12)	CpG	686	NM_001244201	18508	18508	18508	Mm.3608	NM_013627	ENSMUSG00000027168	Pax6	1500038E17Rik|AEY11|Dey|Gsfaey11|Pax-6|Sey	paired box 6	protein-coding
table.815	-0.36709	4.81143	0.301742	926	0.80356	chr17:35420512-35420713	34	23	23	18	27	19	H2-Q8	Intergenic	Intergenic	-4234	NM_023124	15019	15019	15019	Mm.486287	NM_023124		H2-Q8	H-2Q8|MMS10-T|Ms10t|Qa-2|Qa-8|Qa8	histocompatibility 2, Q region locus 8	protein-coding
table.812	0.10459	8.56964	0.299282	918	0.803952	chr3:104779885-104780351	344	321	330	375	363	368	Ppm1j	promoter-TSS (NM_027982)	promoter-TSS (NM_027982)	-938	NM_027982	71887	71887	71887	Mm.379204	NM_027982	ENSMUSG00000002228	Ppm1j	2310008J22Rik|PP2Czeta|Ppp2cz	protein phosphatase 1J	protein-coding
table.771	0.123238	8.036	0.298961	917	0.803967	chr5:38479023-38479430	223	229	229	274	252	241	Slc2a9	intron (NM_001012363, intron 1 of 11)	intron (NM_001012363, intron 1 of 11)	1079	NM_001102414	117591	117591	117591	Mm.260137	NM_145559	ENSMUSG00000005107	Slc2a9	Glut9|SLC2A9B|SLC2a9A	solute carrier family 2 (facilitated glucose transporter), member 9	protein-coding
table.945	-0.158838	7.94582	0.298648	916	0.804002	chr10:62500109-62500532	207	239	259	177	236	239	Srgn	intron (NM_011157, intron 1 of 2)	intron (NM_011157, intron 1 of 2)	7434	NM_011157	19073	19073	19073	Mm.338790	NM_011157	ENSMUSG00000020077	Srgn	Prg|Prg1|Sgc	serglycin	protein-coding
table.880	-0.237328	6.45906	0.301324	924	0.804182	chr3:98020341-98020783	75	89	90	97	72	54	Notch2	intron (NM_010928, intron 1 of 33)	intron (NM_010928, intron 1 of 33)	7024	NM_010928	18129	18129	18129	Mm.485843	NM_010928	ENSMUSG00000027878	Notch2	AI853703|N2	notch 2	protein-coding
table.1219	-0.0910255	9.72071	0.297422	912	0.804214	chr4:63158726-63159684	834	759	780	824	756	724	Ambp	Intergenic	Intergenic	-5063	NM_007443	11699	11699	11699	Mm.2197	NM_007443	ENSMUSG00000028356	Ambp	AI194774|ASPI|HI-30|Intin4|Itil|UTI	alpha 1 microglobulin/bikunin	protein-coding
table.741	0.537772	4.4557	0.298403	915	0.804221	chr4:154019694-154019794	17	21	6	13	36	17	Smim1	TTS (NM_001163722)	TTS (NM_001163722)	6300	NM_001163722	68859	68859	68859	Mm.477488	NM_001033144	ENSMUSG00000078350	Smim1	0610011H04Rik|1190007F08Rik|2700009I11Rik	small integral membrane protein 1	protein-coding
table.1103	-0.130252	8.14029	0.301024	923	0.804253	chr1:151564342-151564786	282	263	255	281	221	254	Fam129a	Intergenic	Intergenic	-6809	NM_022018	63913	63913	63913	Mm.157700	NM_022018		Fam129a	AI256368|AU019833|Niban	family with sequence similarity 129, member A	protein-coding
table.774	0.132949	8.00072	0.301703	925	0.804325	chr3:142496760-142497656	217	215	230	224	258	268	Gbp5	intron (NM_153564, intron 1 of 10)	intron (NM_153564, intron 1 of 10)	274	NM_153564	229898	229898	229898	Mm.459245	NM_153564	ENSMUSG00000040264	Gbp5	5330409J06Rik|Gbp5a	guanylate binding protein 5	protein-coding
table.715	0.480196	4.23863	0.300824	922	0.80459	chr4:142006218-142006318	12	16	10	23	9	23	Fhad1	intron (NM_177868, intron 1 of 31)	intron (NM_177868, intron 1 of 31)	5383	NM_177868	329977	329977	329977	Mm.252019	NM_028429	ENSMUSG00000051435	Fhad1	2900090M10Rik|B230311F11	forkhead-associated (FHA) phosphopeptide binding domain 1	protein-coding
table.813	0.26568	5.64863	0.300288	920	0.804903	chr11:70321758-70322071	47	35	37	52	55	41	Alox12e	intron (NM_145684, intron 1 of 13)	intron (NM_145684, intron 1 of 13)	603	NM_145684	11685	11685	11685	Mm.274093	NM_145684	ENSMUSG00000018907	Alox12e	8-LOX|AW259591|Alox12-ps1|Alox12-ps2|Aloxe|e-LOX1	arachidonate lipoxygenase, epidermal	protein-coding
table.923	-0.27753	5.42048	0.300621	921	0.80492	chr11:116621069-116621476	39	47	36	38	30	36	Rhbdf2	intron (NM_172572, intron 1 of 18)	intron (NM_172572, intron 1 of 18)	2979	NM_001167680	217344	217344	217344	Mm.89695	NM_172572	ENSMUSG00000020806	Rhbdf2	4732465I17Rik|Rhbdl6	rhomboid 5 homolog 2 (Drosophila)	protein-coding
table.820	0.333942	4.734	0.298374	914	0.805021	chr9:50496809-50497071	20	21	18	29	25	23	Plet1	intron (NM_029639, intron 1 of 3)	ID4|SINE|ID	2415	NM_029639	76509	76509	76509	Mm.29959	NM_029639	ENSMUSG00000032068	Plet1	0610037B23Rik|1600029D21Rik|AA407923|AU043048	placenta expressed transcript 1	protein-coding
table.742	0.159847	8.26781	0.298089	913	0.805134	chr8:109961417-109962574	231	249	310	288	366	258	Marveld3	exon (NM_028584, exon 1 of 3)	exon (NM_028584, exon 1 of 3)	209	NM_212447	73608	73608	73608	Mm.86833	NM_028584	ENSMUSG00000001672	Marveld3	1810006A16Rik|AI642133|Marvd3|Mrvldc3	MARVEL (membrane-associating) domain containing 3	protein-coding
table.1003	-0.152234	7.28908	0.305451	935	0.805607	chr19:25003933-25004637	142	155	147	142	131	140	Dock8	intron (NM_028785, intron 1 of 47)	MIR|SINE|MIR	4756	NM_028785	76088	76088	76088	Mm.102485	NM_028785	ENSMUSG00000052085	Dock8	1200017A24Rik|5830472H07Rik|A130095G14Rik|AI461977	dedicator of cytokinesis 8	protein-coding
table.909	-0.216285	6.1259	0.305257	934	0.805956	chr3:127791214-127791479	65	67	67	58	63	56	Tifa	intron (NM_145133, intron 1 of 2)	intron (NM_145133, intron 1 of 2)	1434	NM_145133	211550	211550	211550	Mm.31852	NM_145133	ENSMUSG00000046688	Tifa	T2bp	TRAF-interacting protein with forkhead-associated domain	protein-coding
table.818	0.126126	8.50686	0.304192	930	0.8066	chr3:146149789-146150889	318	310	317	346	308	412	Mcoln2	intron (NM_001005846, intron 1 of 13)	intron (NM_001005846, intron 1 of 13)	165	NM_001005846	68279	68279	68279	Mm.116862	NM_026656	ENSMUSG00000011008	Mcoln2	3300002C04Rik|AI549968|C86638|TRPML2	mucolipin 2	protein-coding
table.833	0.354295	5.76348	0.305183	933	0.806625	chr3:142589240-142589626	34	32	59	39	84	42	Gbp2b	Intergenic	Intergenic	-5414	NM_010259	14468	14468	14468	Mm.457978	NM_010259	ENSMUSG00000028269	Gbp2b	Gbp-1|Gbp1|Mag-1|Mpa-1|Mpa1	guanylate binding protein 2b	protein-coding
table.959	-0.166149	7.40223	0.303265	927	0.806745	chr7:81870194-81870605	158	189	136	160	150	135	Tm6sf1	intron (NR_111910, intron 4 of 7)	B4A|SINE|B4	7713	NM_001291282	107769	107769	107769	Mm.221412	NM_145375	ENSMUSG00000038623	Tm6sf1	AI428514|BC023123|C630016D09Rik	transmembrane 6 superfamily member 1	protein-coding
table.785	0.220249	6.37546	0.303664	928	0.806935	chr11:120729512-120729896	66	75	63	103	74	69	Cbr2	3' UTR (NM_007621, exon 8 of 8)	3' UTR (NM_007621, exon 8 of 8)	2317	NM_007621	12409	12409	12409	Mm.21454	NM_007621	ENSMUSG00000025150	Cbr2	MLCR	carbonyl reductase 2	protein-coding
table.752	0.353735	5.11724	0.304652	931	0.80695	chr17:37190791-37190992	21	36	21	28	45	30	Ubd	Intergenic	Intergenic	-3000	NM_023137	24108	24108	24108	Mm.140210	NM_023137	ENSMUSG00000035186	Ubd	FAT10	ubiquitin D	protein-coding
table.944	-0.282162	5.396	0.304101	929	0.807227	chr5:113800244-113800611	37	40	43	39	26	37	Tmem119	promoter-TSS (NM_146162)	promoter-TSS (NM_146162)	-76	NM_146162	231633	231633	231633	Mm.41681	NM_146162	ENSMUSG00000054675	Tmem119	AW208946|BC025600|obif	transmembrane protein 119	protein-coding
table.698	0.185741	7.34767	0.305087	932	0.807237	chr1:90975873-90976249	119	176	116	155	163	165	Rab17	Intergenic	MLT1B|LTR|ERVL-MaLR	-6441	NM_008998	19329	19329	19329	Mm.279780	NM_008998	ENSMUSG00000026304	Rab17	AW413472	RAB17, member RAS oncogene family	protein-coding
table.952	-0.166441	7.28558	0.308073	936	0.811654	chr2:153108235-153108923	160	157	128	151	138	121	Hck	5' UTR (NM_010407, exon 1 of 13)	5' UTR (NM_010407, exon 1 of 13)	111	NM_010407	15162	15162	15162	Mm.715	NM_010407	ENSMUSG00000003283	Hck	AI849071|Bmk	hemopoietic cell kinase	protein-coding
table.1242	-0.0843748	9.73711	0.309426	939	0.812613	chr11:102430035-102431397	760	828	807	786	775	774	Grn	intron (NM_008175, intron 1 of 12)	intron (NM_008175, intron 1 of 12)	394	NM_008175	14824	14824	14824	Mm.1568	NM_008175	ENSMUSG00000034708	Grn	Pgrn|epithelin	granulin	protein-coding
table.773	0.124884	8.27473	0.309341	938	0.813257	chr2:16357430-16358071	270	251	283	285	338	283	Plxdc2	intron (NM_026162, intron 1 of 13)	intron (NM_026162, intron 1 of 13)	1447	NM_026162	67448	67448	67448	Mm.313938	NM_026162	ENSMUSG00000026748	Plxdc2	1200007L24Rik|5430431D22Rik|AI646728|AU022916|AV231634|Tem7r	plexin domain containing 2	protein-coding
table.805	0.289034	5.63799	0.309031	937	0.813309	chr2:105667635-105667790	45	30	42	58	53	37	Pax6	intron (NR_002867, intron 1 of 3)	intron (NR_002867, intron 1 of 3)	-1183	NM_001244198	18508	18508	18508	Mm.3608	NM_013627	ENSMUSG00000027168	Pax6	1500038E17Rik|AEY11|Dey|Gsfaey11|Pax-6|Sey	paired box 6	protein-coding
table.760	0.226981	6.35785	0.310681	940	0.815042	chr4:6366904-6367039	71	68	62	67	102	74	Sdcbp	intron (NM_016807, intron 1 of 8)	intron (NM_016807, intron 1 of 8)	1292	NM_001098227	53378	53378	53378	Mm.247473	NM_016807	ENSMUSG00000028249	Sdcbp	MDA-9|Sycl|syntenin-1	syndecan binding protein	protein-coding
table.767	0.238704	6.07944	0.312682	946	0.815089	chr1:23380488-23380610	49	49	66	59	77	64	Ogfrl1	intron (NM_001081079, intron 1 of 6)	MIRc|SINE|MIR	2626	NM_001081079	70155	70155	70155	Mm.28013	NM_001081079	ENSMUSG00000026158	Ogfrl1	2210417C17Rik	opioid growth factor receptor-like 1	protein-coding
table.808	0.318806	4.99201	0.311375	942	0.815127	chr10:88459487-88459817	28	21	23	37	27	29	Sycp3	promoter-TSS (NM_011517)	promoter-TSS (NM_011517)	65	NM_011517	20962	20962	20962	Mm.297977	NM_011517	ENSMUSG00000020059	Sycp3	Cor1|Scp3	synaptonemal complex protein 3	protein-coding
table.1298	-0.102208	9.20572	0.314755	952	0.815322	chr12:79130391-79131739	618	516	531	563	484	557	Arg2	intron (NM_009705, intron 1 of 7)	CpG	277	NM_009705	11847	11847	11847	Mm.3506	NM_009705	ENSMUSG00000021125	Arg2	AII|AU022422	arginase type II	protein-coding
table.947	-0.340209	5.17638	0.314431	951	0.815339	chr19:7020479-7020649	26	39	39	40	17	28	Fermt3	TTS (NM_016737)	TTS (NM_016737)	-1095	NM_153795	108101	108101	108101	Mm.157591	NM_153795	ENSMUSG00000024965	Fermt3	C79673|Kindlin3	fermitin family homolog 3 (Drosophila)	protein-coding
table.735	0.177488	7.6623	0.314218	950	0.815644	chr3:9839657-9840425	148	193	173	213	235	153	Pag1	Intergenic	Intergenic	-6362	NM_001195031	94212	94212	94212	Mm.23897	NM_053182	ENSMUSG00000027508	Pag1	Cbp|F730007C19Rik|Pag	phosphoprotein associated with glycosphingolipid microdomains 1	protein-coding
table.791	0.253774	5.83723	0.312628	945	0.81581	chr13:52976869-52976995	40	44	53	62	63	44	Nfil3	intron (NM_017373, intron 1 of 1)	intron (NM_017373, intron 1 of 1)	4107	NM_017373	18030	18030	18030	Mm.136604	NM_017373	ENSMUSG00000056749	Nfil3	AV225605|E4BP4	nuclear factor, interleukin 3, regulated	protein-coding
table.783	0.238666	6.12099	0.313987	949	0.815903	chr5:137074152-137074652	45	67	57	58	70	78	Serpine1	Intergenic	Intergenic	-2130	NM_008871	18787	18787	18787	Mm.250422	NM_008871	ENSMUSG00000037411	Serpine1	PAI-1|PAI1|Planh1	serine (or cysteine) peptidase inhibitor, clade E, member 1	protein-coding
table.1066	-0.127137	8.25862	0.311341	941	0.815905	chr19:17356064-17356791	258	290	320	304	263	255	Gcnt1	intron (NM_010265, intron 1 of 2)	CpG	239	NM_173442	14537	14537	14537	Mm.244825	NM_010265	ENSMUSG00000038843	Gcnt1	5630400D21Rik|B130048E03|C2 GlcNAcT|C2GNT|IGnT	glucosaminyl (N-acetyl) transferase 1, core 2	protein-coding
table.1201	-0.09932	9.25545	0.313659	948	0.81591	chr8:33747372-33748140	515	578	629	525	572	564	Smim18	promoter-TSS (NM_001206849)	promoter-TSS (NM_001206849)	14	NM_001206849	72632	72632	72632	Mm.443483	NM_001206849	ENSMUSG00000094500	Smim18	2700090O03Rik|AI835723	small integral membrane protein 18	protein-coding
table.1093	-0.144786	7.96239	0.312341	944	0.815924	chr5:64959667-64960208	234	266	210	238	187	239	Tlr6	promoter-TSS (NM_011604)	promoter-TSS (NM_011604)	96	NM_011604	21899	21899	21899	Mm.42146	NM_011604	ENSMUSG00000051498	Tlr6	-	toll-like receptor 6	protein-coding
table.749	0.267888	5.6842	0.312063	943	0.816064	chr4:141609586-141609864	43	39	40	57	57	38	Fblim1	Intergenic	Intergenic	-3673	NM_133754	74202	74202	74202	Mm.490327	NM_133754	ENSMUSG00000006219	Fblim1	2410043F08Rik|Cal|Fblp1|Gt10|migfilin|migfilin(s)	filamin binding LIM protein 1	protein-coding
table.872	0.530721	3.47929	0.313399	947	0.816096	chr11:34791771-34791872	8	6	6	6	7	17	Dock2	Intergenic	Intergenic	-7917	NM_033374	94176	94176	94176	Mm.380679	NM_033374	ENSMUSG00000020143	Dock2	AI662014|AW122239|CED-5|Hch|MBC	dedicator of cyto-kinesis 2	protein-coding
table.1042	-0.204451	6.75946	0.315593	953	0.816634	chr3:135693138-135693309	112	116	83	98	75	106	Nfkb1	Intergenic	Intergenic	-1677	NM_008689	18033	18033	18033	Mm.256765	NM_008689	ENSMUSG00000028163	Nfkb1	NF-KB1|NF-kappaB|NF-kappaB1|p105|p50|p50/p105	nuclear factor of kappa light polypeptide gene enhancer in B cells 1, p105	protein-coding
table.1332	-0.085336	9.81455	0.31629	955	0.816725	chr5:30949509-30950468	867	803	858	866	769	829	Abhd1	promoter-TSS (NM_021304)	promoter-TSS (NM_021304)	-77	NR_003522	57742	57742	57742	Mm.389615	NM_021304	ENSMUSG00000006638	Abhd1	LABH-1|LABH1	abhydrolase domain containing 1	protein-coding
table.817	0.183622	6.65365	0.316151	954	0.817219	chr4:141617335-141617700	95	78	79	105	93	98	Tmem82	intron (NM_145987, intron 2 of 5)	intron (NM_145987, intron 2 of 5)	1115	NM_145987	213989	213989	213989	Mm.34891	NM_145987	ENSMUSG00000043085	Tmem82	-	transmembrane protein 82	protein-coding
table.1433	-0.0726533	12.0822	0.328386	989	0.818806	chr13:12256983-12258513	4244	3924	3976	3988	3773	4176	Mtr	intron (NM_001081128, intron 1 of 32)	CpG	365	NM_001081128	238505	238505	238505	Mm.40335	NM_001081128	ENSMUSG00000021311	Mtr	AI894170|D830038K18Rik|MS	5-methyltetrahydrofolate-homocysteine methyltransferase	protein-coding
table.1406	-0.0786858	12.7048	0.327502	986	0.819086	chr3:31093696-31096134	6741	5788	6208	6298	5695	6353	Skil	promoter-TSS (NM_001039090)	promoter-TSS (NM_001039090)	-143	NM_011386	20482	20482	20482	Mm.15406	NM_011386	ENSMUSG00000027660	Skil	Skir|SnoN|sno	SKI-like	protein-coding
table.1078	-0.132895	7.62146	0.328848	990	0.819132	chr7:44839386-44840340	198	187	172	171	177	177	Il4i1	TTS (NM_001042655)	TTS (NM_001042655)	3575	NM_010215	14204	14204	14204	Mm.2565	NM_010215	ENSMUSG00000074141	Il4i1	Fig1|Fig1-ps|LAAO|LAO	interleukin 4 induced 1	protein-coding
table.967	-0.499387	3.98529	0.32825	988	0.819296	chr8:39636057-39636166	9	22	13	6	11	15	Msr1	intron (NM_001113326, intron 1 of 9)	intron (NM_001113326, intron 1 of 9)	6566	NM_031195	20288	20288	20288	Mm.239291	NM_031195	ENSMUSG00000025044	Msr1	MRS-A|MSR|MSR-A|SR-AI|SR-AII|Scara1|Scvr	macrophage scavenger receptor 1	protein-coding
table.857	0.13464	8.3761	0.327935	987	0.81934	chr2:34961259-34962023	324	293	243	384	292	301	Traf1	5' UTR (NM_009421, exon 1 of 11)	5' UTR (NM_009421, exon 1 of 11)	131	NM_009421	22029	22029	22029	Mm.239514	NM_009421	ENSMUSG00000026875	Traf1	4732496E14Rik	TNF receptor-associated factor 1	protein-coding
table.1054	-0.143213	7.36521	0.326945	984	0.819356	chr8:39639770-39640222	149	168	150	142	144	151	Msr1	intron (NM_001113326, intron 1 of 9)	intron (NM_001113326, intron 1 of 9)	2682	NM_031195	20288	20288	20288	Mm.239291	NM_031195	ENSMUSG00000025044	Msr1	MRS-A|MSR|MSR-A|SR-AI|SR-AII|Scara1|Scvr	macrophage scavenger receptor 1	protein-coding
table.1330	-0.0887735	9.78064	0.317647	956	0.81937	chr7:19309979-19310586	876	800	796	810	746	847	Fosb	promoter-TSS (NM_008036)	promoter-TSS (NM_008036)	-238	NM_008036	14282	14282	14282	Mm.248335	NM_008036	ENSMUSG00000003545	Fosb	-	FBJ osteosarcoma oncogene B	protein-coding
table.1039	-0.163619	7.73924	0.326625	983	0.819388	chr1:173339658-173339926	257	179	175	194	179	191	Ackr1	intron (NM_053199, intron 7 of 8)	intron (NM_053199, intron 7 of 8)	-6289	NM_010045	13349	13349	13349	Mm.6393	NM_010045	ENSMUSG00000037872	Ackr1	AA162249|CCBP1|CD234|Darc|Dfy|ESTM35|FY|GPD	atypical chemokine receptor 1 (Duffy blood group)	protein-coding
table.766	0.401409	4.19722	0.323755	974	0.819691	chr5:92348065-92348227	11	14	13	17	18	17	Cxcl10	exon (NM_021274, exon 2 of 4)	exon (NM_021274, exon 2 of 4)	743	NM_021274	15945	15945	15945	Mm.877	NM_021274	ENSMUSG00000034855	Cxcl10	C7|CRG-2|INP10|IP-10|IP10|Ifi10|Scyb10|gIP-10|mob-1	chemokine (C-X-C motif) ligand 10	protein-coding
table.911	-0.22897	5.8923	0.327441	985	0.819765	chr1:191184881-191185100	57	52	60	49	55	45	Atf3	Intergenic	CpG	-1658	NM_007498	11910	11910	11910	Mm.2706	NM_007498	ENSMUSG00000026628	Atf3	LRG-21	activating transcription factor 3	protein-coding
table.816	0.328558	5.01595	0.318492	958	0.819835	chr10:127324622-127324760	24	25	24	43	24	28	Arhgap9	intron (NM_146011, intron 1 of 14)	B3|SINE|B2	964	NM_146011	216445	216445	216445	Mm.227198	NM_146011	ENSMUSG00000040345	Arhgap9	AU043488	Rho GTPase activating protein 9	protein-coding
table.949	-0.538972	3.88327	0.323534	973	0.819974	chr6:134390026-134390123	10	24	7	7	10	12	Bcl2l14	Intergenic	Intergenic	-6254	NM_025778	66813	66813	66813	Mm.474472	NM_025778	ENSMUSG00000030200	Bcl2l14	4930452K23Rik|4933405K19Rik|9030625M01Rik|AI429211|Bclg	BCL2-like 14 (apoptosis facilitator)	protein-coding
table.868	-0.373298	4.29395	0.324255	975	0.820117	chr1:164054947-164055059	19	15	20	13	18	12	Sele	intron (NM_011345, intron 11 of 13)	intron (NM_011345, intron 11 of 13)	6769	NM_011345	20339	20339	20339	Mm.5245	NM_011345	ENSMUSG00000026582	Sele	CD62E|E-selectin|Elam	selectin, endothelial cell	protein-coding
table.1430	-0.0705941	11.7561	0.324591	976	0.820125	chr2:5713180-5715418	3221	3184	3274	3166	3033	3328	Camk1d	5' UTR (NM_001290374, exon 1 of 10)	5' UTR (NM_001290374, exon 1 of 10)	463	NM_001290374	227541	227541	227541	Mm.191949	NM_177343	ENSMUSG00000039145	Camk1d	A630059D12Rik|CKLiK|CaMKIdelta|E030025C11Rik|mCKLiK	calcium/calmodulin-dependent protein kinase ID	protein-coding
table.1225	-0.103768	8.61739	0.318299	957	0.820194	chr16:23989896-23990240	363	352	391	358	335	371	Bcl6	Intergenic	Intergenic	-1456	NM_009744	12053	12053	12053	Mm.347398	NM_009744	ENSMUSG00000022508	Bcl6	Bcl5	B cell leukemia/lymphoma 6	protein-coding
table.971	-0.388889	5.08813	0.326615	982	0.820197	chr2:129702314-129702497	23	49	27	24	16	38	Pdyn	Intergenic	Intergenic	-2468	NM_018863	18610	18610	18610	Mm.6239	NM_018863	ENSMUSG00000027400	Pdyn	Dyn	prodynorphin	protein-coding
table.956	-0.312446	5.57527	0.322296	969	0.820207	chr5:137031471-137031626	32	48	58	52	29	34	Vgf	exon (NM_001039385, exon 2 of 2)	exon (NM_001039385, exon 2 of 2)	1254	NM_001039385	381677	381677	381677	Mm.389697	NM_001039385	ENSMUSG00000037428	Vgf	Gm1052	VGF nerve growth factor inducible	protein-coding
table.1024	-0.178637	6.72048	0.32638	981	0.820441	chrX:85864668-85865138	102	111	87	98	93	83	5430427O19Rik	Intergenic	PB1D10|SINE|Alu	-5370	NM_001163539	71398	71398	71398	Mm.185296	NM_001163539	ENSMUSG00000025058	5430427O19Rik	-	RIKEN cDNA 5430427O19 gene	protein-coding
table.1012	-0.176199	6.63431	0.325115	977	0.820607	chr9:63144790-63145375	97	95	90	91	84	83	Skor1	exon (NM_001163757, exon 2 of 9)	exon (NM_001163757, exon 2 of 9)	1897	NM_172446	207667	207667	207667	Mm.36349	NM_172446	ENSMUSG00000022245	Skor1	AV273001|C230094B15Rik|Corl1|Lbxcor1	SKI family transcriptional corepressor 1	protein-coding
table.1091	-0.128626	7.74617	0.326169	980	0.820748	chr8:88631089-88631395	213	207	187	200	186	188	Snx20	intron (NM_027840, intron 2 of 3)	intron (NM_027840, intron 2 of 3)	4886	NM_027840	71607	71607	71607	Mm.270607	NM_027840	ENSMUSG00000031662	Snx20	9130017C17Rik	sorting nexin 20	protein-coding
table.1352	-0.0949931	9.95962	0.323527	972	0.820801	chr4:88640723-88642169	939	869	997	955	796	965	Ifna13	Intergenic	Intergenic	3013	NM_177347	230396	230396	230396	Mm.246592	NM_177347	ENSMUSG00000063376	Ifna13	-	interferon alpha 13	protein-coding
table.874	-0.374622	4.29369	0.321226	965	0.820875	chr9:21525364-21525491	19	15	20	18	13	12	AB124611	promoter-TSS (NM_206536)	promoter-TSS (NM_206536)	-749	NM_206536	382062	382062	382062	Mm.325205	NM_206536	ENSMUSG00000057191	AB124611	Gm1706	cDNA sequence AB124611	protein-coding
table.828	0.248226	5.91279	0.322242	968	0.820918	chr1:36269145-36269701	44	49	52	52	50	76	Neurl3	exon (NM_153408, exon 2 of 4)	exon (NM_153408, exon 2 of 4)	4002	NM_153408	214854	214854	214854	Mm.389110	NM_153408	ENSMUSG00000047180	Neurl3	2010300P06Rik|Lincr	neuralized homolog 3 homolog (Drosophila)	protein-coding
table.799	0.17866	6.81486	0.325975	979	0.821098	chr4:141618495-141618768	85	93	105	100	121	110	Tmem82	promoter-TSS (NM_145987)	promoter-TSS (NM_145987)	1	NM_145987	213989	213989	213989	Mm.34891	NM_145987	ENSMUSG00000043085	Tmem82	-	transmembrane protein 82	protein-coding
table.850	0.333434	6.18922	0.323326	971	0.821135	chr17:57081235-57081707	70	52	49	85	104	34	Dennd1c	exon (NM_009451, exon 4 of 4)	exon (NM_009451, exon 4 of 4)	-2961	NM_153551	70785	70785	70785	Mm.284447	NM_153551	ENSMUSG00000002668	Dennd1c	4432409M07Rik	DENN/MADD domain containing 1C	protein-coding
table.1030	-0.24139	6.28716	0.325663	978	0.82115	chr7:121069707-121070030	95	58	72	82	51	64	Igsf6	intron (NM_030691, intron 2 of 5)	intron (NM_030691, intron 2 of 5)	4661	NM_030691	80719	80719	80719	Mm.160384	NM_030691	ENSMUSG00000035004	Igsf6	-	immunoglobulin superfamily, member 6	protein-coding
table.738	0.163613	7.73831	0.321684	966	0.821194	chr17:56124436-56125334	159	232	154	220	212	199	Lrg1	exon (NM_013662, exon 17 of 17)	exon (NM_013662, exon 17 of 17)	-2939	NM_029796	76905	76905	76905	Mm.348025	NM_029796	ENSMUSG00000037095	Lrg1	1300008B03Rik|2310031E04Rik|Lrg|Lrhg	leucine-rich alpha-2-glycoprotein 1	protein-coding
table.900	-0.204453	6.70388	0.322057	967	0.821294	chr13:40859563-40860248	83	100	116	78	106	84	Gcnt2	5' UTR (NM_023887, exon 1 of 3)	5' UTR (NM_023887, exon 1 of 3)	138	NM_023887	14538	14538	14538	Mm.314757	NM_008105	ENSMUSG00000021360	Gcnt2	5330430K10Rik|IGnT|IGnTA|IGnTB|IGnTC	glucosaminyl (N-acetyl) transferase 2, I-branching enzyme	protein-coding
table.921	-0.301331	5.04122	0.321106	964	0.821418	chr6:124641156-124641307	31	30	32	32	25	21	C1s2	Intergenic	B3|SINE|B2	-5147	NM_173864	317677	317677	317677	Mm.483270	NM_173864	ENSMUSG00000079343	C1s2	C1sb|EG317677|Gm5077	complement component 1, s subcomponent 2	protein-coding
table.1397	-0.06909	11.8367	0.323206	970	0.821675	chr3:65957298-65959190	3533	3272	3425	3438	3302	3342	Ccnl1	promoter-TSS (NM_019937)	promoter-TSS (NM_019937)	-19	NM_019937	56706	56706	56706	Mm.175612	NM_019937	ENSMUSG00000027829	Ccnl1	2610030E23Rik|AU018493|Ccnl|ania-6a	cyclin L1	protein-coding
table.987	-0.172412	6.78807	0.320051	960	0.822132	chr2:158153730-158154461	100	100	114	97	95	96	Tgm2	Intergenic	Intergenic	-7704	NM_009373	21817	21817	21817	Mm.330731	NM_009373	ENSMUSG00000037820	Tgm2	G[a]h|TG2|TGase2|tTG|tTGas	transglutaminase 2, C polypeptide	protein-coding
table.847	0.293408	5.154	0.321082	963	0.82221	chr9:92254954-92255077	29	21	32	36	31	37	Plscr1	intron (NM_011636, intron 1 of 8)	intron (NM_011636, intron 1 of 8)	4822	NM_011636	22038	22038	22038	Mm.421956	NM_011636	ENSMUSG00000032369	Plscr1	MmTRA1a|MmTRA1b|Nor1|Tra1|Tra1a|Tra1b|Tras1|Tras2	phospholipid scramblase 1	protein-coding
table.796	0.233384	6.20683	0.320462	961	0.82233	chr8:84977720-84977906	49	71	60	89	68	62	Junb	exon (NM_008416, exon 1 of 1)	exon (NM_008416, exon 1 of 1)	935	NM_008416	16477	16477	16477	Mm.1167	NM_008416	ENSMUSG00000052837	Junb	-	jun B proto-oncogene	protein-coding
table.927	-0.555032	4.04903	0.31982	959	0.822395	chr3:146126001-146126102	11	21	15	16	16	1	Mcoln3	intron (NM_134160, intron 2 of 11)	intron (NM_134160, intron 2 of 11)	4261	NM_134160	171166	171166	171166	Mm.114683	NM_134160	ENSMUSG00000036853	Mcoln3	6720490O21Rik|TRPML3|Va	mucolipin 3	protein-coding
table.829	0.134497	7.6148	0.335499	1006	0.822407	chr1:131246496-131246756	157	163	185	186	191	196	Rassf5	Intergenic	Intergenic	-1448	NM_018750	54354	54354	54354	Mm.248291	NM_018750	ENSMUSG00000026430	Rassf5	1300019G20Rik|AU042887|Maxp1|Nore1|Nore1A|Nore1B|Rapl	Ras association (RalGDS/AF-6) domain family member 5	protein-coding
table.695	0.45674	4.0481	0.320846	962	0.82246	chr4:152691466-152691596	14	11	8	20	13	14	Gm833	Intergenic	MLT1I|LTR|ERVL-MaLR	-6009	NR_033138	330004	330004	330004	Mm.291863	NM_001033414		Gm833	-	predicted gene 833	ncRNA
table.795	0.379767	4.51336	0.330653	991	0.822795	chr7:43354957-43355164	17	22	10	22	25	19	Siglec5	exon (NM_145581, exon 6 of 10)	exon (NM_145581, exon 6 of 10)	3720	NM_145581	233186	233186	233186	Mm.290569	NM_145581	ENSMUSG00000039013	Siglec5	Siglecf|mSiglec-F	sialic acid binding Ig-like lectin 5	protein-coding
table.810	0.0966374	9.63232	0.334329	1002	0.82281	chr14:75010564-75011773	645	753	693	831	806	675	5031414D18Rik	intron (NR_030568, intron 3 of 3)	intron (NR_030568, intron 3 of 3)	-4858	NM_198642	271221	271221	271221	Mm.320280	NM_198642	ENSMUSG00000034959	5031414D18Rik	Gm744|Gm911|Kiaa0226l	RIKEN cDNA 5031414D18 gene	protein-coding
table.891	0.0826444	9.45999	0.334057	1001	0.822962	chr8:85083023-85083816	582	637	645	661	677	702	Man2b1	exon (NM_010764, exon 1 of 24)	exon (NM_010764, exon 1 of 24)	151	NM_010764	17159	17159	17159	Mm.4219	NM_010764	ENSMUSG00000005142	Man2b1	AW107687|LAMAN	mannosidase 2, alpha B1	protein-coding
table.892	-0.334977	5.25387	0.335419	1005	0.823029	chr5:24538190-24538373	25	48	37	28	40	22	Asb10	intron (NM_080444, intron 2 of 5)	intron (NM_080444, intron 2 of 5)	2166	NM_080444	117590	117590	117590	Mm.207071	NM_080444	ENSMUSG00000038204	Asb10	Asb-10|BB137407	ankyrin repeat and SOCS box-containing 10	protein-coding
table.859	0.507651	4.87283	0.331799	994	0.823155	chr14:33187289-33187522	42	11	8	38	31	21	Wdfy4	Intergenic	Intergenic	-2340	NM_001146022	545030	545030	545030	Mm.318345	NM_001146022	ENSMUSG00000051506	Wdfy4	Gm18810	WD repeat and FYVE domain containing 4	protein-coding
table.1040	-0.196484	6.79915	0.331483	993	0.823198	chr4:148494054-148494471	101	121	97	117	75	96	Angptl7	intron (NM_020009, intron 28 of 57)	intron (NM_020009, intron 28 of 57)	6199	NM_001039554	654812	654812	654812	Mm.388929	NM_001039554	ENSMUSG00000028989	Angptl7	-	angiopoietin-like 7	protein-coding
table.915	-0.200115	6.33015	0.331196	992	0.823317	chr15:25940869-25941275	81	73	75	68	77	61	Fam134b	5' UTR (NM_001277315, exon 1 of 7)	5' UTR (NM_001277315, exon 1 of 7)	246	NM_025459	66270	66270	66270	Mm.25311	NM_025459	ENSMUSG00000022270	Fam134b	1810015C04Rik|AU015349	family with sequence similarity 134, member B	protein-coding
table.825	0.230176	6.18193	0.333888	1000	0.823367	chr5:34957003-34957537	62	59	56	93	57	65	Rgs12	intron (NM_173402, intron 1 of 16)	intron (NM_173402, intron 1 of 16)	7822	NM_173402	71729	71729	71729	Mm.196208	NM_173402	ENSMUSG00000029101	Rgs12	1200016K18Rik|4632412M04Rik|AI481290|E130309H11	regulator of G-protein signaling 12	protein-coding
table.1026	-0.426351	4.22579	0.3354	1004	0.8238	chr1:87614670-87614801	17	12	23	21	9	10	Inpp5d	Intergenic	Intergenic	-5576	NM_001110192	16331	16331	16331	Mm.15105	NM_010566	ENSMUSG00000026288	Inpp5d	SHIP|SHIP-1|SHIP1|SIP-145|p150Ship|s-SHIP	inositol polyphosphate-5-phosphatase D	protein-coding
table.821	0.196779	6.33522	0.333848	999	0.824093	chr7:45240667-45241304	64	62	74	78	87	72	Cd37	Intergenic	CpG	-1871	NM_001290804	12493	12493	12493	Mm.3689	NM_007645	ENSMUSG00000030798	Cd37	Tspan26	CD37 antigen	protein-coding
table.802	0.105756	9.94012	0.337251	1009	0.824242	chr1:58712496-58714093	753	900	928	888	1090	891	Cflar	promoter-TSS (NM_009805)	promoter-TSS (NM_009805)	9	NM_207653	12633	12633	12633	Mm.336848	NM_009805	ENSMUSG00000026031	Cflar	2310024N18Rik|A430105C05Rik|CLARP|Cash|Casper|ENSMUSG00000072980|FLAME|FLAME-1|Flip|Gm9845|I-FLICE|MRIT|c-Flip	CASP8 and FADD-like apoptosis regulator	protein-coding
table.1018	-0.257578	5.76873	0.332577	995	0.824257	chr7:4513351-4513642	53	43	60	56	34	45	Tnnt1	intron (NM_001277903, intron 5 of 13)	intron (NM_001277903, intron 5 of 13)	2478	NM_001277903	21955	21955	21955	Mm.358643	NM_011618	ENSMUSG00000064179	Tnnt1	AW146156|Tnt|sTnT|ssTnT	troponin T1, skeletal, slow	protein-coding
table.864	0.487241	4.06387	0.337604	1010	0.82429	chr7:16241870-16241969	16	7	10	17	9	22	C5ar2	intron (NM_176912, intron 1 of 1)	intron (NM_176912, intron 1 of 1)	411	NM_001146005	319430	319430	319430	Mm.239570	NM_176912	ENSMUSG00000074361	C5ar2	C5L2|E030029A11Rik|Gpr77	complement component 5a receptor 2	protein-coding
table.904	0.535795	3.79195	0.332949	996	0.824349	chr5:90884754-90884855	3	13	10	5	13	21	Cxcl1	Intergenic	Intergenic	-6440	NM_008176	14825	14825	14825	Mm.21013	NM_008176	ENSMUSG00000029380	Cxcl1	Fsp|Gro1|KC|Mgsa|N51|Scyb1|gro	chemokine (C-X-C motif) ligand 1	protein-coding
table.866	0.531944	4.04833	0.335387	1003	0.82459	chr14:59365354-59365518	19	7	6	15	10	23	Phf11d	promoter-TSS (NM_199015)	promoter-TSS (NM_199015)	54	NM_199015	219132	219132	219132	Mm.479285	NM_199015	ENSMUSG00000068245	Phf11d	D14Ertd668e|Phf11|Phf11l	PHD finger protein 11D	protein-coding
table.968	-0.18781	7.05893	0.333736	998	0.824641	chr14:51777686-51778249	151	116	115	138	117	92	Ang4	Intergenic	Intergenic	-4378	NM_177544	219033	219033	219033	Mm.343899	NM_177544	ENSMUSG00000060615	Ang4	Raa4|Rnase5d	angiogenin, ribonuclease A family, member 4	protein-coding
table.879	0.308459	4.9676	0.337164	1008	0.824847	chr5:30951881-30952001	25	21	25	32	38	21	Abhd1	3' UTR (NM_001294302, exon 8 of 8)	3' UTR (NM_001294302, exon 8 of 8)	1835	NM_021304	57742	57742	57742	Mm.389615	NM_021304	ENSMUSG00000006638	Abhd1	LABH-1|LABH1	abhydrolase domain containing 1	protein-coding
table.903	0.0901919	9.14667	0.333522	997	0.824939	chr7:126949354-126950896	482	495	518	603	513	530	Sez6l2	promoter-TSS (NM_144926)	promoter-TSS (NM_144926)	-410	NM_144926	233878	233878	233878	Mm.283926	NM_144926	ENSMUSG00000030683	Sez6l2	AI835913|AW121566|BSRP-A|Psk1	seizure related 6 homolog like 2	protein-coding
table.1144	-0.422061	3.86526	0.337139	1007	0.825606	chr4:62428232-62428329	9	19	11	12	9	9	Rnf183	exon (NM_153504, exon 3 of 3)	exon (NM_153504, exon 3 of 3)	6445	NM_153504	76072	76072	76072	Mm.169565	NM_153504	ENSMUSG00000063851	Rnf183	5830442J12Rik	ring finger protein 183	protein-coding
table.1292	-0.0907883	9.24363	0.339675	1011	0.828524	chrX:57338828-57339884	553	577	573	498	569	585	Arhgef6	promoter-TSS (NM_152801)	promoter-TSS (NM_152801)	-627	NM_152801	73341	73341	73341	Mm.261443	NM_152801	ENSMUSG00000031133	Arhgef6	1600028C08Rik|1700038J06Rik|4930592P22Rik|alpha-PIX	Rac/Cdc42 guanine nucleotide exchange factor (GEF) 6	protein-coding
table.1393	-0.0853995	10.275	0.340904	1012	0.8307	chr8:106149968-106150927	1230	1133	1118	1254	1016	1124	Pla2g15	promoter-TSS (NM_133792)	promoter-TSS (NM_133792)	49	NM_133792	192654	192654	192654	Mm.284770	NM_133792	ENSMUSG00000031903	Pla2g15	ACS|C87498|LLPL|Lpla2|Lypla3	phospholipase A2, group XV	protein-coding
table.1259	-0.0915955	9.10793	0.341448	1013	0.831205	chr8:10897573-10898065	544	518	488	467	528	508	4833411C07Rik	Intergenic	Intergenic	-2103	NR_102285	71624	71624	71624	Mm.139075	NR_102285		4833411C07Rik	-	RIKEN cDNA 4833411C07 gene	ncRNA
table.875	0.251221	5.84612	0.341998	1014	0.831723	chr10:127661934-127662077	47	44	47	65	38	67	Nab2	intron (NM_001122895, intron 5 of 5)	intron (NM_001122895, intron 5 of 5)	4697	NM_001122895	17937	17937	17937	Mm.336898	NM_008668	ENSMUSG00000025402	Nab2	AI451907	Ngfi-A binding protein 2	protein-coding
table.1313	-0.0896438	9.73592	0.343756	1019	0.831897	chr3:19956857-19957405	825	781	791	700	788	839	Cp	promoter-TSS (NM_001276250)	promoter-TSS (NM_001276250)	77	NM_007752	12870	12870	12870	Mm.13787	NM_007752	ENSMUSG00000003617	Cp	D3Ertd555e	ceruloplasmin	protein-coding
table.1429	-0.0750797	10.3668	0.343457	1018	0.831989	chr8:105347402-105348289	1213	1211	1273	1272	1131	1226	Fhod1	promoter-TSS (NM_001081332)	promoter-TSS (NM_001081332)	124	NM_177699	234686	234686	234686	Mm.87724	NM_177699	ENSMUSG00000014778	Fhod1	BC017144|FHOS|FHOS1	formin homology 2 domain containing 1	protein-coding
table.941	-0.286378	5.70128	0.344636	1021	0.832392	chr1:155093622-155093742	38	39	73	36	48	43	Ier5	Intergenic	Intergenic	5954	NM_010500	15939	15939	15939	Mm.12246	NM_010500	ENSMUSG00000056708	Ier5	-	immediate early response 5	protein-coding
table.908	0.370055	4.53559	0.342741	1015	0.832708	chr17:36061539-36061715	19	16	15	30	23	14	Gm11127	Intergenic	Intergenic	-3256	NM_001199967	100529082	100529082	100529082	Mm.484641	NM_001199967	ENSMUSG00000079492	Gm11127	ENSMUSG00000079492	predicted gene 11127	protein-coding
table.1129	-0.381753	4.26682	0.343444	1017	0.832775	chr14:22023545-22023661	18	22	13	19	10	13	1700112E06Rik	intron (NM_028275, intron 1 of 6)	intron (NM_028275, intron 1 of 6)	3891	NM_028275	76633	76633	76633	Mm.489898	NM_028275	ENSMUSG00000063458	1700112E06Rik	2700009F18Rik|Oca7	RIKEN cDNA 1700112E06 gene	protein-coding
table.912	-0.263124	5.51433	0.345533	1023	0.832927	chr17:56119867-56120117	46	38	46	44	41	27	Lrg1	exon (NM_029796, exon 2 of 2)	exon (NM_029796, exon 2 of 2)	1954	NM_029796	76905	76905	76905	Mm.348025	NM_029796	ENSMUSG00000037095	Lrg1	1300008B03Rik|2310031E04Rik|Lrg|Lrhg	leucine-rich alpha-2-glycoprotein 1	protein-coding
table.1262	-0.0979559	8.55088	0.344628	1020	0.83319	chr3:105058609-105059308	341	376	337	347	328	343	Cttnbp2nl	Intergenic	Intergenic	-5813	NM_030249	80281	80281	80281	Mm.200327	NM_030249	ENSMUSG00000062127	Cttnbp2nl	AA552995|AA589392|AU018624|BC003236|mKIAA1433	CTTNBP2 N-terminal like	protein-coding
table.823	0.421938	4.53567	0.343293	1016	0.833228	chr6:29527839-29527943	11	24	14	26	30	12	Irf5	intron (NM_012057, intron 1 of 8)	intron (NM_012057, intron 1 of 8)	1266	NM_012057	27056	27056	27056	Mm.6479	NM_012057	ENSMUSG00000029771	Irf5	AW491843|mirf5	interferon regulatory factor 5	protein-coding
table.784	0.149256	7.68298	0.34532	1022	0.833228	chr1:134077381-134077864	156	209	162	201	223	180	Btg2	exon (NM_007570, exon 2 of 2)	exon (NM_007570, exon 2 of 2)	1532	NM_007570	12227	12227	12227	Mm.392646	NM_007570	ENSMUSG00000020423	Btg2	AA959598|APRO1|Pc3|TIS21	B cell translocation gene 2, anti-proliferative	protein-coding
table.842	0.19086	6.66854	0.345999	1024	0.833236	chr3:135685575-135686061	71	94	89	119	100	81	Nfkb1	intron (NM_008689, intron 1 of 24)	intron (NM_008689, intron 1 of 24)	5729	NM_008689	18033	18033	18033	Mm.256765	NM_008689	ENSMUSG00000028163	Nfkb1	NF-KB1|NF-kappaB|NF-kappaB1|p105|p50|p50/p105	nuclear factor of kappa light polypeptide gene enhancer in B cells 1, p105	protein-coding
table.1359	-0.0827901	9.9132	0.34648	1025	0.833581	chr9:73043952-73045591	844	885	976	870	857	913	Rab27a	promoter-TSS (NM_023635)	promoter-TSS (NM_023635)	-38	NM_023635	11891	11891	11891	Mm.34867	NM_023635	ENSMUSG00000032202	Rab27a	2210402C08Rik|2410003M20Rik|4933437C11Rik|ash	RAB27A, member RAS oncogene family	protein-coding
table.1303	-0.0803408	9.62935	0.349717	1033	0.834851	chr10:93833394-93834489	762	737	720	700	755	714	Usp44	intron (NM_001206851, intron 1 of 6)	CpG	2387	NM_001206851	327799	327799	327799	Mm.491598	NM_183199	ENSMUSG00000020020	Usp44	E430004F17Rik	ubiquitin specific peptidase 44	protein-coding
table.961	-0.225139	5.84362	0.349456	1032	0.835036	chr6:116677427-116677635	56	53	54	40	55	49	Rassf4	Intergenic	Intergenic	-3695	NM_178045	213391	213391	213391	Mm.257931	NM_178045	ENSMUSG00000042129	Rassf4	3830411C14Rik|AD037|AI586137	Ras association (RalGDS/AF-6) domain family member 4	protein-coding
table.789	0.135006	7.88217	0.35058	1035	0.835296	chr4:154864125-154864881	188	230	191	221	262	208	Mmel1	intron (NM_172878, intron 6 of 6)	intron (NM_172878, intron 6 of 6)	-5082	NM_013783	27390	27390	27390	Mm.116944	NM_013783	ENSMUSG00000058183	Mmel1	Mell1|NEP2|NEPII|Nl1|SEP	membrane metallo-endopeptidase-like 1	protein-coding
table.1449	-0.0781393	11.0959	0.350265	1034	0.835352	chr15:67175943-67177533	2199	1913	2026	2016	1861	2134	St3gal1	5' UTR (NM_009177, exon 1 of 9)	5' UTR (NM_009177, exon 1 of 9)	144	NM_009177	20442	20442	20442	Mm.248334	NM_009177	ENSMUSG00000013846	St3gal1	5330418N22Rik|AI467004|ST3GalI|Siat4|Siat4a|St3gal-1	ST3 beta-galactoside alpha-2,3-sialyltransferase 1	protein-coding
table.943	-0.324804	5.36542	0.349297	1031	0.835467	chr14:8302771-8303023	23	48	48	25	34	39	Fam107a	intron (NM_183187, intron 1 of 3)	intron (NM_183187, intron 1 of 3)	6879	NM_183187	268709	268709	268709	Mm.256058	NM_183187	ENSMUSG00000021750	Fam107a	DRR1	family with sequence similarity 107, member A	protein-coding
table.881	0.294708	5.46628	0.351387	1037	0.835602	chr5:122209651-122210099	36	30	37	63	38	30	Hvcn1	promoter-TSS (NM_028752)	promoter-TSS (NM_028752)	146	NM_001042489	74096	74096	74096	Mm.28804	NM_028752	ENSMUSG00000064267	Hvcn1	0610039P13Rik|AI450555|BTS|HV1|Vsop.|mVSOP	hydrogen voltage-gated channel 1	protein-coding
table.831	0.219805	6.45523	0.348007	1027	0.835624	chr16:10987511-10988005	56	81	79	85	107	68	Litaf	intron (NM_019980, intron 1 of 3)	intron (NM_019980, intron 1 of 3)	5363	NM_019980	56722	56722	56722	Mm.294753	NM_019980	ENSMUSG00000022500	Litaf	3222402J11Rik|C85531|N4WBP3|TBX1	LPS-induced TN factor	protein-coding
table.852	0.273348	5.41334	0.349273	1030	0.83622	chr1:153180571-153180850	26	37	37	42	49	34	Lamc2	intron (NM_008485, intron 2 of 23)	intron (NM_008485, intron 2 of 23)	5736	NM_008485	16782	16782	16782	Mm.329272	NM_008485	ENSMUSG00000026479	Lamc2	AA589349	laminin, gamma 2	protein-coding
table.848	0.116544	8.29491	0.351347	1036	0.836314	chr1:184732631-184733126	267	293	258	268	322	326	Hlx	promoter-TSS (NM_008250)	promoter-TSS (NM_008250)	-386	NM_008250	15284	15284	15284	Mm.1347	NM_008250	ENSMUSG00000039377	Hlx	Hlx1	H2.0-like homeobox	protein-coding
table.836	0.219435	6.28977	0.347999	1026	0.836418	chr12:31943852-31944197	59	58	75	68	96	67	Hbp1	intron (NM_153198, intron 1 of 10)	intron (NM_153198, intron 1 of 10)	6510	NM_177993	73389	73389	73389	Mm.390461	NM_153198	ENSMUSG00000002996	Hbp1	1700058O05Rik|BE629963|C330012F01Rik|C86454	high mobility group box transcription factor 1	protein-coding
table.906	-0.309971	5.39589	0.348726	1028	0.836536	chr13:56614110-56614312	39	33	49	45	37	19	Tgfbi	intron (NM_009369, intron 1 of 16)	intron (NM_009369, intron 1 of 16)	4608	NM_009369	21810	21810	21810	Mm.14455	NM_009369	ENSMUSG00000035493	Tgfbi	68kDa|AI181842|AI747162|Beta-ig|big-h3	transforming growth factor, beta induced	protein-coding
table.1141	-0.155633	7.09207	0.352158	1038	0.836629	chr16:55820594-55820806	119	142	126	115	110	134	Nfkbiz	intron (NM_001159395, intron 2 of 12)	intron (NM_001159395, intron 2 of 12)	1438	NM_001159394	80859	80859	80859	Mm.247272	NM_030612	ENSMUSG00000035356	Nfkbiz	AA408868|INAP|Mail	nuclear factor of kappa light polypeptide gene enhancer in B cells inhibitor, zeta	protein-coding
table.814	0.223122	6.18569	0.349243	1029	0.83696	chr13:41861102-41861542	50	73	55	86	66	63	Gm10790	Intergenic	Intergenic	-4593	NR_033545	100038577	100038577	100038577	Mm.387093	NR_033545		Gm10790	ENSMUSG00000074927	predicted gene 10790	ncRNA
table.1032	-0.225579	6.05686	0.356869	1049	0.838932	chr7:127991882-127992133	52	80	58	65	49	54	Pycard	3' UTR (NM_023258, exon 3 of 3)	3' UTR (NM_023258, exon 3 of 3)	1859	NM_023258	66824	66824	66824	Mm.24163	NM_023258		Pycard	9130417A21Rik|Asc|CARD5|TMS-1|TNS1|masc	PYD and CARD domain containing	protein-coding
table.1415	-0.0675157	10.9611	0.356641	1048	0.839196	chr19:56721242-56723901	1811	1819	1940	1816	1848	1830	Adrb1	exon (NM_007419, exon 1 of 1)	exon (NM_007419, exon 1 of 1)	200	NM_007419	11554	11554	11554	Mm.46797	NM_007419	ENSMUSG00000035283	Adrb1	Adrb-1|beta-AR	adrenergic receptor, beta 1	protein-coding
table.1355	-0.0850928	10.1265	0.354609	1042	0.839217	chr2:38511360-38512441	1025	970	1144	964	1015	1079	Nek6	promoter-TSS (NM_001159631)	promoter-TSS (NM_001159631)	25	NM_001159631	59126	59126	59126	Mm.143818	NM_021606	ENSMUSG00000026749	Nek6	1300007C09Rik	NIMA (never in mitosis gene a)-related expressed kinase 6	protein-coding
table.883	0.146728	7.40837	0.357338	1050	0.839233	chr3:95142624-95143042	154	152	129	180	180	138	Tnfaip8l2	promoter-TSS (NM_027206)	promoter-TSS (NM_027206)	-473	NM_027206	69769	69769	69769	Mm.34368	NM_027206	ENSMUSG00000013707	Tnfaip8l2	1810019A08Rik|AW610835|TIPE2	tumor necrosis factor, alpha-induced protein 8-like 2	protein-coding
table.970	-0.178146	7.01382	0.35412	1040	0.839673	chr1:155095211-155095427	115	142	112	113	135	89	Ier5	Intergenic	Intergenic	4317	NM_010500	15939	15939	15939	Mm.12246	NM_010500	ENSMUSG00000056708	Ier5	-	immediate early response 5	protein-coding
table.1076	-0.140474	7.31065	0.357961	1051	0.839897	chr3:142493518-142493735	156	149	144	139	153	129	Gbp5	Intergenic	Intergenic	-3307	NM_153564	229898	229898	229898	Mm.459245	NM_153564	ENSMUSG00000040264	Gbp5	5330409J06Rik|Gbp5a	guanylate binding protein 5	protein-coding
table.1467	-0.0747687	11.1245	0.354581	1041	0.839959	chr1:165763278-165764525	2245	2000	2009	2121	1899	2120	Creg1	exon (NM_011804, exon 1 of 4)	exon (NM_011804, exon 1 of 4)	122	NM_011804	433375	433375	433375	Mm.294885	NM_011804	ENSMUSG00000040713	Creg1	AA755314|Creg	cellular repressor of E1A-stimulated genes 1	protein-coding
table.1261	-0.0986739	8.49386	0.356635	1047	0.839983	chr10:6788359-6789165	365	316	332	331	327	320	Oprm1	5' UTR (NM_001039652, exon 1 of 6)	5' UTR (NM_001039652, exon 1 of 6)	161	NM_001039652	18390	18390	18390	Mm.439715	NM_011013	ENSMUSG00000000766	Oprm1	M-OR-1|MOP-R|MOR-1|MOR-1O|Oprm|mor|muOR	opioid receptor, mu 1	protein-coding
table.964	-0.335181	5.33904	0.353983	1039	0.840157	chr10:80019648-80020076	44	46	27	47	32	17	Hmha1	intron (NM_027521, intron 1 of 21)	intron (NM_027521, intron 1 of 21)	187	NM_027521	70719	70719	70719	Mm.243954	NM_027521	ENSMUSG00000035697	Hmha1	6330406L22Rik|AW539505|Ha-1	histocompatibility (minor) HA-1	protein-coding
table.854	0.233377	5.79562	0.356179	1045	0.840515	chr1:131282403-131282772	39	54	41	64	53	46	Ikbke	Intergenic	Intergenic	-3025	NM_019777	56489	56489	56489	Mm.386783	NM_019777	ENSMUSG00000042349	Ikbke	AW558201|IKK-i|IKKepsilon|Ikki	inhibitor of kappaB kinase epsilon	protein-coding
table.885	0.228093	6.09053	0.356537	1046	0.840554	chr5:34527848-34528148	61	65	40	67	77	57	Sh3bp2	intron (NM_011893, intron 1 of 12)	intron (NM_011893, intron 1 of 12)	2214	NM_011893	24055	24055	24055	Mm.5012	NM_011893	ENSMUSG00000054520	Sh3bp2	3BP2	SH3-domain binding protein 2	protein-coding
table.1055	-0.234375	5.70566	0.356129	1044	0.841201	chr8:33741655-33742092	41	54	53	45	42	43	Smim18	TTS (NM_001206849)	TTS (NM_001206849)	5896	NM_001206849	72632	72632	72632	Mm.443483	NM_001206849	ENSMUSG00000094500	Smim18	2700090O03Rik|AI835723	small integral membrane protein 18	protein-coding
table.1156	-0.125009	8.92904	0.355855	1043	0.841361	chr16:15889588-15889913	538	457	389	500	446	367	Cebpd	TTS (NM_007679)	TTS (NM_007679)	2465	NM_007679	12609	12609	12609	Mm.347407	NM_007679		Cebpd	-	CCAAT/enhancer binding protein (C/EBP), delta	protein-coding
table.951	-0.339014	4.9352	0.365864	1072	0.841624	chr11:101893611-101893837	16	34	37	23	23	25	Meox1	exon (NM_010791, exon 1 of 3)	exon (NM_010791, exon 1 of 3)	630	NM_010791	17285	17285	17285	Mm.3404	NM_010791	ENSMUSG00000001493	Meox1	AI385561|D330041M02Rik|Mox-1|Mox1	mesenchyme homeobox 1	protein-coding
table.893	0.273673	6.00076	0.364756	1068	0.842219	chr17:31856574-31856878	34	50	69	49	82	60	Sik1	promoter-TSS (NM_010831)	promoter-TSS (NM_010831)	-934	NM_010831	17691	17691	17691	Mm.290941	NM_010831	ENSMUSG00000024042	Sik1	Msk|Sik|Snf1lk	salt inducible kinase 1	protein-coding
table.861	0.139722	7.37832	0.365781	1071	0.842219	chr6:124512365-124513128	135	147	145	143	177	166	C1ra	5' UTR (NM_023143, exon 1 of 11)	5' UTR (NM_023143, exon 1 of 11)	126	NM_023143	50909	50909	50909	Mm.333375	NM_023143	ENSMUSG00000055172	C1ra	AI132558|C1r|mC1rA	complement component 1, r subcomponent A	protein-coding
table.973	-0.373847	4.51447	0.3657	1070	0.84282	chr5:120849770-120849928	26	11	27	18	19	14	Oas1f	intron (NM_145153, intron 2 of 5)	intron (NM_145153, intron 2 of 5)	2482	NM_145153	243262	243262	243262	Mm.105369	NM_145153	ENSMUSG00000053765	Oas1f	-	2'-5' oligoadenylate synthetase 1F	protein-coding
table.860	0.499974	3.9511	0.364738	1067	0.842965	chr1:170983136-170983244	15	9	6	14	22	8	Fcgr2b	Intergenic	Intergenic	-7119	NM_010187	14130	14130	14130	Mm.425062	NM_010187	ENSMUSG00000026656	Fcgr2b	AI528646|CD32|F630109E10Rik|Fc[g]RII|FcgRII|Fcgr2|Fcgr2a|Fcr-2|Fcr-3|Ly-17|Ly-m20|LyM-1|Lym-1|fcRII	Fc receptor, IgG, low affinity IIb	protein-coding
table.819	0.125814	7.84176	0.364151	1065	0.843189	chr1:152815213-152815849	184	224	186	231	235	204	Ncf2	intron (NM_010877, intron 2 of 14)	intron (NM_010877, intron 2 of 14)	7641	NM_010877	17970	17970	17970	Mm.270307	NM_010877	ENSMUSG00000026480	Ncf2	NOXA2|Ncf-2|p67phox	neutrophil cytosolic factor 2	protein-coding
table.1138	-0.110521	8.19205	0.362112	1059	0.843218	chr7:45707360-45707918	250	280	294	271	277	241	Dbp	intron (NM_016974, intron 2 of 3)	intron (NM_016974, intron 2 of 3)	2392	NM_016974	13170	13170	13170	Mm.24222	NM_016974	ENSMUSG00000059824	Dbp	-	D site albumin promoter binding protein	protein-coding
table.1122	-0.202457	6.55054	0.365535	1069	0.843227	chr17:35342286-35342974	101	89	78	99	60	82	H2-Q2	exon (NM_010392, exon 2 of 7)	exon (NM_010392, exon 2 of 7)	297	NM_010392	15013	15013	15013	Mm.427969	NM_010392	ENSMUSG00000091705	H2-Q2	BE136769|ENSMUSG00000079507|Gm11132|H-2Q2|gs14-2	histocompatibility 2, Q region locus 2	protein-coding
table.1424	-0.0797009	10.6128	0.364683	1066	0.843628	chr9:92249868-92250964	1468	1416	1508	1333	1381	1580	Plscr1	intron (NM_011636, intron 1 of 8)	CpG	222	NM_011636	22038	22038	22038	Mm.421956	NM_011636	ENSMUSG00000032369	Plscr1	MmTRA1a|MmTRA1b|Nor1|Tra1|Tra1a|Tra1b|Tras1|Tras2	phospholipid scramblase 1	protein-coding
table.862	0.293884	5.56811	0.364011	1064	0.843658	chr7:98119419-98119684	36	45	30	65	46	30	Myo7a	promoter-TSS (NM_001256081)	promoter-TSS (NM_001256081)	-59	NM_008663	17921	17921	17921	Mm.1403	NM_008663	ENSMUSG00000030761	Myo7a	Hdb|Myo7|USH1B|nmf371|polka|sh-1|sh1	myosin VIIA	protein-coding
table.916	0.209359	6.41036	0.362039	1058	0.843845	chr16:33833795-33834073	92	62	56	80	84	87	Itgb5	intron (NM_001145884, intron 1 of 14)	intron (NM_001145884, intron 1 of 14)	4269	NM_001145884	16419	16419	16419	Mm.6424	NM_010580	ENSMUSG00000022817	Itgb5	AA475909|AI874634|ESTM23|[b]-5|[b]5|[b]5A|[b]5B|beta-5|beta5	integrin beta 5	protein-coding
table.878	0.197634	6.29295	0.360021	1052	0.843928	chr17:71309203-71309447	70	57	67	72	69	89	Emilin2	intron (NM_145158, intron 2 of 7)	intron (NM_145158, intron 2 of 7)	1640	NM_145158	246707	246707	246707	Mm.23462	NM_145158	ENSMUSG00000024053	Emilin2	FOAP-10	elastin microfibril interfacer 2	protein-coding
table.1369	-0.0709455	10.6837	0.363804	1063	0.843971	chr5:146844355-146846009	1544	1522	1534	1431	1574	1520	Rasl11a	5' UTR (NM_026864, exon 1 of 4)	5' UTR (NM_026864, exon 1 of 4)	111	NM_026864	68895	68895	68895	Mm.266978	NM_026864	ENSMUSG00000029641	Rasl11a	1110065D03Rik|AI852031	RAS-like, family 11, member A	protein-coding
table.919	0.308616	4.96757	0.361764	1057	0.844002	chr8:33749455-33749670	17	25	29	32	38	21	Smim18	intron (NM_026584, intron 2 of 7)	intron (NM_026584, intron 2 of 7)	-1793	NM_001206849	72632	72632	72632	Mm.443483	NM_001206849	ENSMUSG00000094500	Smim18	2700090O03Rik|AI835723	small integral membrane protein 18	protein-coding
table.1075	-0.249207	5.95558	0.362798	1060	0.844019	chr6:120467108-120467272	52	74	52	71	43	41	Il17ra	intron (NM_008359, intron 1 of 12)	intron (NM_008359, intron 1 of 12)	3993	NM_008359	16172	16172	16172	Mm.4481	NM_008359	ENSMUSG00000002897	Il17ra	AW538159|Cdw217|Il17r|VDw217	interleukin 17 receptor A	protein-coding
table.1083	-0.296962	5.07222	0.361447	1056	0.844061	chr5:92273926-92274125	25	30	40	37	21	22	Naaa	intron (NM_025972, intron 2 of 10)	intron (NM_025972, intron 2 of 10)	4155	NM_001163687	67111	67111	67111	Mm.28890	NM_025972	ENSMUSG00000029413	Naaa	2210023K21Rik|3830414F09Rik|Asahl	N-acylethanolamine acid amidase	protein-coding
table.1361	-0.104114	10.04	0.363166	1061	0.844078	chr6:113638223-113638917	1155	885	935	1071	829	964	Irak2	exon (NM_001113553, exon 1 of 12)	exon (NM_001113553, exon 1 of 12)	103	NM_001113553	108960	108960	108960	Mm.152142	NM_172161	ENSMUSG00000060477	Irak2	6330415L08Rik|AI649099|IRAK-2	interleukin-1 receptor-associated kinase 2	protein-coding
table.917	0.26876	5.18993	0.367853	1074	0.844624	chr8:104629556-104629725	30	21	34	39	32	35	Rrad	exon (NM_019662, exon 4 of 5)	exon (NM_019662, exon 4 of 5)	1680	NM_019662	56437	56437	56437	Mm.29467	NM_019662	ENSMUSG00000031880	Rrad	REM3|Rad	Ras-related associated with diabetes	protein-coding
table.830	0.118027	8.3336	0.361354	1055	0.844644	chr6:124732992-124734034	274	311	255	305	357	280	Ptpn6	promoter-TSS (NM_013545)	promoter-TSS (NM_013545)	-359	NM_013545	15170	15170	15170	Mm.271799	NM_013545	ENSMUSG00000004266	Ptpn6	70Z-SHP|Hcph|PTPTY-42|Ptp1C|SH-PTP1|SHP-1|hcp|me	protein tyrosine phosphatase, non-receptor type 6	protein-coding
table.932	0.0750155	9.37834	0.363782	1062	0.844714	chr7:45922844-45923853	574	612	580	652	643	628	Emp3	Intergenic	Intergenic	-1923	NM_010129	13732	13732	13732	Mm.20829	NM_010129	ENSMUSG00000040212	Emp3	H-4|H4|HNMP-1|MI-35|Ymp	epithelial membrane protein 3	protein-coding
table.1427	-0.076962	10.4112	0.361186	1054	0.845053	chr6:87810869-87812608	1378	1188	1249	1302	1189	1249	Rab43	promoter-TSS (NM_001039394)	promoter-TSS (NM_001039394)	40	NM_001039394	69834	69834	69834	Mm.37380	NM_133717	ENSMUSG00000030055	Rab43	1810048P08Rik|2500004H21Rik|AW490415	RAB43, member RAS oncogene family	protein-coding
table.899	0.243573	6.273	0.367766	1073	0.84521	chr16:91548836-91549261	62	56	70	69	108	53	Ifngr2	intron (NM_008338, intron 1 of 6)	intron (NM_008338, intron 1 of 6)	1955	NM_008338	15980	15980	15980	Mm.249364	NM_008338		Ifngr2	Ifgr2|Ifgt	interferon gamma receptor 2	protein-coding
table.1127	-0.226097	5.91799	0.361074	1053	0.845593	chr12:84198237-84198488	66	62	44	55	41	56	Elmsan1	intron (NM_001163501, intron 1 of 12)	intron (NM_001163501, intron 1 of 12)	-4348	NM_001163502	238317	238317	238317	Mm.31256	NM_001163501	ENSMUSG00000042507	Elmsan1	9430029N19Rik|C130039O16Rik|Gm260	ELM2 and Myb/SANT-like domain containing 1	protein-coding
table.937	0.0799358	9.41953	0.368677	1075	0.845727	chr14:70780724-70781859	583	618	613	612	687	682	Dok2	Intergenic	Intergenic	6911	NM_010071	13449	13449	13449	Mm.243323	NM_010071	ENSMUSG00000022102	Dok2	DokR|Frip	docking protein 2	protein-coding
table.1060	-0.425164	3.98495	0.369124	1076	0.845966	chr8:33752771-33752868	11	21	11	12	16	5	Smim18	intron (NM_026584, intron 3 of 7)	intron (NM_026584, intron 3 of 7)	-5050	NM_001206849	72632	72632	72632	Mm.443483	NM_001206849	ENSMUSG00000094500	Smim18	2700090O03Rik|AI835723	small integral membrane protein 18	protein-coding
table.1502	-0.0699605	11.6509	0.369468	1077	0.845969	chr6:4746644-4749476	3173	2853	2970	2896	2830	3132	Peg10	promoter-TSS (NM_001130190)	promoter-TSS (NM_001130190)	754	NM_130877	170676	170676	170676	Mm.320575	NM_130877	ENSMUSG00000092035	Peg10	AA407948|Edr|HB-1|MEF3L|Mar2|Mart2|MyEF-3	paternally expressed 10	protein-coding
table.882	0.254953	5.4312	0.370524	1080	0.846029	chr8:108721072-108721319	30	33	39	50	33	43	Zfhx3	intron (NM_007496, intron 1 of 9)	intron (NM_007496, intron 1 of 9)	6552	NM_007496	11906	11906	11906	Mm.416972	NM_007496	ENSMUSG00000038872	Zfhx3	A230102L03Rik|Atbf1|WBP9|mKIAA4228	zinc finger homeobox 3	protein-coding
table.1426	-0.0882962	9.643	0.369856	1078	0.846072	chr1:90998244-90999676	759	684	803	776	648	761	Lrrfip1	intron (NM_001111312, intron 1 of 12)	CpG	233	NM_001111312	16978	16978	16978	Mm.45039	NM_008515	ENSMUSG00000026305	Lrrfip1	AU024550|Fliiap1	leucine rich repeat (in FLII) interacting protein 1	protein-coding
table.870	0.127133	7.89929	0.370964	1081	0.846251	chr12:84187485-84188256	190	203	225	252	250	196	Elmsan1	intron (NM_001163501, intron 1 of 12)	intron (NM_001163501, intron 1 of 12)	6144	NM_001163502	238317	238317	238317	Mm.31256	NM_001163501	ENSMUSG00000042507	Elmsan1	9430029N19Rik|C130039O16Rik|Gm260	ELM2 and Myb/SANT-like domain containing 1	protein-coding
table.979	-0.244231	5.98116	0.370428	1079	0.846595	chr7:114637039-114637557	57	54	70	59	66	33	Calca	promoter-TSS (NM_007587)	promoter-TSS (NM_007587)	-941	NM_001033954	12310	12310	12310	Mm.4361	NM_007587	ENSMUSG00000030669	Calca	CA|CGRP-1|CGRP1|Calc|Calc1|Cgrp|Ct|Ctn	calcitonin/calcitonin-related polypeptide, alpha	protein-coding
table.1063	-0.167438	7.144	0.372097	1082	0.848051	chr2:167685233-167685556	120	159	124	137	137	97	Cebpb	Intergenic	Intergenic	-3520	NM_009883	12608	12608	12608	Mm.439656	NM_009883	ENSMUSG00000056501	Cebpb	C/EBPbeta|CRP2|IL-6DBP|LAP|LIP|NF-IL6|NF-M|Nfil6	CCAAT/enhancer binding protein (C/EBP), beta	protein-coding
table.1547	-0.0620883	11.6422	0.372755	1083	0.848765	chr1:23382552-23383918	3007	2887	3024	3027	2832	2973	Ogfrl1	promoter-TSS (NM_001081079)	promoter-TSS (NM_001081079)	-60	NM_001081079	70155	70155	70155	Mm.28013	NM_001081079	ENSMUSG00000026158	Ogfrl1	2210417C17Rik	opioid growth factor receptor-like 1	protein-coding
table.1187	-0.146909	7.35128	0.376464	1093	0.84937	chr7:139994585-139995144	129	157	177	130	145	157	Adam8	Intergenic	Intergenic	-2356	NM_001291066	11501	11501	11501	Mm.15969	NM_007403	ENSMUSG00000025473	Adam8	CD156|CD156a|E430039A18Rik|MS2	a disintegrin and metallopeptidase domain 8	protein-coding
table.963	0.156216	7.10036	0.376925	1094	0.849631	chr7:31130905-31131226	136	99	114	128	151	123	Scn1b	intron (NM_027898, intron 18 of 18)	ORR1E|LTR|ERVL-MaLR	-4121	NM_011322	20266	20266	20266	Mm.1418	NM_011322	ENSMUSG00000019194	Scn1b	-	sodium channel, voltage-gated, type I, beta	protein-coding
table.898	0.16727	6.82373	0.376027	1091	0.849937	chr2:28514509-28514917	88	102	96	112	129	91	Ralgds	intron (NM_009058, intron 1 of 17)	intron (NM_009058, intron 1 of 17)	1546	NM_001145834	19730	19730	19730	Mm.5236	NM_009058	ENSMUSG00000026821	Ralgds	Gnds|Rgds|mKIAA1308	ral guanine nucleotide dissociation stimulator	protein-coding
table.884	0.236538	5.87741	0.376404	1092	0.850012	chr6:120470671-120470935	37	66	39	62	57	54	Il17ra	intron (NM_008359, intron 1 of 12)	intron (NM_008359, intron 1 of 12)	7606	NM_008359	16172	16172	16172	Mm.4481	NM_008359	ENSMUSG00000002897	Il17ra	AW538159|Cdw217|Il17r|VDw217	interleukin 17 receptor A	protein-coding
table.894	0.299714	5.34404	0.375979	1090	0.850609	chr1:171440014-171440238	33	24	37	58	32	30	F11r	intron (NM_172647, intron 1 of 9)	intron (NM_172647, intron 1 of 9)	2565	NM_172647	16456	16456	16456	Mm.294882	NM_172647	ENSMUSG00000038235	F11r	9130004G24|AA638916|ESTM33|JAM|JAM-1|JAM-A|Jcam|Jcam1|Ly106	F11 receptor	protein-coding
table.1390	-0.0947976	8.69249	0.380126	1102	0.850627	chr11:75795109-75796504	371	388	403	390	332	403	Doc2b	exon (NM_007873, exon 1 of 9)	exon (NM_007873, exon 1 of 9)	250	NM_007873	13447	13447	13447	Mm.5137	NM_007873	ENSMUSG00000020848	Doc2b	-	double C2, beta	protein-coding
table.976	0.102572	8.68373	0.374098	1084	0.851038	chr10:127642524-127644255	388	308	382	421	400	376	Stat6	intron (NM_009284, intron 1 of 21)	intron (NM_009284, intron 1 of 21)	404	NM_009284	20852	20852	20852	Mm.121721	NM_009284	ENSMUSG00000002147	Stat6	-	signal transducer and activator of transcription 6	protein-coding
table.1471	-0.0751332	10.2377	0.379645	1100	0.851095	chr7:142386750-142388473	1217	1053	1110	1168	1045	1105	Ctsd	intron (NM_009983, intron 1 of 8)	intron (NM_009983, intron 1 of 8)	258	NM_009983	13033	13033	13033	Mm.231395	NM_009983	ENSMUSG00000007891	Ctsd	CD|CatD	cathepsin D	protein-coding
table.1109	-0.391923	4.44439	0.377988	1095	0.851249	chr5:105293324-105293468	28	23	10	19	10	19	Gbp6	intron (NM_194336, intron 1 of 10)	intron (NM_194336, intron 1 of 10)	303	NM_194336	100702	100702	100702	Mm.491210	NM_194336	ENSMUSG00000079362	Gbp6	AI595338|Mpa2l	guanylate binding protein 6	protein-coding
table.1059	0.0837339	9.29747	0.380072	1101	0.851279	chr7:27490536-27491327	622	518	524	610	599	614	Sertad1	TTS (NM_018820)	TTS (NM_018820)	3979	NM_018820	55942	55942	55942	Mm.153684	NM_018820	ENSMUSG00000008384	Sertad1	1110032C13Rik|AV000455|AW456625|Sei-1|Sei1|TRIP-Br1	SERTA domain containing 1	protein-coding
table.928	0.157491	7.30881	0.375945	1089	0.851314	chr5:137025083-137025573	151	139	114	166	126	174	Vgf	Intergenic	Intergenic	-4967	NM_001039385	381677	381677	381677	Mm.389697	NM_001039385	ENSMUSG00000037428	Vgf	Gm1052	VGF nerve growth factor inducible	protein-coding
table.1004	-0.382511	4.59118	0.378741	1097	0.851391	chr9:44073321-44073445	23	25	20	31	12	11	Usp2	intron (NM_016808, intron 1 of 12)	intron (NM_016808, intron 1 of 12)	3954	NM_016808	53376	53376	53376	Mm.272770	NM_016808	ENSMUSG00000032010	Usp2	B930035K21Rik|Ubp41	ubiquitin specific peptidase 2	protein-coding
table.1080	-0.341386	4.30679	0.379183	1098	0.851609	chr5:120516715-120516935	15	21	18	18	16	10	Slc8b1	intron (NM_001177595, intron 2 of 13)	intron (NM_001177595, intron 2 of 13)	5633	NM_133221	170756	170756	170756	Mm.291070	NM_133221	ENSMUSG00000032754	Slc8b1	AF261233|NCKX6|NCLX|Slc24a6	solute carrier family 8 (sodium/lithium/calcium exchanger), member B1	protein-coding
table.1516	-0.0725277	11.2281	0.380938	1103	0.851672	chr1:37540415-37541702	2361	2110	2244	2418	2021	2167	Mgat4a	promoter-TSS (NM_173870)	promoter-TSS (NM_173870)	-43	NM_173870	269181	269181	269181	Mm.25861	NM_173870	ENSMUSG00000026110	Mgat4a	9530018I07Rik|GnT-IVa|glcNAc-T-IVa	mannoside acetylglucosaminyltransferase 4, isoenzyme A	protein-coding
table.992	0.28097	5.00862	0.379633	1099	0.851842	chr9:111058055-111058208	17	25	32	29	28	36	Ccrl2	promoter-TSS (NM_017466)	promoter-TSS (NM_017466)	-862	NM_017466	54199	54199	54199	Mm.7336	NM_017466	ENSMUSG00000043953	Ccrl2	1810047I05Rik|Ackr5|CCR11|Cmkbr1l2|E01|L-CCR	chemokine (C-C motif) receptor-like 2	protein-coding
table.1284	-0.0943542	8.50008	0.375496	1087	0.85186	chr19:3906487-3907511	325	333	358	347	330	307	Tcirg1	promoter-TSS (NM_001167784)	promoter-TSS (NM_001167784)	-16	NM_001167784	27060	27060	27060	Mm.271689	NM_016921	ENSMUSG00000001750	Tcirg1	ATP6N1C|ATP6a3|Atp6i|OC-116|OPTB1|Stv1|TIRC7|Vph1|oc	T cell, immune regulator 1, ATPase, H+ transporting, lysosomal V0 protein A3	protein-coding
table.1378	-0.0849512	9.57198	0.378658	1096	0.85198	chr6:29696743-29697464	668	775	693	781	674	628	Tspan33	intron (NM_146173, intron 1 of 7)	intron (NM_146173, intron 1 of 7)	2848	NM_146173	232670	232670	232670	Mm.225289	NM_146173	ENSMUSG00000001763	Tspan33	1300010A20Rik|Pen	tetraspanin 33	protein-coding
table.889	0.483358	4.23896	0.375917	1088	0.852033	chr5:139408643-139408775	12	20	6	17	29	9	C130050O18Rik	intron (NM_177000, intron 1 of 1)	intron (NM_177000, intron 1 of 1)	2322	NM_177000	319772	319772	319772	Mm.440271	NM_177000		C130050O18Rik	-	RIKEN cDNA C130050O18 gene	protein-coding
table.902	0.28736	6.47065	0.375456	1086	0.852556	chr1:58712238-58712412	52	89	72	58	141	69	Cflar	promoter-TSS (NM_009805)	promoter-TSS (NM_009805)	834	NM_001293804	12633	12633	12633	Mm.336848	NM_009805	ENSMUSG00000026031	Cflar	2310024N18Rik|A430105C05Rik|CLARP|Cash|Casper|ENSMUSG00000072980|FLAME|FLAME-1|Flip|Gm9845|I-FLICE|MRIT|c-Flip	CASP8 and FADD-like apoptosis regulator	protein-coding
table.1436	-0.0909833	9.33604	0.375309	1085	0.853007	chr18:66458281-66459105	611	545	660	605	525	633	Pmaip1	promoter-TSS (NM_021451)	promoter-TSS (NM_021451)	89	NM_021451	58801	58801	58801	Mm.271878	NM_021451	ENSMUSG00000024521	Pmaip1	Noxa	phorbol-12-myristate-13-acetate-induced protein 1	protein-coding
table.955	0.177925	6.66724	0.388957	1123	0.854112	chr14:73389121-73389376	100	75	80	82	103	113	Itm2b	Intergenic	Intergenic	-3978	NM_008410	16432	16432	16432	Mm.4266	NM_008410	ENSMUSG00000022108	Itm2b	AI256040|Bri|Bri2|Bricd2b|D14Sel6|E25BMM|imBRI2	integral membrane protein 2B	protein-coding
table.1081	-0.137648	8.25818	0.388742	1122	0.8544	chr11:4191981-4192595	245	355	271	270	318	230	Tbc1d10a	intron (NM_134023, intron 1 of 8)	L2c|LINE|L2	5455	NM_134023	103724	103724	103724	Mm.28140	NM_134023	ENSMUSG00000034412	Tbc1d10a	AI447804|EPI64|Tbc1d10|mFLJ00288	TBC1 domain family, member 10a	protein-coding
table.887	0.37385	4.2798	0.38252	1104	0.854433	chr5:104986852-104986955	16	15	10	16	24	15	Abcg3	Intergenic	Intergenic	-4187	NM_030239	27405	27405	27405	Mm.389663	NM_030239	ENSMUSG00000029299	Abcg3	Abcp2|Mxr2	ATP-binding cassette, sub-family G (WHITE), member 3	protein-coding
table.1353	-0.0796486	9.97769	0.384099	1108	0.854862	chr1:91052343-91053817	1024	919	883	963	959	843	Lrrfip1	promoter-TSS (NM_008515)	promoter-TSS (NM_008515)	-364	NM_001111311	16978	16978	16978	Mm.45039	NM_008515	ENSMUSG00000026305	Lrrfip1	AU024550|Fliiap1	leucine rich repeat (in FLII) interacting protein 1	protein-coding
table.1077	-0.33245	4.46806	0.383768	1107	0.854898	chr2:91115788-91115905	17	26	18	18	20	12	Mybpc3	TTS (NM_011355)	TTS (NM_011355)	-2297	NM_008653	17868	17868	17868	Mm.10728	NM_008653	ENSMUSG00000002100	Mybpc3	-	myosin binding protein C, cardiac	protein-coding
table.1112	-0.190048	6.7887	0.384465	1109	0.854907	chr14:8314553-8314878	86	102	128	77	96	113	Fam107a	Intergenic	Intergenic	-4940	NM_183187	268709	268709	268709	Mm.256058	NM_183187	ENSMUSG00000021750	Fam107a	DRR1	family with sequence similarity 107, member A	protein-coding
table.1438	-0.0729379	10.1206	0.388695	1121	0.85506	chr4:155408666-155409901	986	1103	1025	976	1020	1063	2010015L04Rik	promoter-TSS (NM_001166029)	promoter-TSS (NM_001166029)	94	NM_001166029	544678	544678	544678	Mm.472798	NM_177674	ENSMUSG00000042233	2010015L04Rik	A530045M11	RIKEN cDNA 2010015L04 gene	protein-coding
table.1515	-0.0748759	10.104	0.39158	1129	0.855301	chr5:21371987-21373296	1045	958	1077	1009	942	1072	Fgl2	promoter-TSS (NM_008013)	promoter-TSS (NM_008013)	-31	NM_008013	14190	14190	14190	Mm.292100	NM_008013	ENSMUSG00000039899	Fgl2	AI385601|musfiblp	fibrinogen-like protein 2	protein-coding
table.1192	-0.199981	6.20193	0.383272	1105	0.855338	chr11:83057971-83058255	69	71	69	60	51	77	Slfn2	Intergenic	Intergenic	-6999	NM_011408	20556	20556	20556	Mm.278689	NM_011408	ENSMUSG00000072620	Slfn2	Shlf2	schlafen 2	protein-coding
table.953	0.118123	7.56621	0.390579	1126	0.855389	chr10:44457148-44457564	172	154	165	190	173	188	Prdm1	intron (NM_007548, intron 1 of 6)	intron (NM_007548, intron 1 of 6)	1331	NM_007548	12142	12142	12142	Mm.4800	NM_007548	ENSMUSG00000038151	Prdm1	Blimp-1|Blimp1|PRDI-BF1|ZNFPR1A1|b2b1765Clo	PR domain containing 1, with ZNF domain	protein-coding
table.896	0.0718101	10.0784	0.383651	1106	0.855409	chr9:20972147-20973284	923	1007	946	1028	1091	1005	S1pr2	intron (NM_010333, intron 1 of 1)	intron (NM_010333, intron 1 of 1)	4077	NM_010333	14739	14739	14739	Mm.46493	NM_010333	ENSMUSG00000043895	S1pr2	1100001A16Rik|Edg5|Gpcr13|H218|LPb2|S1P2	sphingosine-1-phosphate receptor 2	protein-coding
table.1445	-0.0865165	12.2215	0.390272	1125	0.855477	chr1:144003489-144005180	5227	4002	4208	4532	3990	4565	Rgs2	promoter-TSS (NM_009061)	promoter-TSS (NM_009061)	-186	NM_009061	19735	19735	19735	Mm.28262	NM_009061	ENSMUSG00000026360	Rgs2	GOS8	regulator of G-protein signaling 2	protein-coding
table.914	0.14705	7.44411	0.388646	1120	0.855715	chr3:116126613-116127196	139	148	159	138	175	197	Vcam1	intron (NM_011693, intron 2 of 8)	intron (NM_011693, intron 2 of 8)	2783	NM_011693	22329	22329	22329	Mm.76649	NM_011693	ENSMUSG00000027962	Vcam1	CD106|Vcam-1	vascular cell adhesion molecule 1	protein-coding
table.925	0.317785	4.63297	0.392158	1130	0.855806	chr17:35186056-35186233	16	25	14	29	23	19	Lst1	intron (NM_010734, intron 3 of 3)	intron (NM_010734, intron 3 of 3)	2295	NM_010734	16988	16988	16988	Mm.19379	NM_010734	ENSMUSG00000073412	Lst1	B144	leukocyte specific transcript 1	protein-coding
table.1171	-0.324023	4.51413	0.394605	1137	0.855845	chr15:80014322-80014426	23	18	22	22	11	19	Pdgfb	5' UTR (NM_011057, exon 1 of 7)	5' UTR (NM_011057, exon 1 of 7)	434	NM_011057	18591	18591	18591	Mm.144089	NM_011057	ENSMUSG00000000489	Pdgfb	PDGF-B|Sis	platelet derived growth factor, B polypeptide	protein-coding
table.1009	0.329128	4.75344	0.391485	1128	0.855853	chr16:35869135-35869263	24	26	10	27	30	21	Parp14	intron (NM_001039530, intron 1 of 16)	intron (NM_001039530, intron 1 of 16)	2183	NM_001039530	547253	547253	547253	Mm.244406	NM_001039530	ENSMUSG00000034422	Parp14	1600029O10Rik|ARTD8|BC021340|CoaSt6|mKIAA1268	poly (ADP-ribose) polymerase family, member 14	protein-coding
table.858	0.364097	4.30607	0.392529	1131	0.855859	chr5:135107530-135107710	8	16	18	20	16	20	Mlxipl	intron (NM_021455, intron 1 of 16)	intron (NM_021455, intron 1 of 16)	729	NM_021455	58805	58805	58805	Mm.34213	NM_021455	ENSMUSG00000005373	Mlxipl	ChREBP|WS-bHLH|Wbscr14|bHLHd14	MLX interacting protein-like	protein-coding
table.1274	-0.108783	8.16667	0.39012	1124	0.855904	chr5:121828459-121829358	255	254	300	288	247	241	Sh2b3	exon (NM_008507, exon 2 of 8)	exon (NM_008507, exon 2 of 8)	7892	NM_008507	16923	16923	16923	Mm.65493	NM_008507	ENSMUSG00000042594	Sh2b3	AI429800|Lnk	SH2B adaptor protein 3	protein-coding
table.922	0.103827	7.91694	0.393606	1134	0.855938	chr9:73094668-73095148	217	210	204	237	232	232	Khdc3	intron (NM_001301230, intron 6 of 6)	MLT1L|LTR|ERVL-MaLR	-7490	NM_025890	66991	66991	66991	Mm.471745	NM_025890	ENSMUSG00000092622	Khdc3	2410004A20Rik|AI467128|FILIA|OEEP48	KH domain containing 3, subcortical maternal complex member	protein-coding
table.1470	-0.0739691	10.0618	0.387757	1117	0.85605	chr8:84976168-84976824	1080	929	981	1009	947	981	Junb	TTS (NM_008416)	TTS (NM_008416)	2252	NM_008416	16477	16477	16477	Mm.1167	NM_008416	ENSMUSG00000052837	Junb	-	jun B proto-oncogene	protein-coding
table.1019	0.370215	4.61195	0.393337	1133	0.856108	chr13:49248589-49248771	21	16	16	29	32	10	Susd3	promoter-TSS (NM_025491)	promoter-TSS (NM_025491)	26	NM_028340	66329	66329	66329	Mm.34308	NM_025491	ENSMUSG00000021384	Susd3	1700017I11Rik|2810440J20Rik	sushi domain containing 3	protein-coding
table.966	0.225062	5.89121	0.388512	1119	0.856185	chr16:95704131-95704349	48	38	58	52	50	72	Ets2	intron (NM_011809, intron 1 of 9)	intron (NM_011809, intron 1 of 9)	1833	NM_011809	23872	23872	23872	Mm.290207	NM_011809	ENSMUSG00000022895	Ets2	AU022856|Ets-2	E26 avian leukemia oncogene 2, 3' domain	protein-coding
table.1044	0.235169	6.43135	0.393067	1132	0.856274	chr17:35178620-35178937	86	40	85	91	97	69	Aif1	Intergenic	Intergenic	-2778	NM_019467	11629	11629	11629	Mm.10747	NM_019467	ENSMUSG00000024397	Aif1	AI607846|AIF-1|D17H6S50E|G1|Iba1	allograft inflammatory factor 1	protein-coding
table.1158	-0.312561	4.55931	0.394124	1135	0.856307	chr4:136905294-136905455	23	18	24	14	17	23	C1qa	Intergenic	Intergenic	-6531	NM_007572	12259	12259	12259	Mm.439957	NM_007572	ENSMUSG00000036887	C1qa	AI255395|C1q	complement component 1, q subcomponent, alpha polypeptide	protein-coding
table.993	0.19908	6.83575	0.39449	1136	0.856349	chr9:73063622-73064247	107	68	110	95	144	99	Rab27a	promoter-TSS (NM_001301232)	promoter-TSS (NM_001301232)	-213	NM_001301232	11891	11891	11891	Mm.34867	NM_023635	ENSMUSG00000032202	Rab27a	2210402C08Rik|2410003M20Rik|4933437C11Rik|ash	RAB27A, member RAS oncogene family	protein-coding
table.1573	-0.0691204	11.0271	0.391376	1127	0.856373	chr1:155097948-155099945	1936	2005	1894	1959	1740	2051	Ier5	exon (NM_010500, exon 1 of 1)	exon (NM_010500, exon 1 of 1)	689	NM_010500	15939	15939	15939	Mm.12246	NM_010500	ENSMUSG00000056708	Ier5	-	immediate early response 5	protein-coding
table.1016	0.381955	4.15398	0.388331	1118	0.856552	chr1:164115169-164115270	14	10	13	21	17	12	Selp	promoter-TSS (NM_011347)	promoter-TSS (NM_011347)	-44	NM_011347	20344	20344	20344	Mm.3337	NM_011347	ENSMUSG00000026580	Selp	CD62P|GMP-140|Grmp|LECAM3|PADGEM	selectin, platelet	protein-coding
table.1362	-0.102399	8.41791	0.387706	1116	0.856705	chr10:77969333-77970273	334	303	325	351	270	306	Trpm2	promoter-TSS (NM_138301)	promoter-TSS (NM_138301)	69	NM_138301	28240	28240	28240	Mm.276762	NM_138301	ENSMUSG00000009292	Trpm2	9830168K16Rik|C79133|LTRPC2|TRPC7|Trp7|Trrp7	transient receptor potential cation channel, subfamily M, member 2	protein-coding
table.1006	-0.331254	4.96885	0.395817	1139	0.856966	chr5:32143240-32143531	16	34	39	22	30	21	Fosl2	intron (NM_008037, intron 1 of 3)	intron (NM_008037, intron 1 of 3)	6914	NM_008037	14284	14284	14284	Mm.24684	NM_008037	ENSMUSG00000029135	Fosl2	Fra-2	fos-like antigen 2	protein-coding
table.1503	-0.0865543	10.5646	0.395661	1138	0.857382	chr5:101764553-101765899	1486	1270	1501	1481	1185	1481	Cds1	promoter-TSS (NM_173370)	promoter-TSS (NM_173370)	96	NM_173370	74596	74596	74596	Mm.46764	NM_173370	ENSMUSG00000029330	Cds1	4833409J18Rik|AI314024|AW125888	CDP-diacylglycerol synthase 1	protein-coding
table.957	0.212209	5.75329	0.387701	1115	0.857462	chr11:117967840-117967944	43	42	46	58	55	44	Socs3	exon (NM_007707, exon 2 of 2)	exon (NM_007707, exon 2 of 2)	1474	NM_007707	12702	12702	12702	Mm.3468	NM_007707	ENSMUSG00000053113	Socs3	Cis3|Cish3|EF-10|Ef10|SSI-3|Ssi3	suppressor of cytokine signaling 3	protein-coding
table.1041	0.315426	4.55822	0.387089	1113	0.857648	chr11:116078348-116078522	21	13	18	23	19	25	Unc13d	promoter-TSS (NM_001009573)	promoter-TSS (NM_001009573)	-474	NM_001009573	70450	70450	70450	Mm.259460	NM_001009573	ENSMUSG00000057948	Unc13d	2610108D09Rik|Jinx|Munc13-4|mFLJ00067	unc-13 homolog D (C. elegans)	protein-coding
table.1185	-0.172872	6.85409	0.387538	1114	0.857871	chr8:84699811-84700226	115	100	114	122	78	102	Lyl1	TTS (NM_001164559)	TTS (NM_001164559)	-1438	NM_008535	17095	17095	17095	Mm.4925	NM_008535	ENSMUSG00000034041	Lyl1	Lyl-1|bHLHa18	lymphoblastomic leukemia 1	protein-coding
table.888	0.11839	7.90845	0.387026	1112	0.858279	chr15:103893722-103894219	176	221	227	223	233	244	Mucl1	intron (NM_009268, intron 2 of 4)	L1M2|LINE|L1	5329	NM_009268	20771	20771	20771	Mm.30276	NM_009268		Mucl1	Spt-2|Spt2	mucin-like 1	protein-coding
table.938	0.169108	6.68449	0.397708	1142	0.858799	chr11:58214557-58215020	85	93	81	99	121	81	Irgm2	promoter-TSS (NM_019440)	promoter-TSS (NM_019440)	-188	NM_019440	54396	54396	54396	Mm.458517	NM_019440	ENSMUSG00000069874	Irgm2	AI481100|GTPI|Ifggd2|Iigp2	immunity-related GTPase family M member 2	protein-coding
table.1163	-0.115426	8.54545	0.386959	1111	0.858903	chr2:174438404-174439413	328	331	397	357	375	276	Ctsz	promoter-TSS (NM_022325)	promoter-TSS (NM_022325)	83	NM_022325	64138	64138	64138	Mm.156919	NM_022325	ENSMUSG00000016256	Ctsz	AI787083|AU019819|CTSX|D2Wsu143e	cathepsin Z	protein-coding
table.995	0.0772541	9.90239	0.397475	1141	0.859048	chr13:33004180-33005049	859	848	833	1032	912	828	Serpinb9	promoter-TSS (NM_009256)	promoter-TSS (NM_009256)	74	NM_009256	20723	20723	20723	Mm.272569	NM_009256	ENSMUSG00000045827	Serpinb9	BB283241|CAP-3|CAP3|PI-9|PI9|Spi6|ovalbumin	serine (or cysteine) peptidase inhibitor, clade B, member 9	protein-coding
table.1258	-0.132911	7.26596	0.397135	1140	0.859066	chr16:92695394-92695900	160	135	139	127	136	146	Runx1	exon (NM_009821, exon 1 of 5)	exon (NM_009821, exon 1 of 5)	1682	NM_001111023	12394	12394	12394	Mm.4081	NM_009821	ENSMUSG00000022952	Runx1	AML1|CBF-alpha-2|Cbfa2|Pebp2a2|Pebpa2b	runt related transcription factor 1	protein-coding
table.1074	-0.131421	7.80693	0.386895	1110	0.859533	chr3:55130753-55131494	208	229	197	190	236	172	Ccdc169	intron (NM_144895, intron 8 of 8)	intron (NM_144895, intron 8 of 8)	-6215	NM_001290138	320604	320604	320604	Mm.213909	NM_177203	ENSMUSG00000048655	Ccdc169	A730037C10Rik	coiled-coil domain containing 169	protein-coding
table.1208	-0.235318	5.45038	0.40011	1144	0.862475	chr2:62647069-62647204	41	43	39	40	26	42	Ifih1	promoter-TSS (NM_001164477)	promoter-TSS (NM_001164477)	-882	NM_001164477	71586	71586	71586	Mm.136224	NM_027835	ENSMUSG00000026896	Ifih1	9130009C22Rik|Helicard|Hlcd|MDA5|RLR-2	interferon induced with helicase C domain 1	protein-coding
table.960	0.0821217	9.68766	0.399762	1143	0.862478	chr9:111055895-111057723	724	737	723	713	882	793	Ccrl2	5' UTR (NM_017466, exon 1 of 2)	5' UTR (NM_017466, exon 1 of 2)	461	NM_017466	54199	54199	54199	Mm.7336	NM_017466	ENSMUSG00000043953	Ccrl2	1810047I05Rik|Ackr5|CCR11|Cmkbr1l2|E01|L-CCR	chemokine (C-C motif) receptor-like 2	protein-coding
table.1023	0.288347	5.40755	0.401918	1146	0.86486	chr11:7198730-7199093	43	24	32	37	58	30	Igfbp1	intron (NM_008341, intron 1 of 3)	intron (NM_008341, intron 1 of 3)	1125	NM_008341	16006	16006	16006	Mm.21300	NM_008341	ENSMUSG00000020429	Igfbp1	-	insulin-like growth factor binding protein 1	protein-coding
table.1289	-0.410022	3.90055	0.401768	1145	0.865292	chr6:5263752-5263859	6	23	11	10	12	9	Pon3	TTS (NM_183308)	TTS (NM_183308)	-7573	NM_173006	269823	269823	269823	Mm.9122	NM_173006	ENSMUSG00000029759	Pon3	2810004E20|AI786302	paraoxonase 3	protein-coding
table.1350	-0.0937123	8.30564	0.402631	1147	0.86564	chr4:125127349-125128278	293	317	277	278	287	294	Zc3h12a	promoter-TSS (NM_153159)	promoter-TSS (NM_153159)	67	NM_153159	230738	230738	230738	Mm.402	NM_153159	ENSMUSG00000042677	Zc3h12a	BC036563|MCPIP|Mcpip1	zinc finger CCCH type containing 12A	protein-coding
table.936	0.234752	5.68932	0.405892	1156	0.865857	chr3:142621290-142621445	34	37	53	56	39	56	Gbp2	intron (NM_010260, intron 1 of 10)	Lx8|LINE|L1	705	NM_010260	14469	14469	14469	Mm.24038	NM_010260	ENSMUSG00000028270	Gbp2	-	guanylate binding protein 2	protein-coding
table.958	0.139672	7.18982	0.403541	1149	0.866085	chr2:168599650-168599955	112	127	135	148	158	120	Nfatc2	intron (NM_001291169, intron 1 of 10)	intron (NM_001291169, intron 1 of 10)	1854	NM_001291171	18019	18019	18019	Mm.116802	NM_010899	ENSMUSG00000027544	Nfatc2	AI607462|NF-ATc2|NF-ATp|NFAT1|NFAT1-D|Nfatp	nuclear factor of activated T cells, cytoplasmic, calcineurin dependent 2	protein-coding
table.1564	-0.065352	10.4887	0.403221	1148	0.866152	chr1:134078187-134079547	1391	1275	1344	1338	1268	1356	Btg2	intron (NM_007570, intron 1 of 1)	CpG	288	NM_007570	12227	12227	12227	Mm.392646	NM_007570	ENSMUSG00000020423	Btg2	AA959598|APRO1|Pc3|TIS21	B cell translocation gene 2, anti-proliferative	protein-coding
table.1045	0.30374	4.695	0.406745	1158	0.866178	chr3:59205143-59205341	20	23	15	18	31	25	P2ry13	intron (NM_177855, intron 15 of 43)	intron (NM_177855, intron 15 of 43)	5640	NM_028808	74191	74191	74191	Mm.90067	NM_028808	ENSMUSG00000036362	P2ry13	2010001L06Rik|GPCR1|GPR94|Gpr86|P2Y13|P2yr13|SP174	purinergic receptor P2Y, G-protein coupled 13	protein-coding
table.1490	-0.0833143	9.08583	0.4065	1157	0.866403	chr15:5242199-5243131	503	473	546	489	460	536	Ptger4	exon (NM_008965, exon 2 of 3)	exon (NM_008965, exon 2 of 3)	1522	NM_001136079	19219	19219	19219	Mm.18509	NM_008965	ENSMUSG00000039942	Ptger4	EP4|Ptgerep4	prostaglandin E receptor 4 (subtype EP4)	protein-coding
table.1554	-0.0689476	9.58999	0.405832	1155	0.866477	chr2:31141002-31142497	674	742	735	731	674	715	Fnbp1	intron (NM_001038700, intron 1 of 14)	CpG	258	NM_001177649	14269	14269	14269	Mm.52297	NM_019406	ENSMUSG00000075415	Fnbp1	1110057E06Rik|2210010H06Rik|FBP1|Fbp17	formin binding protein 1	protein-coding
table.1240	-0.179229	6.59753	0.407433	1159	0.866893	chr10:87854402-87854743	74	85	116	81	75	95	Igf1	Intergenic	Intergenic	-4483	NM_001111275	16000	16000	16000	Mm.268521	NM_010512	ENSMUSG00000020053	Igf1	C730016P09Rik|Igf-1|Igf-I	insulin-like growth factor 1	protein-coding
table.1263	-0.104192	8.13478	0.405721	1154	0.866991	chr4:138249967-138251283	247	260	283	274	260	226	Sh2d5	intron (NM_001099631, intron 1 of 9)	CpG	214	NM_001099631	230863	230863	230863	Mm.482408	NM_001099631	ENSMUSG00000045349	Sh2d5	BC036961	SH2 domain containing 5	protein-coding
table.1052	0.323585	4.53634	0.405533	1153	0.867341	chr15:97909360-97909459	20	16	15	16	29	21	Vdr	Intergenic	Intergenic	-1114	NM_009504	22337	22337	22337	Mm.245084	NM_009504	ENSMUSG00000022479	Vdr	Nr1i1	vitamin D receptor	protein-coding
table.998	0.284326	5.13239	0.408053	1160	0.867465	chr2:132873878-132874130	29	16	36	28	38	36	Lrrn4	intron (NM_177303, intron 3 of 4)	intron (NM_177303, intron 3 of 4)	6858	NM_177303	320974	320974	320974	Mm.386903	NM_177303	ENSMUSG00000043110	Lrrn4	B430119L13Rik|Nlrr4	leucine rich repeat neuronal 4	protein-coding
table.1285	-0.117693	7.92837	0.405435	1152	0.867885	chr15:83034529-83035072	205	231	251	251	201	203	Nfam1	Intergenic	Intergenic	-1404	NM_001271411	74039	74039	74039	Mm.32584	NM_028728		Nfam1	4921501M20Rik|Cnaip	Nfat activating molecule with ITAM motif 1	protein-coding
table.1210	-0.229314	5.39603	0.40882	1161	0.868347	chr13:37342236-37342531	45	43	30	36	35	33	Ly86	Intergenic	Intergenic	-2961	NM_010745	17084	17084	17084	Mm.2639	NM_010745	ENSMUSG00000021423	Ly86	MD-1|MD1	lymphocyte antigen 86	protein-coding
table.910	0.266394	5.3253	0.40541	1151	0.868584	chr3:19959883-19960024	20	37	37	44	39	34	Cp	intron (NM_007752, intron 1 of 18)	RMER10A|LTR|ERVL	2900	NM_007752	12870	12870	12870	Mm.13787	NM_007752	ENSMUSG00000003617	Cp	D3Ertd555e	ceruloplasmin	protein-coding
table.994	0.0598839	10.9224	0.405295	1150	0.869093	chr3:34722123-34723262	1687	1790	1712	1928	1821	1843	Gm3143	Intergenic	Intergenic	-6031	NR_038348	100041108	100041108	100041108	Mm.24764	NR_038347		Gm3143	-	predicted gene 3143	ncRNA
table.991	0.0789579	8.83838	0.409925	1162	0.869944	chr15:80090698-80091810	398	402	411	427	458	437	Syngr1	promoter-TSS (NM_009303)	promoter-TSS (NM_009303)	-80	NM_009303	20972	20972	20972	Mm.230301	NM_009303	ENSMUSG00000022415	Syngr1	R75468|Syngr1b|p29	synaptogyrin 1	protein-coding
table.1033	0.189623	6.16841	0.412123	1168	0.870115	chr2:58155303-58155780	56	48	74	75	74	61	Cytip	intron (NM_139200, intron 1 of 7)	intron (NM_139200, intron 1 of 7)	4580	NM_139200	227929	227929	227929	Mm.273905	NM_139200	ENSMUSG00000026832	Cytip	A130053M09Rik|AI462064|C80816|Cbp|Cybr|Pscdbp	cytohesin 1 interacting protein	protein-coding
table.1540	-0.0765606	11.7061	0.411879	1167	0.870345	chr4:6365173-6366214	3467	2809	3091	3044	2820	3319	Sdcbp	promoter-TSS (NM_001098227)	promoter-TSS (NM_001098227)	14	NM_001098227	53378	53378	53378	Mm.247473	NM_016807	ENSMUSG00000028249	Sdcbp	MDA-9|Sycl|syntenin-1	syndecan binding protein	protein-coding
table.1348	-0.105706	8.03282	0.411822	1166	0.870972	chr10:42860497-42860934	234	231	271	231	222	254	Scml4	5' UTR (NM_172938, exon 1 of 9)	5' UTR (NM_172938, exon 1 of 9)	204	NM_172938	268297	268297	268297	Mm.98731	NM_172938	ENSMUSG00000044770	Scml4	9330161D17|mFLJ00197	sex comb on midleg-like 4 (Drosophila)	protein-coding
table.1097	-0.283945	4.94345	0.411594	1165	0.871237	chr15:78901569-78901698	35	23	28	28	19	26	Sh3bp1	intron (NM_009164, intron 3 of 17)	intron (NM_009164, intron 3 of 17)	1848	NM_009164	20401	20401	20401	Mm.4462	NM_009164	ENSMUSG00000022436	Sh3bp1	3BP-1	SH3-domain binding protein 1	protein-coding
table.954	0.238469	5.66865	0.411477	1164	0.871736	chr12:85604722-85604935	36	52	34	63	47	39	Jdp2	intron (NM_001205053, intron 1 of 3)	intron (NM_001205053, intron 1 of 3)	4811	NM_001205053	81703	81703	81703	Mm.103560	NM_030887	ENSMUSG00000034271	Jdp2	Jundm2|Jundp2|TIF	Jun dimerization protein 2	protein-coding
table.1323	-0.326959	4.08013	0.411347	1163	0.872211	chr4:133243867-133243970	16	18	11	12	13	12	Map3k6	intron (NM_016693, intron 5 of 28)	ID_B1|SINE|B4	3101	NM_016693	53608	53608	53608	Mm.36640	NM_016693	ENSMUSG00000028862	Map3k6	Ask2|MAPKKK6|MEKK6	mitogen-activated protein kinase kinase kinase 6	protein-coding
table.1513	-0.0635356	10.4852	0.413581	1169	0.872447	chr7:19628316-19629729	1317	1293	1388	1287	1346	1321	Relb	intron (NM_009046, intron 1 of 10)	CpG	415	NM_001290457	19698	19698	19698	Mm.1741	NM_009046	ENSMUSG00000002983	Relb	shep	avian reticuloendotheliosis viral (v-rel) oncogene related B	protein-coding
table.981	0.0872319	8.58643	0.4155	1173	0.873507	chr9:43238791-43240249	321	337	355	346	390	376	Oaf	exon (NM_178644, exon 1 of 4)	exon (NM_178644, exon 1 of 4)	296	NM_178644	102644	102644	102644	Mm.246479	NM_178644	ENSMUSG00000032014	Oaf	AL024221|D130038B21Rik|D9Ucla1	OAF homolog (Drosophila)	protein-coding
table.1222	-0.141397	6.95211	0.415437	1172	0.874118	chr13:23713515-23713928	109	128	112	109	120	98	Hfe	Intergenic	Intergenic	-2911	NM_010424	15216	15216	15216	Mm.2681	NM_010424	ENSMUSG00000006611	Hfe	MR2	hemochromatosis	protein-coding
table.1600	-0.0591398	10.9997	0.415329	1171	0.874639	chr10:10557375-10558674	1942	1833	1930	1963	1823	1876	Rab32	exon (NM_026405, exon 1 of 3)	exon (NM_026405, exon 1 of 3)	182	NM_026405	67844	67844	67844	Mm.31486	NM_026405	ENSMUSG00000019832	Rab32	2810011A17Rik|AU022057	RAB32, member RAS oncogene family	protein-coding
table.1366	-0.0875147	8.5298	0.416426	1174	0.874707	chr11:69099742-69100243	338	372	325	351	342	314	Per1	promoter-TSS (NM_001159367)	promoter-TSS (NM_001159367)	-165	NM_001159367	18626	18626	18626	Mm.7373	NM_011065	ENSMUSG00000020893	Per1	Per|m-rigui|mPer1	period circadian clock 1	protein-coding
table.980	0.254904	5.58457	0.415078	1170	0.874857	chr3:90668949-90669311	40	32	42	66	43	32	S100a8	promoter-TSS (NM_013650)	promoter-TSS (NM_013650)	59	NM_013650	20201	20201	20201	Mm.21567	NM_013650	ENSMUSG00000056054	S100a8	60B8Ag|AI323541|B8Ag|CFAg|CP-10|Caga|MRP8|p8	S100 calcium binding protein A8 (calgranulin A)	protein-coding
table.1062	0.323015	4.7049	0.419475	1182	0.875148	chr8:82401694-82401819	16	23	19	20	38	17	Il15	intron (NM_001254747, intron 1 of 7)	intron (NM_001254747, intron 1 of 7)	829	NM_001254747	16168	16168	16168	Mm.4392	NM_008357		Il15	AI503618|IL-15	interleukin 15	protein-coding
table.1437	-0.104741	8.45938	0.417831	1177	0.875421	chr9:20975351-20975975	313	322	356	335	261	357	S1pr2	intron (NM_010333, intron 1 of 1)	intron (NM_010333, intron 1 of 1)	1130	NM_010333	14739	14739	14739	Mm.46493	NM_010333	ENSMUSG00000043895	S1pr2	1100001A16Rik|Edg5|Gpcr13|H218|LPb2|S1P2	sphingosine-1-phosphate receptor 2	protein-coding
table.1046	0.302839	5.25312	0.41931	1181	0.875546	chr6:135166914-135167034	29	39	20	23	54	35	Hebp1	intron (NM_013546, intron 1 of 3)	intron (NM_013546, intron 1 of 3)	1241	NM_013546	15199	15199	15199	Mm.378937	NM_013546	ENSMUSG00000042770	Hebp1	Hebp	heme binding protein 1	protein-coding
table.950	0.240222	5.25252	0.418663	1179	0.875676	chr13:49182333-49182437	28	28	34	40	33	37	Ninj1	Intergenic	MLT1J|LTR|ERVL-MaLR	-5162	NM_013610	18081	18081	18081	Mm.18503	NM_013610	ENSMUSG00000037966	Ninj1	AU024536	ninjurin 1	protein-coding
table.1368	-0.12186	7.36	0.418366	1178	0.875798	chr1:191172495-191172792	153	164	145	158	126	155	Fam71a	intron (NM_007498, intron 2 of 3)	B3|SINE|B2	-7827	NM_001109759	619288	619288	619288	Mm.61148	NM_001109759	ENSMUSG00000091017	Fam71a	4933417M04Rik|GARI-L4	family with sequence similarity 71, member A	protein-coding
table.1190	-0.140482	7.15345	0.417678	1176	0.875845	chr14:51053908-51054922	136	126	140	129	146	102	Rnase12	Intergenic	Lx8|LINE|L1	2827	NM_001011875	497106	497106	497106	Mm.379740	NM_001011875	ENSMUSG00000068407	Rnase12	Rai1	ribonuclease, RNase A family, 12 (non-active)	protein-coding
table.1087	0.229204	5.72984	0.420232	1183	0.875986	chr8:92849484-92849664	48	30	50	39	63	53	Lpcat2	intron (NM_008610, intron 11 of 12)	intron (NM_008610, intron 11 of 12)	-5776	NM_173014	270084	270084	270084	Mm.21463	NM_173014	ENSMUSG00000033192	Lpcat2	A330042H22|Aytl1|Aytl1a|lpafat1	lysophosphatidylcholine acyltransferase 2	protein-coding
table.1013	0.248139	6.02381	0.41743	1175	0.87607	chr1:74376197-74376680	57	60	40	78	79	36	Slc11a1	intron (NM_013612, intron 2 of 14)	intron (NM_013612, intron 2 of 14)	1236	NM_013612	18173	18173	18173	Mm.2913	NM_013612	ENSMUSG00000026177	Slc11a1	Bcg|Ity|Lsh|Nramp|Nramp1|ity	solute carrier family 11 (proton-coupled divalent metal ion transporters), member 1	protein-coding
table.1249	-0.149633	6.63175	0.419272	1180	0.876208	chr4:154868135-154868432	96	83	100	89	89	82	Mmel1	Intergenic	Intergenic	-1301	NM_013783	27390	27390	27390	Mm.116944	NM_013783	ENSMUSG00000058183	Mmel1	Mell1|NEP2|NEPII|Nl1|SEP	membrane metallo-endopeptidase-like 1	protein-coding
table.1005	0.206756	5.67439	0.421751	1185	0.87767	chr17:26503000-26503248	37	43	44	50	39	59	Dusp1	Intergenic	Intergenic	5348	NM_013642	19252	19252	19252	Mm.239041	NM_013642	ENSMUSG00000024190	Dusp1	3CH134|MKP1|Ptpn16|U19515|erp|mkp-1	dual specificity phosphatase 1	protein-coding
table.1070	0.270252	4.98445	0.421482	1184	0.87785	chr10:44465353-44465644	28	25	20	25	42	24	Prdm1	Intergenic	Intergenic	-6812	NM_007548	12142	12142	12142	Mm.4800	NM_007548	ENSMUSG00000038151	Prdm1	Blimp-1|Blimp1|PRDI-BF1|ZNFPR1A1|b2b1765Clo	PR domain containing 1, with ZNF domain	protein-coding
table.1084	-0.216872	5.67574	0.424156	1191	0.878228	chr3:27316955-27317400	53	41	50	40	52	36	Tnfsf10	exon (NM_009425, exon 1 of 5)	exon (NM_009425, exon 1 of 5)	101	NM_009425	22035	22035	22035	Mm.1062	NM_009425	ENSMUSG00000039304	Tnfsf10	A330042I21Rik|AI448571|APO-2L|Ly81|TL2|Trail	tumor necrosis factor (ligand) superfamily, member 10	protein-coding
table.1164	-0.364982	4.43264	0.423101	1188	0.878255	chr6:145111771-145111895	11	31	18	13	23	12	Lrmp	Intergenic	Intergenic	-3803	NM_001281980	16970	16970	16970	Mm.843	NM_008511	ENSMUSG00000030263	Lrmp	D6Int3|D6Int4|D6Int5|D6Int7|D6Int8|Jaw1	lymphoid-restricted membrane protein	protein-coding
table.999	0.168871	6.29938	0.423866	1190	0.878364	chr17:35050139-35050544	74	65	58	78	68	83	Clic1	promoter-TSS (NM_033444)	promoter-TSS (NM_033444)	99	NM_033444	114584	114584	114584	Mm.29524	NM_033444		Clic1	Clcp|G6	chloride intracellular channel 1	protein-coding
table.1120	0.286626	4.75374	0.422615	1186	0.878726	chr4:134092553-134092720	26	13	22	24	23	30	Cd52	TTS (NM_013706)	TTS (NM_013706)	2436	NM_013706	23833	23833	23833	Mm.24130	NM_013706	ENSMUSG00000000682	Cd52	AI463198|B7|B7-Ag|CAMPATH-1|CLS1|MB7	CD52 antigen	protein-coding
table.1022	0.219075	5.90745	0.423028	1187	0.878843	chr14:66279656-66280119	44	61	41	78	43	55	Ptk2b	intron (NM_001162365, intron 1 of 30)	intron (NM_001162365, intron 1 of 30)	1164	NM_172498	19229	19229	19229	Mm.21613	NM_172498	ENSMUSG00000059456	Ptk2b	CADTK|CAKB|CAKbeta|E430023O05Rik|FADK2|FAK2|PYK2|Raftk	PTK2 protein tyrosine kinase 2 beta	protein-coding
table.1280	-0.195049	6.02603	0.423809	1189	0.878984	chr6:53293737-53294084	75	56	53	47	54	65	9430076C15Rik	intron (NR_015553, intron 1 of 4)	intron (NR_015553, intron 1 of 4)	6616	NR_015553	320189	320189	320189	Mm.227444	NR_015553		9430076C15Rik	-	RIKEN cDNA 9430076C15 gene	ncRNA
table.1439	-0.105453	9.00765	0.42672	1195	0.880579	chr8:26981781-26981954	575	402	475	494	402	500	Zfp703	TTS (NM_001110508)	TTS (NM_001110508)	4532	NM_001110508	353310	353310	353310	Mm.212469	NM_001101502	ENSMUSG00000085795	Zfp703	1110032O19Rik|AI430822|AL022941|Csmn1|End2|Zeppo1|Znf703|Zpo1	zinc finger protein 703	protein-coding
table.1257	-0.16297	6.81066	0.42662	1194	0.88111	chr13:56613688-56613972	111	93	114	124	85	85	Tgfbi	intron (NM_009369, intron 1 of 16)	intron (NM_009369, intron 1 of 16)	4227	NM_009369	21810	21810	21810	Mm.14455	NM_009369	ENSMUSG00000035493	Tgfbi	68kDa|AI181842|AI747162|Beta-ig|big-h3	transforming growth factor, beta induced	protein-coding
table.977	0.122185	8.45684	0.42741	1196	0.881266	chr9:38718134-38719633	252	315	347	282	405	340	Vwa5a	intron (NM_001145957, intron 1 of 18)	intron (NM_001145957, intron 1 of 18)	616	NM_172767	67776	67776	67776	Mm.290950	NM_172767	ENSMUSG00000023186	Vwa5a	5830475I06Rik|AW552491|BCSC-1|E130119J22|Loh11cr2a	von Willebrand factor A domain containing 5A	protein-coding
table.1142	-0.252779	5.22633	0.426371	1193	0.881334	chr8:119841252-119841385	32	34	39	28	40	23	Cotl1	promoter-TSS (NM_028071)	promoter-TSS (NM_028071)	-740	NM_028071	72042	72042	72042	Mm.393405	NM_028071	ENSMUSG00000031827	Cotl1	1810074P22Rik|2010004C08Rik|Clp	coactosin-like 1 (Dictyostelium)	protein-coding
table.1226	-0.20885	5.7355	0.426221	1192	0.881762	chr1:36308738-36308867	45	57	48	37	46	51	Arid5a	intron (NM_001290727, intron 1 of 5)	intron (NM_001290727, intron 1 of 5)	1070	NM_001172205	214855	214855	214855	Mm.34316	NM_145996	ENSMUSG00000037447	Arid5a	D430024K22Rik|Mrf1	AT rich interactive domain 5A (MRF1-like)	protein-coding
table.1125	0.394074	4.01654	0.428113	1197	0.881977	chr4:63861243-63861360	14	6	13	19	14	12	Tnfsf8	promoter-TSS (NM_009403)	promoter-TSS (NM_009403)	-18	NM_009403	21949	21949	21949	Mm.4664	NM_009403		Tnfsf8	CD153|CD30LG|Cd30l	tumor necrosis factor (ligand) superfamily, member 8	protein-coding
table.1559	-0.0743385	9.01747	0.429111	1198	0.883296	chr5:100719176-100720213	500	463	484	494	439	488	Hpse	promoter-TSS (NM_152803)	promoter-TSS (NM_152803)	-12	NM_152803	15442	15442	15442	Mm.265786	NM_152803	ENSMUSG00000035273	Hpse	HSE1|Hpa|Hpr1	heparanase	protein-coding
table.990	-0.456871	3.88335	0.42998	1200	0.883609	chr1:131690277-131690385	11	9	20	8	18	4	5430435G22Rik	intron (NM_145509, intron 1 of 5)	intron (NM_145509, intron 1 of 5)	1636	NM_145509	226421	226421	226421	Mm.44508	NM_145509	ENSMUSG00000052688	5430435G22Rik	Rab7b	RIKEN cDNA 5430435G22 gene	protein-coding
table.1395	-0.347548	3.82912	0.429976	1199	0.884337	chr1:40225773-40225890	16	13	8	13	9	8	Il1r1	intron (NM_008362, intron 1 of 10)	intron (NM_008362, intron 1 of 10)	752	NM_008362	16177	16177	16177	Mm.896	NM_008362	ENSMUSG00000026072	Il1r1	CD121a|CD121b|IL-iR|Il1r-1	interleukin 1 receptor, type I	protein-coding
table.1619	-0.059481	10.6694	0.430698	1201	0.884347	chr7:27486499-27487688	1529	1465	1543	1576	1435	1491	Sertad1	intron (NM_018820, intron 1 of 1)	CpG	141	NM_018820	55942	55942	55942	Mm.153684	NM_018820	ENSMUSG00000008384	Sertad1	1110032C13Rik|AV000455|AW456625|Sei-1|Sei1|TRIP-Br1	SERTA domain containing 1	protein-coding
table.1153	0.0657648	10.1291	0.434623	1210	0.885769	chr6:31216101-31217017	1041	920	1024	1090	1037	1103	Lincpint	intron (NR_110469, intron 1 of 3)	CpG	1915	NR_110470	232685	232685	232685	Mm.443019	NM_144555		Lincpint	MNCb-1768|Pint|linc-Pint	long intergenic non-protein coding RNA, Trp53 induced transcript	ncRNA
table.1335	-0.110765	7.53402	0.434272	1209	0.885785	chr7:83739756-83740382	180	162	178	181	168	149	Il16	Intergenic	Intergenic	-4579	NM_010551	16170	16170	16170	Mm.10137	NM_010551	ENSMUSG00000001741	Il16	mKIAA4048	interleukin 16	protein-coding
table.1050	0.135528	7.24748	0.431982	1202	0.886245	chr11:51857863-51858106	147	106	137	151	159	133	Jade2	promoter-TSS (NM_199299)	promoter-TSS (NM_199299)	-504	NM_199299	76901	76901	76901	Mm.259996	NM_199299	ENSMUSG00000020387	Jade2	1200017K05Rik|AI480685|Phf15|mKIAA0239	jade family PHD finger 2	protein-coding
table.1551	-0.0787669	9.74366	0.433421	1206	0.886249	chr14:65358275-65359408	896	729	776	821	711	819	Zfp395	intron (NM_199029, intron 1 of 9)	CpG	166	NM_199029	380912	380912	380912	Mm.270087	NM_199029	ENSMUSG00000034522	Zfp395	BC053701|Gm910	zinc finger protein 395	protein-coding
table.1114	0.0715452	10.376	0.434177	1208	0.886324	chr7:38227138-38228416	1292	1143	1101	1188	1326	1325	Plekhf1	intron (NM_024413, intron 1 of 1)	intron (NM_024413, intron 1 of 1)	217	NM_024413	72287	72287	72287	Mm.333798	NM_024413	ENSMUSG00000074170	Plekhf1	1810013P09Rik|APPD|LAPF|PHAFIN1|ZFYVE15	pleckstrin homology domain containing, family F (with FYVE domain) member 1	protein-coding
table.1507	-0.0807986	8.93579	0.433921	1207	0.886536	chr15:39856604-39857601	471	426	473	500	414	426	Dpys	exon (NM_022722, exon 1 of 10)	exon (NM_022722, exon 1 of 10)	367	NM_001164466	64705	64705	64705	Mm.275974	NM_022722	ENSMUSG00000022304	Dpys	1200017I10Rik|1300004I01Rik|DHP|DHPase	dihydropyrimidinase	protein-coding
table.1497	-0.0692246	10.1018	0.432504	1203	0.886579	chr2:122147390-122148812	921	1098	1051	992	1026	1006	B2m	intron (NM_009735, intron 1 of 3)	intron (NM_009735, intron 1 of 3)	414	NM_009735	12010	12010	12010	Mm.163	NM_009735	ENSMUSG00000060802	B2m	Ly-m11|beta2-m|beta2m	beta-2 microglobulin	protein-coding
table.1014	0.0891497	8.18494	0.433292	1205	0.88672	chr12:104213699-104214537	250	258	257	268	291	282	Serpina3f	promoter-TSS (NM_001168294)	promoter-TSS (NM_001168294)	-426	NM_001168294	238393	238393	238393	Mm.483584	NM_001033335	ENSMUSG00000066363	Serpina3f	2A1|BC049975	serine (or cysteine) peptidase inhibitor, clade A, member 3F	protein-coding
table.989	0.107737	7.75084	0.433069	1204	0.887001	chr8:11485813-11486494	174	201	186	220	221	184	Rab20	Intergenic	Intergenic	-7655	NM_011227	19332	19332	19332	Mm.37632	NM_011227		Rab20	AA536966|D8Ertd350e	RAB20, member RAS oncogene family	protein-coding
table.996	0.117039	8.11046	0.43727	1214	0.888228	chr3:121724050-121724494	221	243	255	214	308	283	F3	intron (NM_010171, intron 1 of 5)	intron (NM_010171, intron 1 of 5)	735	NM_010171	14066	14066	14066	Mm.273188	NM_010171	ENSMUSG00000028128	F3	AA409063|CD142|Cf-3|Cf3|TF	coagulation factor III	protein-coding
table.965	0.354887	4.33182	0.436594	1212	0.888318	chr5:122650046-122650221	9	21	13	24	12	21	P2rx7	promoter-TSS (NM_001284402)	promoter-TSS (NM_001284402)	-290	NM_001284402	18439	18439	18439	Mm.42026	NM_011027	ENSMUSG00000029468	P2rx7	AI467586|P2X(7)|P2X7R	purinergic receptor P2X, ligand-gated ion channel, 7	protein-coding
table.1463	-0.06948	10.6594	0.436974	1213	0.888357	chr3:142529809-142531153	1435	1538	1548	1335	1589	1526	Gbp7	intron (NM_001083312, intron 1 of 10)	intron (NM_001083312, intron 1 of 10)	145	NM_145545	229900	229900	229900	Mm.45740	NM_145545	ENSMUSG00000040253	Gbp7	9830147J24Rik	guanylate binding protein 7	protein-coding
table.1278	-0.308532	4.32008	0.436531	1211	0.888923	chr6:38911346-38911532	19	14	21	14	11	20	Tbxas1	Intergenic	Intergenic	-7547	NM_011539	21391	21391	21391	Mm.4054	NM_011539	ENSMUSG00000029925	Tbxas1	CYP5|CYP5A1|THAS|TS|TXAS|TXS	thromboxane A synthase 1, platelet	protein-coding
table.1560	-0.0889339	10.0115	0.438463	1215	0.889917	chr10:12963950-12964967	1034	896	972	903	803	1114	Stx11	promoter-TSS (NM_001163591)	promoter-TSS (NM_001163591)	-200	NM_001163591	74732	74732	74732	Mm.248648	NM_029075	ENSMUSG00000039232	Stx11	5830405C08Rik	syntaxin 11	protein-coding
table.1035	0.335898	4.49057	0.444297	1231	0.890038	chr4:155469005-155469141	15	21	13	21	31	12	Tmem52	promoter-TSS (NM_027161)	promoter-TSS (NM_027161)	-41	NM_001253856	69671	69671	69671	Mm.45401	NM_027161	ENSMUSG00000023153	Tmem52	2310043I08Rik	transmembrane protein 52	protein-coding
table.1601	-0.0573951	10.6395	0.443676	1229	0.89024	chr9:50554174-50555631	1426	1503	1512	1455	1470	1486	Bco2	intron (NM_133217, intron 1 of 11)	intron (NM_133217, intron 1 of 11)	235	NM_133217	170752	170752	170752	Mm.390149	NM_133217	ENSMUSG00000032066	Bco2	B-diox-II|Bcdo2|Bcmo2|CMO2	beta-carotene oxygenase 2	protein-coding
table.1250	-0.146696	6.87875	0.445901	1235	0.890357	chr1:135136475-135136859	92	131	109	110	106	94	Ptpn7	intron (NM_177081, intron 5 of 9)	intron (NM_177081, intron 5 of 9)	3942	NM_177081	320139	320139	320139	Mm.258388	NM_177081	ENSMUSG00000031506	Ptpn7	BPTP-4|C920001D21Rik|HEPTP|LC-PTP|LPTP	protein tyrosine phosphatase, non-receptor type 7	protein-coding
table.1632	-0.0627531	10.2452	0.44411	1230	0.890387	chr15:79347082-79348565	1085	1183	1116	1176	1036	1138	Maff	intron (NM_010755, intron 1 of 2)	CpG	146	NM_010755	17133	17133	17133	Mm.86646	NM_010755	ENSMUSG00000042622	Maff	-	v-maf musculoaponeurotic fibrosarcoma oncogene family, protein F (avian)	protein-coding
table.1365	-0.149917	6.77594	0.448455	1242	0.89041	chr6:85510460-85510802	100	97	112	104	74	110	Egr4	TTS (NM_020596)	TTS (NM_020596)	2911	NM_020596	13656	13656	13656	Mm.44137	NM_020596	ENSMUSG00000071341	Egr4	NGF1-C|NGFI-C|NGFIC|pAT133	early growth response 4	protein-coding
table.1051	0.119307	7.33404	0.443497	1228	0.890606	chr7:25688737-25689532	128	138	151	140	168	160	Tgfb1	intron (NM_011577, intron 1 of 6)	intron (NM_011577, intron 1 of 6)	2133	NM_011577	21803	21803	21803	Mm.248380	NM_011577	ENSMUSG00000002603	Tgfb1	TGF-beta1|TGFbeta1|Tgfb|Tgfb-1	transforming growth factor, beta 1	protein-coding
table.1079	0.164872	6.19382	0.448226	1241	0.890674	chr4:132974701-132975278	58	66	59	64	83	65	Fgr	intron (NM_010208, intron 1 of 12)	intron (NM_010208, intron 1 of 12)	895	NM_010208	14191	14191	14191	Mm.271665	NM_010208	ENSMUSG00000028874	Fgr	-	Gardner-Rasheed feline sarcoma viral (Fgr) oncogene homolog	protein-coding
table.1025	0.101813	7.87908	0.446785	1237	0.890681	chr12:103348307-103348950	208	222	185	218	245	219	Asb2	intron (NM_023049, intron 1 of 9)	intron (NM_023049, intron 1 of 9)	7372	NM_023049	65256	65256	65256	Mm.27159	NM_023049	ENSMUSG00000021200	Asb2	1110008E15Rik	ankyrin repeat and SOCS box-containing 2	protein-coding
table.1277	-0.142943	6.88072	0.445771	1234	0.890819	chr14:47181398-47182116	103	115	114	121	103	87	Gch1	intron (NM_008102, intron 1 of 5)	intron (NM_008102, intron 1 of 5)	7645	NM_008102	14528	14528	14528	Mm.10651	NM_008102	ENSMUSG00000037580	Gch1	GTP-CH|GTPCH|Gch	GTP cyclohydrolase 1	protein-coding
table.1531	-0.0646054	10.3987	0.449074	1243	0.890923	chr4:117132981-117134438	1196	1383	1188	1259	1268	1196	Plk3	exon (NM_013807, exon 1 of 15)	exon (NM_013807, exon 1 of 15)	242	NM_013807	12795	12795	12795	Mm.259022	NM_013807	ENSMUSG00000028680	Plk3	Cnk|Fnk|PRK	polo-like kinase 3	protein-coding
table.1186	-0.332417	4.21211	0.445462	1233	0.890924	chr2:160374080-160374250	16	9	25	15	14	12	Mafb	Intergenic	L2c|LINE|L2	-7100	NM_010658	16658	16658	16658	Mm.330745	NM_010658	ENSMUSG00000074622	Mafb	Kreisler|Krml|Krml1|kr	v-maf musculoaponeurotic fibrosarcoma oncogene family, protein B (avian)	protein-coding
table.1115	0.0672023	10.4858	0.446552	1236	0.890936	chr15:5243826-5244864	1209	1190	1423	1361	1394	1384	Ptger4	promoter-TSS (NM_008965)	promoter-TSS (NM_008965)	-158	NM_008965	19219	19219	19219	Mm.18509	NM_008965	ENSMUSG00000039942	Ptger4	EP4|Ptgerep4	prostaglandin E receptor 4 (subtype EP4)	protein-coding
table.986	0.0972604	8.75571	0.447685	1239	0.891035	chr11:69546025-69547417	342	431	363	373	481	401	Dnah2	intron (NM_001081330, intron 1 of 85)	CpG	2387	NM_001081330	327954	327954	327954	Mm.247478	NM_177617	ENSMUSG00000005237	Dnah2	2900022L05Rik|4930564A01|D130094J20|D330014H01Rik|Dnahc2|Dnhd3	dynein, axonemal, heavy chain 2	protein-coding
table.1094	0.0579575	10.4651	0.441216	1221	0.891105	chr19:42751932-42753553	1272	1261	1247	1336	1346	1385	Pyroxd2	promoter-TSS (NM_029011)	promoter-TSS (NM_029011)	32	NM_029011	74580	74580	74580	Mm.329858	NM_029011	ENSMUSG00000060224	Pyroxd2	3830409H07Rik|4833409A17Rik	pyridine nucleotide-disulphide oxidoreductase domain 2	protein-coding
table.1020	0.186485	6.18967	0.43984	1217	0.891246	chr12:85472925-85473074	47	75	59	77	75	61	Fos	promoter-TSS (NM_010234)	promoter-TSS (NM_010234)	-901	NM_010234	14281	14281	14281	Mm.246513	NM_010234	ENSMUSG00000021250	Fos	D12Rfj1|c-fos|cFos	FBJ osteosarcoma oncogene	protein-coding
table.1176	-0.282648	4.9599	0.443465	1227	0.891267	chr9:119977814-119977918	29	25	33	35	17	22	Csrnp1	intron (NM_153287, intron 1 of 4)	intron (NM_153287, intron 1 of 4)	6792	NM_153287	215418	215418	215418	Mm.491094	NM_153287	ENSMUSG00000032515	Csrnp1	4931429D10Rik|Axud1|CSRNP-1|URAX1|taip-3	cysteine-serine-rich nuclear protein 1	protein-coding
table.1511	-0.084389	8.80717	0.448167	1240	0.891274	chrX:36111778-36112776	446	362	446	421	382	420	Il13ra1	intron (NM_133990, intron 1 of 10)	CpG	138	NM_133990	16164	16164	16164	Mm.24208	NM_133990	ENSMUSG00000017057	Il13ra1	AI882074|CD213a1|IL-13r[a]|Il13ra|NR4	interleukin 13 receptor, alpha 1	protein-coding
table.1031	0.212885	5.85527	0.445299	1232	0.891322	chr7:45923955-45924239	38	62	41	60	42	67	Emp3	Intergenic	Intergenic	-2671	NM_010129	13732	13732	13732	Mm.20829	NM_010129	ENSMUSG00000040212	Emp3	H-4|H4|HNMP-1|MI-35|Ymp	epithelial membrane protein 3	protein-coding
table.978	0.22651	5.31893	0.442105	1223	0.891439	chr13:43784471-43784665	29	36	30	43	40	32	Cd83	promoter-TSS (NM_009856)	promoter-TSS (NM_009856)	-544	NM_009856	12522	12522	12522	Mm.57175	NM_009856	ENSMUSG00000015396	Cd83	-	CD83 antigen	protein-coding
table.1015	0.139307	7.34089	0.447539	1238	0.891463	chr9:103234513-103235118	115	157	144	184	166	124	Trf	Intergenic	Intergenic	-4530	NM_133977	22041	22041	22041	Mm.37214	NM_133977	ENSMUSG00000032554	Trf	AI266983|Cd176|HP|Tf|Tfn|hpx	transferrin	protein-coding
table.1563	-0.0658231	9.58272	0.443228	1226	0.891517	chr8:84664828-84665773	669	755	714	748	702	662	Ier2	Intergenic	Intergenic	-2449	NM_010499	15936	15936	15936	Mm.399	NM_010499	ENSMUSG00000053560	Ier2	AI317238|Ch1|Pip92	immediate early response 2	protein-coding
table.1223	-0.494868	4.22533	0.439639	1216	0.891571	chr5:130177966-130178086	18	27	8	28	8	3	Rabgef1	intron (NM_001199059, intron 1 of 8)	intron (NM_001199059, intron 1 of 8)	6207	NM_001199059	56715	56715	56715	Mm.288639	NM_019983	ENSMUSG00000025340	Rabgef1	Rab5ef|Rabex5|Rin2	RAB guanine nucleotide exchange factor (GEF) 1	protein-coding
table.1085	0.193522	5.80562	0.449765	1244	0.891575	chr2:160358939-160359244	57	37	43	52	51	59	Mafb	Intergenic	Intergenic	7973	NM_010658	16658	16658	16658	Mm.330745	NM_010658	ENSMUSG00000074622	Mafb	Kreisler|Krml|Krml1|kr	v-maf musculoaponeurotic fibrosarcoma oncogene family, protein B (avian)	protein-coding
table.1017	0.0976325	8.92178	0.450129	1245	0.891581	chr7:30421533-30422865	378	450	447	470	549	391	Nfkbid	Intergenic	CpG	-1105	NM_172142	243910	243910	243910	Mm.386878	NM_172142	ENSMUSG00000036931	Nfkbid	IkappaBNS	nuclear factor of kappa light polypeptide gene enhancer in B cells inhibitor, delta	protein-coding
table.983	0.194318	6.00401	0.441094	1220	0.891587	chr2:160366029-160366177	50	67	41	71	61	55	Mafb	exon (NM_010658, exon 1 of 1)	exon (NM_010658, exon 1 of 1)	962	NM_010658	16658	16658	16658	Mm.330745	NM_010658	ENSMUSG00000074622	Mafb	Kreisler|Krml|Krml1|kr	v-maf musculoaponeurotic fibrosarcoma oncogene family, protein B (avian)	protein-coding
table.1364	-0.145146	6.97865	0.440829	1219	0.891783	chr3:94658513-94658944	124	123	109	128	84	121	Tuft1	exon (NM_001293728, exon 1 of 12)	exon (NM_001293728, exon 1 of 12)	143	NM_001293728	22156	22156	22156	Mm.10214	NM_011656	ENSMUSG00000005968	Tuft1	-	tuftelin 1	protein-coding
table.1053	0.0733766	9.76952	0.441972	1222	0.891901	chr13:43784716-43786638	775	761	783	786	941	794	Cd83	intron (NM_001289915, intron 2 of 4)	intron (NM_001289915, intron 2 of 4)	565	NM_001289915	12522	12522	12522	Mm.57175	NM_009856	ENSMUSG00000015396	Cd83	-	CD83 antigen	protein-coding
table.1048	0.0932937	7.99942	0.443107	1225	0.892001	chr1:172594466-172595103	238	222	211	250	255	235	Slamf8	Intergenic	Intergenic	-4217	NM_029084	74748	74748	74748	Mm.179812	NM_029084	ENSMUSG00000053318	Slamf8	5830408F06Rik|Blame|SBBI42	SLAM family member 8	protein-coding
table.1347	-0.098367	8.9583	0.442856	1224	0.892225	chr2:105681955-105683018	424	486	490	368	508	474	Pax6	intron (NM_001244202, intron 3 of 11)	intron (NM_001244202, intron 3 of 11)	6358	NM_001244202	18508	18508	18508	Mm.3608	NM_013627	ENSMUSG00000027168	Pax6	1500038E17Rik|AEY11|Dey|Gsfaey11|Pax-6|Sey	paired box 6	protein-coding
table.1268	-0.383477	3.84754	0.440772	1218	0.892401	chr17:34088388-34088485	13	17	8	8	12	10	H2-Oa	intron (NR_046183, intron 3 of 4)	intron (NR_046183, intron 3 of 4)	-3942	NM_008206	15001	15001	15001	Mm.116	NM_008206	ENSMUSG00000024334	H2-Oa	H-2Oa	histocompatibility 2, O region alpha locus	protein-coding
table.1137	-0.25882	5.18415	0.457478	1263	0.893222	chr15:66824680-66824993	40	34	28	26	42	20	Sla	intron (NM_009192, intron 1 of 8)	intron (NM_009192, intron 1 of 8)	6992	NM_001029841	20491	20491	20491	Mm.7601	NM_009192	ENSMUSG00000022372	Sla	Slap|Slap-1	src-like adaptor	protein-coding
table.1202	-0.346873	4.42007	0.458307	1265	0.893426	chr11:4230300-4230530	25	16	18	25	17	6	Osm	Intergenic	Intergenic	-6370	NM_001013365	18413	18413	18413	Mm.131422	NM_001013365	ENSMUSG00000058755	Osm	OncoM	oncostatin M	protein-coding
table.1505	-0.0701158	9.6234	0.45734	1262	0.89366	chr8:120735692-120736874	724	678	800	707	764	697	Irf8	promoter-TSS (NM_008320)	promoter-TSS (NM_008320)	-93	NM_008320	15900	15900	15900	Mm.334861	NM_008320	ENSMUSG00000041515	Irf8	AI893568|ICSBP|IRF-8|Icsbp1|Myls	interferon regulatory factor 8	protein-coding
table.1072	0.139312	7.11149	0.456738	1260	0.893902	chr8:11476712-11477272	127	123	104	134	160	109	Rab20	intron (NM_011227, intron 1 of 1)	intron (NM_011227, intron 1 of 1)	1507	NM_011227	19332	19332	19332	Mm.37632	NM_011227		Rab20	AA536966|D8Ertd350e	RAB20, member RAS oncogene family	protein-coding
table.1008	0.15003	6.81444	0.457122	1261	0.893943	chr1:144243415-144243917	82	123	81	111	106	111	Rgs1	Intergenic	Intergenic	5438	NM_015811	50778	50778	50778	Mm.103701	NM_015811	ENSMUSG00000026358	Rgs1	BL34	regulator of G-protein signaling 1	protein-coding
table.1100	0.182467	6.08341	0.458237	1264	0.893997	chr1:171760065-171760414	47	56	65	58	81	58	Slamf1	Intergenic	Intergenic	-6892	NM_013730	27218	27218	27218	Mm.103648	NM_013730	ENSMUSG00000015316	Slamf1	4933415F16|AA177906|CD150|CDw150|ESTM51|IPO-3|Slam	signaling lymphocytic activation molecule family member 1	protein-coding
table.1130	0.123735	7.33999	0.451722	1246	0.894018	chr15:78320838-78321252	160	114	144	164	153	154	Csf2rb	Intergenic	Intergenic	-4945	NM_007780	12983	12983	12983	Mm.235324	NM_007780	ENSMUSG00000071713	Csf2rb	AI848964|AIC2B|Bc|CDw131|Csf2rb1|Csfgmrb|Il3r|Il3rb|Il3rb1|Il5rb	colony stimulating factor 2 receptor, beta, low-affinity (granulocyte-macrophage)	protein-coding
table.1073	0.169557	7.02314	0.456204	1258	0.894275	chr5:112270624-112271483	103	109	117	101	176	105	Tpst2	Intergenic	Intergenic	-5653	NM_009419	22022	22022	22022	Mm.250631	NM_009419	ENSMUSG00000029344	Tpst2	AI448750|D5Ucla3|Tango13b|grm|grt	protein-tyrosine sulfotransferase 2	protein-coding
table.1422	-0.0999537	7.73155	0.456715	1259	0.894566	chr11:73006418-73006840	204	180	211	198	183	193	P2rx1	intron (NM_008771, intron 1 of 11)	intron (NM_008771, intron 1 of 11)	7484	NM_008771	18436	18436	18436	Mm.25722	NM_008771	ENSMUSG00000020787	P2rx1	AI323649|BB122383|P2x|Pdcd3|RP-2	purinergic receptor P2X, ligand-gated ion channel, 1	protein-coding
table.1175	-0.264384	4.93536	0.461492	1272	0.894685	chr19:45235896-45236004	25	33	27	18	33	22	Lbx1	promoter-TSS (NM_010691)	promoter-TSS (NM_010691)	-714	NM_010691	16814	16814	16814	Mm.116815	NM_010691		Lbx1	Lbx1h	ladybird homeobox homolog 1 (Drosophila)	protein-coding
table.1102	0.0666462	9.89597	0.456062	1257	0.894709	chr17:56275835-56277622	836	833	869	839	966	941	Ticam1	promoter-TSS (NM_174989)	promoter-TSS (NM_174989)	38	NM_174989	106759	106759	106759	Mm.203952	NM_174989	ENSMUSG00000047123	Ticam1	AW046014|AW547018|TICAM-1|TRIF	toll-like receptor adaptor molecule 1	protein-coding
table.1173	0.0728652	9.55054	0.455874	1256	0.895052	chr11:77215553-77217149	650	664	678	679	665	821	Ssh2	promoter-TSS (NM_177710)	promoter-TSS (NM_177710)	-74	NM_177710	237860	237860	237860	Mm.440381	NM_177710	ENSMUSG00000037926	Ssh2	SSH-2|SSH-2L|mSSH-2L	slingshot homolog 2 (Drosophila)	protein-coding
table.1058	0.0765472	9.08783	0.453008	1248	0.895126	chr7:19271310-19272865	457	500	485	487	583	501	Vasp	promoter-TSS (NM_009499)	promoter-TSS (NM_009499)	-234	NM_001282022	22323	22323	22323	Mm.9684	NM_009499	ENSMUSG00000030403	Vasp	-	vasodilator-stimulated phosphoprotein	protein-coding
table.1069	0.144613	7.5443	0.461362	1271	0.895137	chr1:134071199-134072009	162	183	134	172	233	142	Btg2	Intergenic	Intergenic	7551	NM_007570	12227	12227	12227	Mm.392646	NM_007570	ENSMUSG00000020423	Btg2	AA959598|APRO1|Pc3|TIS21	B cell translocation gene 2, anti-proliferative	protein-coding
table.1614	-0.0639478	10.459	0.452706	1247	0.895246	chr2:11705048-11706942	1271	1416	1240	1258	1252	1372	Il15ra	intron (NM_001271500, intron 1 of 5)	intron (NM_001271500, intron 1 of 5)	283	NM_001271500	16169	16169	16169	Mm.200196	NM_008358	ENSMUSG00000023206	Il15ra	AA690181|IL-15RA	interleukin 15 receptor, alpha chain	protein-coding
table.1183	-0.256917	4.98528	0.463598	1277	0.895249	chr1:85742302-85742552	22	36	30	21	30	25	A630001G21Rik	Intergenic	MLTR14|LTR|ERV1	-5821	NM_177055	319997	319997	319997	Mm.116691	NM_177055	ENSMUSG00000052760	A630001G21Rik	-	RIKEN cDNA A630001G21 gene	protein-coding
table.1612	-0.0570979	10.4676	0.455775	1255	0.895571	chr17:26507797-26509280	1280	1309	1352	1277	1318	1320	Dusp1	promoter-TSS (NM_013642)	promoter-TSS (NM_013642)	-67	NM_013642	19252	19252	19252	Mm.239041	NM_013642	ENSMUSG00000024190	Dusp1	3CH134|MKP1|Ptpn16|U19515|erp|mkp-1	dual specificity phosphatase 1	protein-coding
table.1106	0.211087	5.39481	0.461286	1270	0.895694	chr10:89531219-89531509	32	34	35	48	41	32	Nr1h4	intron (NM_001163504, intron 1 of 9)	intron (NM_001163504, intron 1 of 9)	2258	NM_001163504	20186	20186	20186	Mm.3095	NM_009108	ENSMUSG00000047638	Nr1h4	AI957360|Fxr|HRR1|RIP14|Rxrip14	nuclear receptor subfamily 1, group H, member 4	protein-coding
table.1057	0.263388	5.26541	0.453679	1249	0.895735	chr6:124911587-124911796	37	29	24	54	29	29	Lag3	promoter-TSS (NM_008479)	promoter-TSS (NM_008479)	13	NM_008479	16768	16768	16768	Mm.4528	NM_008479	ENSMUSG00000030124	Lag3	CD223|LAG-3|Ly66	lymphocyte-activation gene 3	protein-coding
table.1413	-0.088571	8.20626	0.460951	1269	0.895748	chr18:36725346-36726652	265	256	305	267	273	263	Cd14	exon (NM_009841, exon 2 of 2)	exon (NM_009841, exon 2 of 2)	816	NM_009841	12475	12475	12475	Mm.3460	NM_009841	ENSMUSG00000051439	Cd14	-	CD14 antigen	protein-coding
table.1628	-0.0712781	9.13978	0.462812	1274	0.895835	chr6:135251876-135253143	492	530	552	541	465	543	Gsg1	intron (NM_001080553, intron 1 of 5)	intron (NM_001080553, intron 1 of 5)	1826	NM_010352	14840	14840	14840	Mm.272306	NM_010352	ENSMUSG00000030206	Gsg1	-	germ cell-specific gene 1	protein-coding
table.1198	0.223857	5.69451	0.463588	1276	0.895932	chr4:145239361-145239737	59	39	27	53	59	39	Tnfrsf1b	intron (NM_011610, intron 1 of 9)	intron (NM_011610, intron 1 of 9)	7321	NM_011610	21938	21938	21938	Mm.235328	NM_011610		Tnfrsf1b	CD120b|TNF-R-II|TNF-R2|TNF-R75|TNF-alphaR2|TNFBR|TNFR80|TNFRII|TNFalpha-R2|Tnfr-1|Tnfr2|p75	tumor necrosis factor receptor superfamily, member 1b	protein-coding
table.1542	-0.0664021	9.75017	0.463235	1275	0.89595	chr14:54780791-54782223	831	801	770	732	835	803	Slc7a8	5' UTR (NM_016972, exon 1 of 11)	5' UTR (NM_016972, exon 1 of 11)	379	NM_016972	50934	50934	50934	Mm.276831	NM_016972	ENSMUSG00000022180	Slc7a8	AA408822|LAT2	solute carrier family 7 (cationic amino acid transporter, y+ system), member 8	protein-coding
table.1168	0.0638808	9.7954	0.462519	1273	0.895972	chr11:11684855-11686442	803	763	803	813	840	906	Ikzf1	promoter-TSS (NM_009578)	promoter-TSS (NM_009578)	-564	NM_009578	22778	22778	22778	Mm.103545	NM_009578	ENSMUSG00000018654	Ikzf1	5832432G11Rik|Ikaros|LyF-1|Zfpn1a1|Znfn1a1|hlk-1|mKIAA4227	IKAROS family zinc finger 1	protein-coding
table.1214	0.301955	4.60145	0.454223	1250	0.896091	chr7:3903842-3903973	22	9	23	28	19	22	Pira6	intron (NM_011087, intron 1 of 9)	intron (NM_011087, intron 1 of 9)	-5758	NM_001289428	18729	18729	18729	Mm.326531	NM_008848		Pira6	12M1|Pira10|p91B	paired-Ig-like receptor A6	protein-coding
table.1251	-0.204819	5.944	0.455365	1253	0.896192	chr17:17850033-17850632	78	38	58	48	53	55	Has1	exon (NM_008215, exon 2 of 5)	exon (NM_008215, exon 2 of 5)	4855	NM_008215	15116	15116	15116	Mm.255701	NM_008215	ENSMUSG00000003665	Has1	HAS	hyaluronan synthase1	protein-coding
table.1309	-0.131507	6.96096	0.455735	1254	0.896207	chr14:51098370-51098575	119	115	116	93	121	116	Rnase4	intron (NM_201239, intron 1 of 1)	intron (NM_201239, intron 1 of 1)	2473	NM_201239	58809	58809	58809	Mm.202665	NM_021472	ENSMUSG00000021876	Rnase4	C730049F20Rik|Rab1	ribonuclease, RNase A family 4	protein-coding
table.1700	-0.0595301	11.7053	0.460501	1267	0.896286	chr1:53784184-53785728	3230	2989	3090	3166	2786	3284	Stk17b	intron (NM_133810, intron 1 of 7)	CpG	259	NM_133810	98267	98267	98267	Mm.25559	NM_133810	ENSMUSG00000026094	Stk17b	3110009A03Rik|AI120141|Drak2	serine/threonine kinase 17b (apoptosis-inducing)	protein-coding
table.1585	-0.0744612	9.74106	0.460887	1268	0.89633	chr9:114367852-114368770	843	693	857	805	727	818	4930520O04Rik	promoter-TSS (NR_040384)	promoter-TSS (NR_040384)	-13	NR_040383	75116	75116	75116	Mm.72675	NR_040383	ENSMUSG00000074039	4930520O04Rik	-	RIKEN cDNA 4930520O04 gene	ncRNA
table.1297	-0.285805	4.70545	0.455092	1252	0.896372	chr19:17340834-17341067	29	26	17	22	14	25	Gcnt1	intron (NM_010265, intron 1 of 2)	L1MB2|LINE|L1	-1446	NM_001136484	14537	14537	14537	Mm.244825	NM_010265	ENSMUSG00000038843	Gcnt1	5630400D21Rik|B130048E03|C2 GlcNAcT|C2GNT|IGnT	glucosaminyl (N-acetyl) transferase 1, core 2	protein-coding
table.1104	0.0868927	9.32804	0.460192	1266	0.896393	chr13:30341926-30343060	509	580	609	519	669	674	Agtr1a	intron (NM_177322, intron 1 of 2)	intron (NM_177322, intron 1 of 2)	6137	NM_177322	11607	11607	11607	Mm.35062	NM_177322	ENSMUSG00000049115	Agtr1a	1810074K20Rik|AG2S|AI551199|AT1|AT1a|AT2R1|AT2R1A|Agtr-1a|Agtr1|Angtr-1a	angiotensin II receptor, type 1a	protein-coding
table.1578	-0.0746097	9.98496	0.469074	1290	0.896695	chr17:24695692-24696710	1043	813	979	1012	864	909	Noxo1	promoter-TSS (NM_027988)	promoter-TSS (NM_027988)	-33	NM_027988	71893	71893	71893	Mm.390971	NM_027988	ENSMUSG00000019320	Noxo1	2310034C04Rik|P41NOX|P41NOXA|P41NOXB|P41NOXC|Snx28|hslt	NADPH oxidase organizer 1	protein-coding
table.1177	-0.278246	4.61331	0.454999	1251	0.896905	chr4:86665761-86665865	25	22	20	15	26	16	Plin2	intron (NM_007408, intron 3 of 7)	B4A|SINE|B4	4246	NM_007408	11520	11520	11520	Mm.381	NM_007408	ENSMUSG00000028494	Plin2	AA407157|ADPH|Adfp|Adrp	perilipin 2	protein-coding
table.1088	0.0872662	8.0195	0.468841	1289	0.896945	chr5:113014714-113015844	223	237	222	254	231	264	Adrbk2	intron (NM_177078, intron 1 of 20)	G-rich|Low_complexity|Low_complexity	259	NM_001285806	320129	320129	320129	Mm.285619	NM_177078	ENSMUSG00000042249	Adrbk2	4833444A01Rik|AI851927|AW551196|Adrbk-2|Bark-2|GRK3	adrenergic receptor kinase, beta 2	protein-coding
table.1624	-0.0793251	9.41952	0.465656	1280	0.897116	chr9:57836487-57837262	679	573	665	685	529	663	Arid3b	Intergenic	CpG	-2641	NM_019689	56380	56380	56380	Mm.425588	NM_019689	ENSMUSG00000004661	Arid3b	Bdp|Dri2	AT rich interactive domain 3B (BRIGHT-like)	protein-coding
table.1398	-0.100935	7.95691	0.465311	1279	0.897152	chr5:149257643-149258389	202	258	237	244	215	213	Alox5ap	Intergenic	MER124|DNA?|DNA?	-7042	NM_009663	11690	11690	11690	Mm.19844	NM_009663	ENSMUSG00000060063	Alox5ap	Flap	arachidonate 5-lipoxygenase activating protein	protein-coding
table.1363	-0.112729	8.25435	0.465022	1278	0.897295	chr8:26975938-26976130	343	219	299	259	292	272	Zfp703	Intergenic	Intergenic	-1302	NM_001101502	353310	353310	353310	Mm.212469	NM_001101502	ENSMUSG00000085795	Zfp703	1110032O19Rik|AI430822|AL022941|Csmn1|End2|Zeppo1|Znf703|Zpo1	zinc finger protein 703	protein-coding
table.1092	0.192399	5.97628	0.468802	1288	0.897566	chr7:24462453-24463150	64	47	44	52	75	56	Plaur	intron (NM_011113, intron 1 of 6)	L2b|LINE|L2	302	NM_011113	18793	18793	18793	Mm.1359	NM_011113	ENSMUSG00000046223	Plaur	Cd87|u-PAR|uPAR	plasminogen activator, urokinase receptor	protein-coding
table.1346	-0.22152	5.36452	0.46673	1282	0.897782	chr13:55013775-55013974	33	43	39	42	22	38	Hk3	intron (NM_001033245, intron 6 of 18)	intron (NM_001033245, intron 6 of 18)	6944	NM_001206390	212032	212032	212032	Mm.267479	NM_001033245	ENSMUSG00000025877	Hk3	HK III|HK-III	hexokinase 3	protein-coding
table.1321	-0.171751	6.11074	0.468552	1287	0.897784	chr14:33211619-33211856	51	64	79	60	57	61	Arhgap22	Intergenic	Intergenic	-5085	NM_153800	239027	239027	239027	Mm.318350	NM_153800	ENSMUSG00000063506	Arhgap22	B230341L19Rik|RHOGAP2|p68RacGAP	Rho GTPase activating protein 22	protein-coding
[truncated: 1,181 more rows]

## Sheet: 2466 peaks
peak	Annotation	Detailed Annotation	Distance to TSS	Nearest PromoterID	Entrez ID	rechercheV	rechercheV	Nearest Unigene	Nearest Refseq	Nearest Ensembl	Gene Name	Gene Alias	Gene Description	Gene Type
[truncated: 2,466 more rows]
