# Supplementary material for: Epigenetic priming of immune/inflammatory pathways activation and abnormal activity of cell cycle pathway in a perinatal model of white matter injury
Source: Cell Death Dis. 2022 Dec 13;13(12):1038. doi: 10.1038/s41419-022-05483-4 (PMC9748018; doi:10.1038/s41419-022-05483-4)
Supplement: Supplementary file 11 — Table S10 [file 41419_2022_5483_MOESM11_ESM.xlsx]

## Sheet: DAVID-Chart-Cluster 2
Category	Term	Count	%	PValue	Genes	List Total	Pop Hits	Pop Total	Fold Enrichment	Bonferroni	Benjamini	FDR
UP_KEYWORDS	Cell cycle	100	17.2117	1.04786e-50	NM_175384, NM_016681, NM_173762, NM_183046, NM_009877, NM_026410, NM_026014, NM_198654, NM_198652, NM_017407, NM_008021, NM_010615, NM_019942, NM_028039, NM_026412, NM_145462, NM_010441, NM_011497, NM_009860, NM_001039155, NM_021491, NM_144526, NM_027470, NM_025415, NM_023117, NM_027954, NM_001141977, NM_007900, NM_029617, NM_007628, NM_026507, NM_053173, NM_008563, NM_010353, NM_008567, NM_00977…	568	626	22680	6.37853	3.09118e-48	3.09118e-48	2.6406e-48
GOTERM_BP_DIRECT	GO:0007049~cell cycle	99	17.0396	1.29823e-46	NM_175384, NM_016681, NM_173762, NM_183046, NM_001003919, NM_009877, NM_026410, NM_026014, NM_198654, NM_198652, NM_017407, NM_008021, NM_010615, NM_019942, NM_028039, NM_026412, NM_145462, NM_008652, NM_010441, NM_011497, NM_009860, NM_001039155, NM_021491, NM_144526, NM_027470, NM_025415, NM_023117, NM_027954, NM_001141977, NM_007900, NM_029617, NM_007628, NM_026507, NM_008563, NM_010353, NM_00…	508	614	18082	5.73918	3.38967e-43	3.38967e-43	3.32606e-43
UP_KEYWORDS	Cell division	74	12.7367	6.56062e-44	NM_175384, NM_016681, NM_028109, NM_025995, NM_173762, NM_183046, NM_009828, NM_009829, NM_010892, NM_026410, NM_198654, NM_009791, NM_028232, NM_017407, NM_010615, NM_019942, NM_023223, NM_026412, NM_145462, NM_007634, NM_010441, NM_011497, NM_012025, NM_001190161, NM_009860, NM_001195298, NM_001039155, NM_013917, NM_028760, NM_144526, NM_025415, NM_023117, NM_024245, NM_027954, NM_026785, NM_01…	568	372	22680	7.94298	1.93538e-41	9.67692e-42	8.26638e-42
UP_KEYWORDS	Mitosis	63	10.8434	8.59628e-43	NM_175384, NM_016681, NM_028109, NM_025995, NM_173762, NM_183046, NM_009828, NM_010892, NM_026410, NM_198654, NM_009791, NM_028232, NM_017407, NM_010615, NM_023223, NM_026412, NM_145462, NM_007634, NM_010441, NM_011497, NM_001190161, NM_009860, NM_001195298, NM_001039155, NM_013917, NM_028760, NM_144526, NM_023117, NM_024245, NM_026785, NM_019499, NM_001141977, NM_172578, NM_029617, NM_007628, NM…	568	259	22680	9.7126	2.5359e-40	8.45301e-41	7.22088e-41
GOTERM_BP_DIRECT	GO:0051301~cell division	73	12.5645	1.11656e-39	NM_175384, NM_016681, NM_028109, NM_025995, NM_173762, NM_183046, NM_009828, NM_009829, NM_010892, NM_026410, NM_198654, NM_009791, NM_028232, NM_017407, NM_010615, NM_019942, NM_023223, NM_026412, NM_145462, NM_007634, NM_010441, NM_011497, NM_012025, NM_001190161, NM_009860, NM_001195298, NM_001039155, NM_013917, NM_028760, NM_144526, NM_025415, NM_023117, NM_024245, NM_027954, NM_026785, NM_01…	508	374	18082	6.94759	2.91535e-36	1.45768e-36	1.43032e-36
GOTERM_BP_DIRECT	GO:0007067~mitotic nuclear division	62	10.6713	3.46537e-37	NM_175384, NM_016681, NM_028109, NM_025995, NM_173762, NM_183046, NM_009828, NM_010892, NM_026410, NM_198654, NM_009791, NM_028232, NM_017407, NM_010615, NM_021886, NM_023223, NM_026412, NM_145462, NM_007634, NM_010441, NM_011497, NM_001190161, NM_009860, NM_001039155, NM_013917, NM_028760, NM_144526, NM_023117, NM_024245, NM_026785, NM_019499, NM_001141977, NM_172578, NM_029617, NM_007628, NM_02…	508	277	18082	7.967	9.04808e-34	3.01603e-34	2.95943e-34
GOTERM_CC_DIRECT	GO:0000775~chromosome, centromeric region	37	6.36833	4.33686e-25	NM_173762, NM_019499, NM_001081363, NM_172578, NM_183089, NM_029617, NM_026507, NM_001042421, NM_010892, NM_009772, NM_146235, NM_011121, NM_009773, NM_001199123, NM_023284, NM_199007, NM_198654, NM_028232, NM_198652, NM_017407, NM_025581, NM_178269, NM_001081117, NM_016692, NM_021886, NM_019942, NM_026412, NM_172505, NM_001042653, NM_001012273, NM_009689, NM_007681, NM_134471, NM_198605, NM_0254…	536	141	19662	9.62599	1.70005e-22	1.70005e-22	1.50489e-22
UP_KEYWORDS	Centromere	34	5.85198	1.16743e-23	NM_173762, NM_019499, NM_172578, NM_029617, NM_026507, NM_001042421, NM_010892, NM_009772, NM_146235, NM_011121, NM_009773, NM_001199123, NM_023284, NM_199007, NM_198654, NM_028232, NM_198652, NM_017407, NM_025581, NM_178269, NM_016692, NM_021886, NM_019942, NM_026412, NM_172505, NM_001042653, NM_001012273, NM_009689, NM_007681, NM_134471, NM_198605, NM_025495, NM_021790, NM_026560, NM_026282	568	134	22680	10.1314	3.44392e-21	8.6098e-22	7.35481e-22
GOTERM_CC_DIRECT	GO:0005694~chromosome	50	8.60585	1.12414e-21	NM_175384, NM_173762, NM_010892, NM_026410, NM_178183, NM_198654, NM_028232, NM_198652, NM_017407, NM_178269, NM_021886, NM_016750, NM_019942, NM_028039, NM_026412, NM_020034, NM_029766, NM_007681, NM_025495, NM_008252, NM_027954, NM_019499, NM_172578, NM_029977, NM_029617, NM_026507, NM_001042421, NM_010353, NM_008446, NM_009772, NM_146235, NM_011121, NM_009773, NM_001199123, NM_023284, NM_19900…	536	344	19662	5.33181	4.40663e-19	2.20331e-19	1.95038e-19
UP_KEYWORDS	Kinetochore	28	4.81928	2.22356e-21	NM_173762, NM_019499, NM_029617, NM_026507, NM_001042421, NM_010892, NM_009772, NM_146235, NM_011121, NM_009773, NM_001199123, NM_023284, NM_199007, NM_198654, NM_028232, NM_017407, NM_025581, NM_178269, NM_016692, NM_021886, NM_019942, NM_026412, NM_001012273, NM_009689, NM_007681, NM_134471, NM_198605, NM_021790, NM_026282	568	95	22680	11.7687	6.55949e-19	1.3119e-19	1.12067e-19
UP_KEYWORDS	Chromosome	51	8.77797	1.16859e-20	NM_173762, NM_010892, NM_026410, NM_178183, NM_198654, NM_028232, NM_198652, NM_017407, NM_178186, NM_178269, NM_021886, NM_016750, NM_019942, NM_028039, NM_026412, NM_020034, NM_029766, NM_007681, NM_025495, NM_008252, NM_027954, NM_019499, NM_172578, NM_029977, NM_029617, NM_026507, NM_001042421, NM_010353, NM_008446, NM_009772, NM_146235, NM_011121, NM_009773, NM_001199123, NM_023284, NM_19900…	568	409	22680	4.97899	3.44735e-18	5.74558e-19	4.90809e-19
UP_KEYWORDS	Phosphoprotein	295	50.7745	5.47865e-20	NM_175384, NM_016681, NM_018861, NM_172430, NM_177566, NM_173762, NM_001167983, NM_001081085, NM_007726, NM_008815, NM_001003919, NM_011546, NM_010573, NM_134164, NM_026014, NM_018733, NM_001177795, NM_017407, NM_008021, NM_144879, NM_013846, NM_001081656, NM_175397, NM_172561, NM_019942, NM_001081099, NM_020034, NM_029766, NM_178309, NM_001039556, NM_008926, NM_009468, NM_010441, NM_009104, NM_1…	568	7617	22680	1.54644	1.6162e-17	2.30886e-18	1.97232e-18
GOTERM_CC_DIRECT	GO:0000776~kinetochore	30	5.16351	9.86257e-20	NM_173762, NM_019499, NM_001081363, NM_029617, NM_026507, NM_001042421, NM_010892, NM_009772, NM_146235, NM_011121, NM_009773, NM_001199123, NM_023284, NM_199007, NM_198654, NM_028232, NM_017407, NM_025581, NM_178269, NM_016692, NM_021886, NM_019942, NM_026412, NM_001012273, NM_009689, NM_007681, NM_139303, NM_134471, NM_198605, NM_021790, NM_026282	536	120	19662	9.17071	3.86613e-17	1.28871e-17	1.14077e-17
GOTERM_BP_DIRECT	GO:0007059~chromosome segregation	26	4.47504	1.28916e-18	NM_175384, NM_173762, NM_001081363, NM_029617, NM_011623, NM_010892, NM_009772, NM_001199123, NM_199007, NM_198654, NM_028232, NM_198652, NM_017407, NM_025581, NM_010615, NM_016692, NM_021886, NM_026412, NM_028039, NM_001014976, NM_172505, NM_001042653, NM_001012273, NM_009689, NM_134471, NM_198605, NM_013917	508	89	18082	10.3984	3.36599e-15	8.41497e-16	8.25705e-16
GOTERM_CC_DIRECT	GO:0000777~condensed chromosome kinetochore	24	4.13081	3.14376e-17	NM_019499, NM_029617, NM_026507, NM_001042421, NM_010892, NM_009772, NM_146235, NM_009773, NM_001199123, NM_023284, NM_199007, NM_198652, NM_017407, NM_028232, NM_178269, NM_016692, NM_021886, NM_019942, NM_026412, NM_172505, NM_001012273, NM_009689, NM_134471, NM_021790, NM_026282	536	84	19662	10.4808	1.23235e-14	3.08088e-15	2.72721e-15
KEGG_PATHWAY	mmu04110:Cell cycle	25	4.30293	2.44229e-15	NM_016681, NM_023117, NM_019499, NM_009828, NM_009829, NM_007628, NM_011249, NM_008563, NM_007671, NM_009877, NM_008567, NM_009772, NM_011121, NM_008566, NM_009773, NM_007631, NM_007630, NM_023223, NM_172301, NM_001014976, NM_009516, NM_011799, NM_009860, NM_009367, NM_013917	193	124	7691	8.03422	5.12923e-13	5.1288e-13	4.95784e-13
UP_KEYWORDS	Cytoskeleton	74	12.7367	6.83087e-15	NM_181589, NM_028109, NM_025995, NM_173762, NM_183046, NM_001167983, NM_001003919, NM_028392, NM_010892, NM_144553, NM_007930, NM_009791, NM_028232, NM_017407, NM_010615, NM_019942, NM_001081099, NM_023223, NM_026412, NM_029766, NM_145144, NM_145462, NM_007634, NM_011497, NM_012025, NM_139303, NM_001190161, NM_011495, NM_001195298, NM_001039155, NM_028760, NM_009185, NM_175164, NM_023117, NM_0242…	568	1073	22680	2.75376	2.0306e-12	2.51888e-13	2.15172e-13
UP_KEYWORDS	Nucleus	190	32.7022	3.01053e-14	NM_175384, NM_016681, NM_001198809, NM_172434, NM_001034894, NM_001081085, NM_008815, NM_011546, NM_009234, NM_001003919, NM_010573, NM_009116, NM_026014, NM_001177795, NM_199467, NM_008021, NM_175397, NM_172561, NM_026931, NM_020034, NM_029766, NM_178309, NM_001039556, NM_173777, NM_007959, NM_010441, NM_023670, NM_008252, NM_008130, NM_144526, NM_029977, NM_007865, NM_029617, NM_007628, NM_0313…	568	4534	22680	1.67327	8.87568e-12	9.86785e-13	8.42949e-13
UP_KEYWORDS	Ubl conjugation	85	14.6299	3.0845e-12	NM_153553, NM_181589, NM_016681, NM_028109, NM_025995, NM_177566, NM_173762, NM_009828, NM_009829, NM_001167983, NM_001033244, NM_008815, NM_011546, NM_011623, NM_009877, NM_144553, NM_007930, NM_026410, NM_178183, NM_026014, NM_001177795, NM_008021, NM_028232, NM_001025305, NM_178186, NM_010931, NM_177410, NM_001111331, NM_001163215, NM_016750, NM_023223, NM_020034, NM_029766, NM_007912, NM_0011…	568	1505	22680	2.25516	9.09937e-10	9.09928e-11	7.77294e-11
GOTERM_CC_DIRECT	GO:0005856~cytoskeleton	73	12.5645	6.3913e-12	NM_181589, NM_028109, NM_025995, NM_173762, NM_183046, NM_001167983, NM_028392, NM_010892, NM_144553, NM_007930, NM_009791, NM_011945, NM_028232, NM_017407, NM_010615, NM_019942, NM_001081099, NM_023223, NM_026412, NM_029766, NM_145144, NM_001033330, NM_145462, NM_007634, NM_011497, NM_012025, NM_139303, NM_001190161, NM_011495, NM_001039155, NM_028760, NM_009185, NM_175164, NM_023117, NM_024245,…	536	1113	19662	2.40597	2.5054e-09	5.01078e-10	4.43556e-10
GOTERM_CC_DIRECT	GO:0005819~spindle	21	3.61446	4.33603e-11	NM_016692, NM_028109, NM_025995, NM_024245, NM_019942, NM_001081363, NM_001141977, NM_145462, NM_133851, NM_145150, NM_007628, NM_011369, NM_009004, NM_011799, NM_010620, NM_011497, NM_145588, NM_010353, NM_001190161, NM_011121, NM_017407, NM_010615	536	116	19662	6.64086	1.69972e-08	2.83287e-09	2.50767e-09
GOTERM_CC_DIRECT	GO:0030496~midbody	22	3.78657	5.09417e-11	NM_016692, NM_024245, NM_019942, NM_001081363, NM_173762, NM_183046, NM_007900, NM_145150, NM_011369, NM_009004, NM_001003919, NM_001012273, NM_009689, NM_010892, NM_012025, NM_001190161, NM_008446, NM_011121, NM_001039155, NM_009791, NM_028760, NM_017407, NM_026560	536	130	19662	6.20786	1.99691e-08	2.85274e-09	2.52525e-09
GOTERM_CC_DIRECT	GO:0000922~spindle pole	20	3.44234	6.59913e-11	NM_181589, NM_023117, NM_028109, NM_001081363, NM_019499, NM_001081099, NM_026412, NM_001141977, NM_023223, NM_172301, NM_145150, NM_001042421, NM_001003919, NM_011799, NM_010892, NM_001190161, NM_011121, NM_009791, NM_017407, NM_028232, NM_010615	536	106	19662	6.92129	2.58686e-08	3.23357e-09	2.86237e-09
UP_KEYWORDS	Microtubule	29	4.99139	1.39931e-10	NM_028109, NM_024245, NM_001141977, NM_183046, NM_145150, NM_053173, NM_145588, NM_010892, NM_008446, NM_017407, NM_025581, NM_010615, NM_001079876, NM_016692, NM_027721, NM_026412, NM_145462, NM_133255, NM_133851, NM_197959, NM_009004, NM_010025, NM_001012273, NM_009689, NM_010620, NM_139303, NM_134471, NM_011497, NM_198605, NM_001195298, NM_001024602	568	264	22680	4.3862	4.12796e-08	3.75269e-09	3.20569e-09
UP_KEYWORDS	DNA replication	18	3.09811	1.93658e-10	NM_017462, NM_029766, NM_008921, NM_183089, NM_001003919, NM_011799, NM_008563, NM_028083, NM_027290, NM_008567, NM_011264, NM_008566, NM_011132, NM_009104, NM_026640, NM_026014, NM_027014, NM_177372	568	95	22680	7.5656	5.71291e-08	4.76075e-09	4.06681e-09
GOTERM_BP_DIRECT	GO:0000070~mitotic sister chromatid segregation	11	1.89329	2.26754e-10	NM_197959, NM_007681, NM_010892, NM_011121, NM_019499, NM_026412, NM_198654, NM_001014976, NM_133851, NM_017407, NM_026560	508	23	18082	17.0235	5.92055e-07	1.18411e-07	1.16189e-07
INTERPRO	IPR001752:Kinesin, motor domain	13	2.23752	1.28125e-09	NM_024245, NM_173762, NM_183046, NM_053173, NM_197959, NM_009004, NM_010620, NM_139303, NM_134471, NM_145588, NM_008446, NM_001195298, NM_010615	530	46	20594	10.9812	1.2915e-06	1.2915e-06	1.28253e-06
GOTERM_CC_DIRECT	GO:0005874~microtubule	32	5.50775	1.79023e-09	NM_028109, NM_024245, NM_173762, NM_001141977, NM_183046, NM_145150, NM_053173, NM_145588, NM_010892, NM_008446, NM_009791, NM_017407, NM_025581, NM_010615, NM_013846, NM_001079876, NM_016692, NM_027721, NM_026412, NM_145462, NM_133255, NM_133851, NM_197959, NM_009004, NM_010025, NM_001012273, NM_009689, NM_010620, NM_139303, NM_134471, NM_011497, NM_198605, NM_001195298, NM_001024602	536	327	19662	3.58976	7.01771e-07	7.79745e-08	6.90234e-08
UP_KEYWORDS	Alternative splicing	180	30.9811	2.15975e-09	NM_175384, NM_019671, NM_172430, NM_001198809, NM_177566, NM_183046, NM_172434, NM_001033286, NM_172710, NM_001167983, NM_001081085, NM_080726, NM_201364, NM_010180, NM_008815, NM_027182, NM_028392, NM_011268, NM_009877, NM_001025307, NM_007697, NM_026410, NM_018733, NM_024474, NM_199467, NM_198652, NM_178269, NM_001163776, NM_175398, NM_019942, NM_029766, NM_175437, NM_001033330, NM_001039556, N…	568	4779	22680	1.50394	6.37126e-07	4.90097e-08	4.18659e-08
UP_KEYWORDS	Glycoprotein	151	25.9897	3.24599e-09	NM_001099331, NM_018861, NM_011395, NM_013693, NM_011392, NM_172710, NM_009867, NM_007726, NM_010180, NM_007697, NM_018733, NM_024474, NM_001177795, NM_008381, NM_013846, NM_021487, NM_001163776, NM_153589, NM_016671, NM_174988, NM_007833, NM_153508, NM_173777, NM_007799, NM_176922, NM_009347, NM_011012, NM_182809, NM_015730, NM_023396, NM_016789, NM_021334, NM_001122733, NM_007865, NM_007904, NM…	568	3815	22680	1.58044	9.57567e-07	6.83977e-08	5.84278e-08
GOTERM_CC_DIRECT	GO:0005634~nucleus	227	39.0706	5.46019e-09	NM_175384, NM_016681, NM_001198809, NM_173762, NM_172434, NM_001034894, NM_001081085, NM_008815, NM_009234, NM_001003919, NM_011546, NM_133194, NM_010573, NM_009116, NM_026014, NM_019946, NM_001177795, NM_199467, NM_017407, NM_008021, NM_175397, NM_172561, NM_026931, NM_020034, NM_029766, NM_178309, NM_001039556, NM_173777, NM_007959, NM_010441, NM_009104, NM_023670, NM_008252, NM_008130, NM_1445…	536	6019	19662	1.38345	2.14039e-06	2.14039e-07	1.89469e-07
INTERPRO	IPR019821:Kinesin, motor region, conserved site	12	2.0654	6.03181e-09	NM_053173, NM_009004, NM_197959, NM_145588, NM_139303, NM_024245, NM_134471, NM_008446, NM_173762, NM_001195298, NM_183046, NM_010615	530	42	20594	11.1019	6.08005e-06	3.04003e-06	3.01892e-06
UP_SEQ_FEATURE	nucleotide phosphate-binding region:ATP	61	10.4991	7.03079e-09	NM_016681, NM_173762, NM_183046, NM_008858, NM_027182, NM_011623, NM_001003919, NM_013600, NM_010892, NM_011945, NM_010615, NM_013846, NM_177372, NM_001163215, NM_007912, NM_178309, NM_178749, NM_001039556, NM_175638, NM_008926, NM_007560, NM_011497, NM_139303, NM_011058, NM_009387, NM_011495, NM_182809, NM_027470, NM_001122733, NM_001099635, NM_025979, NM_009015, NM_053173, NM_008563, NM_145588,…	510	963	18012	2.23715	9.82196e-06	9.82904e-06	9.80092e-06
UP_KEYWORDS	DNA damage	30	5.16351	8.0266e-09	NM_016681, NM_029977, NM_001033244, NM_029835, NM_172756, NM_031374, NM_009015, NM_001003919, NM_009013, NM_011264, NM_012012, NM_199467, NM_008021, NM_145946, NM_010931, NM_177372, NM_029766, NM_178309, NM_001039556, NM_178609, NM_146208, NM_028083, NM_027290, NM_001164081, NM_010164, NM_011234, NM_011132, NM_001040691, NM_013917, NM_016925	568	336	22680	3.56514	2.36784e-06	1.57856e-07	1.34847e-07
GOTERM_BP_DIRECT	GO:0006260~DNA replication	19	3.27022	9.81555e-09	NM_017462, NM_029766, NM_029977, NM_008921, NM_183089, NM_029835, NM_011799, NM_008563, NM_028083, NM_027290, NM_008567, NM_011264, NM_008566, NM_011132, NM_009104, NM_026640, NM_026014, NM_027014, NM_177372	508	123	18082	5.49834	2.56281e-05	4.2714e-06	4.19124e-06
GOTERM_CC_DIRECT	GO:0005871~kinesin complex	13	2.23752	1.11604e-08	NM_024245, NM_173762, NM_183046, NM_053173, NM_197959, NM_009004, NM_010620, NM_139303, NM_134471, NM_145588, NM_008446, NM_001195298, NM_010615	536	52	19662	9.17071	4.37485e-06	3.97715e-07	3.52059e-07
SMART	SM00129:KISc	13	2.23752	1.43718e-08	NM_024245, NM_173762, NM_183046, NM_053173, NM_197959, NM_009004, NM_010620, NM_139303, NM_134471, NM_145588, NM_008446, NM_001195298, NM_010615	344	45	10425	8.75484	3.59294e-06	3.59295e-06	3.57857e-06
UP_KEYWORDS	ATP-binding	70	12.0482	1.87509e-08	NM_016681, NM_173762, NM_183046, NM_008858, NM_027182, NM_011623, NM_001003919, NM_013600, NM_010892, NM_011945, NM_010615, NM_013846, NM_177372, NM_001163215, NM_025367, NM_007912, NM_178309, NM_178749, NM_001039556, NM_175638, NM_008926, NM_001172472, NM_007560, NM_011497, NM_139303, NM_011058, NM_013631, NM_009387, NM_011495, NM_001195298, NM_182809, NM_027470, NM_001164613, NM_001004142, NM_0…	568	1363	22680	2.05068	5.53151e-06	3.4572e-07	2.95327e-07
UP_SEQ_FEATURE	domain:Kinesin-motor	11	1.89329	2.8927e-08	NM_053173, NM_009004, NM_197959, NM_010620, NM_145588, NM_139303, NM_134471, NM_008446, NM_173762, NM_183046, NM_010615	510	35	18012	11.0998	4.04103e-05	2.022e-05	2.01622e-05
GOTERM_CC_DIRECT	GO:0072686~mitotic spindle	12	2.0654	3.91974e-08	NM_053173, NM_145588, NM_012025, NM_024245, NM_011497, NM_001195298, NM_019499, NM_026412, NM_007900, NM_001014976, NM_017407, NM_010615	536	47	19662	9.36583	1.53653e-05	1.28045e-06	1.13346e-06
UP_KEYWORDS	DNA repair	26	4.47504	4.16869e-08	NM_016681, NM_029977, NM_001033244, NM_029835, NM_172756, NM_031374, NM_009015, NM_001003919, NM_009013, NM_011264, NM_012012, NM_199467, NM_008021, NM_145946, NM_010931, NM_177372, NM_178309, NM_001039556, NM_146208, NM_028083, NM_010164, NM_011234, NM_011132, NM_001040691, NM_013917, NM_016925	568	279	22680	3.72104	1.22976e-05	7.2339e-07	6.17947e-07
UP_KEYWORDS	Chromosome partition	11	1.89329	1.01763e-07	NM_001012273, NM_009689, NM_016692, NM_010892, NM_134471, NM_009772, NM_199007, NM_198654, NM_013917, NM_001014976, NM_028232, NM_029617	568	44	22680	9.98239	3.00196e-05	1.66778e-06	1.42468e-06
GOTERM_CC_DIRECT	GO:0005737~cytoplasm	239	41.136	1.0552e-07	NM_175384, NM_172430, NM_177566, NM_173762, NM_172434, NM_001167983, NM_001081085, NM_009234, NM_011546, NR_001592, NM_001177795, NM_017407, NM_008021, NM_144879, NM_013846, NM_001081656, NM_019942, NM_026931, NM_001081099, NM_029766, NM_133871, NM_178309, NM_007833, NM_001039556, NM_173777, NM_001162965, NM_009468, NM_009104, NM_182809, NM_021491, NM_023670, NM_008252, NM_008130, NM_144526, NM_0…	536	6631	19662	1.32215	4.13631e-05	3.18184e-06	2.81658e-06
GOTERM_BP_DIRECT	GO:0006974~cellular response to DNA damage stimulus	34	5.85198	1.08067e-07	NM_016681, NM_029977, NM_001033244, NM_029835, NM_025979, NM_031374, NM_009015, NM_011623, NM_001003919, NM_009013, NM_011264, NM_007631, NM_012012, NM_199467, NM_008021, NM_145946, NM_010931, NM_177372, NM_177410, NM_029766, NM_178309, NM_001039556, NM_178609, NM_146208, NM_028083, NM_027290, NM_001164081, NM_010164, NM_011234, NM_011132, NM_001040691, NM_013917, NM_028222, NM_016925	508	420	18082	2.88146	0.000282123	4.0309e-05	3.95525e-05
UP_KEYWORDS	Developmental protein	53	9.1222	2.60612e-07	NM_173762, NM_133709, NM_053149, NM_001033244, NM_001126047, NM_001160112, NM_009234, NM_001003919, NM_008584, NM_007930, NM_009116, NM_007697, NM_010419, NM_013846, NM_027426, NM_016750, NM_007912, NM_008729, NM_008178, NM_001001806, NM_009144, NM_012025, NM_011058, NM_010164, NM_007564, NM_182809, NM_021491, NM_009185, NM_007866, NM_007865, NM_009527, NM_007628, NM_009255, NM_001172160, NM_0312…	568	976	22680	2.16831	7.68777e-05	4.04635e-06	3.45654e-06
GOTERM_BP_DIRECT	GO:0007080~mitotic metaphase plate congression	10	1.72117	2.80236e-07	NM_053173, NM_145588, NM_139303, NM_134471, NM_001190161, NM_173762, NM_001195298, NM_172301, NM_026410, NM_026560	508	34	18082	10.469	0.000731428	9.14619e-05	8.97454e-05
GOTERM_MF_DIRECT	GO:0008017~microtubule binding	21	3.61446	5.36048e-07	NM_001079876, NM_024245, NM_173762, NM_183046, NM_133851, NM_145150, NM_197959, NM_009004, NM_010025, NM_001012273, NM_009689, NM_010620, NM_139303, NM_134471, NM_145588, NM_012025, NM_001190161, NM_008446, NM_011121, NM_017407, NM_025581, NM_010615	473	200	17446	3.87279	0.000359088	0.000289114	0.000284367
UP_KEYWORDS	Cytoplasm	159	27.3666	5.361e-07	NM_019671, NM_172430, NM_173762, NM_183046, NM_172434, NM_001167983, NM_001081085, NM_001003919, NM_028392, NM_009877, NM_026410, NM_001177795, NM_017407, NM_010615, NM_178269, NM_001081656, NM_026931, NM_019942, NM_001081099, NM_026412, NM_029766, NM_133871, NM_145462, NM_173777, NM_001162965, NM_009468, NM_011497, NM_010164, NM_133241, NM_011495, NM_007564, NM_009104, NM_001039155, NM_011254, N…	568	4404	22680	1.4416	0.000158137	7.90747e-06	6.75486e-06
GOTERM_MF_DIRECT	GO:0003777~microtubule motor activity	13	2.23752	8.63025e-07	NM_024245, NM_173762, NM_183046, NM_053173, NM_197959, NM_009004, NM_010620, NM_139303, NM_134471, NM_145588, NM_008446, NM_001195298, NM_010615	473	76	17446	6.30906	0.00057806	0.000289114	0.000284367
GOTERM_CC_DIRECT	GO:0005876~spindle microtubule	10	1.72117	9.85379e-07	NM_001012273, NM_009689, NM_028109, NM_198605, NM_011497, NM_001190161, NM_011121, NM_001141977, NM_133851, NM_017407, NM_025581, NM_010615	536	40	19662	9.17071	0.000386194	2.75906e-05	2.44233e-05
GOTERM_BP_DIRECT	GO:0007018~microtubule-based movement	13	2.23752	1.67582e-06	NM_024245, NM_173762, NM_183046, NM_053173, NM_197959, NM_009004, NM_010620, NM_139303, NM_134471, NM_145588, NM_008446, NM_001195298, NM_010615	508	78	18082	5.93241	0.004366	0.000486173	0.000477049
UP_KEYWORDS	DNA-binding	72	12.3924	1.84927e-06	NM_153553, NM_001034894, NM_183089, NM_001160112, NM_008815, NM_011546, NM_009234, NM_011623, NM_001003919, NM_008584, NM_013600, NM_009877, NM_010573, NM_011264, NM_009116, NM_178183, NM_026014, NM_010419, NM_008021, NM_198652, NM_001025305, NM_178186, NM_010931, NM_177372, NM_175397, NM_016750, NM_020034, NM_001039556, NM_007959, NM_008652, NM_172728, NM_008178, NM_001001806, NM_007681, NM_0098…	568	1604	22680	1.79235	0.000545387	2.59779e-05	2.21913e-05
INTERPRO	IPR004367:Cyclin, C-terminal domain	7	1.20482	2.71573e-06	NM_007631, NM_007630, NM_172301, NM_009828, NM_009829, NM_007634, NM_007628	530	17	20594	15.9998	0.00273372	0.000912486	0.000906149
GOTERM_BP_DIRECT	GO:0006281~DNA repair	26	4.47504	3.76583e-06	NM_016681, NM_029977, NM_001033244, NM_029835, NM_172756, NM_031374, NM_009015, NM_009013, NM_145588, NM_011264, NM_012012, NM_199467, NM_008021, NM_145946, NM_010931, NM_177372, NM_178309, NM_146208, NM_028083, NM_010164, NM_011234, NM_011132, NM_001040691, NM_015730, NM_013917, NM_016925	508	318	18082	2.91024	0.00978442	0.000983259	0.000964806
GOTERM_BP_DIRECT	GO:0090307~mitotic spindle assembly	9	1.54905	4.36608e-06	NM_053173, NM_008652, NM_016681, NM_001012273, NM_009689, NM_028109, NM_010892, NM_001195298, NM_001141977, NM_023223, NM_010615	508	35	18082	9.15287	0.0113351	0.00103635	0.0010169
UP_KEYWORDS	Nucleotide-binding	75	12.9088	6.34319e-06	NM_016681, NM_173762, NM_183046, NM_008858, NM_080726, NM_027182, NM_011623, NM_001003919, NM_013600, NM_010892, NM_028994, NM_011945, NM_010615, NM_011866, NM_013846, NM_177372, NM_001163215, NM_019942, NM_025367, NM_007912, NM_178309, NM_178749, NM_001039556, NM_175638, NM_008926, NM_001172472, NM_007560, NM_011497, NM_139303, NM_011058, NM_013631, NM_009387, NM_011495, NM_001195298, NM_182809,…	568	1754	22680	1.70737	0.0018695	8.50565e-05	7.26584e-05
GOTERM_MF_DIRECT	GO:0019901~protein kinase binding	30	5.16351	7.91864e-06	NM_016681, NM_025415, NM_023117, NM_028109, NM_025995, NM_173762, NM_001141977, NM_009828, NM_009829, NM_001167983, NM_009846, NM_145150, NM_007671, NM_009877, NM_013643, NM_011121, NM_007631, NM_001177795, NM_008021, NM_011945, NM_010615, NM_007912, NM_172301, NM_207655, NM_001039655, NM_009004, NM_010025, NM_139001, NM_011497, NM_030597, NM_012025, NM_009860	473	434	17446	2.54957	0.00529146	0.00149114	0.00146666
GOTERM_BP_DIRECT	GO:0007399~nervous system development	28	4.81928	8.85891e-06	NM_001099298, NM_008858, NM_007900, NM_007866, NM_207667, NM_007865, NM_001126047, NM_011546, NM_009234, NM_011268, NM_009255, NM_007930, NM_031258, NM_007697, NM_001166273, NM_008083, NM_153581, NM_010419, NM_199065, NM_023223, NM_010151, NM_007937, NM_010025, NM_009468, NM_010143, NM_008115, NM_182809, NM_033608, NM_001114385	508	377	18082	2.64362	0.0228653	0.00192755	0.00189138
GOTERM_MF_DIRECT	GO:0005524~ATP binding	70	12.0482	9.99697e-06	NM_016681, NM_173762, NM_183046, NM_008858, NM_027182, NM_011623, NM_001003919, NM_013600, NM_010892, NM_011945, NM_010615, NM_013846, NM_177372, NM_001163215, NM_025367, NM_007912, NM_178309, NM_178749, NM_001039556, NM_175638, NM_008926, NM_001172472, NM_007560, NM_011497, NM_139303, NM_011058, NM_013631, NM_009387, NM_011495, NM_001195298, NM_182809, NM_027470, NM_001164613, NM_001004142, NM_0…	473	1507	17446	1.71325	0.00667562	0.00149114	0.00146666
SMART	SM01332:SM01332	7	1.20482	1.10524e-05	NM_007631, NM_007630, NM_172301, NM_009828, NM_009829, NM_007634, NM_007628	344	17	10425	12.4786	0.00275931	0.00138156	0.00137603
GOTERM_MF_DIRECT	GO:0005515~protein binding	152	26.1618	1.11279e-05	NM_019671, NM_183046, NM_013693, NM_011392, NM_010180, NM_027182, NM_011546, NM_011268, NM_009877, NM_133194, NM_001025307, NM_026410, NM_024474, NM_011945, NM_008021, NM_001025305, NM_013846, NM_001081656, NM_153589, NM_016671, NM_019942, NM_020034, NM_026412, NM_153508, NM_173777, NM_001162965, NM_008926, NM_009347, NM_009468, NM_007560, NM_010441, NM_030597, NM_011497, NM_010164, NM_009860, NM…	473	4092	17446	1.37007	0.007428	0.00149114	0.00146666
GOTERM_MF_DIRECT	GO:0003677~DNA binding	81	13.9415	1.3855e-05	NM_153553, NM_001034894, NM_183089, NM_001160112, NM_008815, NM_011546, NM_009234, NM_011623, NM_001003919, NM_008584, NM_013600, NM_009877, NM_010573, NM_011264, NM_009116, NM_178183, NM_026014, NM_010419, NM_008021, NM_198652, NM_001025305, NM_178186, NM_010931, NM_177372, NM_001111331, NM_175397, NM_016750, NM_025367, NM_020034, NM_178309, NM_001039556, NM_007959, NM_008652, NM_172728, NM_0011…	473	1847	17446	1.61753	0.00923995	0.00154714	0.00152174
GOTERM_BP_DIRECT	GO:0000281~mitotic cytokinesis	8	1.37694	1.5196e-05	NM_009004, NM_007681, NM_012025, NM_024245, NM_008446, NM_011121, NM_133851, NM_028760	508	30	18082	9.49186	0.0389002	0.00304295	0.00298584
GOTERM_BP_DIRECT	GO:0006468~protein phosphorylation	36	6.19621	1.63161e-05	NM_001143834, NM_016681, NM_023117, NM_008858, NM_001122733, NM_025979, NM_010892, NM_010353, NM_009772, NM_011121, NM_009773, NM_007631, NM_144817, NM_011945, NM_145508, NM_013846, NM_001163215, NM_007912, NM_172301, NM_207655, NM_178749, NM_010790, NM_175538, NM_007937, NM_175638, NM_009516, NM_008926, NM_023209, NM_001012273, NM_009689, NM_007560, NM_011497, NM_010143, NM_011058, NM_011495, NM…	508	576	18082	2.22466	0.041707	0.00304295	0.00298584
UP_KEYWORDS	Motor protein	14	2.40964	1.99448e-05	NM_024245, NM_173762, NM_183046, NM_001099635, NM_053173, NM_197959, NM_009004, NM_010620, NM_139303, NM_134471, NM_145588, NM_008446, NM_001195298, NM_010615	568	128	22680	4.3673	0.0058665	0.000255814	0.000218526
GOTERM_BP_DIRECT	GO:0051988~regulation of attachment of spindle microtubules to kinetochore	5	0.860585	1.99896e-05	NM_010892, NM_012025, NM_026412, NM_007900, NM_017407	508	7	18082	25.4246	0.0508548	0.00347953	0.00341423
KEGG_PATHWAY	mmu04114:Oocyte meiosis	13	2.23752	2.06788e-05	NM_025995, NM_019499, NM_023223, NM_172301, NM_001014976, NM_011497, NM_009772, NM_009860, NM_011121, NM_007630, NM_013917, NM_028232, NM_001004025	193	112	7691	4.62542	0.00433317	0.00217127	0.00209889
GOTERM_BP_DIRECT	GO:0060021~palate development	12	2.0654	2.47658e-05	NM_001025570, NM_009527, NM_001177855, NM_008584, NM_010143, NM_011058, NM_009367, NM_010827, NM_008071, NM_009170, NM_001177850, NM_008086, NM_008130	508	85	18082	5.0251	0.0626178	0.00404146	0.00396562
GOTERM_CC_DIRECT	GO:0015630~microtubule cytoskeleton	16	2.75387	2.81713e-05	NM_001079876, NM_028109, NM_173762, NM_026412, NM_001141977, NM_183046, NM_139227, NM_145150, NM_007628, NM_001164081, NM_139303, NM_134471, NM_011497, NM_001190161, NM_011121, NM_007630, NM_001004468	536	158	19662	3.71472	0.0109825	0.000736209	0.000651695
GOTERM_BP_DIRECT	GO:0007275~multicellular organism development	53	9.1222	2.87832e-05	NM_173762, NM_133709, NM_053149, NM_013693, NM_001033244, NM_001126047, NM_001160112, NM_009234, NM_008584, NM_007930, NM_009116, NM_007697, NM_010419, NM_013846, NM_027426, NM_016750, NM_007912, NM_008729, NM_011612, NM_008178, NM_009144, NM_012025, NM_011058, NM_010164, NM_182809, NM_021491, NM_009185, NM_007866, NM_007865, NM_009527, NM_007628, NM_009255, NM_001172160, NM_031258, NM_001166273,…	508	1029	18082	1.83334	0.0723993	0.00442076	0.00433779
GOTERM_MF_DIRECT	GO:0016301~kinase activity	38	6.54045	3.8493e-05	NM_016681, NM_025415, NM_008858, NM_001122733, NM_025979, NM_010892, NM_010353, NM_009772, NM_011121, NM_009773, NM_007631, NM_144817, NM_011945, NM_145508, NM_013846, NM_001163215, NM_001081277, NM_025367, NM_007912, NM_172301, NM_207655, NM_178749, NM_010790, NM_175538, NM_007937, NM_175638, NM_009516, NM_008926, NM_023209, NM_001172472, NM_007560, NM_011497, NM_010143, NM_007863, NM_013631, NM…	473	674	17446	2.0795	0.025461	0.00368433	0.00362384
UP_KEYWORDS	Differentiation	35	6.0241	4.12124e-05	NM_153553, NM_001081425, NM_133709, NM_053149, NM_008858, NM_007900, NM_007866, NM_007865, NM_001126047, NM_007628, NM_031374, NM_027182, NM_011546, NM_009234, NM_011246, NM_009255, NM_031258, NM_007697, NM_001166273, NM_008083, NM_010419, NM_178680, NM_023223, NM_007733, NM_010025, NM_139001, NM_011356, NM_009144, NM_146248, NM_012025, NM_009640, NM_009365, NM_016687, NM_182809, NM_033608, NM_00…	568	646	22680	2.16337	0.0120843	0.00050657	0.000432731
GOTERM_BP_DIRECT	GO:0030154~cell differentiation	43	7.40103	4.29505e-05	NM_001081425, NM_023794, NM_133709, NM_053149, NM_008858, NM_001122733, NM_007900, NM_007866, NM_007865, NM_001126047, NM_007628, NM_031374, NM_027182, NM_007430, NM_011546, NM_009234, NM_011246, NM_009255, NM_031258, NM_007697, NM_001166273, NM_008083, NM_010419, NM_001177795, NM_011448, NM_013846, NM_178680, NM_001163215, NM_023223, NM_007733, NM_008652, NM_010025, NM_139001, NM_011356, NM_0075…	508	780	18082	1.96226	0.106086	0.0062302	0.00611328
UP_SEQ_FEATURE	glycosylation site:N-linked (GlcNAc...)	138	23.7522	4.73987e-05	NM_001099331, NM_018861, NM_011395, NM_013693, NM_011392, NM_172710, NM_009867, NM_007726, NM_010180, NM_007697, NM_024474, NM_008381, NM_013846, NM_021487, NM_001163776, NM_153589, NM_016671, NM_174988, NM_007833, NM_153508, NM_173777, NM_007799, NM_176922, NM_009347, NM_011012, NM_182809, NM_015730, NM_023396, NM_028046, NM_016789, NM_021334, NM_001122733, NM_007865, NM_007904, NM_009527, NM_02…	510	3563	18012	1.3679	0.0640727	0.0220878	0.0220246
GOTERM_MF_DIRECT	GO:0004672~protein kinase activity	32	5.50775	5.32827e-05	NM_016681, NM_008858, NM_001122733, NM_025979, NM_010892, NM_010353, NM_009772, NM_011121, NM_009773, NM_007631, NM_144817, NM_011945, NM_145508, NM_011448, NM_013846, NM_001163215, NM_007912, NM_207655, NM_178749, NM_010790, NM_175538, NM_007937, NM_175638, NM_009516, NM_008926, NM_023209, NM_007560, NM_011497, NM_010143, NM_011058, NM_011495, NM_182809, NM_027470	473	531	17446	2.22275	0.0350706	0.00446243	0.00438916
UP_KEYWORDS	Neurogenesis	19	3.27022	5.40393e-05	NM_153553, NM_023223, NM_008858, NM_007900, NM_007937, NM_001126047, NM_010025, NM_011546, NM_009234, NM_009255, NM_010143, NM_031258, NM_007697, NM_001166273, NM_008083, NM_182809, NM_010419, NM_153581, NM_033608, NM_001114385	568	247	22680	3.07151	0.0158156	0.000637663	0.000544716
KEGG_PATHWAY	mmu05166:HTLV-I infection	20	3.44234	5.5079e-05	NM_016681, NM_019499, NM_023223, NM_013693, NM_009829, NM_009527, NM_007671, NM_010399, NM_009877, NM_011058, NM_009773, NM_010395, NM_007631, NM_011132, NM_009367, NM_001198914, NM_013917, NM_011945, NM_010118, NM_001004025	193	276	7691	2.88766	0.0115003	0.00385553	0.00372702
GOTERM_CC_DIRECT	GO:0005654~nucleoplasm	82	14.1136	5.64454e-05	NM_175384, NM_016681, NM_028109, NM_025995, NM_001198809, NM_001081363, NM_053149, NM_183046, NM_009828, NM_009829, NM_172710, NM_183089, NM_029835, NM_011192, NM_011546, NM_011623, NM_001003919, NM_013600, NM_009877, NM_007930, NM_026410, NM_199467, NM_010419, NM_008021, NM_028232, NM_017407, NM_010931, NM_153589, NM_001025192, NM_023223, NM_029766, NM_001039556, NM_008652, NM_010721, NM_028083,…	536	1935	19662	1.55452	0.0218842	0.00138291	0.00122416
GOTERM_BP_DIRECT	GO:0007051~spindle organization	6	1.0327	5.74444e-05	NM_011497, NM_001081099, NM_026412, NM_009791, NM_017407, NM_010615	508	16	18082	13.3479	0.139285	0.00789407	0.00774593
GOTERM_CC_DIRECT	GO:0000940~condensed chromosome outer kinetochore	5	0.860585	6.12593e-05	NM_198605, NM_001081363, NM_173762, NM_009773, NM_025581	536	9	19662	20.3794	0.0237283	0.00141257	0.00125041
INTERPRO	IPR013763:Cyclin-like	8	1.37694	6.33648e-05	NM_011249, NM_007631, NM_007630, NM_172301, NM_009828, NM_009829, NM_007634, NM_007628	530	40	20594	7.77132	0.0618766	0.0151692	0.0150638
SMART	SM00385:CYCLIN	8	1.37694	6.49276e-05	NM_011249, NM_007631, NM_007630, NM_172301, NM_009828, NM_009829, NM_007634, NM_007628	344	32	10425	7.57631	0.0161014	0.00541063	0.00538899
GOTERM_CC_DIRECT	GO:0005813~centrosome	28	4.81928	6.58194e-05	NM_181589, NM_023117, NM_024245, NM_018861, NM_001081363, NM_183046, NM_025979, NM_001003919, NM_008563, NM_010892, NM_010353, NM_146235, NM_011121, NM_007630, NM_028232, NM_001081396, NM_001081099, NM_023223, NM_172301, NM_029766, NM_145462, NM_133255, NM_001014976, NM_011497, NM_011495, NM_028760, NM_001040435, NM_009185	536	435	19662	2.36119	0.025472	0.0014334	0.00126885
UP_KEYWORDS	Cyclin	8	1.37694	7.42359e-05	NM_009822, NM_007631, NM_007630, NM_172301, NM_009828, NM_009829, NM_007634, NM_007628	568	42	22680	7.60563	0.0216623	0.000842292	0.000719518
INTERPRO	IPR000719:Protein kinase, catalytic domain	30	5.16351	7.52439e-05	NM_016681, NM_008858, NM_001122733, NM_025979, NM_010892, NM_010353, NM_009772, NM_011121, NM_009773, NM_144817, NM_011945, NM_145508, NM_013846, NM_001163215, NM_007912, NM_207655, NM_178749, NM_010790, NM_175538, NM_007937, NM_175638, NM_009516, NM_008926, NM_023209, NM_007560, NM_011497, NM_010143, NM_011058, NM_011495, NM_182809, NM_027470	530	515	20594	2.26349	0.0730436	0.0151692	0.0150638
GOTERM_BP_DIRECT	GO:0048712~negative regulation of astrocyte differentiation	6	1.0327	7.95097e-05	NM_172382, NM_001163215, NM_010441, NM_182809, NM_007866, NM_010419	508	17	18082	12.5628	0.187475	0.01038	0.0101852
GOTERM_CC_DIRECT	GO:0000780~condensed nuclear chromosome, centromeric region	6	1.0327	9.34923e-05	NM_007681, NM_011497, NM_009772, NM_011121, NM_199007, NM_028232	536	18	19662	12.2276	0.0359872	0.00192889	0.00170746
GOTERM_BP_DIRECT	GO:0051216~cartilage development	11	1.89329	9.63161e-05	NM_001163215, NM_011546, NM_007560, NM_009144, NM_008524, NM_009116, NM_133709, NM_001025570, NM_010419, NM_009527, NM_011448	508	82	18082	4.77487	0.222361	0.0119753	0.0117506
INTERPRO	IPR006671:Cyclin, N-terminal	7	1.20482	9.80786e-05	NM_007631, NM_007630, NM_172301, NM_009828, NM_009829, NM_007634, NM_007628	530	30	20594	9.06654	0.0941378	0.0164772	0.0163628
UP_SEQ_FEATURE	topological domain:Extracellular	94	16.179	0.000102637	NM_022004, NM_026769, NM_001081324, NM_018861, NM_019510, NM_013693, NM_001033286, NM_011392, NM_009867, NM_001126047, NM_146260, NM_007726, NM_139134, NM_008067, NM_001025307, NM_007697, NM_198414, NM_011627, NM_013846, NM_001163776, NM_001163215, NM_153589, NM_016671, NM_001025192, NM_010808, NM_007912, NM_153508, NM_013483, NM_174988, NM_134005, NM_176922, NM_177818, NM_008609, NM_007639, NM_0…	510	2256	18012	1.47157	0.133585	0.0358716	0.035769
GOTERM_BP_DIRECT	GO:0048546~digestive tract morphogenesis	6	1.0327	0.000107563	NM_177410, NM_001163215, NM_009144, NM_010143, NM_007912, NM_207655, NM_009170	508	18	18082	11.8648	0.244867	0.0127657	0.0125261
UP_KEYWORDS	Kinase	36	6.19621	0.000108135	NM_016681, NM_025415, NM_008858, NM_001122733, NM_025979, NM_010892, NM_010353, NM_009772, NM_011121, NM_009773, NM_144817, NM_011945, NM_145508, NM_013846, NM_001163215, NM_001081277, NM_025367, NM_007912, NM_207655, NM_178749, NM_010790, NM_175538, NM_007937, NM_175638, NM_009516, NM_008926, NM_023209, NM_001172472, NM_007560, NM_011497, NM_010143, NM_007863, NM_013631, NM_011058, NM_009387, NM…	568	707	22680	2.03319	0.0313979	0.00118147	0.00100926
GOTERM_MF_DIRECT	GO:0000166~nucleotide binding	80	13.7694	0.000120894	NM_016681, NM_173762, NM_183046, NM_008858, NM_172434, NM_176954, NM_080726, NM_027182, NM_011623, NM_001003919, NM_013600, NM_010892, NM_011264, NM_028994, NM_011945, NM_010615, NM_011866, NM_013846, NM_177372, NM_001163215, NM_175235, NM_019942, NM_025367, NM_007912, NM_178309, NM_178749, NM_001163330, NM_175638, NM_008926, NM_001172472, NM_007560, NM_011497, NM_139303, NM_011058, NM_013631, NM…	473	1936	17446	1.52412	0.07781	0.0089999	0.00885214
GOTERM_CC_DIRECT	GO:0051233~spindle midzone	6	1.0327	0.000124055	NM_011799, NM_012025, NM_011497, NM_011121, NM_183046, NM_026560	536	19	19662	11.5841	0.0474689	0.00243148	0.00215235
UP_KEYWORDS	Disulfide bond	110	18.9329	0.000163781	NM_013693, NM_011392, NM_010180, NM_007697, NM_024474, NM_008381, NM_013846, NM_001163776, NM_175314, NM_007833, NM_173777, NM_007799, NM_176922, NM_010721, NM_009347, NM_007560, NM_011012, NM_182809, NM_015730, NM_008252, NM_021334, NM_017394, NM_001122733, NM_007866, NM_007865, NM_007904, NM_009527, NM_020008, NM_001033346, NM_001177855, NM_183391, NM_001002927, NM_001172160, NM_001080926, NM_0…	568	3124	22680	1.40597	0.0471707	0.00172555	0.00147403
GOTERM_BP_DIRECT	GO:0048103~somatic stem cell division	5	0.860585	0.000172309	NM_001001806, NM_009877, NM_009367, NM_001122733, NM_009527	508	11	18082	16.1793	0.362332	0.0195608	0.0191937
GOTERM_BP_DIRECT	GO:0008285~negative regulation of cell proliferation	25	4.30293	0.000228061	NM_013693, NM_007865, NM_001177855, NM_011546, NM_007671, NM_009255, NM_009877, NM_009216, NR_001592, NM_001177850, NM_001025305, NM_011448, NM_178186, NM_013846, NM_177410, NM_001163215, NM_178309, NM_178609, NM_011612, NM_011356, NM_009144, NM_009367, NM_016687, NM_013917, NM_009022, NM_008130	508	384	18082	2.31735	0.448733	0.0248112	0.0243456
UP_SEQ_FEATURE	domain:Protein kinase	30	5.16351	0.000238808	NM_016681, NM_008858, NM_001122733, NM_025979, NM_010892, NM_010353, NM_009772, NM_011121, NM_009773, NM_144817, NM_011945, NM_145508, NM_013846, NM_001163215, NM_007912, NM_207655, NM_178749, NM_010790, NM_175538, NM_007937, NM_175638, NM_009516, NM_008926, NM_023209, NM_007560, NM_011497, NM_010143, NM_011058, NM_011495, NM_182809, NM_027470	510	502	18012	2.11062	0.283699	0.0630843	0.0629038
GOTERM_CC_DIRECT	GO:0009986~cell surface	34	5.85198	0.000262221	NM_021334, NM_027711, NM_018861, NM_001122733, NM_013693, NM_011392, NM_009846, NM_009527, NM_148938, NM_183391, NM_011520, NM_001166273, NM_001006680, NM_009170, NM_011627, NM_001024139, NM_013846, NM_001163215, NM_016770, NM_198095, NM_001025192, NM_175314, NM_007912, NM_207655, NM_153508, NM_008509, NM_007639, NM_139001, NM_011058, NM_011990, NM_010242, NM_009367, NM_016687, NM_025771, NM_0274…	536	629	19662	1.98286	0.0976964	0.0048948	0.00433289
INTERPRO	IPR011009:Protein kinase-like domain	30	5.16351	0.00026919	NM_016681, NM_008858, NM_001122733, NM_025979, NM_010892, NM_010353, NM_009772, NM_011121, NM_009773, NM_144817, NM_011945, NM_145508, NM_013846, NM_001163215, NM_007912, NM_207655, NM_178749, NM_010790, NM_175538, NM_007937, NM_175638, NM_009516, NM_008926, NM_023209, NM_007560, NM_011497, NM_010143, NM_011058, NM_011495, NM_182809, NM_027470	530	556	20594	2.09658	0.237673	0.0387634	0.0384942
UP_SEQ_FEATURE	signal peptide	120	20.654	0.000270748	NM_001099331, NM_175386, NM_009867, NM_146260, NM_010180, NM_007697, NM_024474, NM_008381, NM_013846, NM_016671, NM_174988, NM_007833, NM_153508, NM_173777, NM_007799, NM_176922, NM_009347, NM_007560, NM_182809, NM_015730, NM_016789, NM_021334, NM_001122733, NM_007866, NM_007865, NM_007904, NM_009527, NM_001033346, NM_001012322, NM_009255, NM_001002927, NM_031258, NM_001080926, NM_010518, NM_0105…	510	3124	18012	1.35663	0.314966	0.0630843	0.0629038
GOTERM_BP_DIRECT	GO:0016310~phosphorylation	34	5.85198	0.000271937	NM_016681, NM_008858, NM_001122733, NM_025979, NM_010892, NM_010353, NM_009772, NM_011121, NM_009773, NM_144817, NM_011945, NM_145508, NM_013846, NM_001163215, NM_001081277, NM_025367, NM_007912, NM_207655, NM_178749, NM_010790, NM_175538, NM_007937, NM_175638, NM_009516, NM_008926, NM_023209, NM_001172472, NM_007560, NM_011497, NM_010143, NM_013631, NM_011058, NM_009387, NM_011495, NM_182809, NM…	508	612	18082	1.97747	0.508417	0.0284011	0.0278681
GOTERM_BP_DIRECT	GO:0008584~male gonad development	12	2.0654	0.000309162	NM_177410, NM_007430, NM_009144, NM_010441, NM_153177, NM_009367, NM_001122733, NM_178309, NM_009791, NM_008252, NM_011448, NM_016925	508	112	18082	3.8137	0.55396	0.0306836	0.0301078
GOTERM_MF_DIRECT	GO:0008574~ATP-dependent microtubule motor activity, plus-end-directed	5	0.860585	0.000311453	NM_197959, NM_139303, NM_008446, NM_183046, NM_010615	473	13	17446	14.186	0.188366	0.0208673	0.0205247
GOTERM_CC_DIRECT	GO:0045202~synapse	29	4.99139	0.000320655	NM_001142746, NM_001112697, NM_001081324, NM_019697, NM_001142747, NM_001167983, NM_172910, NM_001034874, NM_009846, NM_001126047, NM_172737, NM_148938, NM_008067, NM_134164, NM_008083, NM_011889, NM_007912, NM_207655, NM_173777, NM_009601, NM_008077, NM_010587, NM_016908, NM_015730, NM_008071, NM_008070, NM_027452, NM_001177720, NM_033608, NM_144946, NM_008172	536	505	19662	2.10654	0.118136	0.00571349	0.0050576
GOTERM_BP_DIRECT	GO:0000082~G1/S transition of mitotic cell cycle	9	1.54905	0.000323242	NM_007671, NM_009877, NM_007631, NM_011132, NM_001033484, NM_001198914, NM_026410, NM_009829, NM_028222	508	62	18082	5.16694	0.570065	0.0306836	0.0301078
GOTERM_BP_DIRECT	GO:0051321~meiotic cell cycle	11	1.89329	0.000329047	NM_031374, NM_027182, NM_013600, NM_010441, NM_010892, NM_027954, NM_011497, NM_029797, NM_012012, NM_199007, NM_007628	508	95	18082	4.12147	0.576534	0.0306836	0.0301078
INTERPRO	IPR027417:P-loop containing nucleoside triphosphate hydrolase	42	7.22892	0.000368911	NM_001004142, NM_024245, NM_173762, NM_183046, NM_001099635, NM_001033484, NM_029977, NM_080726, NM_053173, NM_009015, NM_027182, NM_001003919, NM_008563, NM_013600, NM_145588, NM_008567, NM_008446, NM_146235, NM_008566, NM_009791, NM_010615, NM_177372, NM_011889, NM_001081557, NM_001163359, NM_001081277, NM_019942, NM_027721, NM_178309, NM_133871, NM_001039556, NM_197959, NM_009004, NM_011799, N…	530	909	20594	1.79535	0.310598	0.0464828	0.04616
GOTERM_BP_DIRECT	GO:0034080~CENP-A containing nucleosome assembly	4	0.688468	0.000411454	NM_001042653, NM_025495, NM_198652, NM_172505	508	6	18082	23.7297	0.658541	0.037045	0.0363498
UP_KEYWORDS	Meiosis	10	1.72117	0.000418935	NM_031374, NM_027182, NM_013600, NM_010441, NM_010892, NM_027954, NM_029797, NM_012012, NM_199007, NM_007628	568	90	22680	4.43662	0.116277	0.00426158	0.0036404
GOTERM_CC_DIRECT	GO:0005578~proteinaceous extracellular matrix	21	3.61446	0.000446434	NM_172053, NM_028813, NM_020581, NM_175314, NM_010808, NM_029568, NM_152803, NM_007789, NM_007833, NM_007733, NM_175506, NM_009527, NM_010180, NM_009347, NM_008524, NM_001205343, NM_007697, NM_024474, NM_009170, NM_010516, NM_001024139	536	316	19662	2.43778	0.160578	0.00760879	0.00673533
BIOCARTA	m_cellcyclePathway:Cyclins and Cell Cycle Regulation	7	1.20482	0.000458097	NM_011249, NM_007671, NM_009877, NM_007631, NM_172301, NM_009829, NM_007628	59	24	1289	6.37218	0.0495887	0.0508488	0.0508488
UP_KEYWORDS	Coiled coil	106	18.2444	0.000490583	NM_001099298, NM_172430, NM_173762, NM_001081363, NM_183046, NM_001167983, NM_001081085, NM_011546, NM_134041, NM_001025307, NM_011264, NM_018733, NM_017407, NM_010615, NM_021886, NM_172561, NM_019942, NM_026412, NM_173777, NM_001162965, NM_008926, NM_010721, NM_172728, NM_001039155, NM_016789, NM_008252, NM_001081348, NM_178631, NM_027954, NM_027711, NM_001141977, NM_001162956, NM_029977, NM_029…	568	3076	22680	1.37599	0.134768	0.00482407	0.0041209
GOTERM_BP_DIRECT	GO:0008283~cell proliferation	17	2.92599	0.000497498	NM_177410, NM_001081117, NM_025415, NM_177767, NM_007912, NM_013693, NM_207655, NM_010790, NM_001039655, NM_139001, NM_027290, NM_010441, NM_009772, NM_007564, NM_009170, NM_001004468, NM_001040435, NM_010931	508	220	18082	2.75048	0.727275	0.0432989	0.0424863
GOTERM_BP_DIRECT	GO:0000910~cytokinesis	7	1.20482	0.000523705	NM_009004, NM_001012273, NM_009689, NM_016692, NM_024245, NM_011121, NM_007900, NM_145150	508	37	18082	6.73409	0.745321	0.0441094	0.0432816
GOTERM_BP_DIRECT	GO:0097150~neuronal stem cell population maintenance	6	1.0327	0.00056715	NM_001025570, NM_010808, NM_009791, NM_001033244, NM_010419, NM_007865	508	25	18082	8.54268	0.772646	0.0462759	0.0454074
INTERPRO	IPR017441:Protein kinase, ATP binding site	23	3.95869	0.000597374	NM_001163215, NM_008858, NM_001122733, NM_007912, NM_207655, NM_178749, NM_010790, NM_175538, NM_007937, NM_009516, NM_008926, NM_007560, NM_011497, NM_010143, NM_010353, NM_011058, NM_009772, NM_011121, NM_011495, NM_182809, NM_144817, NM_011945, NM_145508, NM_027470	530	394	20594	2.26828	0.452467	0.0669059	0.0664413
GOTERM_MF_DIRECT	GO:0004714~transmembrane receptor protein tyrosine kinase activity	8	1.37694	0.000598616	NM_001163215, NM_010143, NM_011058, NM_007912, NM_182809, NM_001122733, NM_207655, NM_007937, NM_013846	473	54	17446	5.46425	0.330479	0.0364612	0.0358626
UP_SEQ_FEATURE	binding site:ATP	32	5.50775	0.000600659	NM_016681, NM_008858, NM_001122733, NM_025979, NM_011623, NM_010892, NM_010353, NM_009772, NM_011121, NM_009773, NM_144817, NM_011945, NM_145508, NM_013846, NM_001163215, NM_007912, NM_207655, NM_178749, NM_010790, NM_175538, NM_007937, NM_175638, NM_009516, NM_008926, NM_023209, NM_007560, NM_134471, NM_011497, NM_010143, NM_011058, NM_011495, NM_182809, NM_027470	510	583	18012	1.93853	0.568018	0.11996	0.119617
GOTERM_CC_DIRECT	GO:0000778~condensed nuclear chromosome kinetochore	4	0.688468	0.000646138	NM_007681, NM_173762, NM_009773, NM_172578	536	7	19662	20.9616	0.223818	0.0105536	0.00934208
GOTERM_BP_DIRECT	GO:0001934~positive regulation of protein phosphorylation	15	2.58176	0.0007062	NM_016681, NM_025367, NM_007912, NM_001033484, NM_013693, NM_207655, NM_009829, NM_007904, NM_053110, NM_001172472, NM_011246, NM_013643, NM_007631, NM_011012, NM_010516, NM_011448, NM_001081416	508	184	18082	2.90172	0.841902	0.0547014	0.0536749
GOTERM_BP_DIRECT	GO:0008284~positive regulation of cell proliferation	30	5.16351	0.000712313	NM_027913, NM_001081363, NM_183046, NM_001122733, NM_013693, NM_009829, NM_007865, NM_009527, NM_007904, NM_145150, NM_009234, NM_001025307, NM_007631, NM_009170, NM_010419, NM_008021, NM_001025305, NM_008086, NM_011448, NM_177410, NM_001163215, NM_025367, NM_023223, NM_007912, NM_207655, NM_001172472, NM_009144, NM_010441, NM_011058, NM_009367, NM_182809, NM_009022	508	542	18082	1.97017	0.844407	0.0547014	0.0536749
GOTERM_MF_DIRECT	GO:0005216~ion channel activity	14	2.40964	0.000743853	NM_022004, NM_019510, NM_001077499, NM_019697, NM_001039347, NM_009601, NM_008067, NM_133241, NM_015730, NM_008071, NM_018733, NM_001006680, NM_008070, NM_008172	473	170	17446	3.03748	0.392599	0.0415318	0.0408499
GOTERM_BP_DIRECT	GO:0045737~positive regulation of cyclin-dependent protein serine/threonine kinase activity	6	1.0327	0.000822879	NM_011799, NM_025415, NM_001190161, NM_007631, NM_009829, NM_009185	508	27	18082	7.90989	0.883448	0.0613867	0.0602347
GOTERM_MF_DIRECT	GO:0005089~Rho guanyl-nucleotide exchange factor activity	9	1.54905	0.000853376	NM_019671, NM_010587, NM_001009947, NM_001081333, NM_177566, NM_001081295, NM_007900, NM_001039655, NM_001013377	473	74	17446	4.48586	0.435608	0.0439817	0.0432596
UP_KEYWORDS	Extracellular matrix	16	2.75387	0.000893661	NM_172053, NM_028813, NM_020581, NM_010808, NM_029568, NM_007833, NM_007733, NM_175506, NM_009527, NM_010180, NM_009347, NM_016919, NM_008524, NM_007697, NM_024474, NM_001024139	568	235	22680	2.71861	0.231833	0.0085042	0.0072646
GOTERM_CC_DIRECT	GO:0000779~condensed chromosome, centromeric region	4	0.688468	0.00101295	NM_173762, NM_199007, NM_028232, NM_146171	536	8	19662	18.3414	0.327853	0.0158831	0.0140598
GOTERM_BP_DIRECT	GO:0007411~axon guidance	13	2.23752	0.0010186	NM_027426, NM_007789, NM_009867, NM_009846, NM_007937, NM_010143, NM_001172160, NM_007697, NM_009367, NM_008083, NM_009170, NM_008130, NM_008086	508	149	18082	3.10556	0.930117	0.073877	0.0724905
GOTERM_CC_DIRECT	GO:0045211~postsynaptic membrane	16	2.75387	0.00116221	NM_001112697, NM_019697, NM_153508, NM_001167983, NM_172910, NM_001126047, NM_009601, NM_008067, NM_001159507, NM_015730, NM_008071, NM_008070, NM_027452, NM_144946, NM_010942, NM_008172	536	222	19662	2.64381	0.366092	0.0172442	0.0152647
GOTERM_CC_DIRECT	GO:0000793~condensed chromosome	6	1.0327	0.00118774	NM_001081117, NM_011623, NM_011234, NM_001033244, NM_008252, NM_146171	536	30	19662	7.33657	0.372412	0.0172442	0.0152647
GOTERM_BP_DIRECT	GO:0051726~regulation of cell cycle	11	1.89329	0.00120835	NM_177410, NM_011249, NM_001163359, NM_007631, NM_029766, NM_009829, NM_007634, NM_001177720, NM_025979, NM_001040435, NM_001160112	508	112	18082	3.49589	0.957443	0.0852706	0.0836703
GOTERM_BP_DIRECT	GO:0007155~cell adhesion	27	4.64716	0.00129033	NM_001142746, NM_021334, NM_001142747, NM_172851, NM_152803, NM_007789, NM_181680, NM_009867, NM_009846, NM_001172160, NM_001204233, NM_011520, NM_007697, NM_010419, NM_010516, NM_001025192, NM_010808, NM_029568, NM_080437, NM_174988, NM_153508, NM_007733, NM_138744, NM_176922, NM_008729, NM_053110, NM_025771, NM_030159	508	485	18082	1.98155	0.965653	0.0886595	0.0869957
KEGG_PATHWAY	mmu04115:p53 signaling pathway	8	1.37694	0.00132782	NM_016681, NM_009877, NM_007631, NM_009104, NM_007630, NM_172301, NM_023396, NM_009829	193	67	7691	4.75818	0.24348	0.0568754	0.0549796
UP_KEYWORDS	Cell junction	31	5.33563	0.00132887	NM_175164, NM_001112697, NM_019697, NM_007900, NM_181680, NM_001167983, NM_007865, NM_172910, NM_001126047, NM_008067, NM_001172160, NM_134164, NM_008125, NM_008083, NM_011889, NM_001025192, NM_173777, NM_138744, NM_175638, NM_008729, NM_009601, NM_010587, NM_016908, NM_009365, NM_015730, NM_008071, NM_008070, NM_027452, NM_033608, NM_144946, NM_008172	568	661	22680	1.87264	0.324482	0.0122505	0.0104648
GOTERM_BP_DIRECT	GO:0048566~embryonic digestive tract development	5	0.860585	0.00136686	NM_009367, NM_013693, NM_001198914, NM_009022, NM_008130	508	18	18082	9.88736	0.971881	0.0892215	0.0875471
GOTERM_BP_DIRECT	GO:0007094~mitotic spindle assembly checkpoint	5	0.860585	0.00136686	NM_009772, NM_011121, NM_173762, NM_019499, NM_009773	508	18	18082	9.88736	0.971881	0.0892215	0.0875471
KEGG_PATHWAY	mmu04914:Progesterone-mediated oocyte maturation	9	1.54905	0.00141172	NM_023117, NM_009860, NM_009772, NM_011121, NM_019499, NM_007630, NM_172301, NM_009828, NM_007628	193	87	7691	4.12239	0.256712	0.0568754	0.0549796
UP_KEYWORDS	4Fe-4S	6	1.0327	0.00146553	NM_001003919, NM_021384, NM_011264, NM_011132, NM_178309, NM_177372	568	34	22680	7.0464	0.351211	0.0131009	0.0111913
GOTERM_CC_DIRECT	GO:0042555~MCM complex	4	0.688468	0.0014888	NM_008563, NM_008567, NM_008566, NM_199467	536	9	19662	16.3035	0.442361	0.0208432	0.0184505
GOTERM_CC_DIRECT	GO:0043025~neuronal cell body	28	4.81928	0.00160607	NM_017394, NM_001004142, NM_018861, NM_019697, NM_001039347, NM_001167983, NM_148938, NM_009255, NM_001002927, NM_007930, NM_013643, NM_001080926, NM_018733, NM_009170, NM_153581, NM_011866, NM_013846, NM_001163776, NM_001077499, NM_001039655, NM_007937, NM_001013362, NM_007560, NM_016908, NM_009367, NM_007762, NM_015730, NM_021272	536	534	19662	1.92344	0.467455	0.0217097	0.0192175
GOTERM_BP_DIRECT	GO:0030071~regulation of mitotic metaphase/anaphase transition	4	0.688468	0.00162254	NM_011799, NM_011121, NM_173762, NM_026785	508	9	18082	15.8198	0.985591	0.100868	0.0989749
GOTERM_BP_DIRECT	GO:0008608~attachment of spindle microtubules to kinetochore	4	0.688468	0.00162254	NM_173762, NM_023284, NM_028232, NM_029617	508	9	18082	15.8198	0.985591	0.100868	0.0989749
KEGG_PATHWAY	mmu03030:DNA replication	6	1.0327	0.00162501	NM_008563, NM_008567, NM_008566, NM_011132, NM_008921, NM_177372	193	35	7691	6.83138	0.289318	0.0568754	0.0549796
UP_KEYWORDS	Postsynaptic cell membrane	13	2.23752	0.00163409	NM_001112697, NM_019697, NM_001167983, NM_172910, NM_001126047, NM_009601, NM_008067, NM_015730, NM_008071, NM_008070, NM_027452, NM_144946, NM_008172	568	176	22680	2.94934	0.382732	0.0141782	0.0121115
GOTERM_BP_DIRECT	GO:0048598~embryonic morphogenesis	5	0.860585	0.00169332	NM_011546, NM_001172160, NM_009170, NM_008086, NM_008130	508	19	18082	9.36697	0.988026	0.101238	0.0993379
GOTERM_BP_DIRECT	GO:0035019~somatic stem cell population maintenance	7	1.20482	0.00170604	NM_001163215, NM_001001806, NM_009877, NM_010441, NM_001122733, NM_009527, NM_011448	508	46	18082	5.41655	0.988418	0.101238	0.0993379
UP_KEYWORDS	Synapse	20	3.44234	0.00175489	NM_001112697, NM_019697, NM_173777, NM_001167983, NM_172910, NM_001126047, NM_009601, NM_008067, NM_010587, NM_016908, NM_134164, NM_008083, NM_015730, NM_008071, NM_008070, NM_027452, NM_144946, NM_033608, NM_011889, NM_008172	568	357	22680	2.23695	0.404378	0.0147912	0.0126352
INTERPRO	IPR000219:Dbl homology (DH) domain	8	1.37694	0.00177646	NM_019671, NM_010587, NM_001081333, NM_177566, NM_001081295, NM_007900, NM_001039655, NM_001013377	530	68	20594	4.57137	0.833418	0.163138	0.162005
GOTERM_BP_DIRECT	GO:0006302~double-strand break repair	8	1.37694	0.00186241	NM_009015, NM_027182, NM_016681, NM_010164, NM_029797, NM_028039, NM_026410, NM_029977	508	63	18082	4.51994	0.992306	0.108061	0.106033
INTERPRO	IPR000048:IQ motif, EF-hand binding site	9	1.54905	0.00191179	NM_001081557, NM_001099298, NM_027711, NM_001077499, NM_008083, NM_001033484, NM_001099635, NM_001039655, NM_009791	530	88	20594	3.97397	0.854696	0.163138	0.162005
INTERPRO	IPR009431:Calcyon neuron-specific vesicular protein	3	0.516351	0.00194212	NM_026769, NM_008741, NM_010942	530	3	20594	38.8566	0.85908	0.163138	0.162005
GOTERM_BP_DIRECT	GO:0007169~transmembrane receptor protein tyrosine kinase signaling pathway	10	1.72117	0.00198335	NM_139001, NM_010143, NM_009640, NM_011058, NM_008115, NM_007912, NM_182809, NM_001122733, NM_207655, NM_007937, NM_013846	508	100	18082	3.55945	0.994393	0.109165	0.107116
UP_SEQ_FEATURE	topological domain:Cytoplasmic	107	18.4165	0.00203834	NM_026769, NM_018861, NM_013693, NM_001033286, NM_011392, NM_009867, NM_146260, NM_007726, NM_001025307, NM_134164, NM_007697, NM_198414, NM_013846, NM_021487, NM_001163776, NM_153589, NM_016671, NM_174988, NM_153508, NM_176922, NM_007560, NM_011012, NM_182809, NM_015730, NM_021491, NM_021334, NM_001164613, NM_019697, NM_001122733, NM_007866, NM_007865, NM_007904, NM_020008, NM_001012322, NM_0011…	510	2880	18012	1.31215	0.942182	0.356199	0.35518
GOTERM_BP_DIRECT	GO:0001502~cartilage condensation	5	0.860585	0.00207019	NM_007560, NM_009367, NM_009527, NM_011448, NM_013846	508	20	18082	8.89862	0.995532	0.109165	0.107116
GOTERM_BP_DIRECT	GO:0000086~G2/M transition of mitotic cell cycle	6	1.0327	0.00210701	NM_016681, NM_001012273, NM_009689, NM_009860, NM_011121, NM_008021, NM_025979	508	33	18082	6.47173	0.995943	0.109165	0.107116
GOTERM_BP_DIRECT	GO:0032467~positive regulation of cytokinesis	6	1.0327	0.00210701	NM_011799, NM_023117, NM_012025, NM_024245, NM_183046, NM_007900	508	33	18082	6.47173	0.995943	0.109165	0.107116
GOTERM_BP_DIRECT	GO:0032355~response to estradiol	10	1.72117	0.00212465	NM_008342, NM_001002927, NM_007631, NM_011012, NM_008125, NM_011392, NM_021382, NM_009022, NM_008609, NM_009527	508	101	18082	3.52421	0.996126	0.109165	0.107116
GOTERM_BP_DIRECT	GO:0001658~branching involved in ureteric bud morphogenesis	7	1.20482	0.00213229	NM_177410, NM_172053, NM_001164081, NM_010164, NM_009170, NM_008130, NM_011448	508	48	18082	5.19086	0.996202	0.109165	0.107116
GOTERM_CC_DIRECT	GO:0097149~centralspindlin complex	3	0.516351	0.00217702	NM_012025, NM_024245, NM_007900	536	3	19662	36.6828	0.574428	0.0284464	0.0251808
GOTERM_BP_DIRECT	GO:0090090~negative regulation of canonical Wnt signaling pathway	10	1.72117	0.00227386	NM_011356, NM_009144, NM_027426, NM_016687, NM_009170, NM_011915, NM_001177795, NM_008130, NM_011448, NM_013846	508	102	18082	3.48966	0.997378	0.114174	0.112032
INTERPRO	IPR000372:Leucine-rich repeat-containing N-terminal	7	1.20482	0.00230433	NM_008524, NM_001172160, NM_182809, NM_007833, NM_010195, NM_011627, NM_001033346	530	53	20594	5.132	0.90226	0.178674	0.177433
GOTERM_CC_DIRECT	GO:0000785~chromatin	11	1.89329	0.00235322	NM_001042653, NM_145588, NM_010441, NM_011234, NM_011121, NM_028039, NM_026640, NM_026410, NM_009829, NM_183089, NM_024184	536	126	19662	3.20247	0.602894	0.0297569	0.0263409
GOTERM_BP_DIRECT	GO:0048839~inner ear development	8	1.37694	0.00243987	NM_001142746, NM_001163215, NM_009367, NM_001142747, NM_009170, NM_010195, NM_007865, NM_008130, NM_028472	508	66	18082	4.31448	0.998302	0.120198	0.117943
GOTERM_BP_DIRECT	GO:0045879~negative regulation of smoothened signaling pathway	5	0.860585	0.00250123	NM_001163215, NM_009255, NM_178280, NM_008086, NM_008130	508	21	18082	8.47488	0.998554	0.120939	0.118669
PIR_SUPERFAMILY	PIRSF002383:neuron specific protein/calcyon	3	0.516351	0.00258043	NM_026769, NM_008741, NM_010942	55	3	1807	32.8545	0.123459	0.131602	0.131602
UP_KEYWORDS	Signal	142	24.4406	0.0026512	NM_001099331, NM_175386, NM_018861, NM_009867, NM_146260, NM_010180, NM_007697, NM_024474, NM_008381, NM_013846, NM_016671, NM_175314, NM_174988, NM_007833, NM_153508, NM_173777, NM_007799, NM_176922, NM_009347, NM_007560, NM_009104, NM_182809, NM_015730, NM_016789, NM_021334, NM_017394, NM_001081220, NM_001122733, NM_007866, NM_007865, NM_007904, NM_009527, NM_001033346, NM_001012322, NM_0011778…	568	4543	22680	1.24807	0.543032	0.0217251	0.0185584
GOTERM_MF_DIRECT	GO:0043142~single-stranded DNA-dependent ATPase activity	4	0.688468	0.00276114	NM_011234, NM_029977, NM_183089, NM_177372	473	11	17446	13.4123	0.843159	0.13214	0.129971
GOTERM_BP_DIRECT	GO:0030097~hemopoiesis	9	1.54905	0.00282899	NM_177410, NM_013458, NM_001001806, NM_009640, NM_009367, NM_001122733, NM_010790, NM_007959, NM_001040435	508	86	18082	3.725	0.999387	0.131902	0.129426
GOTERM_BP_DIRECT	GO:0030900~forebrain development	9	1.54905	0.00282899	NM_001163215, NM_027426, NM_009216, NM_009170, NM_010151, NM_009022, NM_008130, NM_001160112, NM_009185	508	86	18082	3.725	0.999387	0.131902	0.129426
GOTERM_BP_DIRECT	GO:0021915~neural tube development	7	1.20482	0.00291622	NM_008882, NM_009144, NM_007564, NM_010419, NM_009022, NM_008130, NM_009185	508	51	18082	4.88552	0.999512	0.133584	0.131077
INTERPRO	IPR010294:ADAM-TS Spacer 1	5	0.860585	0.00304	NM_172053, NM_001205343, NM_175314, NM_175506, NM_001024139	530	24	20594	8.09513	0.953532	0.204288	0.202869
INTERPRO	IPR013273:Peptidase M12B, ADAM-TS	5	0.860585	0.00304	NM_172053, NM_001205343, NM_175314, NM_175506, NM_001024139	530	24	20594	8.09513	0.953532	0.204288	0.202869
GOTERM_BP_DIRECT	GO:0060174~limb bud formation	4	0.688468	0.00305644	NM_009234, NM_008882, NM_009170, NM_011448	508	11	18082	12.9435	0.999662	0.13526	0.132722
GOTERM_BP_DIRECT	GO:0045577~regulation of B cell differentiation	4	0.688468	0.00305644	NM_001001806, NM_007564, NM_172756, NM_009846	508	11	18082	12.9435	0.999662	0.13526	0.132722
UP_KEYWORDS	Serine/threonine-protein kinase	21	3.61446	0.00318116	NM_016681, NM_008858, NM_178749, NM_010790, NM_175538, NM_175638, NM_025979, NM_008926, NM_023209, NM_007560, NM_011497, NM_010892, NM_010353, NM_009772, NM_011121, NM_011495, NM_009773, NM_144817, NM_011945, NM_145508, NM_027470	568	405	22680	2.07042	0.609348	0.0253633	0.0216663
GOTERM_BP_DIRECT	GO:0007346~regulation of mitotic cell cycle	6	1.0327	0.00353052	NM_001012273, NM_009689, NM_025415, NM_025995, NM_011121, NM_023396, NM_001160112	508	37	18082	5.77208	0.999902	0.153636	0.150753
UP_SEQ_FEATURE	active site:Proton acceptor	34	5.85198	0.00361768	NM_016681, NM_008858, NM_001122733, NM_025979, NM_010892, NM_010353, NM_009772, NM_011121, NM_009773, NM_144817, NM_011945, NM_145508, NM_013846, NM_001163215, NM_007912, NM_207655, NM_178749, NM_010790, NM_175538, NM_007937, NM_175638, NM_009516, NM_008926, NM_023209, NM_007560, NM_011497, NM_010143, NM_011058, NM_011495, NM_001040691, NM_027455, NM_182809, NM_021491, NM_009022, NM_027470	510	710	18012	1.69127	0.993674	0.561946	0.560338
GOTERM_BP_DIRECT	GO:0001822~kidney development	11	1.89329	0.00364596	NM_177410, NM_009234, NM_001164081, NM_001081363, NM_009367, NM_009170, NM_011392, NM_007833, NM_009022, NM_008130, NM_001025305	508	130	18082	3.01184	0.999928	0.155702	0.15278
GOTERM_BP_DIRECT	GO:0043087~regulation of GTPase activity	8	1.37694	0.00369726	NM_011246, NM_009133, NM_010143, NM_012025, NM_027711, NM_001033484, NM_001167983, NM_007937	508	71	18082	4.01065	0.999937	0.155702	0.15278
KEGG_PATHWAY	mmu05206:MicroRNAs in cancer	16	2.75387	0.00371927	NM_177410, NM_001164248, NM_001163215, NM_023117, NM_024245, NM_007912, NM_207655, NM_009829, NM_011546, NM_009877, NM_010441, NM_011058, NM_009860, NM_007631, NM_009367, NM_026410, NM_027470	193	276	7691	2.31013	0.542739	0.111578	0.107859
INTERPRO	IPR001007:von Willebrand factor, type C	6	1.0327	0.00383465	NM_009347, NM_027913, NM_031258, NM_133709, NM_010516, NM_028472, NM_001114385	530	41	20594	5.68633	0.979199	0.23658	0.234937
INTERPRO	IPR008266:Tyrosine-protein kinase, active site	9	1.54905	0.00398994	NM_001163215, NM_010143, NM_011058, NM_011495, NM_007912, NM_182809, NM_001122733, NM_207655, NM_007937, NM_013846	530	99	20594	3.53242	0.982224	0.23658	0.234937
GOTERM_BP_DIRECT	GO:0030857~negative regulation of epithelial cell differentiation	4	0.688468	0.003991	NM_011546, NM_007631, NM_007865, NM_011448	508	12	18082	11.8648	0.999971	0.155837	0.152912
GOTERM_BP_DIRECT	GO:0033327~Leydig cell differentiation	4	0.688468	0.003991	NM_007430, NM_011058, NM_007631, NM_019946	508	12	18082	11.8648	0.999971	0.155837	0.152912
GOTERM_BP_DIRECT	GO:0051310~metaphase plate congression	4	0.688468	0.003991	NM_145588, NM_134471, NM_001081363, NM_173762	508	12	18082	11.8648	0.999971	0.155837	0.152912
GOTERM_BP_DIRECT	GO:0042472~inner ear morphogenesis	8	1.37694	0.00399887	NM_011356, NM_010164, NM_009116, NM_001025570, NM_007865, NM_146260, NM_001160112, NM_013846	508	72	18082	3.95494	0.999971	0.155837	0.152912
GOTERM_BP_DIRECT	GO:0045165~cell fate commitment	8	1.37694	0.00399887	NM_010164, NM_009365, NM_008083, NM_009170, NM_008086, NM_009527, NM_011448, NM_013846	508	72	18082	3.95494	0.999971	0.155837	0.152912
GOTERM_BP_DIRECT	GO:0006270~DNA replication initiation	5	0.860585	0.00415561	NM_011799, NM_008563, NM_027290, NM_008567, NM_008566	508	24	18082	7.41552	0.999981	0.159563	0.156569
GOTERM_CC_DIRECT	GO:0031262~Ndc80 complex	3	0.516351	0.00427552	NM_001199123, NM_023284, NM_026282	536	4	19662	27.5121	0.813551	0.050788	0.0449577
GOTERM_CC_DIRECT	GO:0000942~condensed nuclear chromosome outer kinetochore	3	0.516351	0.00427552	NM_009772, NM_011121, NM_172301	536	4	19662	27.5121	0.813551	0.050788	0.0449577
GOTERM_MF_DIRECT	GO:0051539~4 iron, 4 sulfur cluster binding	6	1.0327	0.00427794	NM_001003919, NM_021384, NM_011264, NM_011132, NM_178309, NM_177372	473	40	17446	5.53256	0.943435	0.191081	0.187944
UP_KEYWORDS	Proto-oncogene	9	1.54905	0.00432896	NM_011246, NM_019671, NM_011497, NM_011058, NM_001122733, NM_007900, NM_001198914, NM_026014, NM_013917	568	103	22680	3.48899	0.721912	0.0336064	0.0287079
GOTERM_CC_DIRECT	GO:0030054~cell junction	33	5.67986	0.00449765	NM_175164, NM_001112697, NM_019697, NM_007900, NM_181680, NM_001167983, NM_007865, NM_172910, NM_001126047, NM_008067, NM_001172160, NM_134164, NM_008125, NM_008083, NM_011945, NM_011889, NM_001025192, NM_178886, NM_173777, NM_138744, NM_175638, NM_008729, NM_009601, NM_010587, NM_016908, NM_009365, NM_015730, NM_008071, NM_008070, NM_027452, NM_033608, NM_144946, NM_008172	536	718	19662	1.68598	0.829165	0.0518553	0.0459025
GOTERM_BP_DIRECT	GO:2000348~regulation of CD40 signaling pathway	3	0.516351	0.00453454	NM_183391, NM_001033244, NM_016925	508	4	18082	26.6959	0.999993	0.17159	0.16837
UP_SEQ_FEATURE	short sequence motif:KEN box	3	0.516351	0.00460465	NM_026410, NM_133851, NM_013538	510	4	18012	26.4882	0.998416	0.64373	0.641888
GOTERM_BP_DIRECT	GO:0035556~intracellular signal transduction	22	3.78657	0.00461975	NM_019671, NM_008858, NM_001122733, NM_007912, NM_007900, NM_207655, NM_178749, NM_175538, NM_001039655, NM_001172092, NM_175638, NM_025979, NM_010025, NM_139001, NM_009167, NM_011268, NM_011246, NM_010587, NM_012025, NM_010353, NM_145134, NM_010518, NM_001177732	508	400	18082	1.9577	0.999994	0.172317	0.169083
GOTERM_CC_DIRECT	GO:0043194~axon initial segment	4	0.688468	0.0046738	NM_001099298, NM_001077499, NM_001006680, NM_018733	536	13	19662	11.287	0.840614	0.0523465	0.0463374
INTERPRO	IPR023415:Low-density lipoprotein (LDL) receptor class A, conserved site	6	1.0327	0.00472358	NM_001163776, NM_001081324, NM_172784, NM_178886, NM_001080926, NM_144946	530	43	20594	5.42185	0.991542	0.26452	0.262683
GOTERM_BP_DIRECT	GO:0030198~extracellular matrix organization	10	1.72117	0.0047988	NM_028813, NM_016919, NM_011058, NM_009367, NM_152803, NM_013693, NM_007733, NM_010516, NM_011448, NM_010180	508	114	18082	3.12232	0.999996	0.176474	0.173162
UP_KEYWORDS	Ion channel	18	3.09811	0.00493723	NM_022004, NM_001111331, NM_001099298, NM_153589, NM_019510, NM_001077499, NM_019697, NM_001039347, NM_001033346, NM_009601, NM_008067, NM_133241, NM_015730, NM_008071, NM_018733, NM_001006680, NM_008070, NM_008172	568	336	22680	2.13908	0.767785	0.0373457	0.0319021
GOTERM_BP_DIRECT	GO:0007076~mitotic chromosome condensation	4	0.688468	0.0050812	NM_026410, NM_144818, NM_133851, NM_146171	508	13	18082	10.9522	0.999998	0.184264	0.180806
UP_KEYWORDS	Proteoglycan	6	1.0327	0.00513952	NM_139001, NM_008524, NM_011520, NM_001166273, NM_007833, NM_007789	568	45	22680	5.32394	0.781303	0.037904	0.032379
GOTERM_CC_DIRECT	GO:0005730~nucleolus	37	6.36833	0.00515965	NM_183046, NM_009829, NM_001033244, NM_001081085, NM_139227, NM_008815, NM_011623, NM_001003919, NM_009877, NM_010892, NM_007930, NM_011121, NM_011264, NM_001004468, NM_198652, NM_199024, NM_001081117, NM_172382, NM_175397, NM_026931, NM_001025570, NM_029766, NM_133851, NM_009516, NM_172505, NM_011634, NM_027290, NM_001164081, NM_011234, NM_011495, NM_145453, NM_011551, NM_025495, NM_008252, NM_0…	536	842	19662	1.61195	0.868378	0.0561829	0.0497333
UP_SEQ_FEATURE	domain:VWFC 3	4	0.688468	0.00519325	NM_027913, NM_031258, NM_133709, NM_028472, NM_001114385	510	13	18012	10.867	0.999307	0.660015	0.658126
SMART	SM00325:RhoGEF	8	1.37694	0.00531107	NM_019671, NM_010587, NM_001081333, NM_177566, NM_001081295, NM_007900, NM_001039655, NM_001013377	344	65	10425	3.72987	0.735868	0.31385	0.312594
GOTERM_BP_DIRECT	GO:0000226~microtubule cytoskeleton organization	9	1.54905	0.0055519	NM_001012273, NM_009689, NM_001079876, NM_011497, NM_139227, NM_133851, NM_001004468, NM_009516, NM_145150, NM_001040435	508	96	18082	3.33698	1	0.197385	0.193681
GOTERM_BP_DIRECT	GO:0070371~ERK1 and ERK2 cascade	5	0.860585	0.00559421	NM_001163215, NM_001001806, NM_007564, NM_001033484, NM_011448	508	26	18082	6.84509	1	0.197385	0.193681
UP_KEYWORDS	Isopeptide bond	38	6.54045	0.00564494	NM_181589, NM_178631, NM_028109, NM_024245, NM_023794, NM_001141977, NM_001162956, NM_172578, NM_001033244, NM_007865, NM_139227, NM_008815, NM_011623, NM_011546, NM_011121, NM_007631, NM_178183, NM_008021, NM_001025305, NM_145946, NM_010931, NM_178186, NM_001164248, NM_001081117, NM_001111331, NM_016750, NM_023223, NM_020034, NM_007912, NM_207655, NM_001163330, NM_175638, NM_008652, NM_010721, N…	568	953	22680	1.59216	0.811748	0.040616	0.0346957
GOTERM_CC_DIRECT	GO:0008076~voltage-gated potassium channel complex	8	1.37694	0.0056884	NM_021487, NM_199021, NM_001111331, NM_001099298, NM_019697, NM_025771, NM_001006680, NM_001039347	536	79	19662	3.71472	0.893138	0.0601348	0.0532316
GOTERM_BP_DIRECT	GO:0035023~regulation of Rho protein signal transduction	8	1.37694	0.005795	NM_019671, NM_010587, NM_001081333, NM_177566, NM_001081295, NM_007900, NM_001039655, NM_001013377	508	77	18082	3.69813	1	0.201743	0.197957
GOTERM_CC_DIRECT	GO:0031616~spindle pole centrosome	4	0.688468	0.00582939	NM_053173, NM_144553, NM_011497, NM_001195298	536	14	19662	10.4808	0.898917	0.0601348	0.0532316
INTERPRO	IPR008271:Serine/threonine-protein kinase, active site	18	3.09811	0.00596782	NM_016681, NM_008858, NM_178749, NM_010790, NM_175538, NM_175638, NM_009516, NM_025979, NM_008926, NM_023209, NM_007560, NM_011497, NM_010892, NM_009772, NM_011121, NM_144817, NM_011945, NM_145508	530	333	20594	2.10036	0.997603	0.316608	0.31441
GOTERM_CC_DIRECT	GO:0014069~postsynaptic density	15	2.58176	0.00603302	NM_001143834, NM_001112697, NM_001081324, NM_019697, NM_153508, NM_001167983, NM_172910, NM_008729, NM_001126047, NM_013458, NM_001159507, NM_008083, NM_001080926, NM_001177795, NM_144946	536	239	19662	2.30227	0.906716	0.0606396	0.0536784
UP_KEYWORDS	Cell adhesion	22	3.78657	0.00609702	NM_001142746, NM_021334, NM_001025192, NM_010808, NM_001142747, NM_029568, NM_172851, NM_152803, NM_174988, NM_007789, NM_153508, NM_181680, NM_007733, NM_176922, NM_138744, NM_009867, NM_008729, NM_001172160, NM_001204233, NM_007697, NM_025771, NM_030159, NM_010516	568	459	22680	1.91384	0.835382	0.0428243	0.0365821
GOTERM_BP_DIRECT	GO:0048167~regulation of synaptic plasticity	6	1.0327	0.00614575	NM_153553, NM_007762, NM_207667, NM_001039655, NM_001167983, NM_008729	508	42	18082	5.08493	1	0.210802	0.206846
GOTERM_BP_DIRECT	GO:0043010~camera-type eye development	8	1.37694	0.00621669	NM_009037, NM_007560, NM_009170, NM_010419, NM_011945, NM_009022, NM_008086, NM_008130	508	78	18082	3.65072	1	0.210802	0.206846
KEGG_PATHWAY	mmu04068:FoxO signaling pathway	10	1.72117	0.00622511	NM_011121, NM_011495, NM_007631, NM_009367, NM_007630, NM_007912, NM_172301, NM_207655, NM_028994, NM_009829, NM_001160112	193	134	7691	2.97386	0.730546	0.163409	0.157962
SMART	SM00015:IQ	7	1.20482	0.006277	NM_001099298, NM_027711, NM_001077499, NM_008083, NM_001033484, NM_001099635, NM_009791	344	51	10425	4.15954	0.792826	0.31385	0.312594
GOTERM_BP_DIRECT	GO:0007019~microtubule depolymerization	4	0.688468	0.00633367	NM_197959, NM_009133, NM_139303, NM_134471	508	14	18082	10.1699	1	0.212016	0.208037
UP_KEYWORDS	Magnesium	24	4.13081	0.00642207	NM_021334, NM_016681, NM_001164613, NM_001163359, NM_017462, NM_008858, NM_001122733, NM_152803, NM_178749, NM_175538, NM_176922, NM_009516, NM_011623, NM_007560, NM_010892, NM_010353, NM_010164, NM_013631, NM_012012, NM_021491, NM_011945, NM_145508, NM_013846, NM_008172	568	521	22680	1.83937	0.850524	0.0440584	0.0376363
GOTERM_BP_DIRECT	GO:0007274~neuromuscular synaptic transmission	5	0.860585	0.00642401	NM_009601, NM_001112697, NM_023794, NM_015730, NM_009846	508	27	18082	6.59157	1	0.212318	0.208333
INTERPRO	IPR009030:Insulin-like growth factor binding protein, N-terminal	10	1.72117	0.00645013	NM_027913, NM_008342, NM_010143, NM_007912, NM_207655, NM_007866, NM_010518, NM_007865, NM_010516, NM_007937, NM_010180	530	130	20594	2.98897	0.99853	0.325086	0.322829
GOTERM_BP_DIRECT	GO:0045444~fat cell differentiation	8	1.37694	0.00666083	NM_172728, NM_009822, NM_144797, NM_010441, NM_007631, NM_010118, NM_001025305, NM_008381	508	79	18082	3.60451	1	0.217393	0.213313
GOTERM_CC_DIRECT	GO:0031012~extracellular matrix	17	2.92599	0.00690014	NM_172053, NM_010808, NM_029568, NM_007833, NM_008609, NM_175506, NM_008509, NM_010180, NM_009255, NM_016919, NM_008524, NM_001205343, NM_009365, NM_009367, NM_024474, NM_010516, NM_001024139	536	294	19662	2.12112	0.933744	0.0666501	0.058999
GOTERM_CC_DIRECT	GO:0032133~chromosome passenger complex	3	0.516351	0.00699765	NM_001012273, NM_009689, NM_011497, NM_026560	536	5	19662	22.0097	0.936246	0.0666501	0.058999
GOTERM_CC_DIRECT	GO:0010369~chromocenter	4	0.688468	0.00714108	NM_001042653, NM_016692, NM_028039, NM_026560	536	15	19662	9.78209	0.939756	0.0666501	0.058999
GOTERM_BP_DIRECT	GO:0007140~male meiosis	5	0.860585	0.00733152	NM_031374, NM_139303, NM_153177, NM_199007, NM_016925	508	28	18082	6.35616	1	0.227848	0.223572
GOTERM_BP_DIRECT	GO:0072719~cellular response to cisplatin	3	0.516351	0.0074175	NM_001003919, NM_001164081, NM_011234	508	5	18082	21.3567	1	0.227848	0.223572
GOTERM_BP_DIRECT	GO:0045143~homologous chromosome segregation	3	0.516351	0.0074175	NM_011121, NM_013917, NM_001014976	508	5	18082	21.3567	1	0.227848	0.223572
GOTERM_BP_DIRECT	GO:0071459~protein localization to chromosome, centromeric region	3	0.516351	0.0074175	NM_007681, NM_010353, NM_009773	508	5	18082	21.3567	1	0.227848	0.223572
GOTERM_BP_DIRECT	GO:0007127~meiosis I	3	0.516351	0.0074175	NM_025415, NM_013600, NM_001014976	508	5	18082	21.3567	1	0.227848	0.223572
UP_KEYWORDS	Tyrosine-protein kinase	9	1.54905	0.00751512	NM_001163215, NM_010143, NM_011058, NM_007912, NM_182809, NM_001122733, NM_207655, NM_145508, NM_009516, NM_007937	568	113	22680	3.18023	0.891968	0.0503855	0.0430411
SMART	SM00013:LRRNT	7	1.20482	0.00757567	NM_008524, NM_001172160, NM_182809, NM_007833, NM_010195, NM_011627, NM_001033346	344	53	10425	4.00258	0.8506	0.315653	0.31439
GOTERM_BP_DIRECT	GO:0048665~neuron fate specification	4	0.688468	0.00775414	NM_010164, NM_182809, NM_133256, NM_007865	508	15	18082	9.49186	1	0.230069	0.225751
GOTERM_BP_DIRECT	GO:0010569~regulation of double-strand break repair via homologous recombination	4	0.688468	0.00775414	NM_031374, NM_001163359, NM_009013, NM_011234	508	15	18082	9.49186	1	0.230069	0.225751
GOTERM_BP_DIRECT	GO:0060997~dendritic spine morphogenesis	4	0.688468	0.00775414	NM_010143, NM_008729, NM_009527, NM_007937	508	15	18082	9.49186	1	0.230069	0.225751
UP_SEQ_FEATURE	splice variant	158	27.1945	0.00781526	NM_175384, NM_019671, NM_172430, NM_001198809, NM_177566, NM_183046, NM_172434, NM_001033286, NM_172710, NM_001167983, NM_001081085, NM_201364, NM_010180, NM_028392, NM_011268, NM_009877, NM_001025307, NM_007697, NM_026410, NM_024474, NM_198652, NM_008021, NM_178269, NM_175398, NM_019942, NM_029766, NM_175437, NM_001033330, NM_001039556, NM_001162965, NM_172728, NM_009347, NM_011497, NM_194345, N…	510	4691	18012	1.18955	0.999983	0.83551	0.833119
GOTERM_CC_DIRECT	GO:0030425~dendrite	24	4.13081	0.0081317	NM_001111331, NM_001112697, NM_018861, NM_001077499, NM_177566, NM_019697, NM_001039347, NM_172910, NM_007937, NM_008729, NM_010025, NM_001013362, NM_007560, NM_001025307, NM_001002927, NM_010143, NM_001159507, NM_007697, NM_007762, NM_015730, NM_001080926, NM_009170, NM_033608, NM_013846	536	490	19662	1.79671	0.959265	0.0741309	0.065621
GOTERM_BP_DIRECT	GO:0035094~response to nicotine	6	1.0327	0.00824345	NM_177410, NM_009601, NM_001002927, NM_011990, NM_015730, NM_007726	508	45	18082	4.74593	1	0.236114	0.231683
GOTERM_MF_DIRECT	GO:0017147~Wnt-protein binding	5	0.860585	0.00830243	NM_011356, NM_009144, NM_016687, NM_011915, NM_013846	473	30	17446	6.14729	0.996249	0.337694	0.33215
GOTERM_BP_DIRECT	GO:0030326~embryonic limb morphogenesis	7	1.20482	0.00830855	NM_009116, NM_009367, NM_001025570, NM_009170, NM_009022, NM_009527, NM_008130	508	63	18082	3.95494	1	0.236114	0.231683
GOTERM_BP_DIRECT	GO:0045930~negative regulation of mitotic cell cycle	5	0.860585	0.00831962	NM_177410, NM_019499, NM_007912, NM_207655, NM_013693, NM_008086	508	29	18082	6.13698	1	0.236114	0.231683
GOTERM_BP_DIRECT	GO:0090102~cochlea development	5	0.860585	0.00831962	NM_001163215, NM_182809, NM_008071, NM_009828, NM_008070	508	29	18082	6.13698	1	0.236114	0.231683
UP_KEYWORDS	Secreted	59	10.1549	0.00845577	NM_001099331, NM_020581, NM_133709, NM_013693, NM_001044380, NM_175506, NM_010180, NM_008342, NM_144797, NM_016919, NM_001205343, NM_007697, NM_024474, NM_001024139, NM_028472, NM_144879, NM_008381, NM_001025192, NM_027426, NM_010808, NM_029568, NM_173777, NM_007833, NM_134005, NM_009347, NM_009144, NM_016789, NM_008252, NM_001142746, NM_027913, NM_172053, NM_178673, NM_001142747, NM_152803, NM_0…	568	1685	22680	1.39813	0.918329	0.0554323	0.0473523
KEGG_PATHWAY	mmu03460:Fanconi anemia pathway	6	1.0327	0.00852913	NM_011234, NM_011264, NM_178309, NM_001033244, NM_145946, NM_016925	193	51	7691	4.6882	0.834502	0.199013	0.192379
UP_SEQ_FEATURE	domain:Fibrinogen C-terminal	5	0.860585	0.00854674	NM_020581, NM_009640, NM_029568, NM_172851, NM_025771	510	29	18012	6.08925	0.999994	0.83551	0.833119
UP_SEQ_FEATURE	metal ion-binding site:Zinc; in inhibited form	5	0.860585	0.00854674	NM_172053, NM_010808, NM_008609, NM_175506, NM_001024139	510	29	18012	6.08925	0.999994	0.83551	0.833119
GOTERM_MF_DIRECT	GO:0003682~chromatin binding	23	3.95869	0.00856836	NM_025415, NM_017462, NM_007912, NM_207655, NM_178309, NM_029977, NM_029835, NM_139227, NM_146171, NM_011546, NM_011623, NM_001003919, NM_011799, NM_011234, NM_008566, NM_012012, NM_011132, NM_011551, NM_026410, NM_010419, NM_010118, NM_008130, NM_001025305, NM_011448	473	466	17446	1.82044	0.996866	0.337694	0.33215
GOTERM_CC_DIRECT	GO:0033268~node of Ranvier	4	0.688468	0.00861359	NM_001099298, NM_001077499, NM_001006680, NM_018733	536	16	19662	9.17071	0.96633	0.0767393	0.0679299
GOTERM_BP_DIRECT	GO:0030308~negative regulation of cell growth	10	1.72117	0.0086604	NM_177410, NM_009255, NM_007671, NM_011356, NM_009877, NM_009144, NM_198095, NM_001190161, NM_009367, NM_008086	508	125	18082	2.84756	1	0.243143	0.23858
INTERPRO	IPR002181:Fibrinogen, alpha/beta/gamma chain, C-terminal globular domain	5	0.860585	0.00875398	NM_020581, NM_009640, NM_029568, NM_172851, NM_025771	530	32	20594	6.07134	0.999858	0.387411	0.38472
INTERPRO	IPR002172:Low-density lipoprotein (LDL) receptor class A repeat	6	1.0327	0.00898374	NM_001163776, NM_001081324, NM_172784, NM_178886, NM_001080926, NM_144946	530	50	20594	4.66279	0.999888	0.387411	0.38472
GOTERM_BP_DIRECT	GO:0045944~positive regulation of transcription from RNA polymerase II promoter	42	7.22892	0.00907757	NM_153553, NM_023794, NM_008858, NM_013693, NM_007865, NM_139227, NM_009527, NM_008815, NM_011623, NM_011546, NM_009234, NM_008584, NM_009877, NM_008524, NM_001198914, NM_009170, NM_010419, NM_010636, NM_010118, NM_008021, NM_010516, NM_001025305, NM_011448, NM_001081557, NM_016750, NM_001025570, NM_007912, NM_207655, NM_007833, NM_010151, NM_001162965, NM_007959, NM_178609, NM_008652, NM_172728,…	508	995	18082	1.50248	1	0.252144	0.247412
INTERPRO	IPR024583:Domain of unknown function DUF3451	3	0.516351	0.00922407	NM_001099298, NM_001077499, NM_018733	530	6	20594	19.4283	0.999912	0.387411	0.38472
INTERPRO	IPR018525:Mini-chromosome maintenance, conserved site	3	0.516351	0.00922407	NM_008563, NM_008567, NM_008566	530	6	20594	19.4283	0.999912	0.387411	0.38472
GOTERM_BP_DIRECT	GO:0007212~dopamine receptor signaling pathway	4	0.688468	0.00934741	NM_026769, NM_011268, NM_008741, NM_010942	508	16	18082	8.89862	1	0.25423	0.249459
GOTERM_BP_DIRECT	GO:0030261~chromosome condensation	4	0.688468	0.00934741	NM_011623, NM_010441, NM_144818, NM_146171	508	16	18082	8.89862	1	0.25423	0.249459
GOTERM_CC_DIRECT	GO:0000795~synaptonemal complex	5	0.860585	0.00952573	NM_016692, NM_013600, NM_027954, NM_011234, NM_011121	536	31	19662	5.91659	0.976529	0.0829797	0.0734539
UP_SEQ_FEATURE	region of interest:Spacer	4	0.688468	0.00954888	NM_011249, NM_172053, NM_175506, NM_001024139	510	16	18012	8.82941	0.999998	0.83551	0.833119
GOTERM_BP_DIRECT	GO:0048146~positive regulation of fibroblast proliferation	7	1.20482	0.00964054	NM_001172472, NM_011799, NM_011058, NM_025367, NM_007912, NM_172301, NM_207655, NM_009828, NM_001039655	508	65	18082	3.83325	1	0.256852	0.252031
GOTERM_BP_DIRECT	GO:0018108~peptidyl-tyrosine phosphorylation	7	1.20482	0.00964054	NM_001163215, NM_011058, NM_007912, NM_001122733, NM_207655, NM_010790, NM_145508, NM_009516	508	65	18082	3.83325	1	0.256852	0.252031
GOTERM_CC_DIRECT	GO:0000790~nuclear chromatin	14	2.40964	0.00987573	NM_016750, NM_001003919, NM_009013, NM_028083, NM_133194, NM_001164081, NM_007930, NM_011234, NM_178183, NM_026410, NM_008252, NM_024184, NM_178186, NM_010931	536	228	19662	2.25245	0.979565	0.0841584	0.0744973
UP_KEYWORDS	Calcium	33	5.67986	0.0100752	NM_001142746, NM_027913, NM_021334, NM_178673, NM_019510, NM_001142747, NM_152803, NM_007789, NM_181680, NM_009867, NM_010180, NM_009037, NM_001177855, NM_011246, NM_001080926, NM_009170, NM_001177850, NM_001177732, NM_001004025, NM_001111331, NM_016770, NM_153589, NM_010808, NM_029568, NM_080437, NM_145144, NM_010790, NM_174988, NM_153508, NM_176922, NM_008609, NM_010587, NM_016908, NM_016789, N…	568	827	22680	1.59332	0.949574	0.0646126	0.0551945
GOTERM_MF_DIRECT	GO:0032051~clathrin light chain binding	3	0.516351	0.0101931	NM_026769, NM_008741, NM_010942	473	6	17446	18.4419	0.998956	0.378577	0.372362
GOTERM_CC_DIRECT	GO:0032154~cleavage furrow	6	1.0327	0.0104234	NM_012025, NM_019942, NM_011495, NM_007900, NM_028760, NM_025979	536	49	19662	4.49178	0.98355	0.0869354	0.0769556
GOTERM_BP_DIRECT	GO:0071479~cellular response to ionizing radiation	5	0.860585	0.0105483	NM_001163359, NM_009013, NM_019671, NM_011234, NM_007900	508	31	18082	5.74105	1	0.278198	0.272977
KEGG_PATHWAY	mmu05161:Hepatitis B	10	1.72117	0.0106891	NM_177410, NM_172728, NM_001012273, NM_009689, NM_007631, NM_009367, NM_013693, NM_009828, NM_011945, NM_010118, NM_007628	193	146	7691	2.72943	0.895315	0.224471	0.216989
GOTERM_BP_DIRECT	GO:0051256~mitotic spindle midzone assembly	3	0.516351	0.0109205	NM_012025, NM_024245, NM_008446	508	6	18082	17.7972	1	0.279127	0.273888
GOTERM_BP_DIRECT	GO:0055062~phosphate ion homeostasis	3	0.516351	0.0109205	NM_016687, NM_011392, NM_001025305	508	6	18082	17.7972	1	0.279127	0.273888
GOTERM_BP_DIRECT	GO:0010826~negative regulation of centrosome duplication	3	0.516351	0.0109205	NM_053173, NM_001195298, NM_007634	508	6	18082	17.7972	1	0.279127	0.273888
GOTERM_CC_DIRECT	GO:0005814~centriole	9	1.54905	0.0109282	NM_011623, NM_001012273, NM_009689, NM_146248, NM_011497, NM_178755, NM_011495, NM_007634, NM_028760, NM_009185	536	111	19662	2.97428	0.986532	0.0892473	0.0790021
UP_SEQ_FEATURE	short sequence motif:D-box	3	0.516351	0.0110861	NM_009773, NM_013917, NM_028232	510	6	18012	17.6588	1	0.83551	0.833119
GOTERM_BP_DIRECT	GO:0007064~mitotic sister chromatid cohesion	4	0.688468	0.0111175	NM_010353, NM_023223, NM_026410, NM_013917	508	17	18082	8.37517	1	0.279127	0.273888
GOTERM_BP_DIRECT	GO:0090263~positive regulation of canonical Wnt signaling pathway	7	1.20482	0.011118	NM_001163215, NM_009144, NM_016687, NM_009791, NM_010195, NM_009527, NM_013846	508	67	18082	3.71883	1	0.279127	0.273888
UP_SEQ_FEATURE	domain:VWFC 2	4	0.688468	0.0113553	NM_027913, NM_031258, NM_133709, NM_028472, NM_001114385	510	17	18012	8.31003	1	0.83551	0.833119
UP_SEQ_FEATURE	domain:VWFC 1	4	0.688468	0.0113553	NM_027913, NM_031258, NM_133709, NM_028472, NM_001114385	510	17	18012	8.31003	1	0.83551	0.833119
UP_SEQ_FEATURE	domain:LDL-receptor class A	4	0.688468	0.0113553	NM_001163776, NM_001081324, NM_172784, NM_144946	510	17	18012	8.31003	1	0.83551	0.833119
GOTERM_CC_DIRECT	GO:0043005~neuron projection	21	3.61446	0.0114968	NM_001143834, NM_001099298, NM_001025192, NM_177346, NM_019697, NM_025367, NM_001039347, NM_001167983, NM_008729, NM_148938, NM_010025, NM_001172472, NM_009133, NM_001025307, NM_010587, NM_016908, NM_011520, NM_009216, NM_011012, NM_144817, NM_153581, NM_011889	536	420	19662	1.83414	0.98925	0.091974	0.0814158
GOTERM_MF_DIRECT	GO:0003690~double-stranded DNA binding	10	1.72117	0.011719	NM_146208, NM_172382, NM_001003919, NM_011546, NM_007430, NM_009013, NM_011234, NM_029797, NM_010419, NM_008252	473	136	17446	2.71204	0.999629	0.378577	0.372362
GOTERM_BP_DIRECT	GO:0009953~dorsal/ventral pattern formation	6	1.0327	0.0117482	NM_007560, NM_009170, NM_008086, NM_009527, NM_008130, NM_001160112	508	49	18082	4.35851	1	0.287792	0.282391
GOTERM_BP_DIRECT	GO:0048678~response to axon injury	5	0.860585	0.0117939	NM_009468, NM_001163215, NM_001172160, NM_182809, NM_009170	508	32	18082	5.56164	1	0.287792	0.282391
GOTERM_BP_DIRECT	GO:0048663~neuron fate commitment	5	0.860585	0.0117939	NM_008178, NM_009367, NM_009170, NM_133256, NM_008130	508	32	18082	5.56164	1	0.287792	0.282391
KEGG_PATHWAY	mmu04080:Neuroactive ligand-receptor interaction	15	2.58176	0.0117991	NM_001143834, NM_001112697, NM_007904, NM_007726, NM_001012322, NM_009601, NM_008067, NM_009216, NM_011012, NM_007762, NM_015730, NM_008071, NM_008070, NM_021382, NM_008172	193	285	7691	2.09735	0.917301	0.225255	0.217747
GOTERM_MF_DIRECT	GO:0008237~metallopeptidase activity	11	1.89329	0.0118551	NM_172053, NM_016770, NM_001205343, NM_178755, NM_175314, NM_010808, NM_030711, NM_008609, NM_175506, NM_001024139, NM_001009546	473	160	17446	2.53576	0.999661	0.378577	0.372362
GOTERM_MF_DIRECT	GO:0003678~DNA helicase activity	4	0.688468	0.0118659	NM_008563, NM_008567, NM_008566, NM_177372	473	18	17446	8.19638	0.999664	0.378577	0.372362
GOTERM_BP_DIRECT	GO:0045669~positive regulation of osteoblast differentiation	7	1.20482	0.0119138	NM_009234, NM_007560, NM_009144, NM_023608, NM_008858, NM_010516, NM_008130	508	68	18082	3.66414	1	0.288027	0.282621
GOTERM_MF_DIRECT	GO:0004674~protein serine/threonine kinase activity	21	3.61446	0.0131791	NM_016681, NM_008858, NM_178749, NM_010790, NM_175538, NM_175638, NM_025979, NM_008926, NM_023209, NM_007560, NM_011497, NM_010892, NM_010353, NM_009772, NM_011121, NM_011495, NM_009773, NM_144817, NM_011945, NM_145508, NM_027470	473	428	17446	1.80972	0.999862	0.401365	0.394775
INTERPRO	IPR000483:Cysteine-rich flanking region, C-terminal	7	1.20482	0.0134167	NM_199065, NM_028977, NM_001172160, NM_182809, NM_027452, NM_011627, NM_001033346	530	76	20594	3.5789	0.999999	0.53559	0.531871
UP_SEQ_FEATURE	domain:EGF-like 1	9	1.54905	0.0134562	NM_027913, NM_172851, NM_025771, NM_001080926, NM_007789, NM_007866, NM_011915, NM_007865, NM_010180	510	111	18012	2.86359	1	0.940588	0.937897
GOTERM_BP_DIRECT	GO:0051965~positive regulation of synapse assembly	7	1.20482	0.013624	NM_199065, NM_010143, NM_001172160, NM_182809, NM_153508, NM_009527, NM_011627	508	70	18082	3.55945	1	0.326351	0.320226
UP_KEYWORDS	Lipoprotein	31	5.33563	0.0136308	NM_173762, NM_001081361, NM_013693, NM_009846, NM_009527, NM_007904, NM_007726, NM_080640, NM_009133, NM_009216, NM_008083, NM_144817, NM_009170, NM_021382, NM_001177795, NM_008086, NM_001004025, NM_001111331, NM_198095, NM_001025192, NM_178886, NM_178749, NM_008509, NM_008926, NM_010721, NM_009347, NM_008115, NM_011012, NM_015730, NM_021491, NM_011837	568	780	22680	1.58694	0.982556	0.0855553	0.0730845
INTERPRO	IPR013098:Immunoglobulin I-set	10	1.72117	0.0138148	NM_001163215, NM_001025192, NM_011058, NM_001205343, NM_007697, NM_182809, NM_027452, NM_001033311, NM_033608, NM_013846	530	147	20594	2.64331	0.999999	0.53559	0.531871
GOTERM_BP_DIRECT	GO:0043065~positive regulation of apoptotic process	18	3.09811	0.0138987	NM_019671, NM_016770, NM_175397, NM_007900, NM_013693, NM_010790, NM_007726, NM_011623, NM_008332, NM_011356, NM_009877, NM_009144, NM_010441, NM_009367, NM_182809, NM_016687, NM_009022, NM_010516	508	335	18082	1.91254	1	0.329904	0.323713
GOTERM_CC_DIRECT	GO:0035371~microtubule plus-end	4	0.688468	0.0140323	NM_197959, NM_134471, NM_026412, NM_017407	536	19	19662	7.7227	0.996072	0.109757	0.0971571
BIOCARTA	m_ptc1Pathway:Sonic Hedgehog (SHH) Receptor Ptc1 Regulates cell cycle	4	0.688468	0.0142426	NM_023117, NM_009860, NM_172301, NM_009170	59	12	1289	7.28249	0.796542	0.739577	0.739577
KEGG_PATHWAY	mmu04151:PI3K-Akt signaling pathway	17	2.92599	0.0142973	NM_177410, NM_001163215, NM_001112697, NM_001122733, NM_007912, NM_207655, NM_207667, NM_009829, NM_176922, NM_028392, NM_172728, NM_016919, NM_011058, NM_001204233, NM_009640, NM_007631, NM_001198914, NM_028994	193	351	7691	1.93004	0.951399	0.250203	0.241863
GOTERM_CC_DIRECT	GO:0000228~nuclear chromosome	6	1.0327	0.0143645	NM_011623, NM_001163359, NM_001012273, NM_009689, NM_010441, NM_011234, NM_146171	536	53	19662	4.15277	0.996558	0.109757	0.0971571
GOTERM_CC_DIRECT	GO:0031226~intrinsic component of plasma membrane	5	0.860585	0.0145596	NM_001099298, NM_011058, NM_019697, NM_007762, NM_011392	536	35	19662	5.24041	0.996815	0.109757	0.0971571
INTERPRO	IPR011991:Winged helix-turn-helix DNA-binding domain	13	2.23752	0.0149157	NM_023794, NM_020034, NM_001034894, NM_001172092, NM_007959, NM_178609, NM_001160112, NM_008815, NM_011799, NM_011268, NM_029797, NM_026014, NM_008021	530	227	20594	2.22527	1	0.556853	0.552986
GOTERM_BP_DIRECT	GO:0048070~regulation of developmental pigmentation	3	0.516351	0.0150067	NM_177410, NM_175314, NM_001122733	508	7	18082	15.2548	1	0.349844	0.343279
GOTERM_BP_DIRECT	GO:0002320~lymphoid progenitor cell differentiation	3	0.516351	0.0150067	NM_177410, NM_001122733, NM_009170	508	7	18082	15.2548	1	0.349844	0.343279
GOTERM_BP_DIRECT	GO:0001556~oocyte maturation	4	0.688468	0.0152003	NM_027182, NM_023117, NM_025995, NM_172301	508	19	18082	7.49358	1	0.351221	0.34463
GOTERM_BP_DIRECT	GO:0042493~response to drug	18	3.09811	0.0154311	NM_177410, NM_001081078, NM_172301, NM_011392, NM_001039556, NM_008509, NM_009015, NM_148938, NM_008342, NM_009877, NM_009144, NM_011234, NM_007631, NM_009367, NM_001080926, NM_019946, NM_008252, NM_001025305	508	339	18082	1.88997	1	0.353427	0.346794
UP_SEQ_FEATURE	short sequence motif:PDZ-binding	7	1.20482	0.0160475	NM_177597, NM_139001, NM_001025192, NM_010143, NM_033608, NM_007937, NM_008172	510	72	18012	3.43366	1	1	0.997853
GOTERM_BP_DIRECT	GO:0048589~developmental growth	5	0.860585	0.0160821	NM_177410, NM_009170, NM_009791, NM_008086, NM_008130	508	35	18082	5.08493	1	0.365134	0.358282
INTERPRO	IPR001791:Laminin G domain	6	1.0327	0.0164561	NM_139001, NM_016919, NM_172851, NM_025771, NM_080437, NM_007733	530	58	20594	4.01965	1	0.592421	0.588307
GOTERM_BP_DIRECT	GO:0042060~wound healing	8	1.37694	0.0164898	NM_001164248, NM_011058, NM_009367, NM_007912, NM_207655, NM_152803, NM_007833, NM_011945, NM_008130	508	94	18082	3.02932	1	0.368213	0.361303
GOTERM_BP_DIRECT	GO:0090630~activation of GTPase activity	7	1.20482	0.0164998	NM_011246, NM_001081333, NM_182809, NM_007900, NM_001039655, NM_001167983, NM_001162965	508	73	18082	3.41317	1	0.368213	0.361303
UP_KEYWORDS	Helicase	9	1.54905	0.0165849	NM_009015, NM_001003919, NM_008563, NM_008567, NM_146235, NM_008566, NM_178309, NM_001039556, NM_177372	568	130	22680	2.76436	0.992799	0.101928	0.0870706
KEGG_PATHWAY	mmu05033:Nicotine addiction	5	0.860585	0.0170658	NM_008067, NM_015730, NM_008071, NM_008070, NM_008172	193	40	7691	4.98122	0.973077	0.275679	0.26649
GOTERM_MF_DIRECT	GO:0004713~protein tyrosine kinase activity	9	1.54905	0.0170769	NM_001163215, NM_010143, NM_011058, NM_007912, NM_182809, NM_001122733, NM_207655, NM_145508, NM_009516, NM_007937	473	121	17446	2.74342	0.99999	0.497458	0.489291
GOTERM_BP_DIRECT	GO:0043066~negative regulation of apoptotic process	26	4.47504	0.0173816	NM_020581, NM_019499, NM_001081363, NM_153177, NM_009829, NM_009527, NM_007904, NM_001204233, NM_011121, NM_009170, NM_010516, NM_001025305, NM_008086, NM_011448, NM_177410, NM_001163359, NM_025367, NM_007912, NM_207655, NM_001172472, NM_001012273, NM_009689, NM_010441, NM_011497, NM_009640, NM_001040691, NM_009367, NM_008130, NM_009185	508	566	18082	1.63508	1	0.374901	0.367865
GOTERM_BP_DIRECT	GO:0030318~melanocyte differentiation	4	0.688468	0.0175174	NM_177410, NM_001122733, NM_007904, NM_008130	508	20	18082	7.1189	1	0.374901	0.367865
GOTERM_BP_DIRECT	GO:0030539~male genitalia development	4	0.688468	0.0175174	NM_031374, NM_011058, NM_008125, NM_009170	508	20	18082	7.1189	1	0.374901	0.367865
GOTERM_BP_DIRECT	GO:0007088~regulation of mitotic nuclear division	4	0.688468	0.0175174	NM_001081117, NM_025995, NM_173762, NM_183046	508	20	18082	7.1189	1	0.374901	0.367865
GOTERM_BP_DIRECT	GO:0006259~DNA metabolic process	4	0.688468	0.0175174	NM_001081117, NM_011623, NM_011234, NM_009387	508	20	18082	7.1189	1	0.374901	0.367865
GOTERM_BP_DIRECT	GO:0010629~negative regulation of gene expression	15	2.58176	0.0178938	NM_001163215, NM_172382, NM_001198809, NM_172301, NM_001033484, NM_013693, NM_178309, NM_011249, NM_009234, NM_009144, NR_001592, NM_009367, NM_009170, NM_008252, NM_011448	508	265	18082	2.01478	1	0.379842	0.372714
INTERPRO	IPR020635:Tyrosine-protein kinase, catalytic domain	7	1.20482	0.0179127	NM_001163215, NM_010143, NM_011058, NM_007912, NM_182809, NM_001122733, NM_207655, NM_007937	530	81	20594	3.35798	1	0.606063	0.601854
UP_KEYWORDS	Iron-sulfur	6	1.0327	0.0181032	NM_001003919, NM_021384, NM_011264, NM_011132, NM_178309, NM_177372	568	61	22680	3.9275	0.995435	0.108989	0.0931024
GOTERM_MF_DIRECT	GO:0005539~glycosaminoglycan binding	4	0.688468	0.0182183	NM_009255, NM_028813, NM_009170, NM_007833	473	21	17446	7.02547	0.999996	0.508595	0.500245
GOTERM_BP_DIRECT	GO:0001503~ossification	8	1.37694	0.0183176	NM_177410, NM_021384, NM_028977, NM_031258, NM_001204233, NM_133709, NM_011392, NM_011448, NM_001114385	508	96	18082	2.96621	1	0.382701	0.375519
GOTERM_BP_DIRECT	GO:0006915~apoptotic process	26	4.47504	0.0184531	NM_016681, NM_028109, NM_001141977, NM_008858, NM_013693, NM_011192, NM_028392, NM_009877, NM_133194, NM_009772, NM_009773, NM_177410, NM_001111331, NM_001163215, NM_025866, NM_175397, NM_026931, NM_001128093, NM_010790, NM_008332, NM_011612, NM_001012273, NM_009689, NM_009144, NM_134131, NM_007564, NM_001177720, NM_027470	508	570	18082	1.62361	1	0.382701	0.375519
SMART	SM00192:LDLa	6	1.0327	0.0185279	NM_001163776, NM_001081324, NM_172784, NM_178886, NM_001080926, NM_144946	344	47	10425	3.86875	0.990678	0.661711	0.659065
GOTERM_CC_DIRECT	GO:0034706~sodium channel complex	3	0.516351	0.0185595	NM_001099298, NM_001077499, NM_018733	536	8	19662	13.7561	0.999353	0.13727	0.121512
GOTERM_BP_DIRECT	GO:0043627~response to estrogen	7	1.20482	0.0186341	NM_008342, NM_011268, NM_007631, NM_009367, NM_009846, NM_009527, NM_008130	508	75	18082	3.32215	1	0.382701	0.375519
GOTERM_BP_DIRECT	GO:0048704~embryonic skeletal system morphogenesis	6	1.0327	0.0187111	NM_011546, NM_009234, NM_010164, NM_009116, NM_001025570, NM_008130	508	55	18082	3.88304	1	0.382701	0.375519
GOTERM_BP_DIRECT	GO:0002053~positive regulation of mesenchymal cell proliferation	5	0.860585	0.0194196	NM_009116, NM_001025570, NM_009170, NM_008086, NM_011448	508	37	18082	4.81007	1	0.382701	0.375519
GOTERM_BP_DIRECT	GO:0045747~positive regulation of Notch signaling pathway	5	0.860585	0.0194196	NM_010164, NM_001122733, NM_133256, NM_010419, NM_007865	508	37	18082	4.81007	1	0.382701	0.375519
GOTERM_BP_DIRECT	GO:0006284~base-excision repair	5	0.860585	0.0194196	NM_146208, NM_010441, NM_001040691, NM_029977, NM_177372	508	37	18082	4.81007	1	0.382701	0.375519
GOTERM_MF_DIRECT	GO:0042393~histone binding	9	1.54905	0.0195008	NM_028083, NM_025415, NM_001198809, NM_198652, NM_024184, NM_172505, NM_010931, NM_007639, NM_146171	473	124	17446	2.67704	0.999998	0.522621	0.514041
KEGG_PATHWAY	mmu05200:Pathways in cancer	18	3.09811	0.0196339	NM_177410, NM_001163215, NM_025415, NM_001122733, NM_007912, NM_207655, NM_207667, NM_007904, NM_009527, NM_001012273, NM_009689, NM_011246, NM_009877, NM_009822, NM_011234, NM_011058, NM_007631, NM_009367, NM_009170, NM_008130	193	395	7691	1.81594	0.984457	0.294508	0.284691
GOTERM_BP_DIRECT	GO:0051101~regulation of DNA binding	3	0.516351	0.0196407	NM_009822, NM_198652, NM_172505	508	8	18082	13.3479	1	0.382701	0.375519
GOTERM_BP_DIRECT	GO:2000781~positive regulation of double-strand break repair	3	0.516351	0.0196407	NM_001003919, NM_001164081, NM_008021	508	8	18082	13.3479	1	0.382701	0.375519
GOTERM_BP_DIRECT	GO:0060236~regulation of mitotic spindle organization	3	0.516351	0.0196407	NM_028109, NM_001190161, NM_001141977, NM_001040435	508	8	18082	13.3479	1	0.382701	0.375519
GOTERM_BP_DIRECT	GO:0072711~cellular response to hydroxyurea	3	0.516351	0.0196407	NM_001003919, NM_001164081, NM_011234	508	8	18082	13.3479	1	0.382701	0.375519
UP_SEQ_FEATURE	domain:MCM	3	0.516351	0.0199327	NM_008563, NM_008567, NM_008566	510	8	18012	13.2441	1	1	0.997853
BIOCARTA	m_g2Pathway:Cell Cycle: G2/M Checkpoint	5	0.860585	0.0199886	NM_023117, NM_009860, NM_011121, NM_172301, NM_009516	59	24	1289	4.55155	0.89367	0.739577	0.739577
GOTERM_BP_DIRECT	GO:0007130~synaptonemal complex assembly	4	0.688468	0.0200201	NM_031374, NM_027182, NM_027954, NM_153177	508	21	18082	6.7799	1	0.382829	0.375644
GOTERM_BP_DIRECT	GO:0048557~embryonic digestive tract morphogenesis	4	0.688468	0.0200201	NM_009234, NM_011058, NM_009170, NM_008130	508	21	18082	6.7799	1	0.382829	0.375644
INTERPRO	IPR012337:Ribonuclease H-like domain	6	1.0327	0.0200811	NM_017462, NM_011264, NM_153177, NM_011132, NM_029977, NM_026670	530	61	20594	3.82196	1	0.606063	0.601854
GOTERM_BP_DIRECT	GO:0030178~negative regulation of Wnt signaling pathway	6	1.0327	0.0200871	NM_011356, NM_009144, NM_010441, NM_007631, NM_009170, NM_011915	508	56	18082	3.8137	1	0.382829	0.375644
INTERPRO	IPR018000:Neurotransmitter-gated ion-channel, conserved site	5	0.860585	0.020589	NM_009601, NM_008067, NM_015730, NM_008071, NM_008070	530	41	20594	4.73861	1	0.606063	0.601854
GOTERM_BP_DIRECT	GO:0019233~sensory perception of pain	7	1.20482	0.0209498	NM_001111331, NM_001002927, NM_019697, NM_011012, NM_015730, NM_007904, NM_007726	508	77	18082	3.23586	1	0.393257	0.385877
INTERPRO	IPR001208:Mini-chromosome maintenance, DNA-dependent ATPase	3	0.516351	0.0210356	NM_008563, NM_008567, NM_008566	530	9	20594	12.9522	1	0.606063	0.601854
GOTERM_BP_DIRECT	GO:0001656~metanephros development	5	0.860585	0.0212368	NM_177410, NM_010573, NM_010164, NM_009170, NM_008130	508	38	18082	4.68349	1	0.393257	0.385877
GOTERM_BP_DIRECT	GO:0050890~cognition	5	0.860585	0.0212368	NM_001143834, NM_001112697, NM_018861, NM_007697, NM_015730	508	38	18082	4.68349	1	0.393257	0.385877
GOTERM_BP_DIRECT	GO:0000278~mitotic cell cycle	5	0.860585	0.0212368	NM_197959, NM_028392, NM_011497, NM_001081363, NM_173762	508	38	18082	4.68349	1	0.393257	0.385877
INTERPRO	IPR013320:Concanavalin A-like lectin/glucanase, subgroup	12	2.0654	0.0212495	NM_139001, NM_001013362, NM_016919, NM_145134, NM_172851, NM_025771, NM_080437, NM_153508, NM_013483, NM_198632, NM_007733, NM_016789	530	211	20594	2.20985	1	0.606063	0.601854
UP_KEYWORDS	DNA-directed DNA polymerase	4	0.688468	0.0212939	NM_017462, NM_011264, NM_011132, NM_029977	568	24	22680	6.65493	0.998252	0.125634	0.107321
INTERPRO	IPR006201:Neurotransmitter-gated ion-channel	5	0.860585	0.0223075	NM_009601, NM_008067, NM_015730, NM_008071, NM_008070	530	42	20594	4.62579	1	0.606063	0.601854
INTERPRO	IPR006202:Neurotransmitter-gated ion-channel ligand-binding	5	0.860585	0.0223075	NM_009601, NM_008067, NM_015730, NM_008071, NM_008070	530	42	20594	4.62579	1	0.606063	0.601854
INTERPRO	IPR006029:Neurotransmitter-gated ion-channel transmembrane domain	5	0.860585	0.0223075	NM_009601, NM_008067, NM_015730, NM_008071, NM_008070	530	42	20594	4.62579	1	0.606063	0.601854
GOTERM_BP_DIRECT	GO:0001964~startle response	4	0.688468	0.022709	NM_001142746, NM_001002927, NM_001142747, NM_021272, NM_008172	508	22	18082	6.47173	1	0.414089	0.406318
INTERPRO	IPR001331:Guanine-nucleotide dissociation stimulator, CDC24, conserved site	4	0.688468	0.0228476	NM_019671, NM_010587, NM_007900, NM_001039655	530	24	20594	6.4761	1	0.606063	0.601854
INTERPRO	IPR020067:Frizzled domain	4	0.688468	0.0228476	NM_011356, NM_009144, NM_016687, NM_013846	530	24	20594	6.4761	1	0.606063	0.601854
GOTERM_BP_DIRECT	GO:0007389~pattern specification process	6	1.0327	0.0230339	NM_001177855, NM_011546, NM_010164, NM_009170, NM_133256, NM_001177850, NM_008130	508	58	18082	3.68219	1	0.414089	0.406318
GOTERM_BP_DIRECT	GO:0009611~response to wounding	6	1.0327	0.0230339	NM_148938, NM_009255, NM_001001806, NM_011497, NM_009367, NM_007564	508	58	18082	3.68219	1	0.414089	0.406318
GOTERM_BP_DIRECT	GO:0033077~T cell differentiation in thymus	5	0.860585	0.0231547	NM_177410, NM_001001806, NM_007564, NM_009170, NM_008130	508	39	18082	4.5634	1	0.414089	0.406318
GOTERM_BP_DIRECT	GO:0045595~regulation of cell differentiation	5	0.860585	0.0231547	NM_010419, NM_008252, NM_008130, NM_001025305, NM_011448	508	39	18082	4.5634	1	0.414089	0.406318
GOTERM_BP_DIRECT	GO:0009790~embryo development	7	1.20482	0.0234529	NM_001164248, NM_001012273, NM_009689, NM_025415, NM_001164081, NM_012025, NM_009772, NM_009170	508	79	18082	3.15394	1	0.416568	0.408751
UP_SEQ_FEATURE	short sequence motif:Cysteine switch	5	0.860585	0.0237469	NM_172053, NM_010808, NM_008609, NM_175506, NM_001024139	510	39	18012	4.5279	1	1	0.997853
GOTERM_MF_DIRECT	GO:0004386~helicase activity	9	1.54905	0.0240699	NM_009015, NM_001003919, NM_008563, NM_008567, NM_146235, NM_008566, NM_178309, NM_001039556, NM_177372	473	129	17446	2.57328	1	0.596792	0.586994
UP_SEQ_FEATURE	short sequence motif:Cell attachment site	7	1.20482	0.0242537	NM_008342, NM_031258, NM_001204233, NM_029568, NM_134005, NM_007733, NM_053110, NM_001114385	510	79	18012	3.12941	1	1	0.997853
COG_ONTOLOGY	DNA replication, recombination, and repair	6	1.0327	0.0242895	NM_146208, NM_173762, NM_197997, NM_029977, NM_008921, NM_177372	52	70	2126	3.5044	0.373244	0.270882	0.270882
GOTERM_MF_DIRECT	GO:0005230~extracellular ligand-gated ion channel activity	5	0.860585	0.0243352	NM_009601, NM_008067, NM_015730, NM_008071, NM_008070	473	41	17446	4.49801	1	0.596792	0.586994
GOTERM_BP_DIRECT	GO:0051983~regulation of chromosome segregation	3	0.516351	0.0247888	NM_001081117, NM_134471, NM_009772	508	9	18082	11.8648	1	0.43149	0.423393
GOTERM_BP_DIRECT	GO:0010226~response to lithium ion	3	0.516351	0.0247888	NM_008342, NM_013631, NM_001025305	508	9	18082	11.8648	1	0.43149	0.423393
GOTERM_BP_DIRECT	GO:0031536~positive regulation of exit from mitosis	3	0.516351	0.0247888	NM_001012273, NM_009689, NM_026785, NM_026410	508	9	18082	11.8648	1	0.43149	0.423393
GOTERM_MF_DIRECT	GO:0003697~single-stranded DNA binding	7	1.20482	0.0249406	NM_146208, NM_001003919, NM_009013, NM_027290, NM_011234, NM_008567, NM_008921	473	83	17446	3.11068	1	0.596792	0.586994
GOTERM_BP_DIRECT	GO:0045787~positive regulation of cell cycle	5	0.860585	0.0251746	NM_001012273, NM_009689, NM_001081363, NM_009367, NM_172301, NM_001160112	508	40	18082	4.44931	1	0.435304	0.427135
UP_SEQ_FEATURE	domain:DH	6	1.0327	0.0253426	NM_019671, NM_010587, NM_177566, NM_007900, NM_001039655, NM_001013377	510	59	18012	3.59163	1	1	0.997853
GOTERM_BP_DIRECT	GO:0010243~response to organonitrogen compound	4	0.688468	0.0255843	NM_009877, NM_007631, NM_033037, NM_019946	508	23	18082	6.19035	1	0.436605	0.428412
GOTERM_BP_DIRECT	GO:0090103~cochlea morphogenesis	4	0.688468	0.0255843	NM_011546, NM_011356, NM_010164, NM_011448	508	23	18082	6.19035	1	0.436605	0.428412
GOTERM_CC_DIRECT	GO:0030424~axon	18	3.09811	0.0258198	NM_001111331, NM_001099298, NM_025367, NM_183046, NM_007937, NM_007726, NM_001172472, NM_009133, NM_008077, NM_001002927, NM_013643, NM_011058, NM_011520, NM_009367, NM_008083, NM_001080926, NM_018733, NM_009170, NM_033608	536	370	19662	1.78457	0.999965	0.187433	0.165916
INTERPRO	IPR007484:Peptidase M28	3	0.516351	0.0258527	NM_016770, NM_027455, NM_001009546	530	10	20594	11.657	1	0.624699	0.620361
INTERPRO	IPR010526:Sodium ion transport-associated	3	0.516351	0.0258527	NM_001099298, NM_001077499, NM_018733	530	10	20594	11.657	1	0.624699	0.620361
INTERPRO	IPR001696:Voltage gated sodium channel, alpha subunit	3	0.516351	0.0258527	NM_001099298, NM_001077499, NM_018733	530	10	20594	11.657	1	0.624699	0.620361
GOTERM_MF_DIRECT	GO:0005516~calmodulin binding	11	1.89329	0.0265757	NM_027711, NM_025367, NM_007912, NM_001033484, NM_207655, NM_001099635, NM_010025, NM_001172472, NM_013458, NM_008083, NM_001006680, NM_144817, NM_009791	473	182	17446	2.22924	1	0.61399	0.60391
GOTERM_BP_DIRECT	GO:0042127~regulation of cell proliferation	13	2.23752	0.0268167	NM_025866, NM_007912, NM_013693, NM_207655, NM_010195, NM_009527, NM_011612, NM_009144, NM_009367, NM_009170, NM_008021, NM_008130, NM_011448, NM_016925	508	227	18082	2.03845	1	0.454665	0.446133
SMART	SM00214:VWC	5	0.860585	0.027004	NM_027913, NM_031258, NM_133709, NM_010516, NM_028472, NM_001114385	344	35	10425	4.32932	0.998934	0.843875	0.840499
UP_SEQ_FEATURE	domain:Cadherin 1	6	1.0327	0.0270271	NM_001142746, NM_001142747, NM_080437, NM_153508, NM_181680, NM_174988, NM_009867	510	60	18012	3.53176	1	1	0.997853
UP_SEQ_FEATURE	domain:Cadherin 2	6	1.0327	0.0270271	NM_001142746, NM_001142747, NM_080437, NM_153508, NM_181680, NM_174988, NM_009867	510	60	18012	3.53176	1	1	0.997853
INTERPRO	IPR008936:Rho GTPase activation protein	7	1.20482	0.0270858	NM_175164, NM_008882, NM_012025, NM_027711, NM_018797, NM_001033484, NM_001172092	530	89	20594	3.05614	1	0.624699	0.620361
INTERPRO	IPR000884:Thrombospondin, type 1 repeat	6	1.0327	0.0272132	NM_172053, NM_001205343, NM_175314, NM_175506, NM_010516, NM_001024139	530	66	20594	3.53242	1	0.624699	0.620361
INTERPRO	IPR001245:Serine-threonine/tyrosine-protein kinase catalytic domain	9	1.54905	0.0272686	NM_001163215, NM_007560, NM_010143, NM_011058, NM_007912, NM_182809, NM_001122733, NM_207655, NM_007937, NM_013846	530	139	20594	2.5159	1	0.624699	0.620361
UP_KEYWORDS	Metalloprotease	9	1.54905	0.0275266	NM_172053, NM_016770, NM_178755, NM_010808, NM_030711, NM_008609, NM_175506, NM_001024139, NM_001009546	568	143	22680	2.51305	0.999735	0.159223	0.136014
GOTERM_MF_DIRECT	GO:0003688~DNA replication origin binding	3	0.516351	0.0284667	NM_001003919, NM_027290, NM_008566	473	10	17446	11.0651	1	0.634224	0.623812
GOTERM_BP_DIRECT	GO:0042474~middle ear morphogenesis	4	0.688468	0.0286456	NM_010164, NM_009116, NM_001025570, NM_008086	508	24	18082	5.93241	1	0.482539	0.473483
UP_SEQ_FEATURE	domain:FZ	4	0.688468	0.0292256	NM_011356, NM_009144, NM_016687, NM_013846	510	24	18012	5.88627	1	1	0.997853
GOTERM_MF_DIRECT	GO:0051536~iron-sulfur cluster binding	6	1.0327	0.0293447	NM_001003919, NM_021384, NM_011264, NM_011132, NM_178309, NM_177372	473	64	17446	3.45785	1	0.634224	0.623812
GOTERM_BP_DIRECT	GO:0031110~regulation of microtubule polymerization or depolymerization	3	0.516351	0.0304185	NM_009133, NM_198605, NM_025581	508	10	18082	10.6783	1	0.505878	0.496384
GOTERM_BP_DIRECT	GO:0006268~DNA unwinding involved in DNA replication	3	0.516351	0.0304185	NM_011623, NM_011234, NM_008567	508	10	18082	10.6783	1	0.505878	0.496384
UP_SEQ_FEATURE	mutagenesis site	32	5.50775	0.0317262	NM_019671, NM_178656, NM_019697, NM_008858, NM_020008, NM_011246, NM_009877, NM_007697, NM_001166273, NM_001080926, NM_144817, NM_009170, NM_016854, NM_011945, NM_145508, NM_010931, NM_001111331, NM_153589, NM_010808, NM_023608, NM_001039655, NM_153508, NM_175638, NM_139001, NM_134471, NM_009365, NM_011495, NM_010827, NM_013917, NM_033608, NM_001159577, NM_009185	510	772	18012	1.46394	1	1	0.997853
GOTERM_MF_DIRECT	GO:0001158~enhancer sequence-specific DNA binding	4	0.688468	0.0322578	NM_009234, NM_008252, NM_001025305, NM_011448	473	26	17446	5.67442	1	0.675397	0.664308
COG_ONTOLOGY	Cell division and chromosome partitioning	7	1.20482	0.0327864	NM_011634, NM_010353, NM_001081363, NM_173762, NM_001199123, NM_001099635, NM_010615	52	102	2126	2.80581	0.469207	0.270882	0.270882
SMART	SM00350:MCM	3	0.516351	0.0333449	NM_008563, NM_008567, NM_008566	344	9	10425	10.1017	0.999792	0.91504	0.91138
GOTERM_BP_DIRECT	GO:0046777~protein autophosphorylation	11	1.89329	0.0338871	NM_001163215, NM_010025, NM_016681, NM_010143, NM_010892, NM_011058, NM_007912, NM_182809, NM_008858, NM_001122733, NM_207655, NM_010790	508	183	18082	2.13956	1	0.559994	0.549485
GOTERM_MF_DIRECT	GO:0016918~retinal binding	3	0.516351	0.034179	NM_020599, NM_011254, NM_009022	473	11	17446	10.0592	1	0.693938	0.682545
KEGG_PATHWAY	mmu04510:Focal adhesion	11	1.89329	0.0342555	NM_177410, NM_009167, NM_016919, NM_011058, NM_001204233, NM_007631, NM_007912, NM_207655, NM_001039655, NM_009829, NM_176922, NM_027470	193	207	7691	2.11762	0.999338	0.479577	0.463591
GOTERM_CC_DIRECT	GO:1990023~mitotic spindle midzone	3	0.516351	0.0345454	NM_139303, NM_173762, NM_183046	536	11	19662	10.0044	0.999999	0.246215	0.21795
GOTERM_BP_DIRECT	GO:0048545~response to steroid hormone	4	0.688468	0.035322	NM_177410, NM_001204233, NM_198414, NM_008252	508	26	18082	5.47608	1	0.576411	0.565594
GOTERM_BP_DIRECT	GO:0002052~positive regulation of neuroblast proliferation	4	0.688468	0.035322	NM_009170, NM_009791, NM_008130, NM_001160112	508	26	18082	5.47608	1	0.576411	0.565594
UP_KEYWORDS	Ligand-gated ion channel	6	1.0327	0.0359428	NM_009601, NM_008067, NM_015730, NM_008071, NM_008070, NM_008172	568	73	22680	3.28188	0.99998	0.203906	0.174184
UP_SEQ_FEATURE	domain:Laminin G-like 1	4	0.688468	0.0360259	NM_139001, NM_172851, NM_025771, NM_080437	510	26	18012	5.43348	1	1	0.997853
UP_SEQ_FEATURE	domain:Laminin G-like 2	4	0.688468	0.0360259	NM_139001, NM_172851, NM_025771, NM_080437	510	26	18012	5.43348	1	1	0.997853
GOTERM_BP_DIRECT	GO:0042511~positive regulation of tyrosine phosphorylation of Stat1 protein	3	0.516351	0.036499	NM_001163215, NM_183391, NM_001122733	508	11	18082	9.70759	1	0.591919	0.58081
SMART	SM00082:LRRCT	7	1.20482	0.0366016	NM_199065, NM_028977, NM_001172160, NM_182809, NM_027452, NM_011627, NM_001033346	344	75	10425	2.82849	0.999911	0.91504	0.91138
INTERPRO	IPR017891:Insulin-like growth factor binding protein, N-terminal, Cys-rich conserved site	3	0.516351	0.0366578	NM_008342, NM_010518, NM_010516	530	12	20594	9.71415	1	0.816871	0.811198
UP_SEQ_FEATURE	domain:PLAC	3	0.516351	0.0370255	NM_172053, NM_001205343, NM_175506	510	11	18012	9.63209	1	1	0.997853
INTERPRO	IPR003591:Leucine-rich repeat, typical subtype	10	1.72117	0.0372778	NM_199065, NM_008524, NM_028977, NM_001172160, NM_007833, NM_010195, NM_027452, NM_001081406, NM_011627, NM_001033346	530	175	20594	2.22038	1	0.816871	0.811198
GOTERM_BP_DIRECT	GO:0042733~embryonic digit morphogenesis	6	1.0327	0.0375434	NM_009144, NM_009170, NM_008086, NM_009527, NM_008130, NM_013846	508	66	18082	3.23586	1	0.601952	0.590656
GOTERM_CC_DIRECT	GO:0005576~extracellular region	61	10.4991	0.0378829	NM_001099331, NM_020581, NM_133709, NM_013693, NM_207667, NM_001044380, NM_175506, NM_010180, NM_008342, NM_144797, NM_001205343, NM_007697, NM_024474, NM_001024139, NM_028472, NM_144879, NM_008381, NM_001025192, NM_027426, NM_010808, NM_029568, NM_173777, NM_007833, NM_134005, NM_009347, NM_009144, NM_030711, NM_016789, NM_008252, NM_001142746, NM_027913, NM_172053, NM_178673, NM_001142747, NM_1…	536	1753	19662	1.27647	1	0.26518	0.234739
UP_KEYWORDS	Apoptosis	20	3.44234	0.0384993	NM_177410, NM_001163215, NM_001111331, NM_016681, NM_025866, NM_175397, NM_028109, NM_026931, NM_001141977, NM_008858, NM_010790, NM_011192, NM_028392, NM_008332, NM_001012273, NM_009689, NM_009877, NM_009772, NM_134131, NM_009773, NM_001177720, NM_027470	568	489	22680	1.63311	0.999991	0.210699	0.179987
UP_KEYWORDS	Polymorphism	11	1.89329	0.0385687	NM_146208, NM_001111331, NM_009877, NM_001004142, NM_009387, NM_001077499, NM_015730, NM_013693, NM_001177795, NM_028760, NM_016956	568	209	22680	2.10156	0.999991	0.210699	0.179987
GOTERM_BP_DIRECT	GO:0035902~response to immobilization stress	4	0.688468	0.0389343	NM_007430, NM_013643, NM_172784, NM_007762	508	27	18082	5.27326	1	0.601952	0.590656
GOTERM_BP_DIRECT	GO:0016925~protein sumoylation	4	0.688468	0.0389343	NM_011623, NM_011497, NM_010164, NM_010118	508	27	18082	5.27326	1	0.601952	0.590656
GOTERM_BP_DIRECT	GO:0001578~microtubule bundle formation	4	0.688468	0.0389343	NM_009004, NM_001190161, NM_011121, NM_145150	508	27	18082	5.27326	1	0.601952	0.590656
GOTERM_BP_DIRECT	GO:0014003~oligodendrocyte development	4	0.688468	0.0389343	NM_001163215, NM_009234, NM_009170, NM_010419	508	27	18082	5.27326	1	0.601952	0.590656
GOTERM_BP_DIRECT	GO:0008637~apoptotic mitochondrial changes	4	0.688468	0.0389343	NM_177410, NM_009877, NM_011945, NM_009846	508	27	18082	5.27326	1	0.601952	0.590656
GOTERM_BP_DIRECT	GO:0030325~adrenal gland development	4	0.688468	0.0389343	NM_007430, NM_010441, NM_011058, NM_007762	508	27	18082	5.27326	1	0.601952	0.590656
GOTERM_BP_DIRECT	GO:0007417~central nervous system development	7	1.20482	0.0389621	NM_011546, NM_009167, NM_009170, NM_133256, NM_007789, NM_008130, NM_011448	508	89	18082	2.79957	1	0.601952	0.590656
GOTERM_MF_DIRECT	GO:0003887~DNA-directed DNA polymerase activity	4	0.688468	0.0390749	NM_017462, NM_011264, NM_011132, NM_029977	473	28	17446	5.2691	1	0.748005	0.735725
GOTERM_MF_DIRECT	GO:0050840~extracellular matrix binding	4	0.688468	0.0390749	NM_001204233, NM_007833, NM_010516, NM_001024139	473	28	17446	5.2691	1	0.748005	0.735725
UP_KEYWORDS	Ion transport	24	4.13081	0.0393429	NM_022004, NM_001111331, NM_001099298, NM_153589, NM_001081332, NM_019510, NM_001077499, NM_019697, NM_023805, NM_011395, NM_001033286, NM_011392, NM_001039347, NM_001033346, NM_009601, NM_008067, NM_012025, NM_133241, NM_015730, NM_008071, NM_018733, NM_001006680, NM_008070, NM_008172	568	619	22680	1.54816	0.999993	0.211021	0.180262
GOTERM_BP_DIRECT	GO:0002062~chondrocyte differentiation	5	0.860585	0.0394785	NM_007560, NM_010441, NM_010419, NM_009527, NM_011448	508	46	18082	3.86897	1	0.606344	0.594965
UP_SEQ_FEATURE	domain:TSP type-1 3	4	0.688468	0.039704	NM_172053, NM_001205343, NM_175506, NM_001024139	510	27	18012	5.23224	1	1	0.997853
GOTERM_BP_DIRECT	GO:0001649~osteoblast differentiation	8	1.37694	0.0398478	NM_001163359, NM_001002927, NM_028977, NM_001204233, NM_010518, NM_176922, NM_010516, NM_053110	508	113	18082	2.51996	1	0.608436	0.597018
GOTERM_BP_DIRECT	GO:0006811~ion transport	25	4.30293	0.0402883	NM_022004, NM_019510, NM_019697, NM_001033286, NM_011395, NM_011392, NM_001039347, NM_001033346, NM_008067, NM_001006680, NM_018733, NM_021487, NM_001111331, NM_153589, NM_001077499, NM_023805, NM_175638, NM_009601, NM_013458, NM_012025, NM_133241, NM_015730, NM_008071, NM_008070, NM_008172	508	584	18082	1.52374	1	0.611155	0.599685
GOTERM_MF_DIRECT	GO:0070182~DNA polymerase binding	3	0.516351	0.0402932	NM_011234, NM_001033244, NM_145946	473	12	17446	9.22093	1	0.749902	0.73759
UP_KEYWORDS	DNA condensation	3	0.516351	0.0405566	NM_010441, NM_144818, NM_146171	568	13	22680	9.21452	0.999995	0.213646	0.182505
GOTERM_BP_DIRECT	GO:0007605~sensory perception of sound	9	1.54905	0.040728	NM_001142746, NM_148938, NM_009347, NM_001163776, NM_001077499, NM_001142747, NM_008125, NM_008071, NM_008070, NM_146260	508	138	18082	2.32138	1	0.611155	0.599685
GOTERM_BP_DIRECT	GO:0010976~positive regulation of neuron projection development	9	1.54905	0.040728	NM_009468, NM_001172472, NM_009255, NM_007930, NM_013643, NM_025367, NM_008858, NM_198632, NM_009846, NM_007726	508	138	18082	2.32138	1	0.611155	0.599685
GOTERM_CC_DIRECT	GO:0016020~membrane	211	36.3167	0.0409745	NM_001099298, NM_175386, NM_018861, NM_173762, NM_178656, NM_001167983, NM_146260, NM_007726, NM_134164, NM_019946, NM_018733, NM_001177795, NM_013846, NM_021487, NM_016671, NM_153589, NM_029766, NM_174988, NM_173777, NM_001162965, NM_008921, NM_176922, NM_008926, NM_009347, NM_182809, NM_021491, NM_021334, NM_001122733, NM_007866, NM_007865, NM_001013377, NM_001033346, NM_053173, NM_009255, NM_0…	536	6998	19662	1.10604	1	0.28179	0.249442
INTERPRO	IPR001202:WW domain	5	0.860585	0.0416713	NM_170779, NM_001081348, NM_027711, NM_001033484, NM_001033330	530	51	20594	3.80947	1	0.893716	0.887509
GOTERM_BP_DIRECT	GO:0006402~mRNA catabolic process	4	0.688468	0.0427266	NM_001001806, NM_030597, NM_153177, NM_007564	508	28	18082	5.08493	1	0.630756	0.618919
GOTERM_BP_DIRECT	GO:0007052~mitotic spindle organization	4	0.688468	0.0427266	NM_011497, NM_001199123, NM_172301, NM_009185	508	28	18082	5.08493	1	0.630756	0.618919
UP_KEYWORDS	Metal-binding	101	17.3838	0.0427693	NM_016681, NM_009867, NM_207222, NM_011546, NM_001003919, NM_011264, NM_011945, NM_016956, NM_013846, NM_001081656, NM_028039, NM_178309, NM_174988, NM_008921, NM_183177, NM_176922, NM_007560, NM_010164, NM_011132, NM_007564, NM_009104, NM_145453, NM_021491, NM_028046, NM_016789, NM_001137547, NM_008130, NM_021334, NM_001164613, NM_019697, NM_178755, NM_001122733, NM_020008, NM_001177855, NM_0120…	568	3395	22680	1.18789	0.999997	0.219135	0.187193
GOTERM_BP_DIRECT	GO:0051932~synaptic transmission, GABAergic	3	0.516351	0.0430006	NM_008071, NM_008070, NM_153508	508	12	18082	8.89862	1	0.630756	0.618919
GOTERM_BP_DIRECT	GO:0010389~regulation of G2/M transition of mitotic cell cycle	3	0.516351	0.0430006	NM_009877, NM_001081363, NM_009828	508	12	18082	8.89862	1	0.630756	0.618919
UP_KEYWORDS	Palmitate	14	2.40964	0.0430841	NM_001111331, NM_001025192, NM_007904, NM_007726, NM_080640, NM_009133, NM_009216, NM_011012, NM_008083, NM_015730, NM_021491, NM_009170, NM_021382, NM_001177795	568	304	22680	1.83886	0.999998	0.219135	0.187193
GOTERM_CC_DIRECT	GO:0071944~cell periphery	6	1.0327	0.0440146	NM_148938, NM_010242, NM_008083, NM_021272, NM_007937, NM_008381	536	71	19662	3.09996	1	0.297478	0.263329
GOTERM_BP_DIRECT	GO:0008344~adult locomotory behavior	6	1.0327	0.0441534	NM_001142746, NM_001077499, NM_007697, NM_001142747, NM_207667, NM_009829, NM_008172	508	69	18082	3.09517	1	0.63693	0.624977
GOTERM_BP_DIRECT	GO:0040008~regulation of growth	6	1.0327	0.0441534	NM_008342, NM_010441, NM_001166273, NM_008083, NM_010518, NM_007865	508	69	18082	3.09517	1	0.63693	0.624977
GOTERM_BP_DIRECT	GO:0043525~positive regulation of neuron apoptotic process	6	1.0327	0.0441534	NM_008652, NM_028392, NM_001163215, NM_009367, NM_013693, NM_001025305	508	69	18082	3.09517	1	0.63693	0.624977
SMART	SM00220:S_TKc	20	3.44234	0.0464531	NM_016681, NM_008858, NM_178749, NM_010790, NM_175538, NM_175638, NM_009516, NM_025979, NM_008926, NM_023209, NM_007560, NM_011497, NM_010892, NM_010353, NM_009772, NM_011121, NM_011495, NM_144817, NM_011945, NM_145508	344	380	10425	1.59501	0.999993	1	1
GOTERM_BP_DIRECT	GO:0031647~regulation of protein stability	6	1.0327	0.0465018	NM_001177855, NM_177410, NM_009877, NM_011497, NM_001128093, NM_008858, NM_001177850	508	70	18082	3.05096	1	0.662635	0.6502
GOTERM_BP_DIRECT	GO:0045471~response to ethanol	8	1.37694	0.0466194	NM_177410, NM_001002927, NM_007631, NM_033037, NM_001081078, NM_182809, NM_009170, NM_007726	508	117	18082	2.43381	1	0.662635	0.6502
GOTERM_BP_DIRECT	GO:0051225~spindle assembly	4	0.688468	0.0466966	NM_028109, NM_025995, NM_001141977, NM_145462, NM_010615	508	29	18082	4.90958	1	0.662635	0.6502
GOTERM_MF_DIRECT	GO:0016595~glutamate binding	3	0.516351	0.0467834	NM_148938, NM_008077, NM_008172	473	13	17446	8.51163	1	0.835136	0.821425
GOTERM_MF_DIRECT	GO:0000981~RNA polymerase II transcription factor activity, sequence-specific DNA binding	10	1.72117	0.0473659	NM_153553, NM_008652, NM_023794, NM_001034894, NM_008021, NM_026670, NM_001025305, NM_011448, NM_001160112, NM_008815	473	174	17446	2.11975	1	0.835136	0.821425
KEGG_PATHWAY	mmu00480:Glutathione metabolism	5	0.860585	0.0478482	NM_009104, NM_009214, NM_019946, NM_008184, NM_008161	193	55	7691	3.6227	0.999966	0.616751	0.596193
GOTERM_BP_DIRECT	GO:0045600~positive regulation of fat cell differentiation	5	0.860585	0.0480528	NM_011356, NM_009144, NM_007564, NM_011915, NM_207222	508	49	18082	3.63209	1	0.678194	0.665466
COG_ONTOLOGY	Signal transduction mechanisms	3	0.516351	0.0485474	NM_028392, NM_009773, NM_010931	52	15	2126	8.17692	0.611531	0.270882	0.270882
UP_KEYWORDS	Hydrolase	53	9.1222	0.0487362	NM_001081169, NM_172756, NM_011192, NM_175506, NM_001003919, NM_013643, NM_001024139, NM_011866, NM_177372, NM_021323, NM_001163776, NM_001080963, NM_153420, NM_010808, NM_178309, NM_001039556, NM_134005, NM_007799, NM_008609, NM_010164, NM_009860, NM_001040691, NM_030711, NM_021491, NM_001137547, NM_172053, NM_001164613, NM_023117, NM_178755, NM_183225, NM_152803, NM_009015, NM_008563, NM_008567…	568	1646	22680	1.2857	1	0.243681	0.208161
GOTERM_CC_DIRECT	GO:0005911~cell-cell junction	11	1.89329	0.048918	NM_001025307, NM_001025192, NM_001172160, NM_133241, NM_008858, NM_001122733, NM_001033484, NM_007900, NM_021272, NM_013538, NM_001081416	536	201	19662	2.00752	1	0.320593	0.283791
GOTERM_CC_DIRECT	GO:0016363~nuclear matrix	7	1.20482	0.0490704	NM_010721, NM_009822, NM_007930, NM_009365, NM_001081363, NM_139227, NM_010931	536	97	19662	2.64721	1	0.320593	0.283791
INTERPRO	IPR027359:Voltage-dependent potassium channel, four helix bundle domain	5	0.860585	0.0497114	NM_001099298, NM_001077499, NM_019697, NM_018733, NM_001039347	530	54	20594	3.59783	1	0.946691	0.940116
UP_KEYWORDS	Guanine-nucleotide releasing factor	8	1.37694	0.0498349	NM_011246, NM_019671, NM_001009947, NM_177566, NM_007900, NM_001039655, NM_001177720, NM_001013377	568	133	22680	2.40178	1	0.245022	0.209307
GOTERM_BP_DIRECT	GO:0016446~somatic hypermutation of immunoglobulin genes	3	0.516351	0.049895	NM_001040691, NM_012012, NM_029977	508	13	18082	8.21411	1	0.692957	0.679953
GOTERM_BP_DIRECT	GO:0071397~cellular response to cholesterol	3	0.516351	0.049895	NM_133241, NM_001080926, NM_008381	508	13	18082	8.21411	1	0.692957	0.679953
GOTERM_BP_DIRECT	GO:0060080~inhibitory postsynaptic potential	3	0.516351	0.049895	NM_153553, NM_015730, NM_008071	508	13	18082	8.21411	1	0.692957	0.679953
KEGG_PATHWAY	mmu04010:MAPK signaling pathway	12	2.0654	0.0499275	NM_001163215, NM_023117, NM_007912, NM_207655, NM_013693, NM_207667, NM_001039655, NM_011246, NM_013643, NM_011058, NM_009367, NM_011945, NM_001004025	193	251	7691	1.90517	0.999979	0.616751	0.596193
SMART	SM00219:TyrKc	7	1.20482	0.0502292	NM_001163215, NM_010143, NM_011058, NM_007912, NM_182809, NM_001122733, NM_207655, NM_007937	344	81	10425	2.61897	0.999997	1	1
INTERPRO	IPR021052:Holliday junction recognition protein, HJURP	2	0.344234	0.0507156	NM_198652, NM_172505	530	2	20594	38.8566	1	0.946691	0.940116
INTERPRO	IPR019760:DNA-directed DNA polymerase, family A, conserved site	2	0.344234	0.0507156	NM_017462, NM_029977	530	2	20594	38.8566	1	0.946691	0.940116
INTERPRO	IPR015661:Mitotic checkpoint serine/threonine protein kinase Bub1/Mitotic spindle checkpoint component Mad3	2	0.344234	0.0507156	NM_009772, NM_009773	530	2	20594	38.8566	1	0.946691	0.940116
INTERPRO	IPR013212:Mad3/BUB1 homology region 1	2	0.344234	0.0507156	NM_009772, NM_009773	530	2	20594	38.8566	1	0.946691	0.940116
INTERPRO	IPR018465:Centromere protein Scm3, N-terminal	2	0.344234	0.0507156	NM_198652, NM_172505	530	2	20594	38.8566	1	0.946691	0.940116
INTERPRO	IPR007635:Tis11B-like protein, N-terminal	2	0.344234	0.0507156	NM_001001806, NM_007564	530	2	20594	38.8566	1	0.946691	0.940116
GOTERM_BP_DIRECT	GO:0045880~positive regulation of smoothened signaling pathway	4	0.688468	0.0508417	NM_009116, NM_001025570, NM_009170, NM_008086	508	30	18082	4.74593	1	0.698672	0.68556
GOTERM_BP_DIRECT	GO:0007129~synapsis	4	0.688468	0.0508417	NM_031374, NM_013600, NM_178309, NM_001033244	508	30	18082	4.74593	1	0.698672	0.68556
UP_KEYWORDS	Signal-anchor	18	3.09811	0.0508684	NM_199021, NM_001163776, NM_016770, NM_198095, NM_153420, NM_001081361, NM_013693, NM_134005, NM_020008, NM_001177855, NM_183391, NM_013524, NM_033320, NM_010242, NM_008741, NM_030711, NM_001177850, NM_001009546, NM_010942	568	439	22680	1.6372	1	0.246003	0.210145
GOTERM_CC_DIRECT	GO:0042995~cell projection	28	4.81928	0.0512873	NM_178755, NM_177566, NM_019697, NM_183046, NM_001039347, NM_148938, NM_009133, NM_001172160, NM_001204233, NM_008083, NM_153581, NM_145144, NM_001033330, NM_138744, NM_007937, NM_008729, NM_170779, NM_010025, NM_009468, NM_139001, NM_010587, NM_139303, NM_011497, NM_010143, NM_198625, NM_025771, NM_021272, NM_008130	536	712	19662	1.44258	1	0.326761	0.28925
UP_KEYWORDS	Transferase	53	9.1222	0.0521818	NM_016681, NM_008858, NM_172637, NM_013524, NM_010892, NM_011264, NM_019946, NM_011945, NM_008184, NM_013846, NM_001163215, NM_028039, NM_019423, NM_025367, NM_007912, NM_178749, NM_008921, NM_175638, NM_008926, NM_001172472, NM_007560, NM_011497, NM_011058, NM_013631, NM_009387, NM_011495, NM_011132, NM_010242, NM_182809, NM_027470, NM_001081348, NM_025415, NM_026785, NM_001122733, NM_029977, NM…	568	1654	22680	1.27948	1	0.247427	0.211361
UP_KEYWORDS	Growth factor binding	3	0.516351	0.0528403	NM_008342, NM_010518, NM_010516	568	15	22680	7.98592	1	0.247427	0.211361
GOTERM_MF_DIRECT	GO:0035254~glutamate receptor binding	3	0.516351	0.0536249	NM_001159507, NM_013643, NM_001039655	473	14	17446	7.90365	1	0.921249	0.906124
GOTERM_CC_DIRECT	GO:0005760~gamma DNA polymerase complex	2	0.344234	0.0536807	NM_017462, NM_177372	536	2	19662	36.6828	1	0.326761	0.28925
GOTERM_CC_DIRECT	GO:0030892~mitotic cohesin complex	2	0.344234	0.0536807	NM_199007, NM_028232	536	2	19662	36.6828	1	0.326761	0.28925
GOTERM_CC_DIRECT	GO:0001518~voltage-gated sodium channel complex	3	0.516351	0.0541823	NM_001099298, NM_001077499, NM_018733	536	14	19662	7.86061	1	0.326761	0.28925
GOTERM_CC_DIRECT	GO:0045120~pronucleus	3	0.516351	0.0541823	NM_011497, NM_001081363, NM_146171	536	14	19662	7.86061	1	0.326761	0.28925
GOTERM_MF_DIRECT	GO:0016740~transferase activity	51	8.77797	0.0552737	NM_016681, NM_008858, NM_172637, NM_013524, NM_010892, NM_011264, NM_019946, NM_011945, NM_008184, NM_013846, NM_001163215, NM_028039, NM_019423, NM_025367, NM_007912, NM_178749, NM_008921, NM_175638, NM_008926, NM_001172472, NM_007560, NM_011497, NM_011058, NM_013631, NM_009387, NM_011495, NM_011132, NM_010242, NM_182809, NM_027470, NM_001081348, NM_026785, NM_001122733, NM_029977, NM_025979, NM…	473	1472	17446	1.2779	1	0.925834	0.910634
GOTERM_BP_DIRECT	GO:0051867~general adaptation syndrome, behavioral process	2	0.344234	0.0552932	NM_001002927, NM_007762	508	2	18082	35.5945	1	0.722711	0.709148
GOTERM_BP_DIRECT	GO:0007057~spindle assembly involved in female meiosis I	2	0.344234	0.0552932	NM_025995, NM_011497	508	2	18082	35.5945	1	0.722711	0.709148
GOTERM_BP_DIRECT	GO:0072382~minus-end-directed vesicle transport along microtubule	2	0.344234	0.0552932	NM_053173, NM_001195298	508	2	18082	35.5945	1	0.722711	0.709148
GOTERM_BP_DIRECT	GO:0000915~actomyosin contractile ring assembly	2	0.344234	0.0552932	NM_012025, NM_024245	508	2	18082	35.5945	1	0.722711	0.709148
GOTERM_BP_DIRECT	GO:0010712~regulation of collagen metabolic process	2	0.344234	0.0552932	NM_001163215, NM_029568	508	2	18082	35.5945	1	0.722711	0.709148
GOTERM_BP_DIRECT	GO:1904976~cellular response to bleomycin	2	0.344234	0.0552932	NM_001003919, NM_001164081	508	2	18082	35.5945	1	0.722711	0.709148
GOTERM_CC_DIRECT	GO:0045121~membrane raft	13	2.23752	0.0556038	NM_198095, NM_001025192, NM_007912, NM_013693, NM_207655, NM_152803, NM_011392, NM_007865, NM_009846, NM_007904, NM_007726, NM_009640, NM_133241, NM_009170	536	262	19662	1.82014	1	0.330253	0.292341
UP_SEQ_FEATURE	region of interest:Necessary for interaction with CASC5	2	0.344234	0.0557208	NM_009772, NM_009773	510	2	18012	35.3176	1	1	0.997853
UP_SEQ_FEATURE	domain:CD1	2	0.344234	0.0557208	NM_009772, NM_009773	510	2	18012	35.3176	1	1	0.997853
UP_SEQ_FEATURE	chain:Holliday junction recognition protein	2	0.344234	0.0557208	NM_198652, NM_172505	510	2	18012	35.3176	1	1	0.997853
SMART	SM00209:TSP1	6	1.0327	0.0557788	NM_172053, NM_001205343, NM_175314, NM_175506, NM_010516, NM_001024139	344	63	10425	2.88621	0.999999	1	1
UP_KEYWORDS	Cell projection	25	4.30293	0.0561034	NM_178755, NM_177566, NM_019697, NM_183046, NM_001039347, NM_009133, NM_001172160, NM_008083, NM_153581, NM_145144, NM_001033330, NM_138744, NM_007937, NM_008729, NM_170779, NM_010025, NM_009468, NM_139001, NM_010587, NM_139303, NM_011497, NM_010143, NM_198625, NM_025771, NM_008130	568	678	22680	1.47233	1	0.254855	0.217706
UP_KEYWORDS	EGF-like domain	11	1.89329	0.0561544	NM_027913, NM_001166273, NM_172851, NM_025771, NM_080437, NM_001080926, NM_007789, NM_007866, NM_011915, NM_007865, NM_010180	568	224	22680	1.96083	1	0.254855	0.217706
GOTERM_BP_DIRECT	GO:0033138~positive regulation of peptidyl-serine phosphorylation	6	1.0327	0.0566255	NM_177410, NM_009144, NM_009640, NM_182809, NM_008858, NM_013693	508	74	18082	2.88604	1	0.722711	0.709148
COG_ONTOLOGY	Cytoskeleton	4	0.688468	0.0570279	NM_010620, NM_139303, NM_001033484, NM_009791	52	37	2126	4.41996	0.672299	0.270882	0.270882
UP_SEQ_FEATURE	compositionally biased region:Poly-Ala	14	2.40964	0.0571407	NM_026769, NM_008858, NM_133256, NM_139227, NM_008729, NM_008178, NM_001001806, NM_010573, NM_009116, NM_198632, NM_010419, NM_008086, NM_001009546, NM_008172	510	281	18012	1.7596	1	1	0.997853
GOTERM_BP_DIRECT	GO:0032886~regulation of microtubule-based process	3	0.516351	0.0571553	NM_001081363, NM_001004468, NM_001040435	508	14	18082	7.62739	1	0.722711	0.709148
GOTERM_BP_DIRECT	GO:0032793~positive regulation of CREB transcription factor activity	3	0.516351	0.0571553	NM_008858, NM_001080926, NM_007937	508	14	18082	7.62739	1	0.722711	0.709148
GOTERM_BP_DIRECT	GO:0043586~tongue development	3	0.516351	0.0571553	NM_007912, NM_207655, NM_009170, NM_008130	508	14	18082	7.62739	1	0.722711	0.709148
GOTERM_BP_DIRECT	GO:0035641~locomotory exploration behavior	3	0.516351	0.0571553	NM_001002927, NM_008077, NM_007762	508	14	18082	7.62739	1	0.722711	0.709148
GOTERM_BP_DIRECT	GO:0007187~G-protein coupled receptor signaling pathway, coupled to cyclic nucleotide second messenger	3	0.516351	0.0571553	NM_009216, NM_177346, NM_011012	508	14	18082	7.62739	1	0.722711	0.709148
GOTERM_BP_DIRECT	GO:0035810~positive regulation of urine volume	3	0.516351	0.0571553	NM_011012, NM_007904, NM_001025305	508	14	18082	7.62739	1	0.722711	0.709148
GOTERM_BP_DIRECT	GO:0061053~somite development	3	0.516351	0.0571553	NM_009234, NM_011356, NM_009170	508	14	18082	7.62739	1	0.722711	0.709148
GOTERM_BP_DIRECT	GO:0048268~clathrin coat assembly	3	0.516351	0.0571553	NM_026769, NM_008741, NM_010942	508	14	18082	7.62739	1	0.722711	0.709148
GOTERM_BP_DIRECT	GO:0021819~layer formation in cerebral cortex	3	0.516351	0.0571553	NM_010025, NM_001080926, NM_008130	508	14	18082	7.62739	1	0.722711	0.709148
BIOCARTA	m_atrbrcaPathway:Role of BRCA1, BRCA2 and ATR in Cancer Susceptibility	4	0.688468	0.0571855	NM_016681, NM_011234, NM_001033244, NM_016925	59	20	1289	4.36949	0.99855	1	1
GOTERM_BP_DIRECT	GO:0045893~positive regulation of transcription, DNA-templated	24	4.13081	0.0574999	NM_153553, NM_016681, NM_025415, NM_023794, NM_013693, NM_009828, NM_009527, NM_008815, NM_172728, NM_009234, NM_009877, NM_010164, NM_001190161, NM_009365, NM_001198914, NM_009170, NM_010419, NM_008252, NM_010118, NM_008021, NM_008130, NM_001025305, NM_011448, NM_013846	508	576	18082	1.4831	1	0.722711	0.709148
GOTERM_BP_DIRECT	GO:0001942~hair follicle development	5	0.860585	0.0575733	NM_009367, NM_007912, NM_207655, NM_009170, NM_010195, NM_011448	508	52	18082	3.42255	1	0.722711	0.709148
INTERPRO	IPR005821:Ion transport domain	7	1.20482	0.0577754	NM_001099298, NM_019510, NM_001077499, NM_019697, NM_001006680, NM_018733, NM_001039347	530	107	20594	2.54202	1	1	0.994042
UP_SEQ_FEATURE	domain:IQ 3	3	0.516351	0.0579551	NM_001081557, NM_027711, NM_009791	510	14	18012	7.56807	1	1	0.997853
BIOCARTA	m_cdc25Pathway:cdc25 and chk1 Regulatory Pathway in response to DNA damage	3	0.516351	0.0584549	NM_023117, NM_009860, NM_009516	59	9	1289	7.28249	0.998752	1	1
UP_SEQ_FEATURE	domain:EGF-like 2; calcium-binding	5	0.860585	0.0589204	NM_027913, NM_080437, NM_001080926, NM_007789, NM_010180	510	52	18012	3.39593	1	1	0.997853
GOTERM_BP_DIRECT	GO:0045071~negative regulation of viral genome replication	4	0.688468	0.0596449	NM_198095, NM_021384, NM_026640, NM_013693	508	32	18082	4.44931	1	0.734589	0.720803
GOTERM_BP_DIRECT	GO:2000134~negative regulation of G1/S transition of mitotic cell cycle	4	0.688468	0.0596449	NM_177410, NM_010353, NM_053110, NM_178609	508	32	18082	4.44931	1	0.734589	0.720803
GOTERM_BP_DIRECT	GO:0045931~positive regulation of mitotic cell cycle	4	0.688468	0.0596449	NM_001172472, NM_001012273, NM_009689, NM_023117, NM_025367, NM_172301	508	32	18082	4.44931	1	0.734589	0.720803
GOTERM_BP_DIRECT	GO:0051297~centrosome organization	4	0.688468	0.0596449	NM_011497, NM_011121, NM_145462, NM_138744	508	32	18082	4.44931	1	0.734589	0.720803
GOTERM_BP_DIRECT	GO:0030335~positive regulation of cell migration	11	1.89329	0.0604729	NM_025367, NM_007912, NM_001122733, NM_207655, NM_053110, NM_001013377, NM_001126047, NM_001172472, NM_011058, NM_009367, NM_182809, NM_010516, NM_013846	508	203	18082	1.92877	1	0.74129	0.727379
UP_SEQ_FEATURE	domain:EGF-like 4; calcium-binding	4	0.688468	0.0607771	NM_027913, NM_080437, NM_007865, NM_010180	510	32	18012	4.41471	1	1	0.997853
KEGG_PATHWAY	mmu04350:TGF-beta signaling pathway	6	1.0327	0.0608712	NM_011249, NM_007560, NM_009367, NM_013693, NM_007833, NM_008381	193	85	7691	2.81292	0.999998	0.68805	0.665115
GOTERM_MF_DIRECT	GO:0043565~sequence-specific DNA binding	25	4.30293	0.061782	NM_023794, NM_001034894, NM_001160112, NM_008815, NM_011623, NM_007430, NM_011546, NM_008584, NM_010573, NM_009116, NM_178280, NM_008021, NM_001025305, NM_011448, NM_177410, NM_001111331, NM_001081557, NM_001025570, NM_133256, NM_010151, NM_007959, NM_008652, NM_172728, NM_008178, NM_008130	473	633	17446	1.4567	1	0.973184	0.957206
GOTERM_MF_DIRECT	GO:0005085~guanyl-nucleotide exchange factor activity	9	1.54905	0.0618602	NM_011246, NM_019671, NM_010587, NM_001009947, NM_177566, NM_007900, NM_001039655, NM_001177720, NM_001013377	473	156	17446	2.12791	1	0.973184	0.957206
GOTERM_BP_DIRECT	GO:0000187~activation of MAPK activity	6	1.0327	0.0621258	NM_139001, NM_182809, NM_001122733, NM_001033484, NM_013693, NM_001177720	508	76	18082	2.81009	1	0.754118	0.739966
GOTERM_BP_DIRECT	GO:0045665~negative regulation of neuron differentiation	6	1.0327	0.0621258	NM_009791, NM_010419, NM_007865, NM_009846, NM_008130, NM_001160112	508	76	18082	2.81009	1	0.754118	0.739966
GOTERM_MF_DIRECT	GO:0005509~calcium ion binding	27	4.64716	0.0628238	NM_001142746, NM_027913, NM_178673, NM_001142747, NM_007789, NM_007866, NM_181680, NM_007865, NM_009867, NM_010180, NM_009037, NM_011246, NM_134164, NM_001080926, NM_009170, NM_001177732, NM_001004025, NM_001111331, NM_010808, NM_080437, NM_145144, NM_010790, NM_174988, NM_153508, NM_008609, NM_030174, NM_010587, NM_016908	473	699	17446	1.42469	1	0.973184	0.957206
KEGG_PATHWAY	mmu05203:Viral carcinogenesis	11	1.89329	0.0632437	NM_011249, NM_172728, NM_010399, NM_009877, NM_010395, NM_007631, NM_023223, NM_009828, NM_009829, NM_010118, NM_007628	193	231	7691	1.89761	0.999999	0.68805	0.665115
GOTERM_BP_DIRECT	GO:0071392~cellular response to estradiol stimulus	4	0.688468	0.0642964	NM_016750, NM_009216, NM_007912, NM_207655, NM_009828	508	33	18082	4.31448	1	0.754118	0.739966
GOTERM_BP_DIRECT	GO:2001240~negative regulation of extrinsic apoptotic signaling pathway in absence of ligand	4	0.688468	0.0642964	NM_177410, NM_010164, NM_013693, NM_008086	508	33	18082	4.31448	1	0.754118	0.739966
GOTERM_BP_DIRECT	GO:0071310~cellular response to organic substance	4	0.688468	0.0642964	NM_177410, NM_007631, NM_001033484, NM_010118	508	33	18082	4.31448	1	0.754118	0.739966
GOTERM_BP_DIRECT	GO:0006139~nucleobase-containing compound metabolic process	4	0.688468	0.0642964	NM_001003919, NM_001081277, NM_012012, NM_178309	508	33	18082	4.31448	1	0.754118	0.739966
GOTERM_BP_DIRECT	GO:0032147~activation of protein kinase activity	4	0.688468	0.0642964	NM_025415, NM_028109, NM_009367, NM_001141977, NM_007900	508	33	18082	4.31448	1	0.754118	0.739966
GOTERM_BP_DIRECT	GO:0043406~positive regulation of MAP kinase activity	5	0.860585	0.0644394	NM_011246, NM_007912, NM_001122733, NM_207655, NM_013693, NM_009846	508	54	18082	3.29579	1	0.754118	0.739966
SMART	SM00777:Mad3_BUB1_I	2	0.344234	0.0647239	NM_009772, NM_009773	344	2	10425	30.3052	1	1	1
GOTERM_BP_DIRECT	GO:1901379~regulation of potassium ion transmembrane transport	3	0.516351	0.0647554	NM_021487, NM_199021, NM_001111331	508	15	18082	7.1189	1	0.754118	0.739966
GOTERM_BP_DIRECT	GO:0061029~eyelid development in camera-type eye	3	0.516351	0.0647554	NM_009234, NM_007912, NM_207655, NM_011945	508	15	18082	7.1189	1	0.754118	0.739966
GOTERM_BP_DIRECT	GO:0035136~forelimb morphogenesis	3	0.516351	0.0647554	NM_178280, NM_009527, NM_001025305	508	15	18082	7.1189	1	0.754118	0.739966
GOTERM_MF_DIRECT	GO:0001077~transcriptional activator activity, RNA polymerase II core promoter proximal region sequence-specific binding	13	2.23752	0.0647848	NM_153553, NM_001081557, NM_007959, NM_008652, NM_172728, NM_009234, NM_008178, NM_008584, NM_010441, NM_001198914, NM_010118, NM_001025305, NM_011448	473	270	17446	1.77588	1	0.973184	0.957206
GOTERM_BP_DIRECT	GO:0030334~regulation of cell migration	6	1.0327	0.0649853	NM_009468, NM_008882, NM_011520, NM_018797, NM_133256, NM_011945	508	77	18082	2.7736	1	0.754118	0.739966
GOTERM_MF_DIRECT	GO:0051015~actin filament binding	8	1.37694	0.0674808	NM_001164248, NM_013458, NM_027711, NM_001039155, NM_145144, NM_007912, NM_207655, NM_001099635, NM_001167983	473	132	17446	2.23538	1	0.973184	0.957206
GOTERM_BP_DIRECT	GO:0048538~thymus development	5	0.860585	0.0680259	NM_177410, NM_010143, NM_007630, NM_001198914, NM_009170	508	55	18082	3.23586	1	0.780917	0.766262
GOTERM_MF_DIRECT	GO:0031402~sodium ion binding	3	0.516351	0.0682681	NM_001099298, NM_001077499, NM_018733	473	16	17446	6.9157	1	0.973184	0.957206
GOTERM_MF_DIRECT	GO:0008301~DNA binding, bending	3	0.516351	0.0682681	NM_011623, NM_010441, NM_008252	473	16	17446	6.9157	1	0.973184	0.957206
GOTERM_BP_DIRECT	GO:0007254~JNK cascade	4	0.688468	0.0691097	NM_013693, NM_207667, NM_011945, NM_013846	508	34	18082	4.18759	1	0.780917	0.766262
GOTERM_BP_DIRECT	GO:0019228~neuronal action potential	4	0.688468	0.0691097	NM_001099298, NM_001077499, NM_019697, NM_018733	508	34	18082	4.18759	1	0.780917	0.766262
GOTERM_BP_DIRECT	GO:0048709~oligodendrocyte differentiation	4	0.688468	0.0691097	NM_007671, NM_009170, NM_008130, NM_011448	508	34	18082	4.18759	1	0.780917	0.766262
GOTERM_BP_DIRECT	GO:0010332~response to gamma radiation	4	0.688468	0.0691097	NM_177410, NM_016681, NM_017462, NM_001033244	508	34	18082	4.18759	1	0.780917	0.766262
INTERPRO	IPR018933:Netrin module, non-TIMP type	3	0.516351	0.0694667	NM_011356, NM_009144, NM_016687	530	17	20594	6.85705	1	1	0.994042
GOTERM_BP_DIRECT	GO:0071456~cellular response to hypoxia	7	1.20482	0.0696874	NM_177410, NM_001199113, NM_019697, NM_007564, NM_172301, NM_009828, NM_001081416	508	103	18082	2.41904	1	0.780917	0.766262
GOTERM_BP_DIRECT	GO:0045666~positive regulation of neuron differentiation	7	1.20482	0.0696874	NM_172382, NM_011546, NM_009234, NM_023794, NM_007900, NM_009170, NM_001160112	508	103	18082	2.41904	1	0.780917	0.766262
GOTERM_BP_DIRECT	GO:0007267~cell-cell signaling	7	1.20482	0.0696874	NM_001163215, NM_183391, NM_008125, NM_009170, NM_007865, NM_009527, NM_010516	508	103	18082	2.41904	1	0.780917	0.766262
BIOCARTA	m_ranMSPathway:Role of Ran in mitotic spindle regulation	3	0.516351	0.0709973	NM_028109, NM_010620, NM_011497, NM_001141977	59	10	1289	6.55424	0.999718	1	1
GOTERM_BP_DIRECT	GO:0001756~somitogenesis	5	0.860585	0.0717135	NM_008882, NM_009144, NM_007866, NM_007865, NM_013846	508	56	18082	3.17808	1	0.796783	0.78183
GOTERM_BP_DIRECT	GO:0045785~positive regulation of cell adhesion	5	0.860585	0.0717135	NM_001164248, NM_183391, NM_001025307, NM_009640, NM_013693	508	56	18082	3.17808	1	0.796783	0.78183
UP_SEQ_FEATURE	compositionally biased region:Poly-Ser	18	3.09811	0.0718912	NM_177597, NM_001143834, NM_027913, NM_172851, NM_001167983, NM_139227, NM_148938, NM_009234, NM_008584, NM_009822, NM_010587, NM_009773, NM_007564, NM_198632, NM_178280, NM_011945, NM_008086, NM_001177732	510	407	18012	1.56196	1	1	0.997853
GOTERM_BP_DIRECT	GO:0021846~cell proliferation in forebrain	3	0.516351	0.0726709	NM_010441, NM_021272, NM_009527	508	16	18082	6.67397	1	0.797242	0.782281
GOTERM_BP_DIRECT	GO:0042491~auditory receptor cell differentiation	3	0.516351	0.0726709	NM_001142746, NM_001142747, NM_010419, NM_007865	508	16	18082	6.67397	1	0.797242	0.782281
GOTERM_BP_DIRECT	GO:0061036~positive regulation of cartilage development	3	0.516351	0.0726709	NM_007560, NM_010516, NM_011448	508	16	18082	6.67397	1	0.797242	0.782281
GOTERM_MF_DIRECT	GO:0017048~Rho GTPase binding	4	0.688468	0.0728382	NM_001009947, NM_027711, NM_001033484, NM_007900	473	36	17446	4.09819	1	1	0.985052
INTERPRO	IPR001611:Leucine-rich repeat	12	2.0654	0.072944	NM_199065, NM_001004142, NM_008524, NM_028977, NM_001172160, NM_182809, NM_007833, NM_010195, NM_027452, NM_001081406, NM_011627, NM_001033346	530	259	20594	1.80031	1	1	0.994042
UP_SEQ_FEATURE	region of interest:Globular	3	0.516351	0.0736672	NM_009004, NM_134471, NM_008446	510	16	18012	6.62206	1	1	0.997853
GOTERM_BP_DIRECT	GO:0042177~negative regulation of protein catabolic process	4	0.688468	0.074081	NM_009255, NM_019499, NM_007912, NM_207655, NM_009170	508	35	18082	4.06794	1	0.80594	0.790815
GOTERM_BP_DIRECT	GO:0031069~hair follicle morphogenesis	4	0.688468	0.074081	NM_177410, NM_009367, NM_009170, NM_010518	508	35	18082	4.06794	1	0.80594	0.790815
INTERPRO	IPR015395:C-myb, C-terminal	2	0.344234	0.0751023	NM_008652, NM_001198914	530	3	20594	25.9044	1	1	0.994042
INTERPRO	IPR021645:Shal-type voltage-gated potassium channels	2	0.344234	0.0751023	NM_019697, NM_001039347	530	3	20594	25.9044	1	1	0.994042
INTERPRO	IPR001098:DNA-directed DNA polymerase, family A, palm domain	2	0.344234	0.0751023	NM_017462, NM_029977	530	3	20594	25.9044	1	1	0.994042
INTERPRO	IPR024587:Potassium channel, voltage dependent, Kv4, C-terminal	2	0.344234	0.0751023	NM_019697, NM_001039347	530	3	20594	25.9044	1	1	0.994042
INTERPRO	IPR003975:Potassium channel, voltage dependent, Kv4	2	0.344234	0.0751023	NM_019697, NM_001039347	530	3	20594	25.9044	1	1	0.994042
INTERPRO	IPR000593:RasGAP protein, C-terminal	2	0.344234	0.0751023	NM_027711, NM_001033484	530	3	20594	25.9044	1	1	0.994042
INTERPRO	IPR006715:PEA3-type ETS-domain transcription factor, N-terminal	2	0.344234	0.0751023	NM_023794, NM_008815	530	3	20594	25.9044	1	1	0.994042
INTERPRO	IPR007707:Transforming acidic coiled-coil	2	0.344234	0.0751023	NM_001004468, NM_001040435	530	3	20594	25.9044	1	1	0.994042
INTERPRO	IPR015451:Cyclin D	2	0.344234	0.0751023	NM_007631, NM_009829	530	3	20594	25.9044	1	1	0.994042
INTERPRO	IPR002289:Gamma-aminobutyric-acid A receptor, beta subunit	2	0.344234	0.0751023	NM_008071, NM_008070	530	3	20594	25.9044	1	1	0.994042
INTERPRO	IPR000751:M-phase inducer phosphatase	2	0.344234	0.0751023	NM_023117, NM_009860	530	3	20594	25.9044	1	1	0.994042
KEGG_PATHWAY	mmu05230:Central carbon metabolism in cancer	5	0.860585	0.075236	NM_001163215, NM_011058, NM_007912, NM_182809, NM_001122733, NM_207655	193	64	7691	3.11326	1	0.68805	0.665115
GOTERM_BP_DIRECT	GO:0010212~response to ionizing radiation	5	0.860585	0.0755011	NM_009015, NM_010164, NM_011234, NM_001039556, NM_029835	508	57	18082	3.12232	1	0.817981	0.80263
INTERPRO	IPR015526:Frizzled/secreted frizzled-related protein	3	0.516351	0.0768604	NM_011356, NM_009144, NM_016687	530	18	20594	6.4761	1	1	0.994042
GOTERM_BP_DIRECT	GO:0007050~cell cycle arrest	6	1.0327	0.077146	NM_007671, NM_009877, NM_009367, NM_023396, NM_028222, NM_008086	508	81	18082	2.63663	1	0.821307	0.805894
UP_SEQ_FEATURE	domain:Cadherin 3	5	0.860585	0.0772062	NM_001142746, NM_001142747, NM_080437, NM_181680, NM_174988, NM_009867	510	57	18012	3.09804	1	1	0.997853
GOTERM_BP_DIRECT	GO:0030336~negative regulation of cell migration	7	1.20482	0.0776844	NM_001164248, NM_177410, NM_009468, NM_009144, NM_198095, NM_009170, NM_010518	508	106	18082	2.35058	1	0.821307	0.805894
KEGG_PATHWAY	mmu05212:Pancreatic cancer	5	0.860585	0.0786807	NM_009877, NM_011234, NM_007631, NM_009367, NM_007912, NM_207655	193	65	7691	3.06536	1	0.68805	0.665115
KEGG_PATHWAY	mmu05214:Glioma	5	0.860585	0.0786807	NM_009167, NM_009877, NM_011058, NM_007631, NM_007912, NM_207655	193	65	7691	3.06536	1	0.68805	0.665115
GOTERM_CC_DIRECT	GO:0031941~filamentous actin	4	0.688468	0.0788079	NM_001164248, NM_009468, NM_027711, NM_011945	536	37	19662	3.96571	1	0.457905	0.405339
GOTERM_MF_DIRECT	GO:0008569~ATP-dependent microtubule motor activity, minus-end-directed	2	0.344234	0.078993	NM_053173, NM_001195298	473	3	17446	24.5891	1	1	0.985052
GOTERM_BP_DIRECT	GO:0040007~growth	4	0.688468	0.0792064	NM_177410, NM_009367, NM_007630, NM_008381	508	36	18082	3.95494	1	0.821307	0.805894
GOTERM_BP_DIRECT	GO:0071364~cellular response to epidermal growth factor stimulus	4	0.688468	0.0792064	NM_001001806, NM_007564, NM_007912, NM_207655, NM_011448	508	36	18082	3.95494	1	0.821307	0.805894
GOTERM_BP_DIRECT	GO:0001558~regulation of cell growth	5	0.860585	0.0793876	NM_008342, NM_153508, NM_013917, NM_010518, NM_010516	508	58	18082	3.06849	1	0.821307	0.805894
GOTERM_CC_DIRECT	GO:1990423~RZZ complex	2	0.344234	0.0794325	NM_001042421, NM_026507	536	3	19662	24.4552	1	0.457905	0.405339
GOTERM_BP_DIRECT	GO:0001501~skeletal system development	7	1.20482	0.0804606	NM_009234, NM_007560, NM_009367, NM_007789, NM_007866, NM_011448, NM_013846	508	107	18082	2.32861	1	0.821307	0.805894
UP_SEQ_FEATURE	domain:TSP type-1 1	4	0.688468	0.0806609	NM_172053, NM_001205343, NM_175506, NM_001024139	510	36	18012	3.92418	1	1	0.997853
UP_SEQ_FEATURE	domain:TSP type-1 2	4	0.688468	0.0806609	NM_172053, NM_001205343, NM_175506, NM_001024139	510	36	18012	3.92418	1	1	0.997853
GOTERM_BP_DIRECT	GO:0018105~peptidyl-serine phosphorylation	8	1.37694	0.0807508	NM_177410, NM_010025, NM_016681, NM_011121, NM_008858, NM_178749, NM_025979, NM_023209	508	133	18082	2.14102	1	0.821307	0.805894
UP_KEYWORDS	Potassium	7	1.20482	0.0808238	NM_001111331, NM_001099298, NM_013631, NM_019697, NM_001006680, NM_001039347, NM_025508	568	120	22680	2.32923	1	0.361258	0.3086
KEGG_PATHWAY	mmu04020:Calcium signaling pathway	9	1.54905	0.0808686	NM_001143834, NM_001172472, NM_001112697, NM_011058, NM_025367, NM_007912, NM_207655, NM_021382, NM_007904, NM_001004025, NM_008172	193	180	7691	1.99249	1	0.68805	0.665115
GOTERM_BP_DIRECT	GO:0035137~hindlimb morphogenesis	3	0.516351	0.080878	NM_178280, NM_009527, NM_001025305	508	17	18082	6.28138	1	0.821307	0.805894
GOTERM_BP_DIRECT	GO:0048488~synaptic vesicle endocytosis	3	0.516351	0.080878	NM_016908, NM_134164, NM_009846	508	17	18082	6.28138	1	0.821307	0.805894
GOTERM_BP_DIRECT	GO:0014032~neural crest cell development	3	0.516351	0.080878	NM_009234, NM_009022, NM_011448	508	17	18082	6.28138	1	0.821307	0.805894
GOTERM_BP_DIRECT	GO:0047496~vesicle transport along microtubule	3	0.516351	0.080878	NM_053173, NM_011246, NM_001195298	508	17	18082	6.28138	1	0.821307	0.805894
GOTERM_BP_DIRECT	GO:0035567~non-canonical Wnt signaling pathway	3	0.516351	0.080878	NM_011356, NM_016687, NM_009527	508	17	18082	6.28138	1	0.821307	0.805894
GOTERM_BP_DIRECT	GO:0043524~negative regulation of neuron apoptotic process	9	1.54905	0.0816213	NM_177410, NM_001012273, NM_009689, NM_010587, NM_027426, NM_009640, NM_007697, NM_008071, NM_008070, NM_001025305	508	160	18082	2.00219	1	0.821307	0.805894
GOTERM_BP_DIRECT	GO:0046639~negative regulation of alpha-beta T cell differentiation	2	0.344234	0.0817847	NM_009170, NM_008130	508	3	18082	23.7297	1	0.821307	0.805894
GOTERM_BP_DIRECT	GO:0071173~spindle assembly checkpoint	2	0.344234	0.0817847	NM_009772, NM_029617	508	3	18082	23.7297	1	0.821307	0.805894
GOTERM_BP_DIRECT	GO:0030200~heparan sulfate proteoglycan catabolic process	2	0.344234	0.0817847	NM_018822, NM_152803	508	3	18082	23.7297	1	0.821307	0.805894
GOTERM_BP_DIRECT	GO:0034421~post-translational protein acetylation	2	0.344234	0.0817847	NM_028039, NM_183089	508	3	18082	23.7297	1	0.821307	0.805894
GOTERM_BP_DIRECT	GO:0000087~mitotic M phase	2	0.344234	0.0817847	NM_023117, NM_009860	508	3	18082	23.7297	1	0.821307	0.805894
GOTERM_BP_DIRECT	GO:0009449~gamma-aminobutyric acid biosynthetic process	2	0.344234	0.0817847	NM_148938, NM_008077	508	3	18082	23.7297	1	0.821307	0.805894
KEGG_PATHWAY	mmu05219:Bladder cancer	4	0.688468	0.0818336	NM_001163215, NM_009877, NM_007631, NM_007912, NM_207655	193	41	7691	3.88778	1	0.68805	0.665115
INTERPRO	IPR012340:Nucleic acid-binding, OB-fold	6	1.0327	0.0821019	NM_008563, NM_008567, NM_008566, NM_175326, NM_023670, NM_133931	530	90	20594	2.59044	1	1	0.994042
UP_SEQ_FEATURE	region of interest:NAALADase	2	0.344234	0.0824081	NM_016770, NM_001009546	510	3	18012	23.5451	1	1	0.997853
UP_SEQ_FEATURE	region of interest:Interaction with KCNIP2	2	0.344234	0.0824081	NM_019697, NM_001039347	510	3	18012	23.5451	1	1	0.997853
UP_SEQ_FEATURE	chain:Rho GTPase-activating protein 26	2	0.344234	0.0824081	NM_001033789, NM_175164	510	3	18012	23.5451	1	1	0.997853
UP_SEQ_FEATURE	chain:Alpha-(1,3)-fucosyltransferase	2	0.344234	0.0824081	NM_013524, NM_010242	510	3	18012	23.5451	1	1	0.997853
UP_SEQ_FEATURE	active site:Nucleophile; for NAALADase activity	2	0.344234	0.0824081	NM_016770, NM_001009546	510	3	18012	23.5451	1	1	0.997853
GOTERM_BP_DIRECT	GO:0007626~locomotory behavior	7	1.20482	0.0832916	NM_001142746, NM_001143834, NM_001002927, NM_023794, NM_001077499, NM_001142747, NM_015730, NM_173777	508	108	18082	2.30705	1	0.833235	0.817598
UP_KEYWORDS	Protease inhibitor	7	1.20482	0.0833474	NM_009255, NM_001012273, NM_009689, NM_001099331, NM_001205343, NM_016753, NM_009252, NM_011459	568	121	22680	2.30998	1	0.366978	0.313486
KEGG_PATHWAY	mmu04390:Hippo signaling pathway	8	1.37694	0.0834442	NM_170779, NM_028392, NM_001012273, NM_009689, NM_007560, NM_007631, NM_009367, NM_009829, NM_009527	193	151	7691	2.11124	1	0.68805	0.665115
BIOCARTA	m_srcRPTPPathway:Activation of Src by Protein-tyrosine phosphatase alpha	3	0.516351	0.0843232	NM_023117, NM_009860, NM_172301	59	11	1289	5.9584	0.999943	1	1
GOTERM_BP_DIRECT	GO:0060173~limb development	4	0.688468	0.0844817	NM_008584, NM_009170, NM_009527, NM_008130	508	37	18082	3.84805	1	0.841915	0.826115
INTERPRO	IPR010909:PLAC	3	0.516351	0.0844886	NM_172053, NM_001205343, NM_175506	530	19	20594	6.13525	1	1	0.994042
GOTERM_CC_DIRECT	GO:1902711~GABA-A receptor complex	3	0.516351	0.0848833	NM_008067, NM_008071, NM_008070	536	18	19662	6.11381	1	0.477637	0.422806
KEGG_PATHWAY	mmu04810:Regulation of actin cytoskeleton	10	1.72117	0.0851871	NM_001163215, NM_021334, NM_001112697, NM_011058, NM_027711, NM_007912, NM_001033484, NM_207655, NM_207667, NM_176922, NM_027470	193	213	7691	1.87088	1	0.68805	0.665115
GOTERM_CC_DIRECT	GO:0043679~axon terminus	6	1.0327	0.0852924	NM_001111331, NM_001112697, NM_001002927, NM_008077, NM_001172160, NM_019942	536	86	19662	2.55927	1	0.477637	0.422806
GOTERM_MF_DIRECT	GO:0042802~identical protein binding	24	4.13081	0.0856262	NM_178631, NM_016681, NM_020581, NM_019499, NM_008858, NM_013693, NM_011192, NM_010180, NM_027182, NM_008567, NM_019946, NM_198652, NM_010931, NM_177410, NM_007912, NM_207655, NM_133255, NM_001039556, NM_001163330, NM_178609, NM_172505, NM_001012273, NM_009689, NM_027290, NM_011234, NM_009387, NM_011495	473	625	17446	1.41633	1	1	0.985052
UP_KEYWORDS	Leucine-rich repeat	12	2.0654	0.0857771	NM_199065, NM_001004142, NM_008524, NM_028977, NM_001172160, NM_182809, NM_007833, NM_010195, NM_027452, NM_001081406, NM_011627, NM_001033346	568	275	22680	1.74238	1	0.37075	0.316708
UP_KEYWORDS	Potassium channel	5	0.860585	0.0867178	NM_001111331, NM_001099298, NM_019697, NM_001006680, NM_001039347	568	67	22680	2.97982	1	0.37075	0.316708
GOTERM_BP_DIRECT	GO:0000122~negative regulation of transcription from RNA polymerase II promoter	28	4.81928	0.0871084	NM_013693, NM_007904, NM_001160112, NM_011249, NM_007430, NM_011546, NM_009234, NM_011121, NM_007631, NM_001080926, NM_001198914, NM_009170, NM_010419, NM_010636, NM_008021, NM_001025305, NM_011448, NM_010931, NM_001111331, NM_001163215, NM_001025570, NM_010151, NM_178609, NM_170779, NM_001164081, NM_010441, NM_010827, NM_008130	508	729	18082	1.36714	1	0.864791	0.848562
UP_SEQ_FEATURE	compositionally biased region:Ser-rich	17	2.92599	0.0884404	NM_001033789, NM_175164, NM_001081656, NM_183225, NM_029766, NM_007912, NM_207655, NM_001167983, NM_139227, NM_009867, NM_170779, NM_001177855, NM_198625, NM_198247, NM_178280, NM_001177850, NM_001177720, NM_008130, NM_011627	510	390	18012	1.53949	1	1	0.997853
GOTERM_BP_DIRECT	GO:0042326~negative regulation of phosphorylation	3	0.516351	0.0893543	NM_007671, NM_009877, NM_139227	508	18	18082	5.93241	1	0.867301	0.851025
GOTERM_BP_DIRECT	GO:0007413~axonal fasciculation	3	0.516351	0.0893543	NM_010143, NM_080437, NM_007726	508	18	18082	5.93241	1	0.867301	0.851025
GOTERM_BP_DIRECT	GO:0002063~chondrocyte development	3	0.516351	0.0893543	NM_007560, NM_009144, NM_011448	508	18	18082	5.93241	1	0.867301	0.851025
GOTERM_BP_DIRECT	GO:0050966~detection of mechanical stimulus involved in sensory perception of pain	3	0.516351	0.0893543	NM_013693, NM_018733, NM_008172	508	18	18082	5.93241	1	0.867301	0.851025
GOTERM_BP_DIRECT	GO:0035640~exploration behavior	3	0.516351	0.0893543	NM_013643, NM_007697, NM_015730	508	18	18082	5.93241	1	0.867301	0.851025
GOTERM_BP_DIRECT	GO:0048856~anatomical structure development	3	0.516351	0.0893543	NM_010164, NM_009170, NM_008130	508	18	18082	5.93241	1	0.867301	0.851025
UP_KEYWORDS	Iron	15	2.58176	0.0896161	NM_172382, NM_021384, NM_177767, NM_178309, NM_001177855, NM_001003919, NM_011264, NM_011132, NM_033037, NM_009104, NM_028775, NM_001177850, NM_028046, NM_016956, NM_028593, NM_177372	568	375	22680	1.59718	1	0.377668	0.322618
GOTERM_BP_DIRECT	GO:0051276~chromosome organization	4	0.688468	0.0899027	NM_009015, NM_013917, NM_026560, NM_133931	508	38	18082	3.74679	1	0.869392	0.853077
UP_SEQ_FEATURE	domain:IGFBP N-terminal	3	0.516351	0.0905543	NM_008342, NM_010518, NM_010516	510	18	18012	5.88627	1	1	0.997853
GOTERM_MF_DIRECT	GO:0005254~chloride channel activity	5	0.860585	0.0908141	NM_008067, NM_153589, NM_018861, NM_008071, NM_008070	473	63	17446	2.92728	1	1	0.985052
GOTERM_BP_DIRECT	GO:0071560~cellular response to transforming growth factor beta stimulus	5	0.860585	0.0916273	NM_001001806, NM_001002927, NM_007564, NM_009527, NM_011448	508	61	18082	2.91758	1	0.882174	0.865618
GOTERM_CC_DIRECT	GO:0048471~perinuclear region of cytoplasm	26	4.47504	0.0918457	NM_019499, NM_001081363, NM_183046, NM_011392, NM_139134, NM_008563, NM_009133, NM_001204233, NM_009773, NM_008381, NM_177410, NM_001163215, NM_023223, NM_007912, NM_207655, NM_134005, NM_007937, NM_170779, NM_011634, NM_011497, NM_016908, NM_011234, NM_009860, NM_133241, NM_028222, NM_008252, NM_009022	536	692	19662	1.37826	1	0.507092	0.44888
GOTERM_BP_DIRECT	GO:0001666~response to hypoxia	10	1.72117	0.0919001	NM_001002927, NM_020581, NM_013631, NM_001109914, NM_009367, NM_007762, NM_001081078, NM_015730, NM_009846, NM_001040435	508	192	18082	1.85388	1	0.882174	0.865618
GOTERM_MF_DIRECT	GO:0004890~GABA-A receptor activity	3	0.516351	0.0923082	NM_008067, NM_008071, NM_008070	473	19	17446	5.82375	1	1	0.985052
INTERPRO	IPR000867:Insulin-like growth factor-binding protein, IGFBP	3	0.516351	0.0923342	NM_008342, NM_010518, NM_010516	530	20	20594	5.82849	1	1	0.994042
UP_KEYWORDS	Multifunctional enzyme	5	0.860585	0.0941864	NM_146208, NM_016770, NM_134005, NM_001009546, NM_177372	568	69	22680	2.89345	1	0.391338	0.334295
GOTERM_BP_DIRECT	GO:0048701~embryonic cranial skeleton morphogenesis	4	0.688468	0.095465	NM_011058, NM_009116, NM_001025570, NM_008086	508	39	18082	3.65072	1	0.911325	0.894223
SMART	SM00482:POLAc	2	0.344234	0.0955019	NM_017462, NM_029977	344	3	10425	20.2035	1	1	1
SMART	SM00643:C345C	3	0.516351	0.0956641	NM_011356, NM_009144, NM_016687	344	16	10425	5.68223	1	1	1
INTERPRO	IPR003598:Immunoglobulin subtype 2	11	1.89329	0.0970975	NM_001163215, NM_001025192, NM_178673, NM_011058, NM_001205343, NM_007697, NM_001122733, NM_027452, NM_001033311, NM_033608, NM_013846	530	242	20594	1.76621	1	1	0.994042
GOTERM_BP_DIRECT	GO:0010628~positive regulation of gene expression	17	2.92599	0.0979767	NM_172382, NM_001122733, NM_001033484, NM_013693, NM_007865, NM_009527, NM_007959, NM_008815, NM_009234, NM_010441, NM_009367, NM_182809, NM_016687, NM_009170, NM_008252, NM_009022, NM_011448	508	399	18082	1.51656	1	0.911325	0.894223
GOTERM_MF_DIRECT	GO:0047485~protein N-terminus binding	7	1.20482	0.0979867	NM_001164248, NM_001142746, NM_009877, NM_008077, NM_009367, NM_001142747, NM_001006680, NM_007833	473	117	17446	2.20672	1	1	0.985052
GOTERM_BP_DIRECT	GO:0033189~response to vitamin A	3	0.516351	0.0980783	NM_011254, NM_011392, NM_009022	508	19	18082	5.62018	1	0.911325	0.894223
GOTERM_BP_DIRECT	GO:0010039~response to iron ion	3	0.516351	0.0980783	NM_177410, NM_007631, NM_028593	508	19	18082	5.62018	1	0.911325	0.894223
GOTERM_BP_DIRECT	GO:0042346~positive regulation of NF-kappaB import into nucleus	3	0.516351	0.0980783	NM_001172472, NM_026931, NM_025367, NM_013693	508	19	18082	5.62018	1	0.911325	0.894223
GOTERM_BP_DIRECT	GO:0000079~regulation of cyclin-dependent protein serine/threonine kinase activity	3	0.516351	0.0980783	NM_007671, NM_009877, NM_009828	508	19	18082	5.62018	1	0.911325	0.894223
GOTERM_BP_DIRECT	GO:0030278~regulation of ossification	3	0.516351	0.0980783	NM_001163215, NM_021384, NM_010118	508	19	18082	5.62018	1	0.911325	0.894223
GOTERM_BP_DIRECT	GO:0001508~action potential	3	0.516351	0.0980783	NM_019697, NM_015730, NM_018733	508	19	18082	5.62018	1	0.911325	0.894223
GOTERM_BP_DIRECT	GO:0042307~positive regulation of protein import into nucleus	3	0.516351	0.0980783	NM_007900, NM_009170, NM_008130	508	19	18082	5.62018	1	0.911325	0.894223
GOTERM_MF_DIRECT	GO:0005201~extracellular matrix structural constituent	4	0.688468	0.0987253	NM_009347, NM_016919, NM_007789, NM_010180	473	41	17446	3.59841	1	1	0.985052
INTERPRO	IPR006172:DNA-directed DNA polymerase, family B	2	0.344234	0.0988637	NM_011264, NM_011132	530	4	20594	19.4283	1	1	0.994042
INTERPRO	IPR006555:ATP-dependent helicase, C-terminal	2	0.344234	0.0988637	NM_001003919, NM_178309	530	4	20594	19.4283	1	1	0.994042
INTERPRO	IPR013020:DNA helicase (DNA repair), Rad3 type	2	0.344234	0.0988637	NM_001003919, NM_178309	530	4	20594	19.4283	1	1	0.994042
INTERPRO	IPR006134:DNA-directed DNA polymerase, family B, multifunctional domain	2	0.344234	0.0988637	NM_011264, NM_011132	530	4	20594	19.4283	1	1	0.994042
INTERPRO	IPR010614:DEAD2	2	0.344234	0.0988637	NM_001003919, NM_178309	530	4	20594	19.4283	1	1	0.994042
INTERPRO	IPR006133:DNA-directed DNA polymerase, family B, exonuclease domain	2	0.344234	0.0988637	NM_011264, NM_011132	530	4	20594	19.4283	1	1	0.994042
INTERPRO	IPR021805:Peptidase M10A, matrix metallopeptidase, C-terminal	2	0.344234	0.0988637	NM_010808, NM_008609	530	4	20594	19.4283	1	1	0.994042
INTERPRO	IPR006554:Helicase-like, DEXD box c2 type	2	0.344234	0.0988637	NM_001003919, NM_178309	530	4	20594	19.4283	1	1	0.994042
INTERPRO	IPR014013:Helicase, superfamily 1/2, ATP-binding domain, DinG/Rad3-type	2	0.344234	0.0988637	NM_001003919, NM_178309	530	4	20594	19.4283	1	1	0.994042
