# Supplementary material for: Epigenetic priming of immune/inflammatory pathways activation and abnormal activity of cell cycle pathway in a perinatal model of white matter injury
Source: Cell Death Dis. 2022 Dec 13;13(12):1038. doi: 10.1038/s41419-022-05483-4 (PMC9748018; doi:10.1038/s41419-022-05483-4)
Supplement: Supplementary file 12 — Table S11 [file 41419_2022_5483_MOESM12_ESM.xlsx]

## Sheet: DAVID-Chart-Cluster 3
Category	Term	Count	%	PValue	Genes	List Total	Pop Hits	Pop Total	Fold Enrichment	Bonferroni	Benjamini	FDR
UP_KEYWORDS	Glycoprotein	130	26.0521	2.21852e-08	NM_001038612, NM_008935, NM_008779, NM_001161767, NM_001013832, NM_013691, NM_019392, NM_080440, NM_011026, NM_053190, NM_010332, NM_010338, NM_001029872, NM_001136055, NM_023422, NM_028710, NM_008407, NM_001109975, NM_008008, NM_009615, NM_029770, NM_170599, NM_080854, NM_028841, NM_010728, NM_144926, NM_145219, NR_033241, NM_018763, NM_177304, NM_021332, NM_022025, NM_009926, NM_133364, NM_1786…	484	3815	22680	1.59679	6.32276e-06	6.32278e-06	6.03437e-06
UP_KEYWORDS	Lipoprotein	39	7.81563	2.15477e-06	NM_021279, NM_022422, NM_001159662, NM_026405, NM_177304, NM_028943, NM_019675, NM_001038655, NM_008779, NM_023537, NM_019690, NM_009314, NM_001177438, NM_027280, NM_010595, NM_053190, NM_033478, NM_001177792, NM_001002786, NM_145509, NM_026097, NM_007493, NM_010954, NM_133955, NM_025846, NM_025989, NM_022018, NM_019722, NM_007416, NM_013460, NM_172868, NM_011359, NM_172409, NM_029770, NM_0010056…	484	780	22680	2.34298	0.000613921	0.000307055	0.000293049
UP_KEYWORDS	Cytoskeleton	47	9.41884	5.67953e-06	NM_019453, NM_175484, NM_001034878, NM_026825, NM_178872, NM_018761, NM_153396, NM_175245, NM_178633, NM_001162957, NM_029756, NM_133167, NM_008635, NM_146120, NM_001123367, NM_001163540, NM_001043335, NM_001024716, NM_145148, NM_144531, NM_011366, NM_008301, NM_026772, NM_019406, NM_013807, NM_001102615, NM_008681, NM_182839, NM_011129, NM_175279, NM_019722, NM_001109975, NM_001038700, NM_008449…	484	1073	22680	2.05256	0.00161736	0.000539556	0.000514944
UP_KEYWORDS	Cell junction	33	6.61323	1.56975e-05	NM_016780, NM_001099631, NM_133364, NM_001038612, NM_029756, NM_133167, NM_001163540, NM_009903, NM_080440, NM_053271, NM_010595, NM_144531, NM_011366, NM_001177792, NM_028751, NM_133955, NM_175452, NM_019500, NM_001109975, NM_008427, NM_001129787, NM_018790, NM_009743, NM_009303, NM_007462, NM_008770, NM_008634, NM_001005608, NM_007389, NM_146223, NM_025451, NM_145219, NM_080450	484	661	22680	2.33943	0.00446384	0.00111845	0.00106743
UP_KEYWORDS	Disulfide bond	100	20.0401	2.57555e-05	NM_001038612, NM_009904, NM_008779, NM_001161767, NM_013691, NM_019392, NM_011026, NM_010332, NM_010338, NM_001029872, NM_027866, NM_009615, NM_029770, NM_001033171, NM_170599, NM_080854, NM_010728, NM_144926, NM_010603, NR_033241, NM_018763, NM_177304, NM_021332, NM_009926, NM_133364, NM_145594, NM_007992, NM_010115, NM_031252, NM_009892, NM_010474, NM_023409, NM_008548, NM_020259, NM_011797, NM…	484	3124	22680	1.49998	0.00731354	0.00146806	0.0014011
UP_KEYWORDS	Phosphoprotein	205	41.0822	3.80701e-05	NM_008935, NM_009904, NM_029756, NM_008933, NM_023537, NM_019392, NM_009903, NM_053190, NM_001177792, NM_001048146, NM_177572, NM_001111141, NM_025846, NM_023423, NM_181399, NM_021483, NM_023422, NM_001109975, NM_010570, NM_007836, NM_029770, NM_013832, NM_145611, NM_198703, NM_177461, NM_145978, NM_080450, NM_001077364, NM_018761, NM_001159662, NM_018884, NM_177304, NM_175366, NM_177545, NM_0011…	484	7617	22680	1.26115	0.0107915	0.00180833	0.00172584
GOTERM_CC_DIRECT	GO:0043209~myelin sheath	16	3.20641	3.98629e-05	NM_175452, NM_027533, NM_008614, NM_146120, NM_009801, NM_009964, NM_008770, NM_029972, NM_001039365, NM_008301, NM_009382, NM_010814, NM_177390, NM_008681, NM_182839, NM_011129, NM_080450	453	192	19662	3.617	0.0133049	0.0115592	0.0110088
SMART	SM00233:PH	18	3.60721	4.91811e-05	NM_024413, NM_001114663, NM_001081346, NM_027823, NM_175556, NM_172520, NM_010570, NM_001033253, NM_178407, NM_153800, NM_133942, NM_181073, NM_001024716, NM_013832, NM_012026, NM_013750, NM_009027, NM_015759	233	253	10425	3.18326	0.00895998	0.00900014	0.00895096
INTERPRO	IPR001849:Pleckstrin homology domain	18	3.60721	5.70349e-05	NM_024413, NM_001114663, NM_001081346, NM_027823, NM_175556, NM_172520, NM_010570, NM_001033253, NM_178407, NM_153800, NM_133942, NM_181073, NM_001024716, NM_013832, NM_012026, NM_013750, NM_009027, NM_015759	444	262	20594	3.18661	0.0449307	0.0459701	0.0459701
GOTERM_CC_DIRECT	GO:0016324~apical plasma membrane	21	4.20842	7.92315e-05	NM_026428, NM_001163577, NM_133977, NM_025989, NM_016780, NM_027857, NM_021342, NM_022025, NM_008935, NM_007943, NM_001163540, NM_009615, NM_009903, NM_172729, NM_010595, NM_080854, NM_009382, NM_023055, NM_201529, NM_011503, NM_013803, NM_011504	453	328	19662	2.77891	0.0262716	0.0115592	0.0110088
GOTERM_MF_DIRECT	GO:0003779~actin binding	21	4.20842	8.52241e-05	NM_175484, NM_019453, NM_021467, NM_177678, NM_153396, NM_178633, NM_001109975, NM_133167, NM_008614, NM_146120, NM_053155, NM_001163540, NM_018790, NM_001024716, NM_172409, NM_008634, NM_029972, NM_001039365, NM_139300, NM_027884, NM_001008231, NM_001177696, NM_177390	393	338	17446	2.75807	0.0465252	0.0476403	0.0476403
GOTERM_CC_DIRECT	GO:0030054~cell junction	34	6.81363	0.000135453	NM_016780, NM_001099631, NM_133364, NM_001038612, NM_029756, NM_133167, NM_001163540, NM_009903, NM_080440, NM_053271, NM_011026, NM_010595, NM_144531, NM_011366, NM_001177792, NM_028751, NM_133955, NM_175452, NM_019500, NM_001109975, NM_008427, NM_001129787, NM_018790, NM_009743, NM_009303, NM_007462, NM_008770, NM_008634, NM_001005608, NM_007389, NM_146223, NM_025451, NM_145219, NM_080450	453	718	19662	2.05534	0.0444949	0.0115592	0.0110088
UP_SEQ_FEATURE	glycosylation site:N-linked (GlcNAc...)	118	23.6473	0.000138696	NM_001038612, NM_008935, NM_008779, NM_001161767, NM_013691, NM_019392, NM_011026, NM_053190, NM_010332, NM_010338, NM_001029872, NM_001136055, NM_028710, NM_008407, NM_008008, NM_009615, NM_029770, NM_170599, NM_080854, NM_028841, NM_010728, NM_144926, NM_145219, NR_033241, NM_018763, NM_177304, NM_021332, NM_022025, NM_009926, NM_133364, NM_178638, NM_007992, NM_144899, NM_010115, NM_010595, NM…	434	3563	18012	1.37448	0.154974	0.168515	0.168515
GOTERM_CC_DIRECT	GO:0016020~membrane	199	39.8798	0.000162851	NM_008935, NM_009904, NM_001013832, NM_001161767, NM_001123367, NM_023537, NM_019392, NM_009903, NM_080440, NM_053190, NM_010332, NM_001177792, NM_010338, NM_001029872, NM_025846, NM_021483, NM_001109975, NM_029770, NM_170599, NM_198703, NM_177461, NM_029095, NM_080450, NM_175484, NM_022422, NM_018761, NM_001159662, NM_018763, NM_177304, NM_001025286, NM_175368, NM_177545, NM_021332, NM_178638, N…	453	6998	19662	1.23427	0.0532521	0.0115592	0.0110088
GOTERM_CC_DIRECT	GO:0005856~cytoskeleton	46	9.21844	0.000172012	NM_019453, NM_175484, NM_001034878, NM_026825, NM_178872, NM_018761, NM_153396, NM_175245, NM_178633, NM_001162957, NM_029756, NM_133167, NM_008635, NM_146120, NM_001163540, NM_001043335, NM_001024716, NM_145148, NM_144531, NM_011366, NM_008301, NM_026772, NM_019406, NM_013807, NM_001102615, NM_008681, NM_182839, NM_011129, NM_175279, NM_019722, NM_001109975, NM_001038700, NM_008448, NM_027828, N…	453	1113	19662	1.79387	0.0561622	0.0115592	0.0110088
GOTERM_BP_DIRECT	GO:0007155~cell adhesion	26	5.21042	0.000173641	NM_001085508, NM_018761, NM_016780, NM_133167, NM_008779, NM_013691, NM_019392, NM_008484, NM_010651, NM_011366, NM_008401, NM_023580, NM_010814, NM_008481, NM_023061, NM_010954, NM_001029872, NM_011581, NM_001129787, NM_009615, NM_008770, NM_170599, NM_013610, NM_001005608, NM_145158, NM_009382	420	485	18082	2.30796	0.272497	0.318109	0.318109
INTERPRO	IPR011993:Pleckstrin homology-like domain	22	4.40882	0.00022984	NM_024413, NM_001114663, NM_001081346, NM_027823, NM_001099631, NM_175556, NM_172520, NM_010570, NM_001033253, NM_178407, NM_153800, NM_133942, NM_181073, NM_001024716, NM_013832, NM_145148, NM_012026, NM_145554, NM_013750, NM_009027, NM_027884, NM_015759	444	409	20594	2.49492	0.169122	0.0926257	0.0926257
UP_KEYWORDS	Palmitate	18	3.60721	0.000307742	NM_133955, NM_025846, NM_001159662, NM_028943, NM_019675, NM_007416, NM_013460, NM_172868, NM_019690, NM_011359, NM_029770, NM_009314, NM_010595, NM_001005608, NM_053190, NM_001177792, NM_026097, NM_007493	484	304	22680	2.77458	0.0839827	0.0125295	0.011958
GOTERM_CC_DIRECT	GO:0005737~cytoplasm	186	37.2745	0.000723249	NM_027857, NM_019675, NM_029756, NM_145450, NM_008812, NM_008933, NM_173767, NM_177604, NM_001123367, NM_001163540, NM_023537, NM_080440, NM_008300, NM_013602, NM_008301, NM_026772, NM_001177792, NM_001048146, NM_026097, NM_177572, NM_175279, NM_021483, NM_019821, NM_175556, NM_023422, NM_001109975, NM_010570, NM_172446, NM_009615, NM_201373, NM_020559, NM_007836, NM_009743, NM_172729, NM_013832,…	453	6631	19662	1.21748	0.215807	0.0405019	0.0385733
GOTERM_BP_DIRECT	GO:0006887~exocytosis	10	2.00401	0.000747166	NM_001040087, NM_053271, NM_153396, NM_146223, NR_033501, NM_001005506, NM_001177792, NM_011503, NM_011504, NM_145219	420	105	18082	4.10023	0.74572	0.510335	0.510335
UP_KEYWORDS	Alternative splicing	132	26.4529	0.000805607	NM_001038612, NM_008935, NM_001081120, NM_173767, NM_177604, NM_001123367, NM_001163540, NM_028708, NM_019392, NM_080440, NM_011026, NM_011143, NM_001048146, NM_026097, NM_010338, NM_027866, NM_181399, NM_021483, NM_175556, NM_028710, NM_001109975, NM_172446, NM_009615, NM_009743, NM_029770, NM_011533, NM_145611, NM_198703, NM_001008231, NM_144926, NM_177461, NM_027594, NM_145978, NM_001077364, N…	484	4779	22680	1.2943	0.20522	0.0227522	0.0217143
GOTERM_BP_DIRECT	GO:0031116~positive regulation of microtubule polymerization	5	1.002	0.000835702	NM_007462, NM_008634, NM_010266, NM_019722, NM_007617	420	19	18082	11.3296	0.78382	0.510335	0.510335
UP_KEYWORDS	Cytoplasm	123	24.6493	0.000894003	NM_027857, NM_029756, NM_008812, NM_173767, NM_177604, NM_001123367, NM_001163540, NM_080440, NM_008300, NM_008301, NM_026772, NM_001048146, NM_026097, NM_177572, NM_175279, NM_021483, NM_019821, NM_175556, NM_001109975, NM_201373, NM_009743, NM_172729, NM_145611, NM_198703, NM_153196, NM_027594, NM_145978, NM_175484, NM_019453, NM_001077364, NM_018761, NM_178872, NM_009809, NM_175245, NM_175366,…	484	4404	22680	1.30875	0.22501	0.0227522	0.0217143
UP_KEYWORDS	Cell adhesion	22	4.40882	0.000925483	NM_001029872, NM_001085508, NM_016780, NM_011581, NM_133167, NM_008779, NM_013691, NM_001129787, NM_019392, NM_008484, NM_170599, NM_013610, NM_010651, NM_001005608, NM_145158, NM_011366, NM_008401, NM_023580, NM_010814, NM_008481, NM_023061, NM_010954	484	459	22680	2.24599	0.231938	0.0227522	0.0217143
UP_KEYWORDS	Coiled coil	91	18.2365	0.000971059	NR_015553, NM_181585, NM_153396, NM_019675, NM_008935, NM_001038612, NM_029756, NM_172874, NM_001163540, NM_028708, NM_008300, NM_001043335, NM_053271, NM_011500, NM_001177792, NM_001048146, NM_001002786, NM_028751, NM_010019, NM_010657, NM_001163577, NM_027823, NM_027866, NM_175279, NM_001038700, NM_001109657, NM_172446, NM_008449, NM_008448, NM_001164663, NM_172406, NM_201373, NM_181073, NM_026…	484	3076	22680	1.38629	0.241859	0.0227522	0.0217143
UP_KEYWORDS	LIM domain	8	1.60321	0.00100067	NM_001039076, NM_007791, NM_177678, NM_153396, NM_008500, NM_201529, NM_001177696, NM_177461, NM_145978	484	74	22680	5.06589	0.248238	0.0227522	0.0217143
UP_KEYWORDS	Secreted	56	11.2224	0.00103782	NM_021279, NM_023734, NM_153077, NM_001038612, NM_172874, NM_031161, NM_007969, NM_007847, NM_011348, NM_138684, NM_011463, NM_028518, NM_022016, NM_027866, NM_183257, NM_008407, NM_008726, NM_008008, NM_001164663, NM_009615, NM_010728, NM_199157, NM_145219, NR_033241, NM_177347, NM_009926, NM_145594, NM_146120, NM_001034871, NM_001033145, NM_001013013, NM_001037502, NM_019690, NM_007992, NM_1448…	484	1685	22680	1.55735	0.256162	0.0227522	0.0217143
INTERPRO	IPR001781:Zinc finger, LIM-type	8	1.60321	0.00105773	NM_001039076, NM_007791, NM_177678, NM_153396, NM_008500, NM_201529, NM_001177696, NM_177461, NM_145978	444	74	20594	5.01437	0.573859	0.284178	0.284178
SMART	SM00132:LIM	8	1.60321	0.00125219	NM_001039076, NM_007791, NM_177678, NM_153396, NM_008500, NM_201529, NM_001177696, NM_177461, NM_145978	233	74	10425	4.83703	0.204906	0.114576	0.11395
GOTERM_CC_DIRECT	GO:0043025~neuronal cell body	25	5.01002	0.00147636	NM_022025, NM_001038612, NM_031161, NM_019690, NM_080440, NM_011986, NM_011026, NM_011500, NM_010595, NM_009215, NM_013807, NM_177390, NM_013803, NM_008427, NM_172446, NM_001129787, NM_172989, NM_007462, NM_008634, NM_029972, NM_011594, NM_025451, NM_144926, NM_010603, NM_177261	453	534	19662	2.03202	0.391297	0.0708655	0.0674909
UP_KEYWORDS	Microtubule	15	3.00601	0.00168281	NM_001034878, NM_019453, NM_008449, NM_008635, NM_008448, NM_001123367, NM_027828, NM_001043335, NM_007462, NM_008634, NM_001102615, NM_008681, NM_027594, NM_182839, NM_026481	484	264	22680	2.66247	0.38122	0.0339226	0.0323753
UP_KEYWORDS	Calcium	32	6.41283	0.0017854	NR_033241, NM_172497, NM_009904, NM_009926, NM_207666, NM_007943, NM_008812, NM_013691, NM_146120, NM_007992, NM_080440, NM_027280, NM_145523, NM_010176, NM_007873, NM_144794, NM_008401, NM_007493, NM_009293, NM_001029872, NM_021467, NM_027866, NM_175556, NM_028710, NM_011581, NM_008868, NM_008548, NM_011060, NM_053273, NM_009662, NM_139300, NM_009027	484	827	22680	1.81319	0.399081	0.0339226	0.0323753
GOTERM_CC_DIRECT	GO:0005576~extracellular region	60	12.024	0.00193027	NM_021279, NM_023734, NM_153077, NM_001038612, NM_172874, NM_013691, NM_031161, NM_007969, NM_007847, NM_011348, NM_138684, NM_011463, NM_028518, NM_022016, NM_027866, NM_183257, NM_008407, NM_011581, NM_008726, NM_008008, NM_001164663, NM_009615, NM_011176, NM_010728, NM_199157, NM_145219, NR_033241, NM_177304, NM_177347, NM_009926, NM_145594, NM_146120, NM_001034871, NM_001033145, NM_001013013,…	453	1753	19662	1.48559	0.477535	0.0809849	0.0771285
UP_KEYWORDS	Prenylation	11	2.20441	0.00202276	NM_022422, NM_001177438, NM_025846, NM_001159662, NM_026405, NM_146223, NM_001038655, NM_001002786, NM_145509, NM_023537, NM_172868	484	157	22680	3.28315	0.438459	0.0360305	0.034387
GOTERM_CC_DIRECT	GO:0070062~extracellular exosome	84	16.8337	0.00240206	NM_023734, NM_027857, NR_015553, NM_008935, NM_207666, NM_001038655, NM_008812, NM_177604, NM_001163540, NM_023537, NM_133942, NM_008300, NM_053271, NM_011026, NM_145523, NM_010176, NM_013885, NM_010255, NM_144794, NM_199307, NM_008301, NM_001177792, NM_031997, NM_011503, NM_011504, NM_001163577, NM_025846, NM_001136055, NM_022018, NM_001081137, NM_019821, NM_023422, NM_008407, NM_001033135, NM_0…	453	2674	19662	1.36348	0.55428	0.0809849	0.0771285
GOTERM_CC_DIRECT	GO:0015629~actin cytoskeleton	13	2.60521	0.00246726	NM_175484, NM_153421, NM_177678, NM_178633, NM_001109975, NM_146120, NM_009615, NM_018790, NM_001024716, NM_007791, NM_138313, NM_194268, NM_001177696, NM_145978	453	201	19662	2.80722	0.563961	0.0809849	0.0771285
GOTERM_CC_DIRECT	GO:0009925~basal plasma membrane	6	1.2024	0.00265129	NM_133977, NM_145554, NM_001005608, NM_007943, NM_001163540, NM_009903	453	42	19662	6.20057	0.590172	0.0809849	0.0771285
UP_KEYWORDS	Exocytosis	7	1.40281	0.00279274	NM_001040087, NM_053271, NM_153396, NM_146223, NM_001005506, NM_011503, NM_145219	484	66	22680	4.96995	0.54934	0.0462011	0.0440937
GOTERM_BP_DIRECT	GO:0030335~positive regulation of cell migration	13	2.60521	0.00283558	NM_025846, NM_026825, NM_016780, NM_010570, NM_009615, NM_027828, NM_011348, NM_007462, NM_194268, NM_007554, NM_139300, NM_023580, NM_023061	420	203	18082	2.75705	0.994495	1	1
GOTERM_BP_DIRECT	GO:0048545~response to steroid hormone	5	1.002	0.00283622	NM_009215, NM_010728, NM_007416, NM_009801, NM_028829	420	26	18082	8.2793	0.994502	1	1
UP_KEYWORDS	Cell projection	27	5.41082	0.00301065	NM_019453, NM_001034878, NM_026825, NM_016780, NM_019675, NM_178633, NM_001162957, NM_001038612, NM_008935, NM_133167, NM_019690, NM_080440, NM_011986, NM_011500, NM_010595, NM_010255, NM_033478, NM_001102615, NM_133955, NM_001163577, NM_001109975, NM_018790, NM_001039076, NM_007462, NM_008634, NM_139300, NM_027594, NM_028384	484	678	22680	1.86609	0.576555	0.0462011	0.0440937
UP_KEYWORDS	Actin-binding	14	2.80561	0.00308007	NM_175484, NM_019453, NM_021467, NM_153396, NM_178633, NM_001109975, NM_133167, NM_146120, NM_053155, NM_001163540, NM_001024716, NM_029972, NM_139300, NM_177390	484	252	22680	2.60331	0.584875	0.0462011	0.0440937
SMART	SM00033:CH	7	1.40281	0.00339712	NM_153396, NM_133167, NM_201529, NM_001029936, NM_177461, NM_053155, NM_001163540	233	66	10425	4.74542	0.463522	0.207224	0.206092
BIOCARTA	m_ps1Pathway:Presenilin action in Notch and Wnt signaling	4	0.801603	0.00383514	NM_021279, NM_009035, NM_007462, NM_009615	32	14	1289	11.5089	0.270274	0.310647	0.310647
UP_SEQ_FEATURE	lipid moiety-binding region:S-palmitoyl cysteine	12	2.40481	0.00410041	NM_133955, NM_011359, NM_009314, NM_010595, NM_053190, NM_028943, NM_007416, NM_013460, NM_007493, NM_172868, NM_172989, NM_019690	434	179	18012	2.78228	0.993182	1	1
GOTERM_CC_DIRECT	GO:0042995~cell projection	29	5.81162	0.00427484	NM_019453, NM_001034878, NM_026825, NM_016780, NM_001159662, NM_019675, NM_178633, NM_001162957, NM_001038612, NM_008935, NM_133167, NM_019690, NM_080440, NM_011986, NM_011500, NM_010595, NM_010255, NM_033478, NM_001102615, NM_011129, NM_133955, NM_001163577, NM_001109975, NM_018790, NM_001039076, NM_007462, NM_008634, NM_139300, NM_027594, NM_028384	453	712	19662	1.76786	0.762936	0.119696	0.113996
KEGG_PATHWAY	mmu04151:PI3K-Akt signaling pathway	18	3.60721	0.00430901	NM_022422, NM_016780, NR_015553, NM_181585, NM_177347, NM_011581, NM_009926, NM_010570, NM_001038655, NM_008008, NM_013691, NM_172989, NM_009743, NM_008484, NM_013731, NM_001005608, NM_009641, NM_008481	185	351	7691	2.13195	0.611597	0.943674	0.943674
UP_KEYWORDS	Synapse	17	3.40681	0.00440254	NM_001099631, NM_133364, NM_001038612, NM_001109975, NM_008427, NM_001129787, NM_018790, NM_053271, NM_009303, NM_009743, NM_010595, NM_008634, NM_007389, NM_146223, NM_001177792, NM_025451, NM_145219	484	357	22680	2.2314	0.715634	0.0627362	0.0598745
UP_SEQ_FEATURE	signal peptide	97	19.4389	0.00544936	NM_001038612, NM_008935, NM_009904, NM_008779, NM_013691, NM_031161, NM_019392, NM_007969, NM_007847, NM_010332, NM_010338, NM_001029872, NM_027866, NM_028710, NM_008407, NM_008008, NM_009615, NM_029770, NM_170599, NM_010728, NM_144926, NM_145219, NR_033241, NM_177304, NM_021332, NM_009926, NM_133364, NM_145594, NM_178638, NM_001013013, NM_007992, NM_144899, NM_010115, NM_031252, NM_009892, NM_01…	434	3124	18012	1.28864	0.998685	1	1
INTERPRO	IPR001715:Calponin homology domain	7	1.40281	0.00589329	NM_153396, NM_133167, NM_201529, NM_001029936, NM_177461, NM_053155, NM_001163540	444	76	20594	4.27211	0.991469	1	1
UP_SEQ_FEATURE	disulfide bond	80	16.0321	0.0066996	NM_009904, NM_007802, NM_001038612, NM_207666, NM_008779, NM_001161767, NM_013691, NM_019392, NM_009314, NM_011348, NM_010651, NM_010332, NM_013641, NM_199307, NM_138684, NM_013487, NM_011463, NM_010814, NM_007493, NM_023061, NM_010338, NM_001029872, NM_001165999, NM_027866, NM_183257, NM_011581, NM_008726, NM_009615, NM_029770, NM_010644, NM_001033171, NM_170599, NM_001005608, NM_011176, NM_0084…	434	2510	18012	1.32278	0.999714	1	1
GOTERM_CC_DIRECT	GO:0045202~synapse	22	4.40882	0.00691538	NM_001099631, NM_022025, NM_133364, NM_001038612, NM_001109975, NM_008427, NM_001129787, NM_018790, NM_053271, NM_009303, NM_009743, NM_011026, NM_007462, NM_009964, NM_010595, NM_008634, NM_007873, NM_007389, NM_146223, NM_001177792, NM_025451, NM_145219	453	505	19662	1.89087	0.902864	0.178736	0.170225
GOTERM_BP_DIRECT	GO:0030073~insulin secretion	5	1.002	0.00843575	NM_053271, NM_146223, NM_021332, NM_010570, NM_011504	420	35	18082	6.15034	1	1	1
GOTERM_CC_DIRECT	GO:0005903~brush border	7	1.40281	0.00856978	NM_001163577, NM_026428, NM_009058, NM_001081137, NM_080854, NM_008935, NM_177390, NM_001163540	453	77	19662	3.94582	0.944527	0.190379	0.181313
UP_SEQ_FEATURE	domain:PH 2	5	1.002	0.00863634	NM_009027, NM_178407, NM_133942, NM_015759, NM_181073	434	34	18012	6.10328	0.999973	1	1
GOTERM_CC_DIRECT	GO:0005874~microtubule	16	3.20641	0.00907295	NM_001034878, NM_019453, NM_008449, NM_008635, NM_008448, NM_001123367, NM_027828, NM_001043335, NM_080440, NM_007462, NM_008634, NM_001102615, NM_008681, NM_027594, NM_182839, NM_026481	453	327	19662	2.12374	0.953226	0.190379	0.181313
GOTERM_MF_DIRECT	GO:0019905~syntaxin binding	7	1.40281	0.00921321	NM_001040087, NM_007873, NM_146223, NM_001005506, NM_001177792, NM_011503, NM_011504	393	80	17446	3.88429	0.994338	1	1
GOTERM_CC_DIRECT	GO:0005925~focal adhesion	18	3.60721	0.00928312	NM_133955, NM_025846, NM_016780, NM_133167, NM_146120, NM_001163540, NM_009615, NM_153800, NM_001024716, NM_007791, NM_011366, NM_027884, NM_001177792, NM_009382, NM_023055, NM_201529, NM_023061, NM_145978	453	391	19662	1.99814	0.956443	0.190379	0.181313
UP_SEQ_FEATURE	domain:PH 1	5	1.002	0.00956943	NM_009027, NM_178407, NM_133942, NM_015759, NM_181073	434	35	18012	5.9289	0.999991	1	1
INTERPRO	IPR000558:Histone H2B	4	0.801603	0.00985862	NM_178202, NM_001097979, NM_023422, NM_178194	444	21	20594	8.83483	0.99966	1	1
GOTERM_CC_DIRECT	GO:0030425~dendrite	21	4.20842	0.0100312	NM_022422, NM_021483, NM_022025, NM_001109975, NM_008427, NM_172446, NM_031161, NM_001129787, NM_019690, NM_011986, NM_011026, NM_007462, NM_010595, NM_008634, NM_009662, NM_009382, NM_013807, NM_025451, NM_010603, NM_027594, NM_177261	453	490	19662	1.86017	0.966207	0.190379	0.181313
UP_SEQ_FEATURE	domain:TSP N-terminal	4	0.801603	0.01004	NM_028518, NM_011581, NM_009926, NM_013691	434	19	18012	8.73733	0.999995	1	1
GOTERM_CC_DIRECT	GO:0048471~perinuclear region of cytoplasm	27	5.41082	0.0101989	NM_001159662, NM_172451, NM_008614, NM_001161767, NM_013691, NM_008635, NM_146120, NM_001163540, NM_023537, NM_019690, NM_001043335, NM_080440, NM_013602, NM_011026, NM_013885, NM_199307, NM_001039365, NM_008681, NM_182839, NM_133977, NM_024413, NM_021483, NM_028875, NM_008726, NM_008448, NM_001039076, NM_007462, NM_008634, NM_029095	453	692	19662	1.69351	0.968077	0.190379	0.181313
SMART	SM00427:H2B	4	0.801603	0.0107613	NM_178202, NM_001097979, NM_023422, NM_178194	233	21	10425	8.52238	0.861928	0.448681	0.446229
GOTERM_CC_DIRECT	GO:0009986~cell surface	25	5.01002	0.0108053	NM_021279, NM_001085508, NM_016780, NM_008935, NM_207205, NM_001037502, NM_010595, NM_013885, NM_199307, NM_008401, NM_008301, NM_010814, NM_013803, NM_133977, NM_001163577, NM_008426, NM_020259, NM_009615, NM_172989, NM_007617, NM_009964, NM_001005608, NM_011594, NM_007389, NM_009382, NM_019517	453	629	19662	1.72512	0.974018	0.191083	0.181984
GOTERM_BP_DIRECT	GO:0070527~platelet aggregation	5	1.002	0.011265	NM_016780, NM_007791, NM_019392, NM_011504, NM_019690	420	38	18082	5.66479	1	1	1
SMART	SM00210:TSPN	4	0.801603	0.012259	NM_028518, NM_011581, NM_009926, NM_013691	233	22	10425	8.135	0.895364	0.448681	0.446229
UP_SEQ_FEATURE	transmembrane region	125	25.0501	0.0129776	NM_028943, NM_008935, NM_009904, NM_001161767, NM_019392, NM_028829, NM_009903, NM_011026, NM_029001, NM_053190, NM_010332, NM_010338, NM_001029872, NM_178388, NM_001136055, NM_021483, NM_009615, NM_009743, NM_029770, NM_008770, NM_001033171, NM_170599, NM_001040130, NM_080854, NM_028841, NM_144926, NM_010603, NM_029095, NM_080450, NM_018763, NM_177304, NM_001025286, NM_175368, NM_177545, NM_0213…	434	4312	18012	1.2031	1	1	1
KEGG_PATHWAY	mmu05200:Pathways in cancer	18	3.60721	0.0133777	NM_021279, NM_022422, NM_181585, NM_001038655, NM_008008, NM_020259, NM_172989, NM_019690, NM_009743, NM_009058, NM_007462, NM_008484, NM_010332, NM_013641, NM_007554, NM_009521, NM_010019, NM_008481	185	395	7691	1.89446	0.947634	1	1
GOTERM_CC_DIRECT	GO:0031982~vesicle	10	2.00401	0.0137587	NM_001163577, NM_133977, NR_033241, NM_199307, NM_007554, NM_080854, NM_008935, NM_008448, NM_023537, NM_007617, NM_019690	453	164	19662	2.64658	0.990486	0.231146	0.220139
GOTERM_CC_DIRECT	GO:0031410~cytoplasmic vesicle	25	5.01002	0.0148405	NM_019453, NM_178872, NM_026405, NM_175188, NM_001033145, NM_019690, NM_010595, NM_009892, NM_013885, NM_199307, NM_001177792, NM_019406, NM_145509, NM_177390, NM_026097, NM_010019, NM_133977, NM_026912, NM_181399, NM_001038700, NM_008427, NM_018790, NM_009743, NM_080854, NM_178111, NM_145219	453	646	19662	1.67972	0.99342	0.237448	0.226141
GOTERM_BP_DIRECT	GO:0006937~regulation of muscle contraction	4	0.801603	0.0155076	NM_021467, NM_010595, NM_007416, NM_011618	420	23	18082	7.48737	1	1	1
INTERPRO	IPR003961:Fibronectin, type III	11	2.20441	0.0161915	NM_178621, NM_028518, NM_008353, NM_178872, NM_001005608, NM_139300, NM_023580, NM_008779, NM_001129787, NM_019392, NM_010954	444	211	20594	2.41806	0.999998	1	1
GOTERM_CC_DIRECT	GO:0016528~sarcoplasm	3	0.601202	0.0170572	NM_080440, NM_146120, NM_001163540	453	9	19662	14.468	0.996913	0.260509	0.248104
UP_SEQ_FEATURE	topological domain:Cytoplasmic	87	17.4349	0.0173208	NM_023734, NM_001081167, NM_028943, NM_027533, NM_008935, NM_009904, NM_207666, NM_001161767, NM_019392, NM_028829, NM_009903, NM_009314, NM_011026, NM_010651, NM_053190, NM_010332, NM_013641, NM_001002900, NM_199307, NM_013487, NM_023580, NM_010814, NM_007493, NM_013803, NM_023061, NM_010338, NM_175470, NM_001163577, NM_001029872, NM_001136055, NM_001165999, NM_019500, NM_146198, NM_172524, NM_0…	434	2880	18012	1.25372	1	1	1
GOTERM_MF_DIRECT	GO:0043014~alpha-tubulin binding	4	0.801603	0.017947	NM_027594, NM_007617, NM_027828, NM_019690	393	25	17446	7.1027	0.99996	1	1
GOTERM_CC_DIRECT	GO:0000788~nuclear nucleosome	5	1.002	0.0181285	NM_178202, NM_001097979, NM_054045, NM_023422, NM_178194	453	44	19662	4.93227	0.99786	0.264834	0.252222
KEGG_PATHWAY	mmu04725:Cholinergic synapse	8	1.60321	0.0184243	NM_022422, NR_015553, NM_181585, NM_022025, NM_001038655, NM_008427, NM_008426, NM_010603	185	113	7691	2.94322	0.982966	1	1
KEGG_PATHWAY	mmu04512:ECM-receptor interaction	7	1.40281	0.0185546	NM_016780, NM_008484, NM_001005608, NM_011581, NM_009926, NM_013691, NM_008481	185	88	7691	3.30694	0.983454	1	1
GOTERM_CC_DIRECT	GO:0008305~integrin complex	4	0.801603	0.0190709	NM_001029872, NM_016780, NM_001005608, NM_008401	453	25	19662	6.94464	0.99845	0.266993	0.254279
GOTERM_BP_DIRECT	GO:0017157~regulation of exocytosis	4	0.801603	0.0194671	NM_053271, NM_001177792, NM_023537, NM_145219	420	25	18082	6.88838	1	1	1
GOTERM_BP_DIRECT	GO:0045672~positive regulation of osteoclast differentiation	4	0.801603	0.0194671	NM_016780, NM_031252, NM_009801, NM_019690	420	25	18082	6.88838	1	1	1
UP_SEQ_FEATURE	topological domain:Extracellular	70	14.0281	0.0206683	NM_023734, NM_027533, NM_008935, NM_207666, NM_019392, NM_028829, NM_009903, NM_009314, NM_011026, NM_010651, NM_053190, NM_010332, NM_013641, NM_001002900, NM_199307, NM_013487, NM_023580, NM_010814, NM_007493, NM_013803, NM_023061, NM_010338, NM_175470, NM_001163577, NM_001029872, NM_001136055, NM_001165999, NM_019500, NM_146198, NM_172524, NM_009615, NM_029770, NM_008770, NM_170599, NM_0010056…	434	2256	18012	1.28775	1	1	1
SMART	SM00060:FN3	9	1.80361	0.0209601	NM_028518, NM_008353, NM_001005608, NM_139300, NM_023580, NM_008779, NM_001129787, NM_019392, NM_010954	233	153	10425	2.63191	0.979276	0.639284	0.63579
GOTERM_CC_DIRECT	GO:0043197~dendritic spine	9	1.80361	0.0212598	NM_080440, NM_011026, NM_009964, NM_011500, NM_008634, NM_001109975, NM_008481, NM_172989, NM_018790	453	148	19662	2.63943	0.999268	0.285732	0.272125
GOTERM_MF_DIRECT	GO:0016811~hydrolase activity, acting on carbon-nitrogen (but not peptide) bonds, in linear amides	4	0.801603	0.022086	NM_010644, NM_027857, NM_008456, NM_023113	393	27	17446	6.57657	0.999996	1	1
UP_KEYWORDS	Cell membrane	98	19.6393	0.0224375	NM_027857, NM_028943, NM_008935, NM_008779, NM_001013832, NM_183163, NM_023537, NM_019392, NM_028829, NM_009903, NM_080440, NM_053190, NM_010332, NM_001177792, NM_001002786, NM_026097, NM_147109, NM_010338, NM_025846, NM_175556, NM_001109975, NM_009615, NM_029770, NM_172729, NM_008770, NM_170599, NM_144926, NM_025451, NM_010603, NM_080450, NM_022422, NM_018761, NM_001159662, NM_177304, NM_0010252…	484	3759	22680	1.22166	0.998447	0.304509	0.290619
GOTERM_CC_DIRECT	GO:0043204~perikaryon	9	1.80361	0.0228256	NM_080440, NM_009964, NM_010595, NM_008634, NM_022025, NM_001038612, NM_001109975, NM_031161, NM_027594	453	150	19662	2.60424	0.999573	0.294977	0.28093
GOTERM_BP_DIRECT	GO:0006469~negative regulation of protein kinase activity	7	1.40281	0.0230881	NM_026797, NM_009382, NM_172874, NM_023580, NM_175093, NM_007617, NM_007836	420	95	18082	3.17228	1	1	1
GOTERM_BP_DIRECT	GO:0001578~microtubule bundle formation	4	0.801603	0.0239322	NM_008634, NM_008635, NM_182839, NM_026481	420	27	18082	6.37813	1	1	1
UP_KEYWORDS	Integrin	5	1.002	0.0261936	NM_001029872, NM_016780, NM_001005608, NM_008401, NM_009615	484	53	22680	4.42071	0.999482	0.339326	0.323848
KEGG_PATHWAY	mmu04510:Focal adhesion	11	2.20441	0.0266028	NM_016780, NM_008484, NM_001005608, NM_181585, NM_139300, NM_011581, NM_009926, NM_133167, NM_013691, NM_008481, NM_007617	185	207	7691	2.20919	0.997274	1	1
GOTERM_MF_DIRECT	GO:0045296~cadherin binding	4	0.801603	0.0267007	NM_001163577, NM_011026, NM_018761, NM_008935, NM_008681	393	29	17446	6.12301	1	1	1
GOTERM_MF_DIRECT	GO:0017137~Rab GTPase binding	8	1.60321	0.0285697	NM_001040087, NM_053271, NM_021483, NM_181399, NM_153396, NM_001039365, NM_008614, NM_177461, NM_008681	393	131	17446	2.71095	1	1	1
GOTERM_CC_DIRECT	GO:0005615~extracellular space	47	9.41884	0.0288799	NM_021279, NM_023734, NR_033241, NM_153077, NM_177347, NM_007802, NM_001038612, NM_008935, NM_172874, NM_146120, NM_001033145, NM_031161, NM_009801, NM_007847, NM_001097979, NM_011348, NM_010115, NM_031252, NM_145148, NM_008401, NM_009215, NM_007554, NM_013783, NM_023061, NM_133977, NM_001163577, NM_028518, NM_183257, NM_023422, NM_028710, NM_153288, NM_008726, NM_008008, NM_001164663, NM_008905,…	453	1504	19662	1.35637	0.999947	0.346231	0.329743
UP_SEQ_FEATURE	nucleotide phosphate-binding region:PAPS	4	0.801603	0.0289643	NM_018763, NM_010474, NM_017465, NM_175140	434	28	18012	5.9289	1	1	1
UP_SEQ_FEATURE	domain:PH	11	2.20441	0.0292834	NM_001024716, NM_024413, NM_001114663, NM_013832, NM_001081346, NM_012026, NM_175556, NM_013750, NM_172520, NM_010570, NM_153800	434	208	18012	2.19483	1	1	1
UP_SEQ_FEATURE	short sequence motif:PDZ-binding	6	1.2024	0.0295065	NM_007462, NM_010595, NM_023580, NM_008427, NM_173767, NM_010603	434	72	18012	3.45853	1	1	1
UP_KEYWORDS	Extracellular matrix	11	2.20441	0.0297674	NM_007992, NM_144899, NM_021279, NR_033241, NM_008484, NM_145158, NM_007554, NM_009521, NM_009926, NM_172874, NM_008481	484	235	22680	2.19342	0.999818	0.368857	0.352032
GOTERM_CC_DIRECT	GO:0033162~melanosome membrane	3	0.601202	0.029883	NM_001040087, NM_026405, NM_010024	453	12	19662	10.851	0.999963	0.346231	0.329743
GOTERM_CC_DIRECT	GO:0042581~specific granule	3	0.601202	0.029883	NM_001177792, NM_011503, NM_011504	453	12	19662	10.851	0.999963	0.346231	0.329743
GOTERM_BP_DIRECT	GO:0010614~negative regulation of cardiac muscle hypertrophy	3	0.601202	0.030322	NM_011026, NM_026346, NM_007617	420	12	18082	10.7631	1	1	1
KEGG_PATHWAY	mmu04810:Regulation of actin cytoskeleton	11	2.20441	0.0315331	NM_001029872, NM_025846, NM_016780, NM_007462, NM_001005608, NM_181585, NM_008401, NM_139300, NM_008008, NM_146120, NM_015759	185	213	7691	2.14696	0.999103	1	1
GOTERM_BP_DIRECT	GO:0007267~cell-cell signaling	7	1.40281	0.0326425	NM_021279, NM_175452, NM_009215, NM_009521, NM_007416, NM_013460, NM_080450	420	103	18082	2.92589	1	1	1
GOTERM_BP_DIRECT	GO:0043524~negative regulation of neuron apoptotic process	9	1.80361	0.0331321	NM_009743, NM_013602, NM_029770, NM_145712, NM_025459, NM_011143, NM_010134, NM_021332, NM_019392	420	160	18082	2.4217	1	1	1
GOTERM_MF_DIRECT	GO:0008574~ATP-dependent microtubule motor activity, plus-end-directed	3	0.601202	0.0333522	NM_008449, NM_001102615, NM_008448	393	13	17446	10.2443	1	1	1
UP_KEYWORDS	Cytoplasmic vesicle	18	3.60721	0.033374	NM_026912, NM_019453, NM_178872, NM_026405, NM_175188, NM_181399, NM_001038700, NM_008427, NM_001033145, NM_018790, NM_019690, NM_009743, NM_010595, NM_013885, NM_019406, NM_145509, NM_010019, NM_178111, NM_145219	484	489	22680	1.72489	0.999937	0.396316	0.378239
GOTERM_BP_DIRECT	GO:0043410~positive regulation of MAPK cascade	7	1.40281	0.0339926	NM_016780, NM_011366, NM_011594, NM_177073, NM_007416, NM_172989, NM_010338	420	104	18082	2.89776	1	1	1
UP_KEYWORDS	Protein kinase inhibitor	3	0.601202	0.0347762	NM_198703, NM_175093, NM_025451	484	14	22680	10.0413	0.999958	0.396449	0.378365
INTERPRO	IPR001791:Laminin G domain	5	1.002	0.0360546	NM_028518, NM_011581, NM_009926, NM_013691, NM_008481	444	58	20594	3.99852	1	1	1
UP_KEYWORDS	Methylation	30	6.01202	0.0380227	NM_026428, NM_022422, NM_001159662, NM_001038655, NM_001163540, NM_023537, NM_008300, NM_001024716, NM_011986, NM_001177438, NM_001097979, NM_008301, NM_133977, NM_026912, NM_178202, NM_025846, NM_019689, NM_023422, NM_001109975, NM_008448, NM_001129787, NM_172868, NM_001039076, NM_009964, NM_054045, NM_145611, NM_170599, NM_008634, NM_146223, NM_178194	484	960	22680	1.46436	0.999984	0.416787	0.397776
KEGG_PATHWAY	mmu05217:Basal cell carcinoma	5	1.002	0.0396656	NM_021279, NM_007462, NM_007554, NM_009521, NM_020259	185	54	7691	3.84935	0.999859	1	1
UP_KEYWORDS	Membrane	205	41.0822	0.0399035	NM_008935, NM_009904, NM_001013832, NM_001161767, NM_001123367, NM_023537, NM_019392, NM_009903, NM_080440, NM_053190, NM_010332, NM_001177792, NM_147109, NM_010338, NM_001029872, NM_025846, NM_021483, NM_001109975, NM_029770, NM_170599, NM_177461, NM_029095, NM_080450, NM_022422, NM_018761, NM_001159662, NM_018763, NM_177304, NM_001025286, NM_001011518, NM_175368, NM_177545, NM_021332, NM_178638…	484	8683	22680	1.10632	0.999991	0.421203	0.401991
GOTERM_CC_DIRECT	GO:0031224~intrinsic component of membrane	3	0.601202	0.0399795	NM_001162934, NM_010603, NM_019690	453	14	19662	9.30085	0.999999	0.445114	0.423918
INTERPRO	IPR016449:Potassium channel, inwardly rectifying, Kir	3	0.601202	0.0402946	NM_008427, NM_008426, NM_010603	444	15	20594	9.27658	1	1	1
INTERPRO	IPR013518:Potassium channel, inwardly rectifying, Kir, cytoplasmic	3	0.601202	0.0402946	NM_008427, NM_008426, NM_010603	444	15	20594	9.27658	1	1	1
UP_SEQ_FEATURE	domain:VWFA	5	1.002	0.0405975	NM_001029872, NM_016780, NM_001005608, NM_008401, NM_008407	434	54	18012	3.84281	1	1	1
GOTERM_CC_DIRECT	GO:0030315~T-tubule	5	1.002	0.041902	NM_010332, NM_007416, NM_008426, NM_010603, NM_007617	453	57	19662	3.80737	0.999999	0.445114	0.423918
GOTERM_BP_DIRECT	GO:0006915~apoptotic process	21	4.20842	0.0423077	NM_024413, NM_009809, NM_146198, NM_146120, NM_031161, NM_001033367, NM_144899, NM_009743, NM_029770, NM_172729, NM_145611, NM_013885, NM_138313, NM_199307, NM_013750, NM_009690, NM_175093, NM_013807, NM_026097, NM_010019, NM_013803	420	570	18082	1.58614	1	1	1
GOTERM_CC_DIRECT	GO:0005581~collagen trimer	6	1.2024	0.0423918	NM_028518, NM_027866, NM_145158, NM_010728, NM_009926, NM_010766	453	83	19662	3.13764	1	0.445114	0.423918
INTERPRO	IPR007036:Succinylglutamate desuccinylase/aspartoacylase	2	0.400802	0.0425605	NM_027857, NM_023113	444	2	20594	46.3829	1	1	1
INTERPRO	IPR026524:Lymphocyte antigen 6 complex locus protein G6d/G6f	2	0.400802	0.0425605	NM_001163192, NM_033478	444	2	20594	46.3829	1	1	1
INTERPRO	IPR016708:Aspartoacylase	2	0.400802	0.0425605	NM_027857, NM_023113	444	2	20594	46.3829	1	1	1
INTERPRO	IPR009533:Protein of unknown function DUF1151	2	0.400802	0.0425605	NM_025626, NM_183187	444	2	20594	46.3829	1	1	1
INTERPRO	IPR015533:Galectin-4/6	2	0.400802	0.0425605	NM_010706, NM_010707	444	2	20594	46.3829	1	1	1
UP_SEQ_FEATURE	site:Role in the control of polyamine-mediated channel gating and in the blocking by intracellular magnesium	3	0.601202	0.0433541	NM_008427, NM_008426, NM_010603	434	14	18012	8.89335	1	1	1
GOTERM_BP_DIRECT	GO:0048709~oligodendrocyte differentiation	4	0.801603	0.0435151	NM_080440, NM_183248, NM_027533, NM_022019	420	34	18082	5.06499	1	1	1
UP_KEYWORDS	Potassium	7	1.40281	0.0435357	NM_010595, NM_146037, NM_021342, NM_008427, NM_008426, NM_153196, NM_010603	484	120	22680	2.73347	0.999997	0.443131	0.422918
UP_SEQ_FEATURE	domain:Collagen-like	4	0.801603	0.0442058	NM_028518, NM_027866, NM_145158, NM_010766	434	33	18012	5.03058	1	1	1
UP_SEQ_FEATURE	lipid moiety-binding region:S-farnesyl cysteine	5	1.002	0.0454455	NM_022422, NM_025846, NM_001159662, NM_146223, NM_172868	434	56	18012	3.70556	1	1	1
GOTERM_BP_DIRECT	GO:0014005~microglia development	2	0.400802	0.0458087	NM_008401, NM_027533	420	2	18082	43.0524	1	1	1
GOTERM_BP_DIRECT	GO:0010455~positive regulation of cell fate commitment	2	0.400802	0.0458087	NM_183248, NM_013891	420	2	18082	43.0524	1	1	1
GOTERM_MF_DIRECT	GO:0030165~PDZ domain binding	7	1.40281	0.0469236	NM_027280, NM_008427, NM_023055, NM_010603, NM_009615, NM_133942, NM_172989	393	116	17446	2.67882	1	1	1
UP_SEQ_FEATURE	chain:Galectin-4	2	0.400802	0.0475025	NM_010706, NM_010707	434	2	18012	41.5023	1	1	1
UP_SEQ_FEATURE	chain:Kallikrein 1-related peptidase b26	2	0.400802	0.0475025	NM_010644, NM_010115	434	2	18012	41.5023	1	1	1
UP_SEQ_FEATURE	chain:Galectin-6	2	0.400802	0.0475025	NM_010706, NM_010707	434	2	18012	41.5023	1	1	1
UP_SEQ_FEATURE	chain:Epidermal growth factor-binding protein type B	2	0.400802	0.0475025	NM_010644, NM_010115	434	2	18012	41.5023	1	1	1
GOTERM_BP_DIRECT	GO:0030036~actin cytoskeleton organization	8	1.60321	0.0475693	NM_175484, NM_133955, NM_172409, NM_007791, NM_177678, NM_026772, NM_001008231, NM_001029936, NM_001177696	420	142	18082	2.42549	1	1	1
KEGG_PATHWAY	mmu04014:Ras signaling pathway	11	2.20441	0.047881	NM_009743, NM_022422, NM_009058, NM_025846, NM_013832, NM_181585, NM_009641, NM_009027, NM_001038655, NM_008868, NM_008008	185	229	7691	1.99696	0.999978	1	1
INTERPRO	IPR000651:Ras-like guanine nucleotide exchange factor, N-terminal	4	0.801603	0.0478916	NM_009058, NM_029693, NM_009027, NM_177261	444	38	20594	4.88241	1	1	1
GOTERM_CC_DIRECT	GO:0030424~axon	15	3.00601	0.0479698	NM_019675, NM_022025, NM_001038612, NM_001109975, NM_031161, NM_009801, NM_011026, NM_007462, NM_009964, NM_010595, NM_008634, NM_145554, NM_177390, NM_013803, NM_010954	453	370	19662	1.75962	1	0.488419	0.465161
PIR_SUPERFAMILY	PIRSF018001:aspartoacylase	2	0.400802	0.0481197	NM_027857, NM_023113	45	2	1807	40.1556	0.860911	1	1
UP_SEQ_FEATURE	region of interest:H5 (pore-forming helix)	3	0.601202	0.0492453	NM_008427, NM_008426, NM_010603	434	15	18012	8.30046	1	1	1
GOTERM_BP_DIRECT	GO:0031122~cytoplasmic microtubule organization	4	0.801603	0.0502114	NM_007462, NM_013807, NM_028384, NM_007617	420	36	18082	4.7836	1	1	1
INTERPRO	IPR000008:C2 calcium-dependent membrane targeting	8	1.60321	0.0520662	NM_001040087, NM_053271, NM_001114663, NM_013832, NM_007873, NM_175556, NM_172971, NM_027884	444	156	20594	2.37861	1	1	1
UP_KEYWORDS	Golgi apparatus	24	4.80962	0.0546679	NR_033241, NM_175188, NM_025459, NM_018763, NM_172451, NM_001081167, NM_028943, NM_019675, NM_001161767, NM_178879, NM_001033145, NM_028708, NM_010474, NM_028751, NM_013807, NM_145509, NM_133955, NM_175136, NM_181399, NM_145562, NM_008548, NM_007617, NM_009444, NM_019517, NM_175140	484	753	22680	1.49353	1	0.537253	0.512747
GOTERM_BP_DIRECT	GO:0007165~signal transduction	39	7.81563	0.0550572	NM_021279, NM_022422, NM_001081346, NM_172971, NM_021332, NM_001038655, NM_001013832, NM_019690, NM_009058, NM_009314, NM_011026, NM_053190, NM_010332, NM_013641, NM_008681, NM_013803, NM_147109, NM_010657, NM_175470, NM_010338, NM_026912, NM_025846, NM_001114663, NM_027823, NM_175279, NM_175556, NM_007416, NM_010570, NM_207018, NM_178407, NM_013460, NM_020259, NM_153800, NM_172989, NM_145712, NM…	420	1255	18082	1.33788	1	1	1
SMART	SM00325:RhoGEF	5	1.002	0.056455	NM_012026, NM_172520, NM_009027, NM_001033253, NM_015759	233	65	10425	3.44173	0.999976	1	1
GOTERM_CC_DIRECT	GO:0005886~plasma membrane	128	25.6513	0.0570078	NM_027857, NM_028943, NM_008935, NM_008779, NM_001013832, NM_183163, NM_023537, NM_019392, NM_028829, NM_009903, NM_080440, NM_011026, NM_053190, NM_010332, NM_026772, NM_001177792, NM_001002786, NM_026097, NM_147109, NM_010338, NM_025846, NM_181399, NM_175556, NM_001109975, NM_010570, NM_009615, NM_029770, NM_172729, NM_013832, NM_008770, NM_170599, NM_144926, NM_025451, NM_010603, NM_080450, NM…	453	4874	19662	1.13987	1	0.563371	0.536544
INTERPRO	IPR000219:Dbl homology (DH) domain	5	1.002	0.0587237	NM_012026, NM_172520, NM_009027, NM_001033253, NM_015759	444	68	20594	3.41051	1	1	1
GOTERM_CC_DIRECT	GO:0031594~neuromuscular junction	5	1.002	0.0596107	NM_080440, NM_009303, NM_018884, NM_007389, NM_007617	453	64	19662	3.39094	1	0.572262	0.545012
UP_KEYWORDS	Signal	112	22.4449	0.0598917	NM_001038612, NM_008935, NM_009904, NM_008779, NM_013691, NM_031161, NM_019392, NM_007969, NM_007847, NM_080440, NM_010332, NM_010338, NM_001029872, NM_027866, NM_028710, NM_008407, NM_008008, NM_009615, NM_029770, NM_170599, NM_198703, NM_010728, NR_033566, NM_144926, NM_145219, NR_033241, NM_177304, NM_021332, NM_177028, NM_009926, NM_133364, NM_145594, NM_178638, NM_178879, NM_001013013, NM_01…	484	4543	22680	1.15524	1	0.555154	0.529831
UP_KEYWORDS	Differentiation	21	4.20842	0.0603852	NR_033241, NM_009809, NM_027943, NM_009904, NM_001109657, NM_008933, NM_173767, NM_153800, NM_028829, NM_053271, NM_011348, NM_027280, NM_013832, NM_008579, NM_012026, NM_008500, NM_007554, NM_009565, NM_008301, NM_027594, NM_028275	484	646	22680	1.5233	1	0.555154	0.529831
GOTERM_BP_DIRECT	GO:0007154~cell communication	4	0.801603	0.0611307	NM_080440, NM_175452, NM_001005608, NM_080450	420	39	18082	4.41563	1	1	1
KEGG_PATHWAY	mmu05146:Amoebiasis	7	1.40281	0.0612523	NM_008484, NM_181585, NM_008401, NM_009926, NM_145509, NM_008481, NM_019690	185	117	7691	2.48727	0.999999	1	1
UP_SEQ_FEATURE	domain:N-terminal Ras-GEF	3	0.601202	0.0618202	NM_009058, NM_009027, NM_177261	434	17	18012	7.32394	1	1	1
GOTERM_CC_DIRECT	GO:0005578~proteinaceous extracellular matrix	13	2.60521	0.0625088	NM_021279, NR_033241, NM_011581, NM_009926, NM_172874, NM_007992, NM_144899, NM_008484, NM_145158, NM_007554, NM_009521, NM_010728, NM_008481	453	316	19662	1.78561	1	0.583415	0.555634
INTERPRO	IPR002035:von Willebrand factor, type A	6	1.2024	0.0625707	NM_001029872, NM_028518, NM_016780, NM_001005608, NM_008401, NM_008407	444	99	20594	2.81108	1	1	1
UP_KEYWORDS	Nucleosome core	6	1.2024	0.0626324	NM_178202, NM_001097979, NM_054045, NM_023422, NM_178194, NM_008933	484	100	22680	2.81157	1	0.55782	0.532376
INTERPRO	IPR008907:P25-alpha	2	0.400802	0.0631581	NM_182839, NM_026481	444	3	20594	30.9219	1	1	1
GOTERM_BP_DIRECT	GO:0046716~muscle cell cellular homeostasis	3	0.601202	0.0641974	NM_007462, NM_007389, NM_007617	420	18	18082	7.1754	1	1	1
GOTERM_BP_DIRECT	GO:0006790~sulfur compound metabolic process	3	0.601202	0.0641974	NM_018763, NM_028710, NM_175140	420	18	18082	7.1754	1	1	1
GOTERM_BP_DIRECT	GO:0001934~positive regulation of protein phosphorylation	9	1.80361	0.065103	NM_021279, NM_001083810, NM_022018, NM_010332, NM_007554, NM_008301, NM_009615, NM_177261, NM_019690	420	184	18082	2.10582	1	1	1
UP_SEQ_FEATURE	splice variant	128	25.6513	0.0653094	NM_001038612, NM_001081120, NM_173767, NM_177604, NM_001123367, NM_001163540, NM_028708, NM_019392, NM_011026, NM_001048146, NM_026097, NM_010338, NM_027866, NM_181399, NM_175279, NM_021483, NM_175556, NM_028710, NM_001109975, NM_172446, NM_009615, NM_009743, NM_029770, NM_011533, NM_145611, NM_001008231, NM_144926, NM_177461, NM_027594, NM_001077364, NM_024446, NM_001081346, NM_009809, NM_018884…	434	4691	18012	1.13244	1	1	1
GOTERM_MF_DIRECT	GO:0004937~alpha1-adrenergic receptor activity	2	0.400802	0.0659084	NM_007416, NM_013460	393	3	17446	29.5946	1	1	1
UP_SEQ_FEATURE	zinc finger region:FYVE-type	4	0.801603	0.0667346	NM_053271, NM_024413, NM_026097, NM_015759	434	39	18012	4.25665	1	1	1
KEGG_PATHWAY	mmu04020:Calcium signaling pathway	9	1.80361	0.0669682	NM_080440, NM_009314, NM_011026, NM_010332, NM_013641, NM_139300, NM_007416, NM_013460, NM_019690	185	180	7691	2.07865	1	1	1
GOTERM_BP_DIRECT	GO:0032387~negative regulation of intracellular transport	2	0.400802	0.0679219	NM_009964, NM_008634	420	3	18082	28.7016	1	1	1
GOTERM_BP_DIRECT	GO:0023041~neuronal signal transduction	2	0.400802	0.0679219	NM_010595, NM_001038612	420	3	18082	28.7016	1	1	1
GOTERM_BP_DIRECT	GO:0014819~regulation of skeletal muscle contraction	2	0.400802	0.0679219	NM_080440, NM_007617	420	3	18082	28.7016	1	1	1
INTERPRO	IPR018503:Tetraspanin, conserved site	3	0.601202	0.0679891	NM_001136055, NM_027533, NM_028841	444	20	20594	6.95743	1	1	1
GOTERM_CC_DIRECT	GO:0001726~ruffle	6	1.2024	0.0680402	NM_019453, NM_145148, NM_178633, NM_001109657, NM_146120, NM_019690	453	95	19662	2.7413	1	0.617878	0.588455
UP_SEQ_FEATURE	domain:LIM zinc-binding	3	0.601202	0.0684719	NM_153396, NM_177461, NM_145978	434	18	18012	6.91705	1	1	1
INTERPRO	IPR023578:Ras guanine nucleotide exchange factor, domain	4	0.801603	0.0685217	NM_009058, NM_029693, NM_009027, NM_177261	444	44	20594	4.21663	1	1	1
KEGG_PATHWAY	mmu00260:Glycine, serine and threonine metabolism	4	0.801603	0.0698337	NM_010255, NM_021480, NM_001205339, NM_020559	185	40	7691	4.1573	1	1	1
GOTERM_BP_DIRECT	GO:0055117~regulation of cardiac muscle contraction	3	0.601202	0.0706813	NM_011026, NM_007416, NM_007617	420	19	18082	6.79774	1	1	1
GOTERM_BP_DIRECT	GO:0043409~negative regulation of MAPK cascade	3	0.601202	0.0706813	NM_007462, NM_001033135, NM_007617	420	19	18082	6.79774	1	1	1
GOTERM_BP_DIRECT	GO:0071880~adenylate cyclase-activating adrenergic receptor signaling pathway	3	0.601202	0.0706813	NM_007416, NM_013460, NM_019690	420	19	18082	6.79774	1	1	1
GOTERM_BP_DIRECT	GO:0007405~neuroblast proliferation	3	0.601202	0.0706813	NM_001043335, NM_010595, NM_020259	420	19	18082	6.79774	1	1	1
UP_SEQ_FEATURE	metal ion-binding site:Calcium	5	1.002	0.0710496	NM_010176, NM_028710, NM_008868, NM_008548, NM_009293	434	65	18012	3.19248	1	1	1
UP_KEYWORDS	Voltage-gated channel	7	1.40281	0.0711081	NM_013885, NM_010595, NM_146037, NM_021342, NM_008427, NM_008426, NM_010603	484	136	22680	2.41189	1	0.614115	0.586103
GOTERM_CC_DIRECT	GO:0005604~basement membrane	6	1.2024	0.0729961	NM_133977, NM_008484, NM_001005608, NM_011594, NM_011581, NM_008481	453	97	19662	2.68478	1	0.645439	0.614704
GOTERM_MF_DIRECT	GO:0005242~inward rectifier potassium channel activity	3	0.601202	0.073341	NM_008427, NM_008426, NM_010603	393	20	17446	6.65878	1	1	1
GOTERM_MF_DIRECT	GO:0030246~carbohydrate binding	10	2.00401	0.0743147	NM_001081137, NM_027866, NM_001033171, NM_172451, NM_009892, NM_010651, NM_010706, NM_010707, NM_001161767, NM_007493, NM_013529	393	229	17446	1.93851	1	1	1
GOTERM_BP_DIRECT	GO:0042391~regulation of membrane potential	6	1.2024	0.0749113	NM_053271, NM_010595, NM_021483, NM_007389, NM_008448, NM_007617	420	97	18082	2.66303	1	1	1
GOTERM_BP_DIRECT	GO:0006813~potassium ion transport	7	1.40281	0.0752242	NM_010595, NM_146037, NM_021342, NM_007757, NM_008427, NM_008426, NM_010603	420	127	18082	2.37297	1	1	1
GOTERM_BP_DIRECT	GO:0045780~positive regulation of bone resorption	3	0.601202	0.0773675	NM_133977, NM_016780, NM_009801	420	20	18082	6.45786	1	1	1
UP_KEYWORDS	Lectin	8	1.60321	0.0774809	NM_027866, NM_001033171, NM_172451, NM_009892, NM_010651, NM_010706, NM_010707, NM_001161767, NM_007493	484	173	22680	2.16691	1	0.640625	0.611404
UP_KEYWORDS	Potassium transport	6	1.2024	0.0786733	NM_010595, NM_146037, NM_021342, NM_008427, NM_008426, NM_010603	484	107	22680	2.62764	1	0.640625	0.611404
GOTERM_BP_DIRECT	GO:0051496~positive regulation of stress fiber assembly	4	0.801603	0.081534	NM_026825, NM_011366, NM_023580, NM_172989	420	44	18082	3.91385	1	1	1
GOTERM_MF_DIRECT	GO:0005244~voltage-gated ion channel activity	7	1.40281	0.0819398	NM_013885, NM_010595, NM_146037, NM_021342, NM_008427, NM_008426, NM_010603	393	134	17446	2.31898	1	1	1
GOTERM_CC_DIRECT	GO:0005923~bicellular tight junction	7	1.40281	0.0820505	NM_007462, NM_011500, NM_008770, NM_019500, NM_001109975, NM_028751, NM_009903	453	131	19662	2.3193	1	0.706897	0.673235
GOTERM_MF_DIRECT	GO:0008017~microtubule binding	9	1.80361	0.0825258	NM_001043335, NM_009964, NM_007462, NM_008634, NM_001102615, NM_008448, NM_008681, NM_182839, NM_028708	393	200	17446	1.99763	1	1	1
GOTERM_MF_DIRECT	GO:0005515~protein binding	105	21.0421	0.0831234	NM_024469, NM_017373, NM_027857, NM_026405, NM_001038612, NM_009904, NM_029756, NM_001163540, NM_031161, NM_023537, NM_009903, NM_008300, NM_010332, NM_011143, NM_008301, NM_001177792, NM_025846, NM_021483, NM_010570, NM_172446, NM_008008, NM_009615, NM_201373, NM_007836, NM_009743, NM_029770, NM_172729, NM_008770, NM_198703, NM_010728, NM_177461, NM_029095, NM_145219, NR_033241, NM_010919, NM_01…	393	4092	17446	1.13909	1	1	1
UP_SEQ_FEATURE	mutagenesis site	26	5.21042	0.0835172	NM_026825, NM_009809, NM_133364, NM_007943, NM_019690, NM_001040087, NM_027280, NM_010176, NM_010474, NM_013783, NM_153520, NM_177993, NM_001114663, NM_175556, NM_153800, NM_007617, NM_172868, NM_012026, NM_138313, NM_009662, NM_007621, NM_007444, NM_013750, NM_009027, NM_080854, NM_027594	434	772	18012	1.39775	1	1	1
KEGG_PATHWAY	mmu04270:Vascular smooth muscle contraction	7	1.40281	0.0836792	NM_010332, NM_139300, NM_026731, NM_007416, NM_008868, NM_013460, NM_019690	185	127	7691	2.29142	1	1	1
GOTERM_MF_DIRECT	GO:0030276~clathrin binding	4	0.801603	0.0842294	NM_001040087, NM_145554, NM_007873, NM_145450	393	46	17446	3.86016	1	1	1
GOTERM_BP_DIRECT	GO:0002227~innate immune response in mucosa	3	0.601202	0.0842431	NM_001097979, NM_023422, NM_178194	420	21	18082	6.15034	1	1	1
GOTERM_BP_DIRECT	GO:0006970~response to osmotic stress	3	0.601202	0.0842431	NM_001077364, NM_013807, NM_008635	420	21	18082	6.15034	1	1	1
UP_KEYWORDS	Cleavage on pair of basic residues	10	2.00401	0.0845114	NM_008110, NR_033241, NM_183257, NM_009215, NM_007554, NM_153288, NM_008407, NM_031161, NM_009615, NM_019690	484	248	22680	1.8895	1	0.658369	0.628338
GOTERM_CC_DIRECT	GO:0030027~lamellipodium	8	1.60321	0.0848741	NM_019453, NM_026825, NM_007462, NM_139300, NM_178633, NM_133167, NM_146120, NM_011503	453	164	19662	2.11727	1	0.712942	0.678992
GOTERM_MF_DIRECT	GO:0005089~Rho guanyl-nucleotide exchange factor activity	5	1.002	0.0850574	NM_012026, NM_172520, NM_009027, NM_001033253, NM_015759	393	74	17446	2.99945	1	1	1
INTERPRO	IPR013320:Concanavalin A-like lectin/glucanase, subgroup	9	1.80361	0.0855835	NM_028518, NM_178872, NM_011581, NM_010706, NM_009904, NM_009926, NM_010707, NM_013691, NM_008481	444	211	20594	1.97842	1	1	1
GOTERM_BP_DIRECT	GO:0045907~positive regulation of vasoconstriction	4	0.801603	0.0859259	NM_009662, NM_007416, NM_013460, NM_013803	420	45	18082	3.82688	1	1	1
GOTERM_BP_DIRECT	GO:0007193~adenylate cyclase-inhibiting G-protein coupled receptor signaling pathway	4	0.801603	0.0859259	NM_153288, NM_013803, NM_172989, NM_010338	420	45	18082	3.82688	1	1	1
UP_KEYWORDS	Zymogen	9	1.80361	0.08646	NM_010644, NR_033241, NM_010115, NM_009809, NM_007444, NM_008456, NM_007802, NM_019517, NM_009615	484	213	22680	1.97998	1	0.658369	0.628338
INTERPRO	IPR017974:Claudin, conserved site	3	0.601202	0.0868407	NM_008770, NM_019500, NM_009903	444	23	20594	6.04994	1	1	1
GOTERM_MF_DIRECT	GO:0004046~aminoacylase activity	2	0.400802	0.0869005	NM_027857, NM_023113	393	4	17446	22.1959	1	1	1
UP_KEYWORDS	Signal-anchor	15	3.00601	0.0877825	NM_018763, NM_172451, NM_001081167, NM_008548, NM_001161767, NM_178879, NM_021304, NM_007981, NM_054088, NM_010651, NM_011176, NM_199307, NM_013783, NM_007493, NM_010766, NM_175140	484	439	22680	1.60112	1	0.658369	0.628338
GOTERM_MF_DIRECT	GO:0015631~tubulin binding	4	0.801603	0.088544	NM_001043335, NM_019675, NM_182839, NM_026481	393	47	17446	3.77803	1	1	1
GOTERM_BP_DIRECT	GO:0006811~ion transport	20	4.00802	0.0887702	NM_133977, NM_021342, NM_022025, NM_008427, NM_146198, NM_172524, NM_008426, NM_053273, NM_080440, NM_011026, NM_010595, NM_013885, NM_198703, NM_146037, NM_007389, NM_144794, NM_080854, NM_027399, NM_010603, NM_144856	420	584	18082	1.4744	1	1	1
GOTERM_CC_DIRECT	GO:0070820~tertiary granule	2	0.400802	0.0888381	NM_011503, NM_011504	453	4	19662	21.702	1	0.728039	0.69337
GOTERM_BP_DIRECT	GO:0001994~norepinephrine-epinephrine vasoconstriction involved in regulation of systemic arterial blood pressure	2	0.400802	0.0895238	NM_007416, NM_013460	420	4	18082	21.5262	1	1	1
GOTERM_BP_DIRECT	GO:1904954~canonical Wnt signaling pathway involved in midbrain dopaminergic neuron differentiation	2	0.400802	0.0895238	NM_021279, NM_009521	420	4	18082	21.5262	1	1	1
GOTERM_BP_DIRECT	GO:0010454~negative regulation of cell fate commitment	2	0.400802	0.0895238	NM_183248, NM_013891	420	4	18082	21.5262	1	1	1
UP_SEQ_FEATURE	domain:CH 1	3	0.601202	0.0897053	NM_133167, NM_053155, NM_001163540	434	21	18012	5.9289	1	1	1
UP_SEQ_FEATURE	domain:CH 2	3	0.601202	0.0897053	NM_133167, NM_053155, NM_001163540	434	21	18012	5.9289	1	1	1
GOTERM_BP_DIRECT	GO:0045597~positive regulation of cell differentiation	4	0.801603	0.0904159	NM_007462, NM_010919, NM_007554, NM_021332	420	46	18082	3.74369	1	1	1
GOTERM_BP_DIRECT	GO:0043065~positive regulation of apoptotic process	13	2.60521	0.0909214	NM_013891, NM_031161, NM_001033367, NM_172989, NM_007836, NM_144899, NM_009743, NM_007462, NM_138313, NM_011143, NM_007554, NM_013750, NM_011129	420	335	18082	1.67069	1	1	1
GOTERM_BP_DIRECT	GO:0002028~regulation of sodium ion transport	3	0.601202	0.0912957	NM_011026, NM_001025286, NM_198703	420	22	18082	5.87078	1	1	1
UP_SEQ_FEATURE	chain:Histone H2B type 2-B	2	0.400802	0.0927534	NM_023422, NM_178194	434	4	18012	20.7512	1	1	1
UP_SEQ_FEATURE	chain:Histone H2B type 1-C/E/G	2	0.400802	0.0927534	NM_023422, NM_178194	434	4	18012	20.7512	1	1	1
INTERPRO	IPR007125:Histone core	5	1.002	0.0938299	NM_178202, NM_001097979, NM_054045, NM_023422, NM_178194	444	80	20594	2.89893	1	1	1
GOTERM_BP_DIRECT	GO:0007010~cytoskeleton organization	6	1.2024	0.0941678	NM_133955, NM_172409, NM_177678, NM_153396, NM_009382, NM_001177696, NM_018790	420	104	18082	2.48379	1	1	1
GOTERM_BP_DIRECT	GO:0034765~regulation of ion transmembrane transport	7	1.40281	0.0942181	NM_013885, NM_010595, NM_146037, NM_021342, NM_008427, NM_008426, NM_010603	420	135	18082	2.23235	1	1	1
UP_KEYWORDS	Metal-binding	84	16.8337	0.0943712	NM_001033249, NM_027857, NM_175188, NM_153396, NM_001161767, NM_080440, NM_013602, NM_053271, NM_145523, NM_010176, NM_199307, NM_008500, NM_178061, NM_145927, NM_001100416, NM_026097, NM_177572, NM_001111141, NM_010657, NM_133955, NM_001029872, NM_153421, NM_029809, NM_175556, NM_028710, NM_001033135, NM_009615, NM_201373, NM_001039076, NM_013832, NM_012026, NM_009662, NM_009542, NM_139300, NM_0…	484	3395	22680	1.15941	1	0.689636	0.658179
KEGG_PATHWAY	mmu04022:cGMP-PKG signaling pathway	8	1.60321	0.09572	NM_080440, NR_015553, NM_010332, NM_139300, NM_008726, NM_007416, NM_010570, NM_013460	185	163	7691	2.04039	1	1	1
GOTERM_CC_DIRECT	GO:0005902~microvillus	5	1.002	0.0977114	NM_001163577, NM_026428, NM_013885, NM_010255, NM_008935, NM_009801	453	76	19662	2.85552	1	0.764818	0.728398
GOTERM_CC_DIRECT	GO:0016323~basolateral plasma membrane	9	1.80361	0.0978785	NM_172729, NM_011176, NM_008427, NM_008635, NM_177390, NM_009801, NM_013803, NM_011504, NM_144856	453	203	19662	1.92431	1	0.764818	0.728398
INTERPRO	IPR013098:Immunoglobulin I-set	7	1.40281	0.098163	NM_029770, NM_001165999, NM_139300, NM_008779, NM_019392, NM_010954, NM_023061	444	147	20594	2.20871	1	1	1
UP_KEYWORDS	Developmental protein	28	5.61122	0.0987923	NM_021279, NR_033241, NM_010919, NM_009904, NM_001038612, NM_145890, NM_008933, NM_173767, NM_028829, NM_011348, NM_027280, NM_010134, NM_008500, NM_011143, NM_007554, NM_031997, NM_153421, NM_027866, NM_027943, NM_019689, NM_001109657, NM_008701, NM_153800, NM_018790, NM_029770, NM_009565, NM_009521, NM_027594	484	976	22680	1.34433	1	0.702767	0.670711
GOTERM_BP_DIRECT	GO:0007264~small GTPase mediated signal transduction	10	2.00401	0.0990814	NM_133955, NM_009058, NM_025846, NM_026405, NM_019722, NM_009027, NM_001002786, NM_145509, NM_023537, NM_177261	420	236	18082	1.82425	1	1	1
INTERPRO	IPR013761:Sterile alpha motif/pointed domain	6	1.2024	0.0997808	NM_153421, NM_144531, NM_013891, NM_023580, NM_178407, NM_008905	444	114	20594	2.4412	1	1	1
