# Supplementary material for: Epigenetic priming of immune/inflammatory pathways activation and abnormal activity of cell cycle pathway in a perinatal model of white matter injury
Source: Cell Death Dis. 2022 Dec 13;13(12):1038. doi: 10.1038/s41419-022-05483-4 (PMC9748018; doi:10.1038/s41419-022-05483-4)
Supplement: Supplementary file 13 — Table S12 [file 41419_2022_5483_MOESM13_ESM.xlsx]

## Sheet: DAVID-Chart-Cluster 4
Category	Term	Count	%	PValue	Genes	List Total	Pop Hits	Pop Total	Fold Enrichment	Bonferroni	Benjamini	FDR
UP_KEYWORDS	Glycoprotein	111	33.6364	2.20919e-14	NM_017378, NM_153079, NM_020265, NM_175668, NM_013690, NM_009868, NM_007607, NM_001014761, NM_009506, NM_013723, NM_011784, NM_011708, NM_027102, NM_001029985, NM_001002268, NM_010612, NM_029928, NM_020278, NM_175313, NM_133237, NM_153107, NM_009738, NM_010168, NM_029771, NM_009623, NM_008011, NM_183180, NM_009183, NM_015736, NM_011812, NM_020486, NM_019454, NM_018760, NM_019578, NM_175641, NM_01…	323	3815	22680	2.043	4.94893e-12	4.94859e-12	4.59512e-12
UP_SEQ_FEATURE	glycosylation site:N-linked (GlcNAc...)	106	32.1212	4.07126e-13	NM_017378, NM_153079, NM_020265, NM_175668, NM_013690, NM_009868, NM_007607, NM_001014761, NM_009506, NM_013723, NM_011784, NM_011708, NM_027102, NM_001029985, NM_001002268, NM_010612, NM_029928, NM_020278, NM_175313, NM_133237, NM_153107, NM_009738, NM_010168, NM_029771, NM_009623, NM_008011, NM_183180, NM_009183, NM_015736, NM_011812, NM_020486, NM_019454, NM_018760, NM_019578, NM_175641, NM_01…	273	3563	18012	1.96286	4.0264e-10	4.03055e-10	4.00205e-10
UP_KEYWORDS	Disulfide bond	91	27.5758	1.53777e-11	NM_023059, NM_153079, NM_020265, NM_175668, NM_010382, NM_013690, NM_007607, NM_001014761, NM_007925, NM_009506, NM_145603, NM_011587, NM_007412, NM_009675, NM_027102, NM_011708, NM_021283, NM_017405, NM_009390, NM_001029985, NM_001002268, NM_010612, NM_020510, NM_010929, NM_025809, NM_010097, NM_054071, NM_153107, NM_008728, NM_009738, NM_010168, NM_008056, NM_029771, NM_008011, NM_021609, NM_00…	323	3124	22680	2.04537	3.4446e-09	1.7223e-09	1.59928e-09
GOTERM_BP_DIRECT	GO:0001525~angiogenesis	22	6.66667	2.47825e-10	NM_029928, NM_178444, NM_019454, NM_023612, NM_153127, NM_019444, NM_001159571, NM_007934, NM_008713, NM_013690, NM_009506, NM_001079869, NM_001109991, NM_054044, NM_011532, NM_011587, NM_008121, NM_009236, NM_011441, NM_010107, NM_010228, NM_010612	288	239	18082	5.77935	4.11885e-07	4.11885e-07	4.01477e-07
UP_SEQ_FEATURE	topological domain:Extracellular	73	22.1212	2.99786e-10	NM_001012305, NM_023059, NM_153079, NM_017378, NM_175668, NM_010382, NM_011076, NM_013690, NM_009868, NM_001014761, NM_013723, NM_011587, NM_145963, NM_007412, NM_011784, NM_009675, NM_027102, NM_017405, NM_013805, NM_001002268, NM_010612, NM_029928, NM_020510, NM_001159593, NM_010929, NM_025809, NM_007513, NM_054071, NM_133237, NM_130448, NM_008728, NM_008056, NM_009700, NM_029771, NM_183180, NM…	273	2256	18012	2.13493	2.96489e-07	1.48394e-07	1.47345e-07
GOTERM_CC_DIRECT	GO:0005887~integral component of plasma membrane	46	13.9394	1.93431e-09	NM_020486, NM_019454, NM_001011536, NM_018760, NM_001012305, NM_019631, NM_017378, NM_053248, NM_175668, NM_013690, NM_033042, NM_145601, NM_008121, NM_145963, NM_033314, NM_008962, NM_009378, NM_001034031, NM_030687, NM_019701, NM_146916, NM_010612, NM_001163337, NM_001113379, NM_001080780, NM_001159571, NM_001159593, NM_008626, NM_007513, NM_054071, NM_178908, NM_031194, NM_130866, NM_130448, N…	297	1126	19662	2.70452	4.27482e-07	4.27482e-07	4.12008e-07
UP_SEQ_FEATURE	disulfide bond	76	23.0303	2.27752e-09	NM_023059, NM_153079, NM_020265, NM_175668, NM_010382, NM_013690, NM_007607, NM_001014761, NM_007925, NM_009506, NM_011587, NM_007412, NM_009675, NM_027102, NM_011708, NM_021283, NM_017405, NM_009390, NM_001029985, NM_001002268, NM_020510, NM_010929, NM_025809, NM_010097, NM_054071, NM_153107, NM_008728, NM_009738, NM_010168, NM_008056, NM_029771, NM_008011, NM_021609, NM_001001803, NM_009183, NM…	273	2510	18012	1.99774	2.25247e-06	7.38913e-07	7.33688e-07
UP_SEQ_FEATURE	topological domain:Cytoplasmic	83	25.1515	2.98551e-09	NM_001012305, NM_023059, NM_153079, NM_017378, NM_175668, NM_010382, NM_011076, NM_013690, NM_009868, NM_001014761, NM_013723, NM_011587, NM_145963, NM_007412, NM_011784, NM_009675, NM_027102, NM_019701, NM_017405, NM_013805, NM_001002268, NM_010612, NM_029928, NM_020510, NM_001163337, NM_001159593, NM_010929, NM_025809, NM_007513, NM_054071, NM_133237, NM_130448, NM_173417, NM_008728, NM_008056,…	273	2880	18012	1.90145	2.95266e-06	7.38913e-07	7.33688e-07
UP_KEYWORDS	Developmental protein	40	12.1212	6.10053e-09	NM_133229, NM_019454, NM_175686, NM_172553, NM_020265, NM_013694, NM_009506, NM_001079869, NM_009309, NM_023814, NM_008321, NM_008781, NM_011784, NM_009575, NM_010495, NM_010451, NM_001171512, NM_028034, NM_013904, NM_009390, NM_010612, NM_144955, NM_178444, NM_177595, NM_020510, NM_010929, NM_001159571, NM_021442, NM_001109973, NM_007855, NM_023504, NM_001109991, NM_010588, NM_053085, NM_011535,…	323	976	22680	2.87773	1.36652e-06	4.55506e-07	4.2297e-07
GOTERM_BP_DIRECT	GO:0000122~negative regulation of transcription from RNA polymerase II promoter	35	10.6061	1.90072e-08	NM_133229, NM_001081567, NM_019454, NM_175686, NM_172553, NM_021717, NM_001079869, NM_009309, NM_023814, NM_010258, NM_008321, NM_008781, NM_009331, NM_029983, NM_009236, NM_010495, NM_010451, NM_011441, NM_001080926, NM_013904, NM_144955, NM_177595, NM_001109973, NM_007855, NM_010590, NM_153802, NM_011535, NM_011532, NM_145596, NM_011859, NM_008091, NM_010107, NM_013519, NM_010703, NM_011415	288	729	18082	3.01436	3.15895e-05	1.5795e-05	1.53958e-05
GOTERM_MF_DIRECT	GO:0043565~sequence-specific DNA binding	32	9.69697	1.95144e-08	NM_175686, NM_172553, NM_001079869, NM_009309, NM_022428, NM_010258, NM_011446, NM_011567, NM_008781, NM_009331, NM_009575, NM_009236, NM_010451, NM_011441, NM_016974, NM_026496, NM_013904, NM_144955, NM_022378, NM_133659, NM_177595, NM_008901, NM_023504, NM_008651, NM_011535, NM_011532, NM_010225, NM_008091, NM_013519, NM_010703, NM_008592, NM_011415	274	633	17446	3.21878	8.78143e-06	8.78147e-06	8.64487e-06
GOTERM_BP_DIRECT	GO:0001570~vasculogenesis	11	3.33333	1.1204e-07	NM_178444, NM_011587, NM_028901, NM_008216, NM_019444, NM_009236, NM_011441, NM_013690, NM_013904, NM_010612, NM_009309	288	68	18082	10.1564	0.000186194	5.67161e-05	5.52829e-05
GOTERM_BP_DIRECT	GO:0007275~multicellular organism development	41	12.4242	1.4383e-07	NM_133229, NM_019454, NM_175686, NM_172553, NM_020265, NM_013694, NM_033042, NM_009506, NM_001079869, NM_009309, NM_023814, NM_008321, NM_008781, NM_011784, NM_009575, NM_010495, NM_010451, NM_001171512, NM_016974, NM_028034, NM_013904, NM_009390, NM_010612, NM_144955, NM_178444, NM_177595, NM_020510, NM_010929, NM_001159571, NM_001109973, NM_007855, NM_023504, NM_001109991, NM_010588, NM_053085,…	288	1029	18082	2.50163	0.000239017	5.67161e-05	5.52829e-05
GOTERM_BP_DIRECT	GO:0001568~blood vessel development	11	3.33333	1.70626e-07	NM_178444, NM_011535, NM_011532, NM_011587, NM_008121, NM_009236, NM_145596, NM_008120, NM_013519, NM_013904, NM_008592	288	71	18082	9.72721	0.00028354	5.67161e-05	5.52829e-05
UP_SEQ_FEATURE	transmembrane region	103	31.2121	3.41387e-07	NM_177448, NM_017378, NM_153079, NM_175668, NM_013690, NM_009868, NM_001014761, NM_013723, NM_145963, NM_011784, NM_027102, NM_019701, NM_017405, NM_001002268, NM_010612, NM_029928, NM_029529, NM_133237, NM_173417, NM_029771, NM_009623, NM_008011, NM_183180, NM_009183, NM_194464, NM_015736, NM_020486, NM_019454, NM_018760, NM_019578, NM_019576, NM_008288, NM_033314, NM_008962, NM_001034031, NM_00…	273	4312	18012	1.57601	0.000337575	6.75947e-05	6.71167e-05
INTERPRO	IPR000742:Epidermal growth factor-like domain	17	5.15152	3.77548e-07	NM_178444, NM_001009547, NM_019454, NM_175641, NM_010929, NM_013690, NM_152922, NM_010588, NM_011587, NM_009378, NM_001080926, NM_011925, NM_009390, NM_011812, NM_008480, NM_001024720, NM_028460	298	237	20594	4.95707	0.00022839	0.000228416	0.000224263
SMART	SM00181:EGF	16	4.84848	6.80546e-07	NM_178444, NM_019454, NM_175641, NM_010929, NM_013690, NM_152922, NM_010588, NM_011587, NM_009378, NM_001080926, NM_011925, NM_009390, NM_011812, NM_008480, NM_001024720, NM_028460	185	181	10425	4.98133	0.000100716	0.000100721	9.93596e-05
GOTERM_MF_DIRECT	GO:0003705~transcription factor activity, RNA polymerase II distal enhancer sequence-specific binding	10	3.0303	7.33013e-07	NM_010258, NM_011446, NM_008781, NM_010225, NM_011441, NM_013519, NM_008592, NM_010703, NM_011415, NM_009309	274	65	17446	9.79562	0.000329801	0.000164928	0.000162362
UP_KEYWORDS	EGF-like domain	16	4.84848	8.16936e-07	NM_178444, NM_019454, NM_175641, NM_010929, NM_025809, NM_013690, NM_152922, NM_010588, NM_011587, NM_009378, NM_001080926, NM_011925, NM_009390, NM_011812, NM_001024720, NM_028460	323	224	22680	5.01548	0.000182977	4.57484e-05	4.24807e-05
UP_SEQ_FEATURE	domain:EGF-like 1	12	3.63636	9.4811e-07	NM_010588, NM_178444, NM_019454, NM_011587, NM_175641, NM_009378, NM_010929, NM_001080926, NM_011925, NM_013690, NM_152922, NM_028460	273	111	18012	7.13276	0.000937242	0.000156438	0.000155332
INTERPRO	IPR013032:EGF-like, conserved site	15	4.54545	1.10637e-06	NM_178444, NM_019454, NM_175641, NM_010929, NM_013690, NM_152922, NM_010588, NM_011587, NM_009378, NM_001080926, NM_009390, NM_011812, NM_008480, NM_001024720, NM_028460	298	197	20594	5.26198	0.000669129	0.000231493	0.000227284
GOTERM_BP_DIRECT	GO:0001945~lymph vessel development	6	1.81818	1.12817e-06	NM_001001183, NM_011532, NM_009236, NM_013519, NM_008592, NM_010612	288	13	18082	28.9776	0.00187326	0.000312503	0.000304606
GOTERM_MF_DIRECT	GO:0003700~transcription factor activity, sequence-specific DNA binding	35	10.6061	1.1747e-06	NM_172553, NM_001013379, NM_001079869, NM_009309, NM_023814, NM_010258, NM_011446, NM_008542, NM_011567, NM_008321, NM_008781, NM_009331, NM_009575, NM_009236, NM_010495, NM_010451, NM_011441, NM_016974, NM_026496, NM_013904, NM_144955, NM_022378, NM_133659, NM_016851, NM_021442, NM_008901, NM_007855, NM_153802, NM_011535, NM_011532, NM_010225, NM_007963, NM_008091, NM_013519, NM_010703, NM_008592	274	883	17446	2.52379	0.000528477	0.000176205	0.000173464
UP_KEYWORDS	Angiogenesis	12	3.63636	1.37815e-06	NM_029928, NM_054044, NM_178444, NM_019454, NM_011587, NM_023612, NM_153127, NM_001159571, NM_010107, NM_010228, NM_009506, NM_010612	323	122	22680	6.90656	0.000308659	6.17413e-05	5.73312e-05
INTERPRO	IPR018097:EGF-like calcium-binding, conserved site	11	3.33333	1.39189e-06	NM_010588, NM_178444, NM_175641, NM_009378, NM_010929, NM_001080926, NM_011925, NM_009390, NM_001024720, NM_152922, NM_011812	298	97	20594	7.83692	0.000841739	0.000231493	0.000227284
INTERPRO	IPR000152:EGF-type aspartate/asparagine hydroxylation site	11	3.33333	1.53053e-06	NM_010588, NM_019454, NM_175641, NM_009378, NM_010929, NM_001080926, NM_011925, NM_009390, NM_001024720, NM_152922, NM_011812	298	98	20594	7.75695	0.000925545	0.000231493	0.000227284
INTERPRO	IPR001881:EGF-like calcium-binding	12	3.63636	2.18017e-06	NM_010588, NM_178444, NM_019454, NM_175641, NM_009378, NM_010929, NM_001080926, NM_011925, NM_009390, NM_001024720, NM_152922, NM_011812	298	126	20594	6.58166	0.00131813	0.0002638	0.000259004
UP_SEQ_FEATURE	signal peptide	79	23.9394	2.20516e-06	NM_023612, NM_017378, NM_020265, NM_175228, NM_010382, NM_013690, NM_009868, NM_007607, NM_001014761, NM_007925, NM_009506, NM_013723, NM_011587, NM_027102, NM_011708, NM_021283, NM_017405, NM_009390, NM_001029985, NM_001002268, NM_010612, NM_029928, NM_020278, NM_020510, NM_010929, NM_175313, NM_025809, NM_010097, NM_054071, NM_133237, NM_130448, NM_153107, NM_008728, NM_009738, NM_010168, NM_00…	273	3124	18012	1.66846	0.00217853	0.000311873	0.000309668
GOTERM_BP_DIRECT	GO:0001569~patterning of blood vessels	8	2.42424	2.80817e-06	NM_019454, NM_011532, NM_010929, NM_001012477, NM_013690, NM_013519, NM_010228, NM_010703	288	40	18082	12.5569	0.0046563	0.000666739	0.00064989
UP_KEYWORDS	Signal	100	30.303	2.91925e-06	NM_001033208, NM_017378, NM_020265, NM_013690, NM_009868, NM_007607, NM_001014761, NM_009506, NM_145603, NM_013723, NM_011708, NM_027102, NM_017405, NM_001029985, NM_001002268, NM_010612, NM_029928, NM_020278, NM_175313, NM_133237, NM_153107, NM_009738, NM_010168, NM_008011, NM_009183, NM_023395, NM_011812, NM_020486, NM_019454, NM_001081106, NM_019578, NM_175641, NM_016982, NM_019576, NM_025532,…	323	4543	22680	1.5456	0.000653699	0.000108985	0.000101201
GOTERM_MF_DIRECT	GO:0005509~calcium ion binding	29	8.78788	5.26582e-06	NM_019454, NM_176931, NM_175641, NM_017378, NM_009509, NM_001033464, NM_009868, NM_152922, NM_148937, NM_170588, NM_009378, NM_010473, NM_009675, NM_001080926, NM_011925, NM_009390, NM_181529, NM_178444, NM_001163810, NM_001080780, NM_010929, NM_153068, NM_010097, NR_003638, NM_130448, NM_010588, NM_010168, NM_001159697, NM_015736, NM_011812, NM_001024720	274	699	17446	2.64159	0.00236682	0.000592405	0.00058319
GOTERM_CC_DIRECT	GO:0005576~extracellular region	51	15.4545	7.93573e-06	NM_023612, NM_020265, NM_175228, NM_013690, NM_007925, NM_009506, NM_011708, NM_021283, NM_009390, NM_001029985, NM_010612, NM_020278, NM_010097, NM_021524, NM_153107, NM_009738, NM_010168, NM_001168660, NM_001001803, NM_026860, NM_023395, NM_011812, NM_175641, NM_025532, NM_173786, NM_001033266, NM_007903, NM_152922, NM_011125, NM_029981, NM_001168693, NM_001034031, NM_010275, NM_001080926, NM_0…	297	1753	19662	1.92601	0.00175227	0.000876898	0.000845155
GOTERM_BP_DIRECT	GO:0001657~ureteric bud development	8	2.42424	9.95039e-06	NM_008542, NM_009887, NM_001080780, NM_010275, NM_011859, NM_013519, NM_008592, NM_018827	288	48	18082	10.4641	0.0164016	0.00206719	0.00201495
GOTERM_BP_DIRECT	GO:0001755~neural crest cell migration	8	2.42424	1.14526e-05	NM_011532, NM_008781, NM_001080780, NM_010275, NM_172553, NM_001025379, NM_010703, NM_007903	288	49	18082	10.2506	0.0188543	0.00211491	0.00206147
INTERPRO	IPR008266:Tyrosine-protein kinase, active site	10	3.0303	1.32993e-05	NM_011587, NM_008011, NM_001080780, NM_001159571, NM_001171512, NM_011481, NM_013690, NM_010228, NM_009759, NM_010612	298	99	20594	6.98054	0.00801385	0.00134101	0.00131663
SMART	SM00179:EGF_CA	12	3.63636	1.3393e-05	NM_010588, NM_178444, NM_019454, NM_175641, NM_009378, NM_010929, NM_001080926, NM_011925, NM_009390, NM_001024720, NM_152922, NM_011812	185	126	10425	5.3668	0.00198021	0.000991081	0.000977688
INTERPRO	IPR009030:Insulin-like growth factor binding protein, N-terminal	11	3.33333	1.94165e-05	NM_010588, NM_019454, NM_023612, NM_175641, NM_009378, NM_010929, NM_001159571, NM_001024720, NM_152922, NM_011812, NM_028460	298	130	20594	5.84755	0.0116784	0.00166389	0.00163364
INTERPRO	IPR020635:Tyrosine-protein kinase, catalytic domain	9	2.72727	2.20019e-05	NM_011587, NM_008011, NM_001080780, NM_001159571, NM_011481, NM_013690, NM_010228, NM_009759, NM_010612	298	81	20594	7.6786	0.0132231	0.00166389	0.00163364
GOTERM_BP_DIRECT	GO:0035050~embryonic heart tube development	6	1.81818	2.58928e-05	NM_011535, NM_008121, NM_009236, NM_011441, NM_013519, NM_008592	288	23	18082	16.3786	0.0421216	0.00430339	0.00419464
UP_KEYWORDS	Secreted	46	13.9394	3.13463e-05	NM_023612, NM_175641, NM_025532, NM_020265, NM_175228, NM_001033266, NM_013690, NM_009506, NM_007925, NM_007903, NM_152922, NM_011125, NM_029981, NM_001168693, NM_001034031, NM_010275, NM_001080926, NM_011708, NM_021283, NM_009390, NM_001029985, NM_010612, NM_008480, NM_178444, NM_020278, NM_153127, NM_001012477, NM_010097, NM_010074, NM_021524, NM_153107, NM_001109991, NM_009738, NM_009246, NM_0…	323	1685	22680	1.9169	0.00699709	0.00100308	0.000931433
GOTERM_BP_DIRECT	GO:0007155~cell adhesion	22	6.66667	3.37205e-05	NM_001081963, NM_020486, NM_178444, NM_001080780, NM_017378, NM_001159571, NM_010074, NM_010590, NM_009868, NM_130448, NM_009759, NM_001109991, NM_013723, NM_009502, NM_008216, NM_009675, NM_011708, NM_027102, NM_011925, NM_026496, NM_011812, NM_008480	288	485	18082	2.84797	0.0545028	0.00509485	0.0049661
GOTERM_CC_DIRECT	GO:0005667~transcription factor complex	15	4.54545	5.71002e-05	NM_177595, NM_172553, NM_007855, NM_010590, NM_010258, NM_008542, NM_011567, NM_011535, NM_008781, NM_010225, NM_009331, NM_011441, NM_008091, NM_013904, NM_010703	297	267	19662	3.71921	0.0125402	0.00420638	0.00405411
UP_KEYWORDS	Cell junction	24	7.27273	7.89293e-05	NM_001081963, NM_001033208, NM_017378, NM_008756, NM_013690, NM_009868, NM_008121, NM_008127, NM_027102, NM_013805, NM_008120, NM_010612, NM_011724, NM_020278, NM_001001183, NM_183312, NM_133674, NM_010074, NM_010590, NM_010346, NM_029771, NM_009502, NM_001177886, NM_001024720, NM_001177887	323	661	22680	2.54947	0.0175255	0.00221002	0.00205216
GOTERM_BP_DIRECT	GO:0002040~sprouting angiogenesis	6	1.81818	8.45282e-05	NM_054044, NM_023612, NM_019444, NM_013690, NM_010228, NM_010703	288	29	18082	12.9899	0.131069	0.0117072	0.0114113
SMART	SM00219:TyrKc	9	2.72727	8.6652e-05	NM_011587, NM_008011, NM_001080780, NM_001159571, NM_011481, NM_013690, NM_010228, NM_009759, NM_010612	185	81	10425	6.26126	0.0127432	0.00427483	0.00421706
GOTERM_BP_DIRECT	GO:0030335~positive regulation of cell migration	13	3.93939	0.000101189	NM_001080780, NM_001012477, NM_009509, NM_001109991, NM_010346, NM_013723, NM_029771, NM_008216, NM_001025379, NM_010228, NM_010703, NM_011415, NM_010612	288	203	18082	4.0207	0.154802	0.0129366	0.0126097
UP_KEYWORDS	Cell adhesion	19	5.75758	0.000110732	NM_001081963, NM_020486, NM_178444, NM_001080780, NM_017378, NM_010074, NM_010590, NM_009868, NM_130448, NM_009759, NM_001109991, NM_013723, NM_009502, NM_009675, NM_011708, NM_027102, NM_011925, NM_011812, NM_008480	323	459	22680	2.90657	0.0245003	0.002756	0.00255915
GOTERM_CC_DIRECT	GO:0005886~plasma membrane	103	31.2121	0.000111766	NM_019671, NM_025833, NM_001033208, NM_017378, NM_153079, NM_175668, NM_009509, NM_013690, NM_009868, NM_007607, NM_133191, NM_013723, NM_011784, NM_027102, NM_019701, NM_017405, NM_026496, NM_001002268, NM_010612, NM_153068, NM_133237, NM_173417, NM_029771, NM_009502, NM_009623, NM_008011, NM_020486, NM_019454, NM_018760, NM_016982, NM_008713, NM_033042, NM_147093, NM_029983, NM_033314, NM_00896…	297	4874	19662	1.39902	0.0243992	0.0061751	0.00595156
UP_SEQ_FEATURE	domain:EGF-like 2; calcium-binding	7	2.12121	0.000127579	NM_178444, NM_175641, NM_001080926, NM_011925, NM_009390, NM_152922, NM_011812	273	52	18012	8.88166	0.118547	0.0157879	0.0156762
UP_KEYWORDS	Transcription regulation	46	13.9394	0.00014649	NM_133229, NM_172553, NM_021717, NM_001079869, NM_009309, NM_023814, NM_010258, NM_011446, NM_008542, NM_011567, NM_008321, NM_008781, NM_170588, NM_008986, NM_009331, NM_009575, NM_009236, NM_010495, NM_010451, NM_011441, NM_016974, NM_026496, NM_013904, NM_001174107, NM_001242372, NM_022378, NM_133659, NM_010929, NM_016851, NM_021442, NM_008901, NM_007855, NM_010590, NM_153802, NM_001167777, NM…	323	1799	22680	1.79542	0.0322836	0.00328138	0.00304699
INTERPRO	IPR001245:Serine-threonine/tyrosine-protein kinase catalytic domain	10	3.0303	0.000190708	NM_011587, NM_008011, NM_001080780, NM_001159571, NM_011481, NM_013690, NM_010228, NM_001174107, NM_009759, NM_010612	298	139	20594	4.97175	0.108981	0.0128198	0.0125867
GOTERM_MF_DIRECT	GO:0004714~transmembrane receptor protein tyrosine kinase activity	7	2.12121	0.000191169	NM_011587, NM_008011, NM_001080780, NM_001159571, NM_013690, NM_010228, NM_010612	274	54	17446	8.25372	0.0824371	0.0172052	0.0169376
GOTERM_BP_DIRECT	GO:0007169~transmembrane receptor protein tyrosine kinase signaling pathway	9	2.72727	0.000192389	NM_001080780, NM_001159571, NM_010275, NM_053246, NM_011481, NM_013690, NM_010228, NM_009759, NM_010612	288	100	18082	5.65062	0.273692	0.0228393	0.0222622
UP_KEYWORDS	Tyrosine-protein kinase	9	2.72727	0.000212882	NM_011587, NM_008011, NM_001080780, NM_001159571, NM_011481, NM_013690, NM_010228, NM_009759, NM_010612	323	113	22680	5.59248	0.0465713	0.00433505	0.0040254
GOTERM_CC_DIRECT	GO:0030054~cell junction	25	7.57576	0.000238848	NM_001081963, NM_001033208, NM_017378, NM_008756, NM_013690, NM_009868, NM_008121, NM_008127, NM_027102, NM_013805, NM_008120, NM_010612, NM_011724, NM_020278, NM_001001183, NM_183312, NM_133674, NM_010590, NM_010074, NM_021524, NM_010346, NM_029771, NM_009502, NM_001177886, NM_001024720, NM_001177887	297	718	19662	2.30508	0.0514225	0.00902773	0.00870093
GOTERM_CC_DIRECT	GO:0005911~cell-cell junction	12	3.63636	0.000245097	NM_001081963, NM_009700, NM_009502, NM_008011, NM_017378, NM_008756, NM_010590, NM_026496, NM_013805, NM_013690, NM_009868, NM_008480	297	201	19662	3.95236	0.0527318	0.00902773	0.00870093
GOTERM_BP_DIRECT	GO:0007507~heart development	14	4.24242	0.00028818	NM_133229, NM_019444, NM_013690, NM_008321, NM_011532, NM_008781, NM_011784, NM_009236, NM_010495, NM_011859, NM_013904, NM_013519, NM_008592, NM_011724	288	261	18082	3.36776	0.380613	0.0319304	0.0311234
UP_KEYWORDS	Transcription	46	13.9394	0.000301818	NM_133229, NM_172553, NM_021717, NM_001079869, NM_009309, NM_023814, NM_010258, NM_011446, NM_008542, NM_011567, NM_008321, NM_008781, NM_170588, NM_008986, NM_009331, NM_009575, NM_009236, NM_010495, NM_010451, NM_011441, NM_016974, NM_026496, NM_013904, NM_001174107, NM_001242372, NM_022378, NM_133659, NM_010929, NM_016851, NM_021442, NM_008901, NM_007855, NM_010590, NM_153802, NM_001167777, NM…	323	1859	22680	1.73748	0.065382	0.00563393	0.00523151
GOTERM_BP_DIRECT	GO:0001701~in utero embryonic development	15	4.54545	0.000319312	NM_028901, NM_021442, NM_008713, NM_152922, NM_001017985, NM_010258, NM_010588, NM_011567, NM_011535, NM_011587, NM_007963, NM_009236, NM_145596, NM_026496, NM_008091, NM_008592	288	299	18082	3.14974	0.411854	0.0331685	0.0323303
GOTERM_BP_DIRECT	GO:0045893~positive regulation of transcription, DNA-templated	22	6.66667	0.00036872	NM_020510, NM_001080780, NM_016851, NM_021442, NM_172553, NM_053169, NM_022428, NM_010258, NM_011446, NM_011535, NM_011532, NM_008781, NM_010225, NM_007963, NM_009575, NM_009236, NM_011441, NM_021283, NM_026496, NM_008091, NM_013519, NM_010703, NM_008592	288	576	18082	2.39803	0.458237	0.0360478	0.0351369
GOTERM_BP_DIRECT	GO:0008284~positive regulation of cell proliferation	21	6.36364	0.000436732	NM_023612, NM_024223, NM_001012477, NM_010074, NM_009506, NM_007903, NM_001109991, NM_009309, NM_009863, NM_011535, NM_010168, NM_011532, NM_029771, NM_008781, NM_008011, NM_008216, NM_010275, NM_021283, NM_010703, NM_010612, NM_018827	288	542	18082	2.43262	0.516163	0.0403249	0.0393058
UP_SEQ_FEATURE	domain:EGF-like 3	7	2.12121	0.000477409	NM_010588, NM_019454, NM_011587, NM_175641, NM_010929, NM_013690, NM_028460	273	66	18012	6.99767	0.376415	0.0525149	0.0521436
GOTERM_BP_DIRECT	GO:0003007~heart morphogenesis	7	2.12121	0.000525717	NM_011535, NM_011532, NM_001159571, NM_013519, NM_008592, NM_009309, NM_011724	288	64	18082	6.86708	0.582709	0.0442931	0.0431738
GOTERM_BP_DIRECT	GO:0006355~regulation of transcription, DNA-templated	57	17.2727	0.000533009	NM_133229, NM_172392, NM_172553, NM_178732, NM_021717, NM_009309, NM_023814, NM_010258, NM_008542, NM_008781, NM_008986, NM_010495, NM_010451, NM_009236, NM_026496, NM_144955, NM_001242372, NM_022378, NM_021442, NM_010929, NM_176962, NM_001164581, NM_023504, NM_001166645, NM_001167777, NM_011535, NM_008651, NM_011532, NM_007963, NM_011859, NM_008091, NM_013519, NM_011415, NM_175686, NM_001013379,…	288	2279	18082	1.57031	0.587739	0.0442931	0.0431738
GOTERM_BP_DIRECT	GO:0048010~vascular endothelial growth factor receptor signaling pathway	5	1.51515	0.000604354	NM_013519, NM_010228, NM_008592, NM_009506, NM_010612	288	25	18082	12.5569	0.63386	0.0456562	0.0445024
GOTERM_BP_DIRECT	GO:0048844~artery morphogenesis	5	1.51515	0.000604354	NM_011532, NM_008121, NM_175686, NM_013519, NM_008592	288	25	18082	12.5569	0.63386	0.0456562	0.0445024
INTERPRO	IPR021934:Sox C-terminal transactivation domain	3	0.909091	0.000615944	NM_011446, NM_009236, NM_011441	298	3	20594	69.1074	0.31117	0.0372646	0.0365871
GOTERM_MF_DIRECT	GO:0004713~protein tyrosine kinase activity	9	2.72727	0.000635749	NM_011587, NM_008011, NM_001080780, NM_001159571, NM_011481, NM_013690, NM_010228, NM_009759, NM_010612	274	121	17446	4.7359	0.248871	0.0476812	0.0469394
GOTERM_BP_DIRECT	GO:0045766~positive regulation of angiogenesis	9	2.72727	0.00069902	NM_010258, NM_009325, NM_019444, NM_010929, NM_008713, NM_013690, NM_010228, NM_009506, NM_010612	288	121	18082	4.66994	0.687196	0.0505118	0.0492353
KEGG_PATHWAY	mmu04976:Bile secretion	7	2.12121	0.000763012	NM_009700, NM_009623, NM_018760, NM_080435, NM_011076, NM_030687, NM_031194	120	71	7691	6.3189	0.126376	0.0874233	0.0869294
GOTERM_BP_DIRECT	GO:0007166~cell surface receptor signaling pathway	12	3.63636	0.000779593	NM_054044, NM_010168, NM_008056, NM_020510, NM_001011536, NM_183180, NM_011925, NM_054071, NM_146916, NM_001002268, NM_007903, NM_008480	288	219	18082	3.44026	0.726428	0.0539868	0.0526225
GOTERM_CC_DIRECT	GO:0016020~membrane	133	40.303	0.000800493	NM_001033208, NM_177448, NM_001030293, NM_017378, NM_153079, NM_175668, NM_013690, NM_009868, NM_007607, NM_001014761, NM_009506, NM_013723, NM_145601, NM_145963, NM_001166250, NM_011784, NM_027102, NM_019701, NM_017405, NM_026496, NM_001002268, NM_010612, NM_024194, NM_029928, NM_153068, NM_029529, NM_133237, NM_173417, NM_009738, NM_029771, NM_009502, NM_009623, NM_008011, NM_183180, NM_009183,…	297	6998	19662	1.2582	0.162203	0.0252727	0.0243578
GOTERM_BP_DIRECT	GO:0007219~Notch signaling pathway	9	2.72727	0.000865478	NM_010588, NM_019454, NM_010929, NM_021717, NM_013519, NM_013904, NM_008592, NM_011415, NM_011724	288	125	18082	4.5205	0.762846	0.057537	0.056083
GOTERM_BP_DIRECT	GO:2000352~negative regulation of endothelial cell apoptotic process	5	1.51515	0.000942294	NM_019444, NM_021283, NM_008091, NM_013690, NM_010612	288	28	18082	11.2116	0.791295	0.0602343	0.0587122
GOTERM_BP_DIRECT	GO:0016477~cell migration	11	3.33333	0.000980527	NM_133659, NM_013723, NM_008781, NM_008011, NM_007934, NM_011481, NM_010107, NM_010228, NM_008592, NM_011415, NM_010612	288	191	18082	3.61587	0.804156	0.0603569	0.0588316
GOTERM_BP_DIRECT	GO:0043392~negative regulation of DNA binding	5	1.51515	0.00107954	NM_170588, NM_010495, NM_007855, NM_001109973, NM_010703	288	29	18082	10.825	0.833899	0.0640782	0.0624589
KEGG_PATHWAY	mmu04610:Complement and coagulation cascades	7	2.12121	0.00109398	NM_009246, NM_010168, NM_009245, NM_009243, NM_009247, NM_009378, NM_011708	120	76	7691	5.90318	0.176128	0.0874233	0.0869294
UP_SEQ_FEATURE	region of interest:RCL	4	1.21212	0.00109588	NM_009246, NM_009245, NM_009243, NM_009247	273	14	18012	18.8509	0.661903	0.108492	0.107725
GOTERM_CC_DIRECT	GO:0005615~extracellular space	39	11.8182	0.00116419	NM_175641, NM_016982, NM_020265, NM_009506, NM_007903, NM_145603, NM_013723, NM_011125, NM_009378, NM_009675, NM_010275, NM_001080926, NM_011708, NM_021283, NM_001029985, NM_008480, NM_178444, NM_020278, NM_153127, NM_198171, NM_001012477, NM_010097, NM_021524, NM_153107, NM_001109991, NM_009738, NM_009246, NM_009245, NM_010168, NM_009887, NM_009243, NM_197999, NM_009247, NM_026860, NM_001025379,…	297	1504	19662	1.71667	0.226968	0.0316482	0.0305025
GOTERM_BP_DIRECT	GO:0045944~positive regulation of transcription from RNA polymerase II promoter	30	9.09091	0.00120615	NM_001081106, NM_175686, NM_172553, NM_009309, NM_010258, NM_011567, NM_008781, NM_138741, NM_009575, NM_009236, NM_010451, NM_010275, NM_011441, NM_016974, NM_021283, NM_026496, NM_013904, NM_177595, NM_178688, NM_021442, NM_021524, NM_008651, NM_011532, NM_029771, NM_010225, NM_007963, NM_011859, NM_008091, NM_013519, NM_010703, NM_008592	288	995	18082	1.89301	0.865451	0.0691248	0.0673779
GOTERM_MF_DIRECT	GO:0001228~transcriptional activator activity, RNA polymerase II transcription regulatory region sequence-specific binding	8	2.42424	0.00124251	NM_010258, NM_011532, NM_010225, NM_172553, NM_011441, NM_026496, NM_010703, NM_022428	274	104	17446	4.89781	0.428491	0.0798753	0.0786328
GOTERM_BP_DIRECT	GO:0008285~negative regulation of cell proliferation	16	4.84848	0.00128409	NM_133229, NM_019454, NM_016851, NM_007855, NM_008713, NM_054071, NM_009868, NM_009506, NM_009738, NM_011446, NM_008542, NM_009887, NM_029771, NM_145953, NM_008091, NM_011724	288	384	18082	2.61603	0.881819	0.0711388	0.0693411
GOTERM_BP_DIRECT	GO:0045746~negative regulation of Notch signaling pathway	5	1.51515	0.00139501	NM_178444, NM_019454, NM_010929, NM_013904, NM_028460	288	31	18082	10.1266	0.901739	0.0727391	0.0709009
GOTERM_BP_DIRECT	GO:0030334~regulation of cell migration	7	2.12121	0.00140051	NM_178444, NM_009502, NM_001012477, NM_010590, NM_013690, NM_007903, NM_008480	288	77	18082	5.7077	0.902634	0.0727391	0.0709009
GOTERM_CC_DIRECT	GO:0005912~adherens junction	6	1.81818	0.00140558	NM_001081963, NM_001001183, NM_009502, NM_183312, NM_027102, NM_009868	297	55	19662	7.22204	0.267177	0.0316482	0.0305025
GOTERM_CC_DIRECT	GO:0009986~cell surface	21	6.36364	0.00143204	NM_020486, NM_019576, NM_019444, NM_010929, NM_011076, NM_008626, NM_010074, NM_008756, NM_013690, NM_009868, NM_007607, NM_032398, NM_054044, NM_008056, NM_013696, NM_009378, NM_009675, NM_001002268, NM_011638, NM_001177886, NM_010612, NM_001177887	297	629	19662	2.21024	0.271457	0.0316482	0.0305025
INTERPRO	IPR017970:Homeobox, conserved site	10	3.0303	0.00145612	NM_177595, NM_008781, NM_175686, NM_010451, NM_172553, NM_008901, NM_023504, NM_001079869, NM_144955, NM_022428	298	184	20594	3.75584	0.585879	0.0751073	0.0737418
GOTERM_BP_DIRECT	GO:0003199~endocardial cushion to mesenchymal transition involved in heart valve formation	3	0.909091	0.00147489	NM_133659, NM_010107, NM_013904	288	4	18082	47.0885	0.913972	0.0742809	0.0724038
KEGG_PATHWAY	mmu04310:Wnt signaling pathway	9	2.72727	0.00148175	NM_001081567, NM_008056, NM_020510, NM_009887, NM_009331, NM_020265, NM_011441, NM_001164286, NM_010703	120	141	7691	4.09096	0.230846	0.0874233	0.0869294
GOTERM_MF_DIRECT	GO:0001948~glycoprotein binding	7	2.12121	0.0014862	NM_009246, NM_009245, NM_009243, NM_009247, NM_001080926, NM_011708, NM_011638	274	79	17446	5.64178	0.487927	0.0835989	0.0822985
UP_KEYWORDS	Immunoglobulin domain	17	5.15152	0.00151844	NM_020486, NM_016982, NM_023059, NM_054071, NM_013690, NM_001014761, NM_054044, NM_011587, NM_008011, NM_001025379, NM_027102, NM_001171512, NM_017405, NM_010228, NM_001177886, NM_010612, NM_018827, NM_001177887	323	481	22680	2.48167	0.288507	0.0261639	0.0242951
GOTERM_BP_DIRECT	GO:0030154~cell differentiation	25	7.57576	0.00157117	NM_019454, NM_013694, NM_009506, NM_023814, NM_170588, NM_009575, NM_001171512, NM_028034, NM_009390, NM_010612, NM_144955, NM_178444, NM_010929, NM_016851, NM_021442, NM_029723, NM_001109973, NM_007855, NM_011481, NM_010588, NM_053085, NM_008651, NM_029771, NM_007963, NM_011859, NM_010228	288	780	18082	2.01233	0.926711	0.0768027	0.0748618
GOTERM_BP_DIRECT	GO:0003151~outflow tract morphogenesis	6	1.81818	0.0016297	NM_011535, NM_020510, NM_011532, NM_008121, NM_011441, NM_013904	288	54	18082	6.97608	0.933515	0.0773877	0.075432
UP_SEQ_FEATURE	domain:EGF-like 2	7	2.12121	0.00170459	NM_010588, NM_019454, NM_011587, NM_009378, NM_010929, NM_013690, NM_028460	273	84	18012	5.49817	0.814977	0.153413	0.152328
UP_KEYWORDS	Cell membrane	75	22.7273	0.00172491	NM_001011536, NM_001033208, NM_153079, NM_017378, NM_175668, NM_011076, NM_013690, NM_009868, NM_007607, NM_013723, NM_011587, NM_008986, NM_007412, NM_011784, NM_027102, NM_019701, NM_017405, NM_013805, NM_001002268, NM_010612, NM_020510, NM_010929, NM_153068, NM_007513, NM_054071, NM_133237, NM_130448, NM_173417, NM_008056, NM_029771, NM_009502, NM_008011, NM_021609, NM_001177886, NM_001177887,…	323	3759	22680	1.40097	0.320715	0.0266873	0.024781
INTERPRO	IPR011489:EMI domain	4	1.21212	0.00173802	NM_178444, NM_153127, NM_152922, NM_028460	298	17	20594	16.2606	0.650907	0.0751073	0.0737418
INTERPRO	IPR018186:Transcription factor, T-box, conserved site	4	1.21212	0.00173802	NM_011535, NM_011532, NM_009309, NM_023814	298	17	20594	16.2606	0.650907	0.0751073	0.0737418
INTERPRO	IPR001699:Transcription factor, T-box	4	1.21212	0.00173802	NM_011535, NM_011532, NM_009309, NM_023814	298	17	20594	16.2606	0.650907	0.0751073	0.0737418
GOTERM_BP_DIRECT	GO:0048704~embryonic skeletal system morphogenesis	6	1.81818	0.00176978	NM_175686, NM_010451, NM_172553, NM_001109973, NM_013519, NM_001079869	288	55	18082	6.84924	0.947344	0.0816973	0.0796328
UP_KEYWORDS	Calcium	24	7.27273	0.00178709	NM_178444, NM_001163337, NM_017378, NM_153068, NM_010929, NM_007934, NM_009509, NM_008626, NM_010097, NM_008713, NM_001033464, NM_009868, NM_130448, NM_152922, NM_010588, NM_148937, NM_010168, NM_009675, NM_001080926, NM_019701, NM_011925, NM_009390, NM_011812, NM_001024720	323	827	22680	2.03773	0.330127	0.0266873	0.024781
GOTERM_BP_DIRECT	GO:0007565~female pregnancy	7	2.12121	0.00181877	NM_008278, NM_029562, NM_001168693, NM_019444, NM_009378, NM_021283, NM_021524	288	81	18082	5.42584	0.951469	0.0816973	0.0796328
GOTERM_BP_DIRECT	GO:0001756~somitogenesis	6	1.81818	0.00191847	NM_022378, NM_013519, NM_008592, NM_010703, NM_009309, NM_023814	288	56	18082	6.72693	0.958892	0.0839079	0.0817875
GOTERM_MF_DIRECT	GO:0005518~collagen binding	6	1.81818	0.00227306	NM_011708, NM_008626, NM_010097, NM_010074, NM_009390, NM_001002268	274	59	17446	6.47507	0.64086	0.113653	0.111885
GOTERM_BP_DIRECT	GO:0002042~cell migration involved in sprouting angiogenesis	4	1.21212	0.00228157	NM_153127, NM_001159571, NM_025809, NM_010612	288	17	18082	14.7729	0.977546	0.0966239	0.0941821
GOTERM_BP_DIRECT	GO:0060021~palate development	7	2.12121	0.00232548	NM_011535, NM_010225, NM_175686, NM_172553, NM_011859, NM_010703, NM_011415	288	85	18082	5.17051	0.97913	0.0966239	0.0941821
UP_SEQ_FEATURE	domain:EMI	4	1.21212	0.00234941	NM_178444, NM_153127, NM_152922, NM_028460	273	18	18012	14.6618	0.902344	0.193827	0.192456
GOTERM_BP_DIRECT	GO:0003158~endothelium development	3	0.909091	0.00243239	NM_008121, NM_008120, NM_010612	288	5	18082	37.6708	0.982535	0.0986006	0.0961089
UP_KEYWORDS	DNA-binding	38	11.5152	0.00247008	NM_175686, NM_172553, NM_013694, NM_001079869, NM_009309, NM_023814, NM_022428, NM_010258, NM_011446, NM_008542, NM_011567, NM_008781, NM_009331, NM_009575, NM_009236, NM_010451, NM_011441, NM_016974, NM_026496, NM_013904, NM_144955, NM_022378, NM_133659, NM_177595, NM_016851, NM_021442, NM_008901, NM_007855, NM_023504, NM_008651, NM_011535, NM_011532, NM_010225, NM_007963, NM_008091, NM_013519, …	323	1604	22680	1.66349	0.425343	0.0345811	0.032111
GOTERM_BP_DIRECT	GO:0060070~canonical Wnt signaling pathway	7	2.12121	0.00293181	NM_008056, NM_020510, NM_009331, NM_011441, NM_010703, NM_011415, NM_009309	288	89	18082	4.93812	0.992402	0.11333	0.110466
GOTERM_BP_DIRECT	GO:0045909~positive regulation of vasodilation	5	1.51515	0.00300031	NM_029771, NM_008121, NM_008962, NM_008713, NM_010612	288	38	18082	8.26115	0.993222	0.11333	0.110466
GOTERM_BP_DIRECT	GO:0060412~ventricular septum morphogenesis	5	1.51515	0.00300031	NM_011535, NM_020510, NM_008121, NM_054071, NM_013904	288	38	18082	8.26115	0.993222	0.11333	0.110466
SMART	SM00425:TBOX	4	1.21212	0.00306517	NM_011535, NM_011532, NM_009309, NM_023814	185	17	10425	13.2591	0.365135	0.113411	0.111879
GOTERM_BP_DIRECT	GO:0042493~response to drug	14	4.24242	0.00310345	NM_001080780, NM_009506, NM_001109991, NM_009738, NM_010258, NM_009325, NM_029562, NM_011510, NM_001080926, NM_021283, NM_023395, NM_008091, NM_010612, NM_144955	288	339	18082	2.59288	0.994292	0.114334	0.111445
GOTERM_BP_DIRECT	GO:0050880~regulation of blood vessel size	4	1.21212	0.00317592	NM_008713, NM_013519, NM_008592, NM_007903	288	19	18082	13.2178	0.994942	0.114334	0.111445
GOTERM_BP_DIRECT	GO:0048701~embryonic cranial skeleton morphogenesis	5	1.51515	0.00330206	NM_011532, NM_175686, NM_007855, NM_026496, NM_013519	288	39	18082	8.04932	0.995901	0.114334	0.111445
GOTERM_BP_DIRECT	GO:0007154~cell communication	5	1.51515	0.00330206	NM_010588, NM_019454, NM_008121, NM_008127, NM_008120	288	39	18082	8.04932	0.995901	0.114334	0.111445
GOTERM_BP_DIRECT	GO:0006351~transcription, DNA-templated	46	13.9394	0.00351781	NM_133229, NM_172553, NM_021717, NM_001079869, NM_009309, NM_023814, NM_010258, NM_011446, NM_008542, NM_011567, NM_008321, NM_008781, NM_170588, NM_008986, NM_009331, NM_009575, NM_009236, NM_010495, NM_010451, NM_011441, NM_016974, NM_026496, NM_013904, NM_001174107, NM_001242372, NM_022378, NM_133659, NM_010929, NM_016851, NM_021442, NM_008901, NM_007855, NM_010590, NM_153802, NM_001167777, NM…	288	1885	18082	1.53215	0.99714	0.119318	0.116303
GOTERM_MF_DIRECT	GO:0005112~Notch binding	4	1.21212	0.00354731	NM_010588, NM_178444, NM_019454, NM_010929	274	20	17446	12.7343	0.797927	0.154803	0.152395
GOTERM_CC_DIRECT	GO:0016327~apicolateral plasma membrane	4	1.21212	0.00367422	NM_008056, NM_009378, NM_008756, NM_013805	297	21	19662	12.6099	0.556695	0.0738184	0.0711463
INTERPRO	IPR019826:Carboxylesterase type B, active site	4	1.21212	0.00373207	NM_145603, NM_197999, NM_198171, NM_009738	298	22	20594	12.565	0.895871	0.150527	0.14779
GOTERM_MF_DIRECT	GO:0044212~transcription regulatory region DNA binding	11	3.33333	0.00378407	NM_010258, NM_011446, NM_008542, NM_008651, NM_009331, NM_009236, NM_011441, NM_008091, NM_013519, NM_008592, NM_010703	274	233	17446	3.00595	0.818421	0.154803	0.152395
GOTERM_BP_DIRECT	GO:0010595~positive regulation of endothelial cell migration	5	1.51515	0.00396623	NM_054044, NM_008091, NM_013690, NM_013519, NM_010612	288	41	18082	7.65667	0.998646	0.131837	0.128506
GOTERM_BP_DIRECT	GO:0006357~regulation of transcription from RNA polymerase II promoter	15	4.54545	0.00462336	NM_133659, NM_008901, NM_007855, NM_009309, NM_011446, NM_011567, NM_008651, NM_011532, NM_008781, NM_009331, NM_016974, NM_008091, NM_013904, NM_010703, NM_144955	288	397	18082	2.37222	0.999548	0.150667	0.14686
UP_SEQ_FEATURE	DNA-binding region:HMG box	5	1.51515	0.00466113	NM_011446, NM_009331, NM_009236, NM_011441, NM_010703	273	45	18012	7.33089	0.990153	0.341064	0.338652
GOTERM_BP_DIRECT	GO:0001974~blood vessel remodeling	5	1.51515	0.00471533	NM_019454, NM_011532, NM_008713, NM_013519, NM_008592	288	43	18082	7.30055	0.999612	0.150709	0.146901
INTERPRO	IPR020067:Frizzled domain	4	1.21212	0.00480194	NM_008056, NM_020510, NM_153107, NM_001109991	298	24	20594	11.5179	0.945642	0.176063	0.172862
UP_SEQ_FEATURE	domain:EGF-like 6; calcium-binding	4	1.21212	0.00482312	NM_010588, NM_175641, NM_009378, NM_011812	273	23	18012	11.4744	0.991618	0.341064	0.338652
GOTERM_BP_DIRECT	GO:0035924~cellular response to vascular endothelial growth factor stimulus	4	1.21212	0.00487335	NM_019454, NM_019444, NM_010228, NM_010612	288	22	18082	11.4154	0.999702	0.152821	0.148959
INTERPRO	IPR017441:Protein kinase, ATP binding site	14	4.24242	0.00494724	NM_001080780, NM_001159571, NM_153805, NM_011481, NM_013690, NM_009759, NM_009863, NM_011587, NM_008011, NM_001171512, NM_001024624, NM_010228, NM_001174107, NM_010612	298	394	20594	2.45559	0.950238	0.176063	0.172862
GOTERM_BP_DIRECT	GO:0014031~mesenchymal cell development	3	0.909091	0.0050017	NM_172553, NM_013904, NM_008592	288	7	18082	26.9077	0.99976	0.153941	0.150051
UP_KEYWORDS	Differentiation	19	5.75758	0.00530046	NM_178444, NM_019454, NM_010929, NM_016851, NM_021442, NM_013694, NM_029723, NM_007855, NM_001109973, NM_009506, NM_053085, NM_029771, NM_170588, NM_007963, NM_009575, NM_001171512, NM_028034, NM_010228, NM_009390, NM_010612	323	646	22680	2.0652	0.695919	0.0698414	0.0648527
UP_SEQ_FEATURE	domain:FZ	4	1.21212	0.00545129	NM_008056, NM_020510, NM_153107, NM_001109991	273	24	18012	10.9963	0.995511	0.359785	0.357241
GOTERM_BP_DIRECT	GO:0090103~cochlea morphogenesis	4	1.21212	0.00553929	NM_020510, NM_011532, NM_008901, NM_023814	288	23	18082	10.9191	0.999902	0.164398	0.160244
GOTERM_BP_DIRECT	GO:0072001~renal system development	4	1.21212	0.00553929	NM_007963, NM_021442, NM_011441, NM_008091, NM_023814	288	23	18082	10.9191	0.999902	0.164398	0.160244
INTERPRO	IPR013098:Immunoglobulin I-set	8	2.42424	0.00554315	NM_020486, NM_008011, NM_001171512, NM_054071, NM_010228, NM_001177886, NM_010612, NM_001024720, NM_001177887	298	147	20594	3.76095	0.965366	0.186311	0.182924
SMART	SM00063:FRI	4	1.21212	0.00569265	NM_008056, NM_020510, NM_153107, NM_001109991	185	21	10425	10.7336	0.570408	0.168503	0.166226
GOTERM_BP_DIRECT	GO:0043434~response to peptide hormone	6	1.81818	0.00606822	NM_009246, NM_009245, NM_009243, NM_009247, NM_001012477, NM_013690	288	73	18082	5.16039	0.99996	0.176936	0.172465
GOTERM_BP_DIRECT	GO:0042474~middle ear morphogenesis	4	1.21212	0.00625719	NM_011532, NM_175686, NM_010451, NM_011859	288	24	18082	10.4641	0.999971	0.179301	0.17477
GOTERM_BP_DIRECT	GO:0048341~paraxial mesoderm formation	3	0.909091	0.0065993	NM_013519, NM_008592, NM_010703	288	8	18082	23.5443	0.999983	0.185899	0.181201
UP_KEYWORDS	Extracellular matrix	10	3.0303	0.00669634	NM_153127, NM_175641, NM_011708, NM_010097, NM_153107, NM_007925, NM_001109991, NM_001024720, NM_011812, NM_008480	323	235	22680	2.98795	0.777988	0.0816183	0.0757884
INTERPRO	IPR019819:Carboxylesterase type B, conserved site	4	1.21212	0.00672238	NM_145603, NM_197999, NM_198171, NM_009738	298	27	20594	10.2381	0.983106	0.214055	0.210163
GOTERM_BP_DIRECT	GO:0007179~transforming growth factor beta receptor signaling pathway	6	1.81818	0.00679718	NM_008278, NM_008542, NM_175641, NM_010275, NM_013805, NM_009868	288	75	18082	5.02278	0.999988	0.188282	0.183524
UP_KEYWORDS	Serine protease inhibitor	6	1.81818	0.00692298	NM_009246, NM_009245, NM_009243, NM_001001803, NM_009247, NM_023395	323	84	22680	5.01548	0.789051	0.0816183	0.0757884
INTERPRO	IPR011009:Protein kinase-like domain	17	5.15152	0.00712969	NM_001081567, NM_181420, NM_001080780, NM_001159571, NM_153805, NM_011481, NM_207683, NM_013690, NM_009759, NM_009863, NM_011587, NM_008011, NM_001171512, NM_001024624, NM_010228, NM_001174107, NM_010612	298	556	20594	2.113	0.986818	0.214625	0.210723
GOTERM_BP_DIRECT	GO:0050679~positive regulation of epithelial cell proliferation	6	1.81818	0.00718371	NM_011532, NM_010495, NM_011859, NM_009506, NM_010612, NM_023814	288	76	18082	4.95669	0.999994	0.193147	0.188266
GOTERM_BP_DIRECT	GO:0001501~skeletal system development	7	2.12121	0.00720526	NM_010588, NM_011535, NM_008121, NM_054071, NM_013519, NM_008592, NM_008728	288	107	18082	4.10741	0.999994	0.193147	0.188266
INTERPRO	IPR002018:Carboxylesterase, type B	4	1.21212	0.0074498	NM_145603, NM_197999, NM_198171, NM_009738	298	28	20594	9.87248	0.989154	0.214625	0.210723
GOTERM_MF_DIRECT	GO:0000977~RNA polymerase II regulatory region sequence-specific DNA binding	10	3.0303	0.00820002	NM_010225, NM_009575, NM_145596, NM_172553, NM_008901, NM_016974, NM_008091, NM_008592, NM_010703, NM_153802	274	221	17446	2.88106	0.975405	0.305267	0.300518
UP_SEQ_FEATURE	site:Reactive bond	5	1.51515	0.00834107	NM_009246, NM_009245, NM_009243, NM_001001803, NM_009247	273	53	18012	6.22434	0.999747	0.516104	0.512454
GOTERM_BP_DIRECT	GO:0003208~cardiac ventricle morphogenesis	3	0.909091	0.00839634	NM_019454, NM_026496, NM_013904	288	9	18082	20.9282	0.999999	0.221503	0.215906
KEGG_PATHWAY	mmu04390:Hippo signaling pathway	8	2.42424	0.00877634	NM_011567, NM_008056, NM_020510, NM_009331, NM_010495, NM_010590, NM_010703, NM_011415	120	151	7691	3.39558	0.78992	0.388353	0.386159
GOTERM_MF_DIRECT	GO:0052689~carboxylic ester hydrolase activity	6	1.81818	0.00881881	NM_145603, NM_197999, NM_001166250, NM_198171, NM_009738, NM_028790	274	81	17446	4.71641	0.981427	0.305267	0.300518
GOTERM_BP_DIRECT	GO:0009952~anterior/posterior pattern specification	7	2.12121	0.00893659	NM_011532, NM_009887, NM_009575, NM_010451, NM_172553, NM_001079869, NM_009309	288	112	18082	3.92405	1	0.232072	0.226207
INTERPRO	IPR018122:Transcription factor, fork head, conserved site	4	1.21212	0.0090395	NM_022378, NM_010225, NM_013519, NM_008592	298	30	20594	9.21432	0.995888	0.246242	0.241765
UP_SEQ_FEATURE	domain:EGF-like 4	5	1.51515	0.0094905	NM_010588, NM_019454, NM_009378, NM_010929, NM_028460	273	55	18012	5.998	0.99992	0.552682	0.548774
GOTERM_CC_DIRECT	GO:0005901~caveola	6	1.81818	0.00966057	NM_032398, NM_138741, NM_008986, NM_153068, NM_001080926, NM_008713	297	86	19662	4.61875	0.882975	0.177915	0.171475
GOTERM_BP_DIRECT	GO:0045765~regulation of angiogenesis	4	1.21212	0.00966686	NM_054044, NM_010495, NM_010107, NM_013690	288	28	18082	8.96925	1	0.247174	0.240928
INTERPRO	IPR017981:GPCR, family 2-like	5	1.51515	0.00976828	NM_054044, NM_008056, NM_020510, NM_011925, NM_001002268	298	58	20594	5.95753	0.997365	0.246242	0.241765
INTERPRO	IPR009071:High mobility group (HMG) box domain	5	1.51515	0.00976828	NM_011446, NM_009331, NM_009236, NM_011441, NM_010703	298	58	20594	5.95753	0.997365	0.246242	0.241765
GOTERM_MF_DIRECT	GO:0005515~protein binding	82	24.8485	0.0101486	NM_133229, NM_001081567, NM_019671, NM_001033208, NM_024223, NM_001030293, NM_172553, NM_010382, NM_009509, NM_021717, NM_013690, NM_009868, NM_007925, NM_009506, NM_009309, NM_023814, NM_010258, NM_008542, NM_008781, NM_010495, NM_009236, NM_011708, NM_019701, NM_013805, NM_001029985, NM_001002268, NM_010612, NM_001242372, NM_029928, NM_020278, NM_020510, NM_001163337, NM_021442, NM_010929, NM_1…	274	4092	17446	1.27592	0.989849	0.321252	0.316255
GOTERM_BP_DIRECT	GO:0048703~embryonic viscerocranium morphogenesis	3	0.909091	0.0103861	NM_011532, NM_010451, NM_013519	288	10	18082	18.8354	1	0.261542	0.254932
GOTERM_MF_DIRECT	GO:0001085~RNA polymerase II transcription factor binding	5	1.51515	0.0107084	NM_011535, NM_177595, NM_008091, NM_009309, NM_023814	274	55	17446	5.78832	0.992131	0.321252	0.316255
UP_SEQ_FEATURE	domain:EGF-like 5; calcium-binding	4	1.21212	0.0112041	NM_010588, NM_175641, NM_010929, NM_011812	273	31	18012	8.51329	0.999986	0.616226	0.611868
GOTERM_CC_DIRECT	GO:0016324~apical plasma membrane	12	3.63636	0.0112734	NM_018795, NM_007934, NM_011076, NM_008756, NM_010074, NM_013690, NM_007607, NM_027172, NM_013723, NM_008056, NM_008433, NM_001177886, NM_001177887	297	328	19662	2.42203	0.91837	0.191647	0.18471
GOTERM_BP_DIRECT	GO:0045892~negative regulation of transcription, DNA-templated	18	5.45455	0.011386	NM_021442, NM_183025, NM_007855, NM_022428, NM_010258, NM_011446, NM_011535, NR_028359, NM_008321, NM_010225, NM_007963, NM_009236, NM_010495, NM_145596, NM_021283, NM_008091, NM_013904, NM_010703, NM_001242372	288	579	18082	1.95186	1	0.28244	0.275303
INTERPRO	IPR009057:Homeodomain-like	12	3.63636	0.0118958	NM_008651, NM_177595, NM_008781, NM_175686, NM_010451, NM_172553, NM_008901, NM_023504, NM_001079869, NM_144955, NM_001242372, NM_022428	298	345	20594	2.40374	0.999283	0.287879	0.282644
GOTERM_BP_DIRECT	GO:0030178~negative regulation of Wnt signaling pathway	5	1.51515	0.0119588	NM_009887, NM_020265, NM_011441, NM_001109973, NM_133237	288	56	18082	5.60578	1	0.292286	0.2849
GOTERM_MF_DIRECT	GO:0004866~endopeptidase inhibitor activity	4	1.21212	0.0123276	NM_009246, NM_009245, NM_009243, NM_009247	274	31	17446	8.21568	0.996235	0.346714	0.341321
UP_KEYWORDS	Wnt signaling pathway	8	2.42424	0.0131005	NM_008056, NM_020510, NM_009331, NM_020265, NM_011441, NM_153107, NM_010703, NM_133237	323	176	22680	3.19167	0.947865	0.141504	0.131397
UP_KEYWORDS	Serine esterase	4	1.21212	0.013266	NM_145603, NM_001166250, NM_009738, NM_028790	323	35	22680	8.02477	0.949787	0.141504	0.131397
UP_SEQ_FEATURE	domain:SH2	6	1.81818	0.0133927	NM_010346, NM_029983, NM_172530, NM_145495, NM_011481, NM_009759	273	93	18012	4.25665	0.999998	0.697828	0.692894
GOTERM_BP_DIRECT	GO:0007389~pattern specification process	5	1.51515	0.0134796	NM_011532, NM_009575, NM_010451, NM_013904, NM_001017985	288	58	18082	5.41248	1	0.324682	0.316477
GOTERM_CC_DIRECT	GO:0031012~extracellular matrix	11	3.33333	0.0140128	NM_178444, NM_010168, NM_029981, NM_153127, NM_024223, NM_175641, NM_025809, NM_011708, NM_001109991, NM_011812, NM_008480	297	294	19662	2.47695	0.955787	0.221202	0.213194
INTERPRO	IPR008405:Apolipoprotein L	3	0.909091	0.0145582	NM_001168660, NM_173786, NM_001143686	298	13	20594	15.9479	0.99986	0.338759	0.332599
SMART	SM00398:HMG	5	1.51515	0.014957	NM_011446, NM_009331, NM_009236, NM_011441, NM_010703	185	54	10425	5.21772	0.892509	0.368938	0.363953
UP_SEQ_FEATURE	domain:Ig-like C2-type 1	7	2.12121	0.0151349	NM_020486, NM_011587, NM_008011, NM_054071, NM_013690, NM_010228, NM_010612	273	132	18012	3.49883	1	0.721536	0.716435
GOTERM_BP_DIRECT	GO:0019933~cAMP-mediated signaling	4	1.21212	0.0151924	NM_009623, NM_080435, NM_001002268, NM_008728	288	33	18082	7.61027	1	0.360711	0.351595
UP_SEQ_FEATURE	domain:Ig-like C2-type 2	7	2.12121	0.015656	NM_020486, NM_011587, NM_008011, NM_054071, NM_013690, NM_010228, NM_010612	273	133	18012	3.47253	1	0.721536	0.716435
GOTERM_BP_DIRECT	GO:0030182~neuron differentiation	7	2.12121	0.015892	NM_008321, NM_001080780, NM_010495, NM_010275, NM_008091, NM_010107, NM_007903	288	127	18082	3.46058	1	0.372006	0.362605
GOTERM_MF_DIRECT	GO:0001078~transcriptional repressor activity, RNA polymerase II core promoter proximal region sequence-specific binding	7	2.12121	0.0159863	NM_011535, NM_177595, NM_010451, NM_008091, NM_011415, NM_144955, NM_023814	274	129	17446	3.45504	0.999291	0.423167	0.416584
UP_SEQ_FEATURE	binding site:ATP	17	5.15152	0.0160341	NM_001081567, NM_001163337, NM_001080780, NM_153068, NM_001159571, NM_153805, NM_011481, NM_013690, NM_009759, NM_009863, NM_011587, NM_008011, NM_001171512, NM_001024624, NM_010228, NM_001174107, NM_010612	273	583	18012	1.92389	1	0.721536	0.716435
UP_KEYWORDS	Transmembrane	118	35.7576	0.0163211	NM_001011536, NM_177448, NM_017378, NM_153079, NM_175668, NM_013690, NM_009868, NM_001014761, NM_013723, NM_145601, NM_145963, NM_011784, NM_027102, NM_019701, NM_017405, NM_001002268, NM_010612, NR_015505, NM_029928, NM_029529, NM_133237, NM_173417, NM_009738, NM_029771, NM_009623, NM_008011, NM_183180, NM_009183, NM_194464, NM_015736, NM_020486, NM_019454, NM_018760, NM_019578, NM_019576, NM_03…	323	6955	22680	1.19131	0.97493	0.166119	0.154253
UP_KEYWORDS	SH2 domain	6	1.81818	0.0170568	NM_010346, NM_029983, NM_172530, NM_145495, NM_011481, NM_009759	323	105	22680	4.01238	0.978799	0.166119	0.154253
INTERPRO	IPR001356:Homeodomain	10	3.0303	0.0171751	NM_177595, NM_008781, NM_175686, NM_010451, NM_172553, NM_008901, NM_023504, NM_001079869, NM_144955, NM_022428	298	271	20594	2.55009	0.999972	0.384849	0.377852
GOTERM_BP_DIRECT	GO:0016331~morphogenesis of embryonic epithelium	3	0.909091	0.0174475	NM_010588, NM_009506, NM_023814	288	13	18082	14.4888	1	0.389433	0.379591
KEGG_PATHWAY	mmu04015:Rap1 signaling pathway	9	2.72727	0.0176592	NM_009623, NM_008011, NM_080435, NM_010495, NM_010107, NM_013690, NM_010228, NM_009506, NM_010612	120	214	7691	2.69544	0.957302	0.502954	0.500113
GOTERM_BP_DIRECT	GO:0007517~muscle organ development	5	1.51515	0.0178025	NM_053085, NM_008321, NM_011532, NM_177595, NM_008781	288	63	18082	4.98291	1	0.389433	0.379591
GOTERM_BP_DIRECT	GO:0030326~embryonic limb morphogenesis	5	1.51515	0.0178025	NM_008121, NM_175686, NM_172553, NM_010703, NM_001017985	288	63	18082	4.98291	1	0.389433	0.379591
GOTERM_BP_DIRECT	GO:0006953~acute-phase response	4	1.21212	0.017808	NM_009246, NM_010168, NM_009243, NM_023059	288	35	18082	7.1754	1	0.389433	0.379591
GOTERM_BP_DIRECT	GO:0051480~regulation of cytosolic calcium ion concentration	4	1.21212	0.017808	NM_010168, NM_145601, NM_029771, NM_010473	288	35	18082	7.1754	1	0.389433	0.379591
INTERPRO	IPR000719:Protein kinase, catalytic domain	15	4.54545	0.0178671	NM_001081567, NM_001080780, NM_001159571, NM_153805, NM_011481, NM_013690, NM_009759, NM_009863, NM_011587, NM_008011, NM_001171512, NM_001024624, NM_010228, NM_001174107, NM_010612	298	515	20594	2.01284	0.999982	0.386058	0.379038
GOTERM_CC_DIRECT	GO:0045121~membrane raft	10	3.0303	0.0181686	NM_013723, NM_138741, NM_008986, NM_145532, NM_001080780, NM_008433, NM_008713, NM_010074, NM_013690, NM_010612	297	262	19662	2.52679	0.982616	0.267684	0.257994
UP_SEQ_FEATURE	domain:EGF-like 12; calcium-binding	3	0.909091	0.0183437	NM_010588, NM_175641, NM_010929	273	14	18012	14.1381	1	0.756678	0.751328
UP_SEQ_FEATURE	domain:EGF-like 11; calcium-binding	3	0.909091	0.0183437	NM_010588, NM_175641, NM_010929	273	14	18012	14.1381	1	0.756678	0.751328
KEGG_PATHWAY	mmu04916:Melanogenesis	6	1.81818	0.0184001	NM_008056, NM_020510, NM_009623, NM_009331, NM_080435, NM_010703	120	99	7691	3.88434	0.96264	0.502954	0.500113
GOTERM_BP_DIRECT	GO:0014068~positive regulation of phosphatidylinositol 3-kinase signaling	5	1.51515	0.018759	NM_010168, NM_029771, NM_013690, NM_010228, NM_010612	288	64	18082	4.90506	1	0.404901	0.394669
UP_KEYWORDS	Homeobox	10	3.0303	0.0191031	NM_177595, NM_008781, NM_175686, NM_010451, NM_172553, NM_008901, NM_023504, NM_001079869, NM_144955, NM_022428	323	280	22680	2.50774	0.986707	0.178296	0.16556
UP_SEQ_FEATURE	DNA-binding region:Homeobox	8	2.42424	0.0196848	NM_008781, NM_175686, NM_010451, NM_172553, NM_008901, NM_023504, NM_001079869, NM_144955	273	180	18012	2.93236	1	0.779518	0.774006
GOTERM_BP_DIRECT	GO:0071300~cellular response to retinoic acid	5	1.51515	0.0197467	NM_011532, NM_001080780, NM_010451, NM_011859, NM_009309	288	65	18082	4.82959	1	0.418503	0.407928
KEGG_PATHWAY	mmu04550:Signaling pathways regulating pluripotency of stem cells	7	2.12121	0.0198908	NM_011535, NM_008321, NM_008056, NM_020510, NM_008011, NM_009575, NM_010495	120	138	7691	3.25103	0.971452	0.502954	0.500113
GOTERM_MF_DIRECT	GO:0000981~RNA polymerase II transcription factor activity, sequence-specific DNA binding	8	2.42424	0.0199204	NM_010258, NM_022378, NM_133659, NM_008651, NM_177595, NM_009236, NM_011441, NM_009309	274	174	17446	2.92743	0.999883	0.49801	0.490263
GOTERM_BP_DIRECT	GO:0030949~positive regulation of vascular endothelial growth factor receptor signaling pathway	3	0.909091	0.0201446	NM_013690, NM_010228, NM_010612	288	14	18082	13.4539	1	0.418503	0.407928
GOTERM_BP_DIRECT	GO:0001886~endothelial cell morphogenesis	3	0.909091	0.0201446	NM_010929, NM_010495, NM_001109991	288	14	18082	13.4539	1	0.418503	0.407928
UP_KEYWORDS	Transmembrane helix	117	35.4545	0.0202829	NM_001011536, NM_177448, NM_017378, NM_153079, NM_175668, NM_013690, NM_009868, NM_001014761, NM_013723, NM_145601, NM_145963, NM_011784, NM_027102, NM_019701, NM_017405, NM_001002268, NM_010612, NR_015505, NM_029928, NM_029529, NM_133237, NM_173417, NM_009738, NM_029771, NM_009623, NM_008011, NM_183180, NM_009183, NM_194464, NM_015736, NM_020486, NM_019454, NM_018760, NM_019578, NM_019576, NM_03…	323	6938	22680	1.18411	0.989848	0.179297	0.16649
GOTERM_BP_DIRECT	GO:0055007~cardiac muscle cell differentiation	4	1.21212	0.0206584	NM_010258, NM_011535, NM_008781, NM_009309	288	37	18082	6.78754	1	0.41871	0.408129
GOTERM_BP_DIRECT	GO:0002053~positive regulation of mesenchymal cell proliferation	4	1.21212	0.0206584	NM_011532, NM_175686, NM_010612, NM_023814	288	37	18082	6.78754	1	0.41871	0.408129
UP_KEYWORDS	Repressor	15	4.54545	0.0208113	NM_133229, NM_172553, NM_007855, NM_010590, NM_023814, NM_001167777, NM_010346, NM_011535, NM_008321, NM_170588, NM_010495, NM_145596, NM_013904, NM_011415, NM_001242372	323	534	22680	1.97238	0.991004	0.179297	0.16649
UP_SEQ_FEATURE	domain:Kazal-like	4	1.21212	0.0208605	NM_033314, NM_001001803, NM_010097, NM_030687	273	39	18012	6.76698	1	0.794304	0.788687
GOTERM_MF_DIRECT	GO:0003677~DNA binding	41	12.4242	0.0212705	NM_175686, NM_172553, NM_013694, NM_053169, NM_001079869, NM_009309, NM_023814, NM_022428, NM_010258, NM_011446, NM_008542, NM_011567, NM_008781, NM_009331, NM_009575, NM_009236, NM_010451, NM_011441, NM_016974, NM_026496, NM_013904, NM_144955, NM_001242372, NM_022378, NM_133659, NM_177595, NM_016851, NM_021442, NM_008901, NM_007855, NM_023504, NM_001167777, NM_008651, NM_011535, NM_011532, NM_01…	274	1847	17446	1.41339	0.999937	0.503775	0.495938
GOTERM_BP_DIRECT	GO:0030855~epithelial cell differentiation	5	1.51515	0.0218169	NM_010258, NM_008321, NM_020510, NM_011532, NM_009509	288	67	18082	4.68543	1	0.436865	0.425825
GOTERM_CC_DIRECT	GO:0005578~proteinaceous extracellular matrix	11	3.33333	0.0219208	NM_029981, NM_153127, NM_175641, NM_011708, NM_010097, NM_153107, NM_007925, NM_001109991, NM_001024720, NM_011812, NM_008480	297	316	19662	2.3045	0.992541	0.302781	0.29182
GOTERM_BP_DIRECT	GO:0001656~metanephros development	4	1.21212	0.0221719	NM_008321, NM_010275, NM_011859, NM_013519	288	38	18082	6.60892	1	0.438688	0.427602
GOTERM_BP_DIRECT	GO:0007605~sensory perception of sound	7	2.12121	0.022913	NM_010588, NM_027172, NM_011532, NM_009700, NM_008901, NM_011415, NM_023814	288	138	18082	3.18473	1	0.444552	0.433318
GOTERM_BP_DIRECT	GO:0060347~heart trabecula formation	3	0.909091	0.0230033	NM_013690, NM_013904, NM_001002268	288	15	18082	12.5569	1	0.444552	0.433318
UP_KEYWORDS	Signal-anchor	13	3.93939	0.0236988	NM_019578, NM_176931, NM_023059, NM_007934, NM_010074, NM_032398, NM_008288, NM_031186, NM_009675, NM_009183, NM_011638, NM_015736, NM_001081327, NM_181529	323	439	22680	2.07931	0.995357	0.196613	0.182569
UP_SEQ_FEATURE	DNA-binding region:T-box	3	0.909091	0.0237158	NM_011532, NM_009309, NM_023814	273	16	18012	12.3709	1	0.869579	0.863431
INTERPRO	IPR000980:SH2 domain	6	1.81818	0.024	NM_010346, NM_029983, NM_172530, NM_145495, NM_011481, NM_009759	298	113	20594	3.66942	1	0.50069	0.491586
KEGG_PATHWAY	mmu04520:Adherens junction	5	1.51515	0.0250269	NM_029928, NM_009502, NM_009331, NM_010703, NM_011415	120	72	7691	4.45081	0.988736	0.55372	0.550591
INTERPRO	IPR008967:p53-like transcription factor, DNA-binding	4	1.21212	0.0254537	NM_011535, NM_011532, NM_009309, NM_023814	298	44	20594	6.28249	1	0.513316	0.503983
GOTERM_MF_DIRECT	GO:0042803~protein homodimerization activity	21	6.36364	0.0259095	NM_021442, NM_172553, NM_009509, NM_010074, NM_021524, NM_007409, NM_008728, NM_023814, NM_032398, NM_011532, NM_009887, NM_170588, NM_001166250, NM_007963, NM_013696, NM_009675, NM_010275, NM_010495, NM_011708, NM_013904, NM_011638, NM_011812	274	798	17446	1.67557	0.999993	0.51746	0.509411
GOTERM_BP_DIRECT	GO:0006171~cAMP biosynthetic process	3	0.909091	0.0260179	NM_009623, NM_019444, NM_080435	288	16	18082	11.7721	1	0.493205	0.480741
GOTERM_BP_DIRECT	GO:0010628~positive regulation of gene expression	13	3.93939	0.0261143	NM_019454, NM_001113379, NM_177595, NM_001080780, NM_019444, NM_029771, NM_008011, NM_010495, NM_011441, NM_011859, NM_008091, NM_010703, NM_008592	288	399	18082	2.04562	1	0.493205	0.480741
GOTERM_MF_DIRECT	GO:0000978~RNA polymerase II core promoter proximal region sequence-specific DNA binding	12	3.63636	0.0262759	NM_008542, NM_011567, NM_008651, NM_011535, NM_177595, NM_009575, NM_009236, NM_010451, NM_010703, NM_144955, NM_009309, NM_023814	274	359	17446	2.1283	0.999994	0.51746	0.509411
GOTERM_MF_DIRECT	GO:0004871~signal transducer activity	18	5.45455	0.0266675	NM_020510, NM_001159593, NM_153079, NM_175668, NM_130866, NM_148937, NM_054044, NM_009325, NM_008056, NM_145700, NM_029771, NM_021609, NM_007412, NM_011784, NM_008962, NM_013696, NM_011925, NM_001002268	274	648	17446	1.76865	0.999995	0.51746	0.509411
GOTERM_MF_DIRECT	GO:0008289~lipid binding	10	3.0303	0.0267349	NM_010346, NM_011125, NM_138741, NM_001166250, NM_001168660, NM_173786, NM_022020, NM_133674, NM_001143686, NM_028790	274	270	17446	2.3582	0.999995	0.51746	0.509411
UP_SEQ_FEATURE	DNA-binding region:Fork-head	4	1.21212	0.0269624	NM_022378, NM_010225, NM_013519, NM_008592	273	43	18012	6.13749	1	0.953312	0.946572
INTERPRO	IPR001766:Transcription factor, fork head	4	1.21212	0.0269884	NM_022378, NM_010225, NM_013519, NM_008592	298	45	20594	6.14288	1	0.514985	0.505621
GOTERM_BP_DIRECT	GO:0046777~protein autophosphorylation	8	2.42424	0.0270848	NM_008011, NM_001159571, NM_013690, NM_001024624, NM_010228, NM_001174107, NM_009759, NM_010612	288	183	18082	2.74469	1	0.505785	0.493004
INTERPRO	IPR015526:Frizzled/secreted frizzled-related protein	3	0.909091	0.0272389	NM_008056, NM_020510, NM_001109991	298	18	20594	11.5179	1	0.514985	0.505621
GOTERM_MF_DIRECT	GO:0019838~growth factor binding	4	1.21212	0.0277804	NM_175641, NM_013690, NM_010228, NM_010612	274	42	17446	6.06396	0.999997	0.51746	0.509411
GOTERM_MF_DIRECT	GO:0005089~Rho guanyl-nucleotide exchange factor activity	5	1.51515	0.0287478	NM_133191, NM_019671, NM_172731, NM_001171512, NM_133674	274	74	17446	4.30213	0.999998	0.51746	0.509411
UP_KEYWORDS	Notch signaling pathway	4	1.21212	0.0290368	NM_010588, NM_019454, NM_010929, NM_013904	323	47	22680	5.97589	0.99864	0.226456	0.210281
GOTERM_BP_DIRECT	GO:0014032~neural crest cell development	3	0.909091	0.0291827	NM_013519, NM_008592, NM_011415	288	17	18082	11.0797	1	0.532986	0.519517
GOTERM_BP_DIRECT	GO:0003222~ventricular trabecula myocardium morphogenesis	3	0.909091	0.0291827	NM_019454, NM_145536, NM_013904	288	17	18082	11.0797	1	0.532986	0.519517
UP_KEYWORDS	Protease inhibitor	6	1.81818	0.029318	NM_009246, NM_009245, NM_009243, NM_001001803, NM_009247, NM_023395	323	121	22680	3.48182	0.998726	0.226456	0.210281
INTERPRO	IPR017990:Connexin, conserved site	3	0.909091	0.0301582	NM_008121, NM_008127, NM_008120	298	19	20594	10.9117	1	0.5529	0.542848
GOTERM_BP_DIRECT	GO:0007204~positive regulation of cytosolic calcium ion concentration	7	2.12121	0.0308836	NM_009325, NM_020510, NM_029771, NM_013696, NM_008962, NM_153079, NM_010612	288	148	18082	2.96955	1	0.550966	0.537042
GOTERM_BP_DIRECT	GO:0007493~endodermal cell fate determination	2	0.606061	0.0314932	NM_010258, NM_011441	288	2	18082	62.7847	1	0.550966	0.537042
GOTERM_BP_DIRECT	GO:1901534~positive regulation of hematopoietic progenitor cell differentiation	2	0.606061	0.0314932	NM_010228, NM_008592	288	2	18082	62.7847	1	0.550966	0.537042
GOTERM_BP_DIRECT	GO:1902257~negative regulation of apoptotic process involved in outflow tract morphogenesis	2	0.606061	0.0314932	NM_013519, NM_008592	288	2	18082	62.7847	1	0.550966	0.537042
UP_SEQ_FEATURE	short sequence motif:Cell attachment site	5	1.51515	0.0316499	NM_011708, NM_011638, NM_001109991, NM_011812, NM_008480	273	79	18012	4.17582	1	1	0.993933
UP_KEYWORDS	Ion transport	16	4.84848	0.0318732	NM_001163337, NM_018760, NM_053248, NM_001033464, NM_031194, NM_178908, NM_001014761, NM_173417, NM_011887, NM_009700, NM_145963, NM_033314, NM_008433, NM_019701, NM_030687, NM_177074	323	619	22680	1.81497	0.999294	0.237987	0.220987
GOTERM_BP_DIRECT	GO:0060037~pharyngeal system development	3	0.909091	0.0324923	NM_133229, NM_011532, NM_008091	288	18	18082	10.4641	1	0.551043	0.537118
GOTERM_BP_DIRECT	GO:0001709~cell fate determination	3	0.909091	0.0324923	NM_010588, NM_010451, NM_008091	288	18	18082	10.4641	1	0.551043	0.537118
GOTERM_BP_DIRECT	GO:0051145~smooth muscle cell differentiation	3	0.909091	0.0324923	NM_010258, NM_001001183, NM_023814	288	18	18082	10.4641	1	0.551043	0.537118
COG_ONTOLOGY	Lipid metabolism	5	1.51515	0.0329835	NM_145603, NM_197999, NM_001166250, NM_198171, NM_009738	31	88	2126	3.89663	0.353393	0.428785	0.428785
GOTERM_CC_DIRECT	GO:0042383~sarcolemma	6	1.81818	0.0330837	NM_009700, NM_009502, NM_011510, NM_183312, NM_008713, NM_007607	297	118	19662	3.3662	0.99941	0.413616	0.398643
INTERPRO	IPR000500:Connexin	3	0.909091	0.0331956	NM_008121, NM_008127, NM_008120	298	20	20594	10.3661	1	0.55787	0.547727
INTERPRO	IPR013092:Connexin, N-terminal	3	0.909091	0.0331956	NM_008121, NM_008127, NM_008120	298	20	20594	10.3661	1	0.55787	0.547727
INTERPRO	IPR019570:Gap junction protein, cysteine-rich domain	3	0.909091	0.0331956	NM_008121, NM_008127, NM_008120	298	20	20594	10.3661	1	0.55787	0.547727
UP_KEYWORDS	Activator	16	4.84848	0.0337622	NM_010929, NM_172553, NM_009309, NM_010258, NM_011446, NM_011567, NM_008651, NM_010225, NM_009331, NM_009575, NM_009236, NM_011441, NM_016974, NM_008091, NM_013519, NM_010703	323	624	22680	1.80043	0.999544	0.243959	0.226533
GOTERM_BP_DIRECT	GO:0001666~response to hypoxia	8	2.42424	0.0338967	NM_019444, NM_001012477, NM_010074, NM_010590, NM_013690, NM_010228, NM_009506, NM_010612	288	192	18082	2.61603	1	0.566983	0.552655
GOTERM_BP_DIRECT	GO:0035023~regulation of Rho protein signal transduction	5	1.51515	0.0341145	NM_133191, NM_019671, NM_172731, NM_001171512, NM_133674	288	77	18082	4.07693	1	0.566983	0.552655
GOTERM_CC_DIRECT	GO:0016323~basolateral plasma membrane	8	2.42424	0.0347926	NM_008278, NM_009700, NM_018760, NM_018795, NM_008433, NM_013690, NM_031194, NM_011638	297	203	19662	2.60895	0.999601	0.413616	0.398643
GOTERM_BP_DIRECT	GO:0016310~phosphorylation	17	5.15152	0.0352197	NM_001081567, NM_181420, NM_001080780, NM_001159571, NM_153805, NM_011481, NM_207683, NM_013690, NM_009759, NM_009863, NM_011587, NM_008011, NM_001171512, NM_001024624, NM_010228, NM_001174107, NM_010612	288	612	18082	1.74402	1	0.57437	0.559855
GOTERM_BP_DIRECT	GO:0030198~extracellular matrix organization	6	1.81818	0.0353155	NM_029981, NM_010225, NM_007925, NM_001109991, NM_011812, NM_008480	288	114	18082	3.30446	1	0.57437	0.559855
SMART	SM00252:SH2	6	1.81818	0.0355008	NM_010346, NM_029983, NM_172530, NM_145495, NM_011481, NM_009759	185	103	10425	3.2826	0.99525	0.643219	0.634527
KEGG_PATHWAY	mmu04670:Leukocyte transendothelial migration	6	1.81818	0.0358058	NM_009502, NM_001012477, NM_027102, NM_008756, NM_013805, NM_009868	120	118	7691	3.2589	0.998426	0.704181	0.700203
GOTERM_CC_DIRECT	GO:0005922~connexon complex	3	0.909091	0.0359033	NM_008121, NM_008127, NM_008120	297	20	19662	9.9303	0.999691	0.413616	0.398643
GOTERM_BP_DIRECT	GO:1901741~positive regulation of myoblast fusion	3	0.909091	0.0359413	NM_153068, NM_001012477, NM_021283	288	19	18082	9.91338	1	0.57437	0.559855
GOTERM_BP_DIRECT	GO:0016339~calcium-dependent cell-cell adhesion via plasma membrane cell adhesion molecules	3	0.909091	0.0359413	NM_017378, NM_010590, NM_130448	288	19	18082	9.91338	1	0.57437	0.559855
GOTERM_BP_DIRECT	GO:0045597~positive regulation of cell differentiation	4	1.21212	0.0363938	NM_010275, NM_011441, NM_008091, NM_007903	288	46	18082	5.45954	1	0.576062	0.561505
GOTERM_MF_DIRECT	GO:0002020~protease binding	6	1.81818	0.0368595	NM_009246, NM_009245, NM_009243, NM_009247, NM_011708, NM_010074	274	117	17446	3.26521	1	0.637952	0.628029
UP_SEQ_FEATURE	compositionally biased region:Poly-Pro	11	3.33333	0.0372703	NM_008542, NM_054044, NM_172872, NM_011441, NM_016974, NM_008756, NM_026793, NM_008592, NM_023504, NM_144955, NM_001242372	273	345	18012	2.10365	1	1	0.993933
GOTERM_CC_DIRECT	GO:1903561~extracellular vesicle	4	1.21212	0.0374313	NM_009502, NM_001012305, NM_053248, NM_011638	297	49	19662	5.40425	0.999782	0.413616	0.398643
INTERPRO	IPR003599:Immunoglobulin subtype	14	4.24242	0.0382967	NM_020486, NM_016982, NM_054071, NM_001014761, NM_054044, NM_011587, NM_008011, NM_027102, NM_001171512, NM_017405, NM_010228, NM_001177886, NM_010612, NM_001024720, NM_001177887	298	518	20594	1.86777	1	0.622158	0.610846
GOTERM_BP_DIRECT	GO:0007399~nervous system development	12	3.63636	0.0389177	NM_019454, NM_008056, NM_029771, NM_009887, NM_008781, NM_001080780, NM_009575, NM_010275, NM_053246, NM_008091, NM_001014761, NM_130448	288	377	18082	1.99845	1	0.6102	0.59478
INTERPRO	IPR023795:Protease inhibitor I4, serpin, conserved site	4	1.21212	0.0390777	NM_009246, NM_009245, NM_009243, NM_009247	298	52	20594	5.31595	1	0.622158	0.610846
GOTERM_CC_DIRECT	GO:0030018~Z disc	6	1.81818	0.0396457	NM_009502, NM_001033208, NM_028901, NM_183312, NM_010473, NM_001171512	297	124	19662	3.20332	0.999869	0.417224	0.402121
GOTERM_BP_DIRECT	GO:0034097~response to cytokine	5	1.51515	0.0399609	NM_009246, NM_009245, NM_009243, NM_009247, NM_021283	288	81	18082	3.8756	1	0.620701	0.605015
UP_SEQ_FEATURE	domain:Fibronectin type-III 2	6	1.81818	0.0400404	NM_029928, NM_011587, NM_001159571, NM_001171512, NM_013690, NM_018827	273	124	18012	3.19248	1	1	0.993933
GOTERM_MF_DIRECT	GO:0004672~protein kinase activity	15	4.54545	0.0405665	NM_001081567, NM_001080780, NM_001159571, NM_153805, NM_011481, NM_013690, NM_009759, NM_009863, NM_011587, NM_008011, NM_001171512, NM_001024624, NM_010228, NM_001174107, NM_010612	274	531	17446	1.79863	1	0.676109	0.665592
UP_SEQ_FEATURE	domain:Fibronectin type-III 1	6	1.81818	0.0412163	NM_029928, NM_011587, NM_001159571, NM_001171512, NM_013690, NM_018827	273	125	18012	3.16695	1	1	0.993933
KEGG_PATHWAY	mmu05200:Pathways in cancer	12	3.63636	0.041636	NM_001081567, NM_020510, NM_001080780, NM_021442, NM_001012477, NM_009506, NM_008056, NM_009623, NM_009331, NM_007963, NM_080435, NM_010703, NM_008480	120	395	7691	1.94709	0.999462	0.714954	0.710915
UP_SEQ_FEATURE	active site:Proton acceptor	18	5.45455	0.041863	NM_001081567, NM_001080780, NM_001159571, NM_153805, NM_011481, NM_013690, NM_009759, NM_009863, NM_008278, NM_008288, NM_011587, NM_008011, NM_009675, NM_001171512, NM_001024624, NM_010228, NM_001174107, NM_010612	273	710	18012	1.67268	1	1	0.993933
GOTERM_BP_DIRECT	GO:0006468~protein phosphorylation	16	4.84848	0.0421945	NM_001081567, NM_001080780, NM_001159571, NM_153805, NM_011481, NM_013690, NM_009759, NM_009863, NM_011587, NM_008011, NM_001171512, NM_001024624, NM_010228, NM_001174107, NM_010612, NM_008480	288	576	18082	1.74402	1	0.649326	0.632917
UP_SEQ_FEATURE	domain:Protein kinase	14	4.24242	0.0423466	NM_001081567, NM_001080780, NM_001159571, NM_153805, NM_011481, NM_013690, NM_009759, NM_009863, NM_011587, NM_008011, NM_001024624, NM_010228, NM_001174107, NM_010612	273	502	18012	1.84002	1	1	0.993933
GOTERM_MF_DIRECT	GO:0008013~beta-catenin binding	5	1.51515	0.0427901	NM_009331, NM_011441, NM_008713, NM_009868, NM_010703	274	84	17446	3.78997	1	0.685061	0.674405
GOTERM_BP_DIRECT	GO:0010460~positive regulation of heart rate	3	0.909091	0.0432367	NM_010473, NM_013904, NM_007903	288	21	18082	8.96925	1	0.651562	0.635096
GOTERM_BP_DIRECT	GO:0048265~response to pain	3	0.909091	0.0432367	NM_001080780, NM_153079, NM_008120	288	21	18082	8.96925	1	0.651562	0.635096
GOTERM_CC_DIRECT	GO:0070062~extracellular exosome	52	15.7576	0.043274	NM_026725, NM_025833, NM_017378, NM_010382, NM_009509, NM_011076, NM_007607, NM_133191, NM_013723, NM_029286, NM_027102, NM_011708, NM_017405, NM_013805, NM_144955, NM_153068, NM_025809, NM_010097, NM_021524, NM_178908, NM_153107, NM_008728, NM_010168, NM_009502, NM_015736, NM_011812, NM_020486, NM_018760, NM_175641, NM_053248, NM_011887, NM_170588, NM_011925, NM_153127, NM_001159571, NM_016851, …	297	2674	19662	1.2874	0.999943	0.434707	0.418971
GOTERM_BP_DIRECT	GO:0007165~signal transduction	29	8.78788	0.0435159	NM_001012305, NM_172530, NM_023059, NM_153079, NM_175668, NM_145495, NM_008713, NM_033042, NM_147093, NM_148937, NM_145700, NM_007412, NM_011784, NM_008962, NM_011925, NM_001002268, NM_020510, NM_010097, NM_153805, NM_130866, NM_009759, NM_010346, NM_009325, NM_054044, NM_008056, NM_029771, NM_021609, NM_013696, NM_008091	288	1255	18082	1.4508	1	0.651562	0.635096
SMART	SM00037:CNX	3	0.909091	0.0435204	NM_008121, NM_008127, NM_008120	185	19	10425	8.89758	0.99862	0.643219	0.634527
GOTERM_MF_DIRECT	GO:0004867~serine-type endopeptidase inhibitor activity	6	1.81818	0.0441484	NM_009246, NM_009245, NM_009243, NM_001001803, NM_009247, NM_023395	274	123	17446	3.10593	1	0.685061	0.674405
UP_SEQ_FEATURE	domain:Ig-like C2-type 3	5	1.51515	0.0442955	NM_020486, NM_008011, NM_054071, NM_010228, NM_010612	273	88	18012	3.74875	1	1	0.993933
SMART	SM00339:FH	4	1.21212	0.0446917	NM_022378, NM_010225, NM_013519, NM_008592	185	45	10425	5.00901	0.998849	0.643219	0.634527
KEGG_PATHWAY	mmu04151:PI3K-Akt signaling pathway	11	3.33333	0.0448537	NM_008011, NM_011708, NM_021283, NM_153805, NM_008713, NM_010107, NM_013690, NM_010228, NM_009506, NM_010612, NM_008480	120	351	7691	2.00857	0.999703	0.714954	0.710915
UP_KEYWORDS	Phosphoprotein	124	37.5758	0.0450018	NM_019671, NM_025833, NM_028306, NM_024223, NM_181420, NM_017378, NM_001081243, NM_172553, NM_013694, NM_009509, NM_013690, NM_009868, NM_001014761, NM_133191, NM_145603, NM_008542, NM_013723, NM_008781, NM_001166250, NM_198019, NM_027102, NM_017405, NM_001002268, NM_010612, NM_024194, NM_153068, NM_021524, NM_009738, NM_001017985, NM_008256, NM_009863, NM_011535, NM_009502, NM_009623, NM_008011,…	323	7617	22680	1.14308	0.999967	0.303267	0.281605
UP_KEYWORDS	Aminopeptidase	3	0.909091	0.0451661	NM_025633, NM_007934, NM_010074	323	24	22680	8.77709	0.999968	0.303267	0.281605
UP_SEQ_FEATURE	mutagenesis site	19	5.75758	0.045593	NM_029928, NM_019671, NM_001080780, NM_001159593, NM_153068, NM_010929, NM_016851, NM_007855, NM_001109991, NM_010168, NM_080795, NM_001166250, NM_029983, NM_033314, NM_001080926, NM_011708, NM_013904, NM_010703, NM_010612	273	772	18012	1.62381	1	1	0.993933
SMART	SM00389:HOX	10	3.0303	0.0458133	NM_177595, NM_008781, NM_175686, NM_010451, NM_172553, NM_008901, NM_023504, NM_001079869, NM_144955, NM_022428	185	266	10425	2.11847	0.999032	0.643219	0.634527
UP_KEYWORDS	Kinase	17	5.15152	0.0460317	NM_001081567, NM_181420, NM_001080780, NM_001159571, NM_153805, NM_011481, NM_207683, NM_013690, NM_009759, NM_009863, NM_011587, NM_008011, NM_001171512, NM_001024624, NM_010228, NM_001174107, NM_010612	323	707	22680	1.68838	0.999974	0.303267	0.281605
GOTERM_BP_DIRECT	GO:0060856~establishment of blood-brain barrier	2	0.606061	0.0468672	NM_011076, NM_017405	288	3	18082	41.8565	1	0.681509	0.664286
GOTERM_BP_DIRECT	GO:0048866~stem cell fate specification	2	0.606061	0.0468672	NM_009236, NM_011441	288	3	18082	41.8565	1	0.681509	0.664286
GOTERM_BP_DIRECT	GO:0009948~anterior/posterior axis specification	3	0.909091	0.047073	NM_009887, NM_013904, NM_023814	288	22	18082	8.56155	1	0.681509	0.664286
GOTERM_BP_DIRECT	GO:0021915~neural tube development	4	1.21212	0.0471561	NM_008781, NM_009331, NM_026496, NM_001017985	288	51	18082	4.92429	1	0.681509	0.664286
GOTERM_BP_DIRECT	GO:0006814~sodium ion transport	6	1.81818	0.0478009	NM_011887, NM_018760, NM_001159593, NM_053248, NM_001014761, NM_177074	288	124	18082	3.03797	1	0.684872	0.667565
SMART	SM01089:SM01089	3	0.909091	0.0478068	NM_008121, NM_008127, NM_008120	185	20	10425	8.4527	0.99929	0.643219	0.634527
UP_KEYWORDS	Acute phase	3	0.909091	0.0486437	NM_009246, NM_010168, NM_009243	323	25	22680	8.42601	0.999986	0.31132	0.289083
INTERPRO	IPR002350:Kazal domain	4	1.21212	0.0491254	NM_033314, NM_001001803, NM_010097, NM_030687	298	57	20594	4.84964	1	0.739353	0.72591
GOTERM_BP_DIRECT	GO:0030509~BMP signaling pathway	5	1.51515	0.0497335	NM_008542, NM_010495, NM_010703, NM_009309, NM_153802	288	87	18082	3.60832	1	0.70647	0.688617
GOTERM_MF_DIRECT	GO:0071837~HMG box domain binding	3	0.909091	0.0497463	NM_008781, NM_175686, NM_008091	274	23	17446	8.30498	1	0.746194	0.734587
KEGG_PATHWAY	mmu05217:Basal cell carcinoma	4	1.21212	0.0506643	NM_008056, NM_020510, NM_009331, NM_010703	120	54	7691	4.74753	0.999899	0.714954	0.710915
GOTERM_BP_DIRECT	GO:0023019~signal transduction involved in regulation of gene expression	3	0.909091	0.0510286	NM_009887, NM_011441, NM_009309	288	23	18082	8.18931	1	0.718725	0.700563
GOTERM_CC_DIRECT	GO:0009897~external side of plasma membrane	10	3.0303	0.0517303	NM_009700, NM_016982, NM_025809, NM_007934, NM_001012477, NM_011708, NM_021283, NM_009868, NM_011638, NM_010612	297	317	19662	2.08839	0.999992	0.480939	0.46353
GOTERM_CC_DIRECT	GO:0043235~receptor complex	6	1.81818	0.0522287	NM_029928, NM_001080780, NM_019444, NM_010275, NM_001080926, NM_010228	297	134	19662	2.96427	0.999993	0.480939	0.46353
SMART	SM00215:VWC_out	3	0.909091	0.0522399	NM_010588, NM_011708, NM_001029985	185	21	10425	8.05019	0.999644	0.644292	0.635585
KEGG_PATHWAY	mmu00534:Glycosaminoglycan biosynthesis - heparan sulfate / heparin	3	0.909091	0.0525108	NM_031186, NM_019578, NM_001081327	120	24	7691	8.01146	0.999929	0.714954	0.710915
GOTERM_BP_DIRECT	GO:0016055~Wnt signaling pathway	8	2.42424	0.0539115	NM_008056, NM_020510, NM_009331, NM_020265, NM_011441, NM_153107, NM_010703, NM_133237	288	213	18082	2.35811	1	0.752949	0.733922
UP_SEQ_FEATURE	domain:EGF-like 7; calcium-binding	3	0.909091	0.054275	NM_010588, NM_175641, NM_010929	273	25	18012	7.91736	1	1	0.993933
GOTERM_BP_DIRECT	GO:0003148~outflow tract septum morphogenesis	3	0.909091	0.0550988	NM_010258, NM_008542, NM_011532	288	24	18082	7.84809	1	0.763118	0.743833
GOTERM_CC_DIRECT	GO:0005769~early endosome	8	2.42424	0.0557234	NM_145700, NM_029771, NM_021609, NM_001080780, NM_009675, NM_172731, NM_029529, NM_010612	297	226	19662	2.34343	0.999997	0.492565	0.474734
UP_KEYWORDS	Gap junction	3	0.909091	0.0558769	NM_008121, NM_008127, NM_008120	323	27	22680	7.80186	0.999997	0.347678	0.322844
INTERPRO	IPR013558:CTNNB1 binding, N-teminal	2	0.606061	0.0564548	NM_009331, NM_010703	298	4	20594	34.5537	1	0.739353	0.72591
INTERPRO	IPR021939:Kank N-terminal motif	2	0.606061	0.0564548	NM_030697, NM_172872	298	4	20594	34.5537	1	0.739353	0.72591
INTERPRO	IPR026752:Cavin family	2	0.606061	0.0564548	NM_138741, NM_008986	298	4	20594	34.5537	1	0.739353	0.72591
INTERPRO	IPR001774:Delta/Serrate/lag-2 (DSL) protein	2	0.606061	0.0564548	NM_010588, NM_019454	298	4	20594	34.5537	1	0.739353	0.72591
INTERPRO	IPR003822:Paired amphipathic helix	2	0.606061	0.0564548	NR_028359, NM_001242372	298	4	20594	34.5537	1	0.739353	0.72591
INTERPRO	IPR024940:Transcription factor TCF/LEF	2	0.606061	0.0564548	NM_009331, NM_010703	298	4	20594	34.5537	1	0.739353	0.72591
INTERPRO	IPR026052:DNA-binding protein inhibitor	2	0.606061	0.0564548	NM_008321, NM_010495	298	4	20594	34.5537	1	0.739353	0.72591
INTERPRO	IPR011527:ABC transporter, transmembrane domain, type 1	3	0.909091	0.0574373	NM_011510, NM_018795, NM_011076	298	27	20594	7.6786	1	0.739353	0.72591
UP_SEQ_FEATURE	domain:EGF-like 8	3	0.909091	0.0582272	NM_010588, NM_019454, NM_028460	273	26	18012	7.61285	1	1	0.993933
GOTERM_CC_DIRECT	GO:0071953~elastic fiber	2	0.606061	0.0588759	NM_007925, NM_011812	297	4	19662	33.101	0.999999	0.492565	0.474734
UP_SEQ_FEATURE	region of interest:Interaction with IFI204	2	0.606061	0.0590545	NM_008321, NM_010495	273	4	18012	32.989	1	1	0.993933
GOTERM_BP_DIRECT	GO:0043542~endothelial cell migration	3	0.909091	0.0592788	NM_054044, NM_008713, NM_010074	288	25	18082	7.53417	1	0.786569	0.766692
GOTERM_BP_DIRECT	GO:0045668~negative regulation of osteoblast differentiation	4	1.21212	0.0593	NM_008321, NM_010451, NM_010495, NM_007855	288	56	18082	4.48462	1	0.786569	0.766692
KEGG_PATHWAY	mmu04020:Calcium signaling pathway	7	2.12121	0.0600801	NM_148937, NM_009325, NM_001163337, NM_009623, NM_013696, NM_080435, NM_008713	120	180	7691	2.49245	0.999983	0.757749	0.753468
GOTERM_CC_DIRECT	GO:0005622~intracellular	33	10	0.0601776	NM_001081567, NM_172392, NM_019671, NM_001033208, NM_153079, NM_178732, NM_001013379, NM_053169, NM_053246, NM_130859, NM_207683, NM_007409, NM_007903, NM_008542, NM_148937, NM_007412, NM_001174107, NM_198012, NM_019444, NM_176962, NM_001164581, NM_008901, NM_133674, NM_153805, NM_001166645, NM_009759, NM_008728, NM_153802, NM_032398, NM_029771, NM_009623, NM_080435, NM_010107	297	1599	19662	1.36627	0.999999	0.492565	0.474734
INTERPRO	IPR003598:Immunoglobulin subtype 2	8	2.42424	0.0617363	NM_020486, NM_008011, NM_027102, NM_001171512, NM_054071, NM_010228, NM_010612, NM_001024720	298	242	20594	2.28454	1	0.778135	0.763987
GOTERM_BP_DIRECT	GO:0008283~cell proliferation	8	2.42424	0.0619442	NM_011532, NM_008781, NM_010275, NM_007934, NM_026496, NM_013519, NM_008592, NM_144955	288	220	18082	2.28308	1	0.786569	0.766692
GOTERM_BP_DIRECT	GO:1903849~positive regulation of aorta morphogenesis	2	0.606061	0.061998	NM_010929, NM_001159571	288	4	18082	31.3924	1	0.786569	0.766692
GOTERM_BP_DIRECT	GO:0035799~ureter maturation	2	0.606061	0.061998	NM_001080780, NM_008091	288	4	18082	31.3924	1	0.786569	0.766692
GOTERM_BP_DIRECT	GO:0045064~T-helper 2 cell differentiation	2	0.606061	0.061998	NM_021283, NM_008091	288	4	18082	31.3924	1	0.786569	0.766692
GOTERM_BP_DIRECT	GO:0060214~endocardium formation	2	0.606061	0.061998	NM_009236, NM_011441	288	4	18082	31.3924	1	0.786569	0.766692
GOTERM_BP_DIRECT	GO:0072107~positive regulation of ureteric bud formation	2	0.606061	0.061998	NM_010275, NM_008091	288	4	18082	31.3924	1	0.786569	0.766692
GOTERM_BP_DIRECT	GO:0060977~coronary vasculature morphogenesis	2	0.606061	0.061998	NM_008542, NM_013904	288	4	18082	31.3924	1	0.786569	0.766692
GOTERM_BP_DIRECT	GO:1903142~positive regulation of establishment of endothelial barrier	2	0.606061	0.061998	NM_013805, NM_009868	288	4	18082	31.3924	1	0.786569	0.766692
GOTERM_BP_DIRECT	GO:0072144~glomerular mesangial cell development	2	0.606061	0.061998	NM_175668, NM_013519	288	4	18082	31.3924	1	0.786569	0.766692
GOTERM_MF_DIRECT	GO:0001077~transcriptional activator activity, RNA polymerase II core promoter proximal region sequence-specific binding	9	2.72727	0.0627366	NM_011567, NM_008651, NM_177595, NM_009575, NM_009236, NM_016974, NM_008091, NM_013519, NM_010703	274	270	17446	2.12238	1	0.879089	0.865415
GOTERM_BP_DIRECT	GO:0045662~negative regulation of myoblast differentiation	3	0.909091	0.0635643	NM_011535, NM_008321, NM_177595	288	26	18082	7.24439	1	0.800333	0.780108
KEGG_PATHWAY	mmu04014:Ras signaling pathway	8	2.42424	0.064216	NM_001081567, NM_008011, NM_145495, NM_010107, NM_013690, NM_010228, NM_009506, NM_010612	120	229	7691	2.23901	0.999992	0.757749	0.753468
GOTERM_MF_DIRECT	GO:0005070~SH3/SH2 adaptor activity	3	0.909091	0.0662814	NM_010346, NM_029983, NM_172530	274	27	17446	7.07461	1	0.879089	0.865415
GOTERM_MF_DIRECT	GO:0015347~sodium-independent organic anion transmembrane transporter activity	3	0.909091	0.0662814	NM_033314, NM_030687, NM_031194	274	27	17446	7.07461	1	0.879089	0.865415
GOTERM_MF_DIRECT	GO:0016301~kinase activity	17	5.15152	0.0664201	NM_001081567, NM_181420, NM_001080780, NM_001159571, NM_153805, NM_011481, NM_207683, NM_013690, NM_009759, NM_009863, NM_011587, NM_008011, NM_001171512, NM_001024624, NM_010228, NM_001174107, NM_010612	274	674	17446	1.60596	1	0.879089	0.865415
GOTERM_BP_DIRECT	GO:0071353~cellular response to interleukin-4	3	0.909091	0.0679509	NM_009331, NM_008091, NM_010703	288	27	18082	6.97608	1	0.836551	0.815411
GOTERM_BP_DIRECT	GO:0006820~anion transport	3	0.909091	0.0679509	NM_018760, NM_008433, NM_030687	288	27	18082	6.97608	1	0.836551	0.815411
GOTERM_BP_DIRECT	GO:0070830~bicellular tight junction assembly	3	0.909091	0.0679509	NM_019444, NM_008756, NM_026496	288	27	18082	6.97608	1	0.836551	0.815411
GOTERM_BP_DIRECT	GO:0001843~neural tube closure	5	1.51515	0.0686686	NM_008056, NM_008781, NM_172553, NM_026496, NM_009309	288	97	18082	3.23633	1	0.839171	0.817964
SMART	SM00051:DSL	2	0.606061	0.0687619	NM_010588, NM_019454	185	4	10425	28.1757	0.999974	0.782828	0.772249
INTERPRO	IPR000772:Ricin B lectin domain	3	0.909091	0.0692253	NM_029928, NM_008626, NM_015736	298	30	20594	6.91074	1	0.833873	0.818712
INTERPRO	IPR011651:Notch ligand, N-terminal	2	0.606061	0.0700649	NM_010588, NM_019454	298	5	20594	27.643	1	0.833873	0.818712
GOTERM_MF_DIRECT	GO:0004177~aminopeptidase activity	3	0.909091	0.0706647	NM_025633, NM_007934, NM_010074	274	28	17446	6.82195	1	0.883309	0.869569
GOTERM_MF_DIRECT	GO:0050840~extracellular matrix binding	3	0.909091	0.0706647	NM_010097, NM_001002268, NM_007925	274	28	17446	6.82195	1	0.883309	0.869569
UP_SEQ_FEATURE	domain:Ig-like C2-type	5	1.51515	0.070779	NM_023059, NM_001025379, NM_027102, NM_001014761, NM_018827	273	103	18012	3.20282	1	1	0.993933
GOTERM_BP_DIRECT	GO:0043252~sodium-independent organic anion transport	3	0.909091	0.0724343	NM_033314, NM_030687, NM_031194	288	28	18082	6.72693	1	0.863447	0.841627
INTERPRO	IPR000215:Serpin family	4	1.21212	0.0725573	NM_009246, NM_009245, NM_009243, NM_009247	298	67	20594	4.12581	1	0.833873	0.818712
INTERPRO	IPR023796:Serpin domain	4	1.21212	0.0725573	NM_009246, NM_009245, NM_009243, NM_009247	298	67	20594	4.12581	1	0.833873	0.818712
UP_KEYWORDS	Alternative splicing	80	24.2424	0.0732031	NM_001081567, NM_019671, NM_001012305, NM_025633, NM_023059, NM_021717, NM_009506, NM_133191, NM_029286, NM_001166250, NM_010495, NM_009675, NM_011708, NM_019701, NM_017405, NM_028034, NM_009390, NM_001029985, NM_010612, NM_020278, NM_001004155, NM_001163337, NM_021442, NM_001109973, NM_054071, NM_009416, NM_001017985, NM_001167777, NM_009863, NM_011535, NM_145536, NM_008651, NM_011532, NM_009700…	323	4779	22680	1.17542	1	0.443175	0.41152
UP_SEQ_FEATURE	domain:DSL	2	0.606061	0.0732669	NM_010588, NM_019454	273	5	18012	26.3912	1	1	0.993933
UP_SEQ_FEATURE	region of interest:CTNNB1-binding	2	0.606061	0.0732669	NM_009331, NM_010703	273	5	18012	26.3912	1	1	0.993933
INTERPRO	IPR027397:Catenin binding domain	3	0.909091	0.0733165	NM_009331, NM_009868, NM_010703	298	31	20594	6.68781	1	0.833873	0.818712
KEGG_PATHWAY	mmu05216:Thyroid cancer	3	0.909091	0.073515	NM_009331, NM_001080780, NM_010703	120	29	7691	6.63017	0.999999	0.81326	0.808665
GOTERM_BP_DIRECT	GO:0006816~calcium ion transport	6	1.81818	0.0743224	NM_001163337, NM_019444, NM_008433, NM_153079, NM_001033464, NM_008120	288	141	18082	2.67169	1	0.863447	0.841627
INTERPRO	IPR000219:Dbl homology (DH) domain	4	1.21212	0.0751319	NM_019671, NM_172731, NM_001171512, NM_133674	298	68	20594	4.06514	1	0.833873	0.818712
GOTERM_BP_DIRECT	GO:0001947~heart looping	4	1.21212	0.0755964	NM_011535, NM_009575, NM_011441, NM_001017985	288	62	18082	4.05063	1	0.863447	0.841627
GOTERM_BP_DIRECT	GO:0008217~regulation of blood pressure	4	1.21212	0.0755964	NM_019444, NM_009675, NM_007934, NM_008728	288	62	18082	4.05063	1	0.863447	0.841627
INTERPRO	IPR000008:C2 calcium-dependent membrane targeting	6	1.81818	0.0758067	NM_148937, NM_170588, NM_176931, NM_153805, NM_207683, NM_181529, NM_001017985	298	156	20594	2.65798	1	0.833873	0.818712
GOTERM_MF_DIRECT	GO:0030284~estrogen receptor activity	2	0.606061	0.0758392	NM_029771, NM_010703	274	5	17446	25.4686	1	0.898096	0.884125
GOTERM_MF_DIRECT	GO:0005007~fibroblast growth factor-activated receptor activity	2	0.606061	0.0758392	NM_008011, NM_054071	274	5	17446	25.4686	1	0.898096	0.884125
UP_KEYWORDS	SH3 domain	7	2.12121	0.0760049	NM_133191, NM_025833, NM_029983, NM_001171512, NM_133674, NM_011481, NM_001174107	323	208	22680	2.36306	1	0.445364	0.413553
GOTERM_BP_DIRECT	GO:0060956~endocardial cell differentiation	2	0.606061	0.0768893	NM_009236, NM_011441	288	5	18082	25.1139	1	0.863447	0.841627
GOTERM_BP_DIRECT	GO:0003100~regulation of systemic arterial blood pressure by endothelin	2	0.606061	0.0768893	NM_008713, NM_007903	288	5	18082	25.1139	1	0.863447	0.841627
GOTERM_BP_DIRECT	GO:0014028~notochord formation	2	0.606061	0.0768893	NM_010107, NM_009309	288	5	18082	25.1139	1	0.863447	0.841627
GOTERM_BP_DIRECT	GO:0045061~thymic T cell selection	2	0.606061	0.0768893	NM_010588, NM_008091	288	5	18082	25.1139	1	0.863447	0.841627
GOTERM_BP_DIRECT	GO:0030947~regulation of vascular endothelial growth factor receptor signaling pathway	2	0.606061	0.0768893	NM_001001183, NM_009506	288	5	18082	25.1139	1	0.863447	0.841627
GOTERM_BP_DIRECT	GO:0060948~cardiac vascular smooth muscle cell development	2	0.606061	0.0768893	NM_008542, NM_013904	288	5	18082	25.1139	1	0.863447	0.841627
GOTERM_BP_DIRECT	GO:0060676~ureteric bud formation	2	0.606061	0.0768893	NM_010275, NM_008091	288	5	18082	25.1139	1	0.863447	0.841627
GOTERM_BP_DIRECT	GO:0033153~T cell receptor V(D)J recombination	2	0.606061	0.0768893	NM_009331, NM_010703	288	5	18082	25.1139	1	0.863447	0.841627
INTERPRO	IPR000203:GPS domain	3	0.909091	0.0774834	NM_054044, NM_011925, NM_001002268	298	32	20594	6.47882	1	0.837098	0.821878
UP_KEYWORDS	Sodium transport	5	1.51515	0.0775411	NM_011887, NM_018760, NM_053248, NM_001014761, NM_177074	323	113	22680	3.10693	1	0.445364	0.413553
GOTERM_BP_DIRECT	GO:0042475~odontogenesis of dentin-containing tooth	4	1.21212	0.0784861	NM_010588, NM_011532, NM_008592, NM_010703	288	63	18082	3.98633	1	0.875463	0.853339
GOTERM_BP_DIRECT	GO:0090090~negative regulation of canonical Wnt signaling pathway	5	1.51515	0.0793445	NM_008056, NM_020265, NM_011441, NM_010703, NM_011415	288	102	18082	3.07768	1	0.879137	0.85692
UP_SEQ_FEATURE	domain:GPS	3	0.909091	0.0793594	NM_054044, NM_011925, NM_001002268	273	31	18012	6.38497	1	1	0.993933
UP_KEYWORDS	Membrane	137	41.5152	0.0796447	NM_001011536, NM_001033208, NM_177448, NM_017378, NM_153079, NM_175668, NM_013690, NM_009868, NM_007607, NM_001014761, NM_013723, NM_145601, NM_145963, NM_001166250, NM_011784, NM_027102, NM_019701, NM_017405, NM_026496, NM_001002268, NM_010612, NR_015505, NM_029928, NM_153068, NM_029529, NM_133237, NM_173417, NM_009738, NM_029771, NM_009502, NM_009623, NM_008011, NM_183180, NM_009183, NM_194464,…	323	8683	22680	1.10788	1	0.44601	0.414152
GOTERM_MF_DIRECT	GO:0017147~Wnt-protein binding	3	0.909091	0.0797023	NM_008056, NM_020510, NM_133237	274	30	17446	6.36715	1	0.919642	0.905337
INTERPRO	IPR011598:Myc-type, basic helix-loop-helix (bHLH) domain	5	1.51515	0.0810051	NM_053085, NM_008321, NM_010495, NM_007855, NM_013904	298	113	20594	3.05785	1	0.856018	0.840454
GOTERM_BP_DIRECT	GO:0044344~cellular response to fibroblast growth factor stimulus	3	0.909091	0.081675	NM_019454, NM_011532, NM_011415	288	30	18082	6.27847	1	0.893052	0.870483
GOTERM_BP_DIRECT	GO:0030162~regulation of proteolysis	3	0.909091	0.081675	NM_172618, NM_175641, NM_001017985	288	30	18082	6.27847	1	0.893052	0.870483
GOTERM_BP_DIRECT	GO:0006811~ion transport	15	4.54545	0.083373	NM_001163337, NM_018760, NM_053248, NM_001033464, NM_031194, NM_178908, NM_001014761, NM_173417, NM_011887, NM_145963, NM_033314, NM_008433, NM_019701, NM_030687, NM_177074	288	584	18082	1.61262	1	0.904743	0.88188
INTERPRO	IPR009398:Adenylate cyclase-like	2	0.606061	0.0834794	NM_009623, NM_080435	298	6	20594	23.0358	1	0.856018	0.840454
INTERPRO	IPR002070:Transcription factor, Brachyury	2	0.606061	0.0834794	NM_011535, NM_009309	298	6	20594	23.0358	1	0.856018	0.840454
UP_SEQ_FEATURE	compositionally biased region:His-rich	4	1.21212	0.0835517	NM_011532, NM_010225, NM_013519, NM_013904	273	68	18012	3.88106	1	1	0.993933
GOTERM_BP_DIRECT	GO:0043410~positive regulation of MAPK cascade	5	1.51515	0.083833	NM_011532, NM_029771, NM_010228, NM_033042, NM_010612	288	104	18082	3.0185	1	0.904743	0.88188
UP_SEQ_FEATURE	domain:EGF-like 4; calcium-binding	3	0.909091	0.0838348	NM_175641, NM_011925, NM_011812	273	32	18012	6.18544	1	1	0.993933
GOTERM_CC_DIRECT	GO:0015629~actin cytoskeleton	7	2.12121	0.0841326	NM_009502, NM_025833, NM_178688, NM_013870, NM_008715, NM_029658, NM_019438	297	201	19662	2.30554	1	0.653482	0.629826
GOTERM_BP_DIRECT	GO:0018108~peptidyl-tyrosine phosphorylation	4	1.21212	0.0844079	NM_008011, NM_013690, NM_010228, NM_010612	288	65	18082	3.86368	1	0.905071	0.882199
UP_SEQ_FEATURE	domain:Helix-loop-helix motif	5	1.51515	0.0853774	NM_053085, NM_008321, NM_010495, NM_007855, NM_013904	273	110	18012	2.999	1	1	0.993933
INTERPRO	IPR001849:Pleckstrin homology domain	8	2.42424	0.0855606	NM_148937, NM_010346, NM_019671, NM_053246, NM_172731, NM_001171512, NM_133674, NM_009759	298	262	20594	2.11015	1	0.862041	0.846368
GOTERM_BP_DIRECT	GO:0001837~epithelial to mesenchymal transition	3	0.909091	0.0864243	NM_029658, NM_010703, NM_011415	288	31	18082	6.07594	1	0.911066	0.888043
INTERPRO	IPR001452:Src homology-3 domain	7	2.12121	0.0869166	NM_133191, NM_025833, NM_029983, NM_001171512, NM_133674, NM_011481, NM_001174107	298	212	20594	2.28185	1	0.862041	0.846368
UP_SEQ_FEATURE	zinc finger region:GATA-type 1	2	0.606061	0.0872654	NM_010258, NM_008091	273	6	18012	21.9927	1	1	0.993933
UP_SEQ_FEATURE	zinc finger region:GATA-type 2	2	0.606061	0.0872654	NM_010258, NM_008091	273	6	18012	21.9927	1	1	0.993933
GOTERM_BP_DIRECT	GO:0042733~embryonic digit morphogenesis	4	1.21212	0.0874385	NM_011535, NM_011859, NM_026496, NM_001017985	288	66	18082	3.80513	1	0.911066	0.888043
GOTERM_CC_DIRECT	GO:0005921~gap junction	3	0.909091	0.0879336	NM_008121, NM_008127, NM_008120	297	33	19662	6.01837	1	0.653482	0.629826
UP_KEYWORDS	Myogenesis	3	0.909091	0.088048	NM_053085, NM_008321, NM_008781	323	35	22680	6.01858	1	0.481042	0.446682
GOTERM_CC_DIRECT	GO:0016021~integral component of membrane	116	35.1515	0.0899572	NM_001011536, NM_177448, NM_017378, NM_153079, NM_175668, NM_013690, NM_009868, NM_001014761, NM_013723, NM_145601, NM_145963, NM_011784, NM_027102, NM_019701, NM_017405, NM_001002268, NM_010612, NR_015505, NM_029928, NM_029529, NM_133237, NM_173417, NM_009738, NM_029771, NM_009623, NM_008011, NM_183180, NM_009183, NM_194464, NM_015736, NM_020486, NM_019454, NM_018760, NM_019578, NM_019576, NM_03…	297	6878	19662	1.11652	1	0.653482	0.629826
GOTERM_MF_DIRECT	GO:0008134~transcription factor binding	10	3.0303	0.0900763	NM_010258, NM_008321, NM_010225, NM_010495, NM_011441, NM_001109973, NM_008091, NM_013904, NM_008592, NM_010703	274	342	17446	1.86174	1	1	0.986637
GOTERM_BP_DIRECT	GO:0001938~positive regulation of endothelial cell proliferation	4	1.21212	0.0905145	NM_178444, NM_001012477, NM_009506, NM_010612	288	67	18082	3.74834	1	0.911066	0.888043
GOTERM_BP_DIRECT	GO:0030032~lamellipodium assembly	3	0.909091	0.0912545	NM_009502, NM_178688, NM_010590	288	32	18082	5.88607	1	0.911066	0.888043
GOTERM_BP_DIRECT	GO:0042157~lipoprotein metabolic process	3	0.909091	0.0912545	NM_001168660, NM_173786, NM_001143686	288	32	18082	5.88607	1	0.911066	0.888043
GOTERM_BP_DIRECT	GO:0001936~regulation of endothelial cell proliferation	2	0.606061	0.0915451	NM_013690, NM_010612	288	6	18082	20.9282	1	0.911066	0.888043
GOTERM_BP_DIRECT	GO:0048597~post-embryonic camera-type eye morphogenesis	2	0.606061	0.0915451	NM_010228, NM_010612	288	6	18082	20.9282	1	0.911066	0.888043
GOTERM_BP_DIRECT	GO:0097084~vascular smooth muscle cell development	2	0.606061	0.0915451	NM_019444, NM_013904	288	6	18082	20.9282	1	0.911066	0.888043
GOTERM_BP_DIRECT	GO:0070295~renal water absorption	2	0.606061	0.0915451	NM_009700, NM_008216	288	6	18082	20.9282	1	0.911066	0.888043
GOTERM_BP_DIRECT	GO:0045602~negative regulation of endothelial cell differentiation	2	0.606061	0.0915451	NM_010929, NM_010495	288	6	18082	20.9282	1	0.911066	0.888043
GOTERM_BP_DIRECT	GO:2001054~negative regulation of mesenchymal cell apoptotic process	2	0.606061	0.0915451	NM_011532, NM_008901	288	6	18082	20.9282	1	0.911066	0.888043
GOTERM_BP_DIRECT	GO:0003150~muscular septum morphogenesis	2	0.606061	0.0915451	NM_020510, NM_013904	288	6	18082	20.9282	1	0.911066	0.888043
GOTERM_CC_DIRECT	GO:0071944~cell periphery	4	1.21212	0.0916649	NM_019576, NM_133674, NM_009868, NM_010612	297	71	19662	3.72969	1	0.653482	0.629826
UP_KEYWORDS	Sodium	5	1.51515	0.0918288	NM_011887, NM_018760, NM_053248, NM_001014761, NM_177074	323	120	22680	2.9257	1	0.489754	0.454771
GOTERM_BP_DIRECT	GO:0007623~circadian rhythm	5	1.51515	0.093174	NM_008321, NM_010495, NM_016974, NM_021524, NM_001081327	288	108	18082	2.9067	1	0.916303	0.893147
GOTERM_BP_DIRECT	GO:0016337~single organismal cell-cell adhesion	5	1.51515	0.093174	NM_027102, NM_013805, NM_013690, NM_009868, NM_001177886, NM_001177887	288	108	18082	2.9067	1	0.916303	0.893147
UP_SEQ_FEATURE	short sequence motif:PDZ-binding	4	1.21212	0.0952718	NM_148937, NM_054044, NM_020510, NM_001159571	273	72	18012	3.66545	1	1	0.993933
GOTERM_CC_DIRECT	GO:0045177~apical part of cell	5	1.51515	0.0958659	NM_008288, NM_008056, NM_007934, NM_011076, NM_008713	297	115	19662	2.87835	1	0.660676	0.63676
GOTERM_BP_DIRECT	GO:0035116~embryonic hindlimb morphogenesis	3	0.909091	0.0961617	NM_011535, NM_007963, NM_021442, NM_011859	288	33	18082	5.7077	1	0.929949	0.906448
GOTERM_BP_DIRECT	GO:0071345~cellular response to cytokine stimulus	3	0.909091	0.0961617	NM_008091, NM_010703, NM_144955	288	33	18082	5.7077	1	0.929949	0.906448
INTERPRO	IPR016243:Tyrosine-protein kinase, CSF-1/PDGF receptor	2	0.606061	0.096701	NM_010228, NM_010612	298	7	20594	19.745	1	0.943615	0.926458
GOTERM_BP_DIRECT	GO:0000165~MAPK cascade	4	1.21212	0.0967997	NM_032398, NM_001080780, NM_053246, NM_010107	288	69	18082	3.63969	1	0.929949	0.906448
GOTERM_BP_DIRECT	GO:0043433~negative regulation of sequence-specific DNA binding transcription factor activity	4	1.21212	0.0967997	NM_008321, NM_008056, NM_023059, NM_010495	288	69	18082	3.63969	1	0.929949	0.906448
GOTERM_CC_DIRECT	GO:0005783~endoplasmic reticulum	27	8.18182	0.098653	NM_019578, NM_177448, NM_172731, NM_145603, NM_148937, NM_008288, NM_029562, NM_008986, NM_010231, NM_009675, NM_011708, NM_177092, NM_010612, NM_177074, NM_001163337, NM_010929, NM_175313, NM_010074, NM_029529, NM_009738, NM_009246, NM_009245, NM_029771, NM_009243, NM_008011, NM_009247, NM_027299	297	1323	19662	1.35106	1	0.660676	0.63676
